# Supplementary material for: Facioscapulohumeral Muscular Dystrophy is Associated With Altered Myoblast Proteome Dynamics
Source: Mol Cell Proteomics. 2023 Jun 22;22(8):100605. doi: 10.1016/j.mcpro.2023.100605 (PMC10392138; doi:10.1016/j.mcpro.2023.100605)
Supplement: Supplemental Table S1 — Average protein abundance. [file mmc2.xlsx]

## Sheet: Column Definitions
	Definition
Accession	is the UniProt accession number for the assigned protein
Gene Name	is the gene name for the assigned protein
Description	is the FASTA database description of the protein entry
Unique peptides	is the number of unique peptides included in a particular protein
Mass	is the mass of a particular protein as kDa
Protein score	is the combined scores of all observed mass spectra that can be matched to amino acid sequences within a protein calculated by MASCOT
Protein coverage	is the percentage of the protein sequence that is covered by the matched peptides
FSHD, UASb	are the average (n = 2) of protein abundance values as fmol/μg protein
p.val	is p value of one-way ANOVA (FSHD vs UASb)
log.p.val	is the logarithm (base 10) of p.val
q.val	was calculated by using a list of p.val resulting from the simultaneous testing of hypotheses and estimated local FDR values
log.FC	shows abundance of a particular protein between FSHD/UASb by taking the logarithm (base 2) of the ratio of abundance
FSHD_15A, FSHD_16A, UASb_15V, UASB_16U	are protein abundance values as fmol/μg protein

## Sheet: Supplemetal Table S1
accession	gene.name	description	prot_mass	prot_coverage	Unique peptides	protein_score	FSHD	UASb	p.val	log.p.val	q.val	log.FC	FSHD_15A	FSHD_16A	UASb_15V	UASb_16U
1433B	YWHAB	14-3-3 protein beta/alpha OS=Homo sapiens OX=9606 GN=YWHAB PE=1 SV=3	28.179	57.3	13	1450.11	112.233	109.543	0.844984	0.0731514	0.99991	0.0349908	110.999	113.466	121.599	97.4872
1433E	YWHAE	14-3-3 protein epsilon OS=Homo sapiens OX=9606 GN=YWHAE PE=1 SV=1	29.326	64.7	24	1629.38	240.752	240.964	0.987073	0.00565075	0.99991	-0.0012717	240.203	241.302	252.564	229.365
1433F	YWHAH	14-3-3 protein eta OS=Homo sapiens OX=9606 GN=YWHAH PE=1 SV=4	28.372	43.9	12	1099.9	23.6722	24.3737	0.4922	0.307858	0.99991	-0.0421291	24.3511	22.9933	24.8709	23.8765
1433G	YWHAG	14-3-3 protein gamma OS=Homo sapiens OX=9606 GN=YWHAG PE=1 SV=2	28.456	39.7	9	957.01	81.5136	84.525	0.696946	0.156801	0.99991	-0.0523373	82.6537	80.3734	77.9268	91.1232
1433T	YWHAQ	14-3-3 protein theta OS=Homo sapiens OX=9606 GN=YWHAQ PE=1 SV=1	28.032	43.7	14	1689.2	133.132	134.189	0.969516	0.0134452	0.99991	-0.011414	149.25	117.013	152.663	115.715
1433Z	YWHAZ	14-3-3 protein zeta/delta OS=Homo sapiens OX=9606 GN=YWHAZ PE=1 SV=1	27.899	54.3	19	1713.53	303.054	297.202	0.862388	0.0642971	0.99991	0.0281285	305.796	300.312	326.857	267.548
2A5D	PPP2R5D	Serine/threonine-protein phosphatase 2A 56 kDa regulatory subunit delta	70.289	13.6	5	222.23	5.30557	5.72421	0.675259	0.17053	0.99991	-0.10957	6.10269	4.50845	5.39568	6.05275
2A5E	PPP2R5E	Serine/threonine-protein phosphatase 2A 56 kDa regulatory subunit epsilon	55.064	1.7	1	36.71	0.563975	0.415716	0.471962	0.326093	0.99991	0.440031	0.614567	0.513383	0.576548	0.254885
2A5G	PPP2R5C	Serine/threonine-protein phosphatase 2A 56 kDa regulatory subunit gamma	61.421	5.5	1	74.94	0.28942	0.190339	0.500507	0.30059	0.99991	0.604595	0.376488	0.202352	0.275102	0.105576
2AAA	PPP2R1A	Serine/threonine-protein phosphatase 2A 65 kDa regulatory subunit A alpha	66.065	33.4	17	1070.96	32.8927	34.3104	0.619587	0.207898	0.99991	-0.0608795	32.4333	33.3521	36.7038	31.917
2ABA	PPP2R2A	Serine/threonine-protein phosphatase 2A 55 kDa regulatory subunit B alpha	52.173	30.6	8	370.82	5.69932	5.86801	0.86175	0.0646187	0.99991	-0.0420819	5.09259	6.30604	6.46974	5.26627
3BP5L	SH3BP5L	SH3 domain-binding protein 5-like OS=Homo sapiens OX=9606 GN=SH3BP5L PE=1 SV=1	43.701	7.6	3	109.58	0.137191	0.189873	0.121173	0.916595	0.99991	-0.468846	0.117093	0.15729	0.187612	0.192135
3HIDH	HIBADH	3-hydroxyisobutyrate dehydrogenase, mitochondrial OS=Homo sapiens OX=9606 GN=HIBADH PE=1 SV=2	35.705	29.8	7	616.04	14.9555	14.273	0.884781	0.0531643	0.99991	0.0673902	11.7756	18.1355	11.5896	16.9563
3MG	MPG	DNA-3-methyladenine glycosylase OS=Homo sapiens OX=9606 GN=MPG PE=1 SV=3	33.247	10.1	2	66.35	2.0089	2.21074	0.407525	0.389845	0.99991	-0.138123	1.95987	2.05793	2.02297	2.3985
4EBP1	EIF4EBP1	Eukaryotic translation initiation factor 4E-binding protein 1 OS=Homo sapiens OX=9606 GN=EIF4EBP1 PE=1 SV=3	12.686	11	1	43.65	3.03401	2.26731	0.42139	0.375316	0.99991	0.420247	3.41514	2.65289	2.92969	1.60493
4F2	SLC3A2	4F2 cell-surface antigen heavy chain OS=Homo sapiens OX=9606 GN=SLC3A2 PE=1 SV=3	68.18	30.6	17	816.54	6.71265	8.31708	0.727759	0.138012	0.99991	-0.309194	6.00823	7.41708	4.36957	12.2646
5NTC	NT5C2	Cytosolic purine 5'-nucleotidase OS=Homo sapiens OX=9606 GN=NT5C2 PE=1 SV=1	65.384	14.3	7	255.41	0.977859	0.936049	0.878453	0.0562816	0.99991	0.0630417	0.80122	1.1545	1.10062	0.771475
5NTD	NT5E	5'-nucleotidase OS=Homo sapiens OX=9606 GN=NT5E PE=1 SV=1	63.898	37.1	21	1249.96	55.3673	94.7357	0.351839	0.453656	0.99991	-0.774874	86.6164	24.1181	85.0846	104.387
6PGD	PGD	6-phosphogluconate dehydrogenase, decarboxylating OS=Homo sapiens OX=9606 GN=PGD PE=1 SV=3	53.619	37.9	19	1010.8	77.9551	85.9332	0.700854	0.154372	0.99991	-0.140572	90.2003	65.71	99.1191	72.7474
6PGL	PGLS	6-phosphogluconolactonase OS=Homo sapiens OX=9606 GN=PGLS PE=1 SV=2	27.815	51.6	9	466.79	28.2062	28.8195	0.904998	0.0433522	0.99991	-0.0310327	25.6313	30.7811	32.5637	25.0752
8ODP	NUDT1	7,8-dihydro-8-oxoguanine triphosphatase OS=Homo sapiens OX=9606 GN=NUDT1 PE=1 SV=3	22.619	20.3	3	166.54	2.74816	2.42472	0.749919	0.124986	0.99991	0.180647	2.96252	2.5338	3.28385	1.56559
A16A1	ALDH16A1	Aldehyde dehydrogenase family 16 member A1 OS=Homo sapiens OX=9606 GN=ALDH16A1 PE=1 SV=2	86.1	8.9	5	126.39	1.20973	0.997736	0.402082	0.395686	0.99991	0.277956	1.41064	1.00882	0.993283	1.00219
A16L1	ATG16L1	Autophagy-related protein 16-1 OS=Homo sapiens OX=9606 GN=ATG16L1 PE=1 SV=2	68.907	3.6	1	78.81	0.336654	0.269399	0.390952	0.407876	0.99991	0.321523	0.341679	0.331629	0.207673	0.331126
A1AG1	ORM1	Alpha-1-acid glycoprotein 1 OS=Homo sapiens OX=9606 GN=ORM1 PE=1 SV=1	23.725	4	1	40.29	0.00117516	0.00835469	0.483646	0.315472	0.99991	-2.82973	0.000130667	0.00221965	0	0.0167094
A1AT	SERPINA1	Alpha-1-antitrypsin OS=Homo sapiens OX=9606 GN=SERPINA1 PE=1 SV=3	46.878	6.7	2	143.93	0.0309392	0.0422183	0.321348	0.493024	0.99991	-0.448433	0.0250881	0.0367903	0.0485638	0.0358728
A20A1	ANKRD20A1	Ankyrin repeat domain-containing protein 20A1 OS=Homo sapiens OX=9606 GN=ANKRD20A1 PE=2 SV=1	94.902	1.1	1	22.1	2.15758	2.33431	0.781422	0.107115	0.99991	-0.113583	1.68513	2.63003	2.63104	2.03758
A2MG	A2M	Alpha-2-macroglobulin OS=Homo sapiens OX=9606 GN=A2M PE=1 SV=3	164.613	6.4	13	570.59	171.272	43.7692	0.466943	0.330736	0.99991	1.9683	29.5145	313.029	24.2077	63.3306
A4	APP	Amyloid-beta precursor protein OS=Homo sapiens OX=9606 GN=APP PE=1 SV=3	87.914	11.6	7	314.18	0.881519	0.66205	0.427652	0.368909	0.99991	0.413051	0.740814	1.02222	0.489895	0.834205
A7L3B	ATXN7L3B	Ataxin-7-like protein 3B OS=Homo sapiens OX=9606 GN=ATXN7L3B PE=1 SV=2	11.049	10.3	1	22.55	0.780324	0.793125	0.94535	0.0244074	0.99991	-0.0234742	0.652057	0.908592	0.688736	0.897513
AAAS	AAAS	Aladin OS=Homo sapiens OX=9606 GN=AAAS PE=1 SV=1	60.392	4.6	2	53.32	0.518111	0.496717	0.812909	0.0899583	0.99991	0.0608385	0.514264	0.521959	0.576056	0.417378
AAAT	SLC1A5	Neutral amino acid transporter B(0) OS=Homo sapiens OX=9606 GN=SLC1A5 PE=1 SV=2	57.018	10.4	4	235.83	7.83466	6.57663	0.46944	0.32842	0.99991	0.252521	7.97418	7.69513	5.16229	7.99096
AACS	AACS	Acetoacetyl-CoA synthetase OS=Homo sapiens OX=9606 GN=AACS PE=1 SV=1	75.666	2.7	1	54.81	1.70971	1.91898	0.736864	0.132613	0.99991	-0.16659	2.06163	1.35779	2.3319	1.50606
AAK1	AAK1	AP2-associated protein kinase 1 OS=Homo sapiens OX=9606 GN=AAK1 PE=1 SV=3	104.562	9.4	2	100.79	0.955448	0.968027	0.948162	0.0231175	0.99991	-0.01887	1.09007	0.820825	1.07404	0.862011
AAKB1	PRKAB1	5'-AMP-activated protein kinase subunit beta-1 OS=Homo sapiens OX=9606 GN=PRKAB1 PE=1 SV=4	30.534	12.6	2	49.39	1.19162	0.795567	0.439724	0.35682	0.99991	0.582874	0.778468	1.60478	0.822442	0.768691
AAKG1	PRKAG1	5'-AMP-activated protein kinase subunit gamma-1 OS=Homo sapiens OX=9606 GN=PRKAG1 PE=1 SV=1	37.727	8.8	2	43.43	0.142984	0.097896	0.726388	0.138831	0.99991	0.546534	0.0459367	0.240032	0.0418336	0.153958
AAKG2	PRKAG2	5'-AMP-activated protein kinase subunit gamma-2 OS=Homo sapiens OX=9606 GN=PRKAG2 PE=1 SV=1	63.198	3.2	1	34.33	0.269264	0.145572	0.423481	0.373166	0.99991	0.887296	0.226949	0.31158	0.262086	0.0290572
AAMDC	AAMDC	Mth938 domain-containing protein OS=Homo sapiens OX=9606 GN=AAMDC PE=1 SV=1	13.438	28.7	3	108.89	1.16807	1.24458	0.557989	0.253375	0.99991	-0.0915281	1.10058	1.23557	1.33117	1.158
AAMP	AAMP	Angio-associated migratory cell protein OS=Homo sapiens OX=9606 GN=AAMP PE=1 SV=2	47.406	3	1	52.04	0.929903	1.10956	0.514232	0.288841	0.99991	-0.254841	1.10396	0.755842	1.25775	0.961382
AAPK1	PRKAA1	5'-AMP-activated protein kinase catalytic subunit alpha-1 OS=Homo sapiens OX=9606 GN=PRKAA1 PE=1 SV=4	64.596	8.2	2	76.72	2.92001	2.1608	0.208629	0.680625	0.99991	0.434413	2.50727	3.33276	2.12042	2.20117
AAR2	AAR2	Protein AAR2 homolog OS=Homo sapiens OX=9606 GN=AAR2 PE=1 SV=2	43.843	4.4	1	20.57	0.291537	0.371065	0.316625	0.499454	0.99991	-0.347992	0.328553	0.254522	0.418384	0.323746
AASD1	AARSD1	Alanyl-tRNA editing protein Aarsd1 OS=Homo sapiens OX=9606 GN=AARSD1 PE=1 SV=2	45.793	10.9	3	127.58	1.90308	1.88807	0.884648	0.0532297	0.99991	0.0114227	1.91432	1.89184	1.97876	1.79738
AASS	AASS	Alpha-aminoadipic semialdehyde synthase, mitochondrial OS=Homo sapiens OX=9606 GN=AASS PE=1 SV=1	102.808	3.6	2	67.23	0.182571	0.125131	0.749603	0.125168	0.99991	0.545024	0.0374904	0.327652	0.185244	0.0650167
AATC	GOT1	Aspartate aminotransferase, cytoplasmic OS=Homo sapiens OX=9606 GN=GOT1 PE=1 SV=3	46.447	51.1	14	750.88	13.2192	13.4659	0.904729	0.0434815	0.99991	-0.0266782	11.4071	15.0313	13.2683	13.6636
AATF	AATF	Protein AATF OS=Homo sapiens OX=9606 GN=AATF PE=1 SV=1	63.208	5.9	1	23.72	0.419683	0.398651	0.960421	0.0175385	0.99991	0.0741749	0.784098	0.0552685	0.489047	0.308255
AATM	GOT2	Aspartate aminotransferase, mitochondrial OS=Homo sapiens OX=9606 GN=GOT2 PE=1 SV=3	47.886	13.7	6	387.61	13.8375	11.7601	0.434335	0.362176	0.99991	0.234684	12.3796	15.2954	13.3287	10.1916
ABC3B	APOBEC3B	DNA dC->dU-editing enzyme APOBEC-3B OS=Homo sapiens OX=9606 GN=APOBEC3B PE=1 SV=1	46.749	7.1	2	87.01	0.703908	0.989715	0.652207	0.185615	0.99991	-0.491626	0.428851	0.978965	0.519443	1.45999
ABC3C	APOBEC3C	DNA dC->dU-editing enzyme APOBEC-3C OS=Homo sapiens OX=9606 GN=APOBEC3C PE=1 SV=2	23.267	6.3	1	61.43	2.37618	2.57691	0.873322	0.0588258	0.99991	-0.116998	2.99302	1.75934	3.50145	1.65237
ABCA5	ABCA5	Cholesterol transporter ABCA5 OS=Homo sapiens OX=9606 GN=ABCA5 PE=1 SV=2	187.869	0.8	1	16.89	1.65183	2.10592	0.211473	0.674746	0.99991	-0.350383	1.90052	1.40315	2.13542	2.07642
ABCB6	ABCB6	ATP-binding cassette sub-family B member 6 OS=Homo sapiens OX=9606 GN=ABCB6 PE=1 SV=1	94.396	6.1	2	112.55	0.158419	0.094914	0.468236	0.329535	0.99991	0.739049	0.116848	0.199989	0.0367216	0.153106
ABCD1	ABCD1	ATP-binding cassette sub-family D member 1 OS=Homo sapiens OX=9606 GN=ABCD1 PE=1 SV=2	83.398	2.7	1	20.03	0.544316	0.907538	0.512926	0.289945	0.99991	-0.737513	0.511707	0.576925	0.448166	1.36691
ABCD3	ABCD3	ATP-binding cassette sub-family D member 3 OS=Homo sapiens OX=9606 GN=ABCD3 PE=1 SV=1	75.941	16.2	6	249.98	1.37303	1.21647	0.386711	0.412613	0.99991	0.17467	1.50242	1.24365	1.15655	1.27638
ABCE1	ABCE1	ATP-binding cassette sub-family E member 1 OS=Homo sapiens OX=9606 GN=ABCE1 PE=1 SV=1	68.24	21	12	585.02	8.23564	6.96934	0.107833	0.967249	0.99991	0.240859	8.06304	8.40825	7.38855	6.55014
ABCF1	ABCF1	ATP-binding cassette sub-family F member 1 OS=Homo sapiens OX=9606 GN=ABCF1 PE=1 SV=2	96.323	14.3	11	515.46	5.99391	5.71887	0.080385	1.09482	0.99991	0.0677669	5.97614	6.01168	5.80002	5.63772
ABCF2	ABCF2	ATP-binding cassette sub-family F member 2 OS=Homo sapiens OX=9606 GN=ABCF2 PE=1 SV=2	71.815	13.2	7	253.72	3.96473	3.53729	0.439601	0.356942	0.99991	0.164579	4.21131	3.71815	3.90976	3.16482
ABCF3	ABCF3	ATP-binding cassette sub-family F member 3 OS=Homo sapiens OX=9606 GN=ABCF3 PE=1 SV=2	80.094	9.2	5	166.95	1.95794	1.65907	0.300872	0.521618	0.99991	0.23896	1.80875	2.10714	1.81545	1.5027
ABCG4	ABCG4	ATP-binding cassette sub-family G member 4 OS=Homo sapiens OX=9606 GN=ABCG4 PE=1 SV=2	72.932	1.4	1	25.52	0.0697442	0.0719306	0.936962	0.028278	0.99991	-0.0445318	0.0453874	0.094101	0.0695168	0.0743443
ABHD5	ABHD5	1-acylglycerol-3-phosphate O-acyltransferase ABHD5 OS=Homo sapiens OX=9606 GN=ABHD5 PE=1 SV=1	39.527	4.6	1	25.39	0.181817	0.153245	0.878792	0.0561141	0.99991	0.246644	0.323747	0.0398862	0.238276	0.0682138
ABHDA	ABHD10	Palmitoyl-protein thioesterase ABHD10, mitochondrial OS=Homo sapiens OX=9606 GN=ABHD10 PE=1 SV=1	34.253	29.4	6	283.45	4.48764	4.08987	0.135195	0.86904	0.99991	0.133901	4.62604	4.34924	4.00319	4.17656
ABHDB	ABHD11	Protein ABHD11 OS=Homo sapiens OX=9606 GN=ABHD11 PE=1 SV=1	34.725	11.7	3	96.67	0.739802	0.59802	0.121718	0.914646	0.99991	0.306947	0.777357	0.702247	0.637625	0.558415
ABHEB	ABHD14B	Protein ABHD14B OS=Homo sapiens OX=9606 GN=ABHD14B PE=1 SV=1	22.446	24.8	5	223.08	15.5929	14.1761	0.802804	0.0953906	0.99991	0.137424	10.6265	20.5593	13.8025	14.5498
ABI1	ABI1	Abl interactor 1 OS=Homo sapiens OX=9606 GN=ABI1 PE=1 SV=4	55.161	15	4	118.99	3.841	4.03213	0.851897	0.0696128	0.99991	-0.0700635	4.18672	3.49527	4.86581	3.19846
ABLM1	ABLIM1	Actin-binding LIM protein 1 OS=Homo sapiens OX=9606 GN=ABLIM1 PE=1 SV=3	89.513	1.4	1	29.6	0	0	NA	NA	NA	NA	0	0	0	0
ABLM3	ABLIM3	Actin-binding LIM protein 3 OS=Homo sapiens OX=9606 GN=ABLIM3 PE=1 SV=3	79.462	5.1	3	95.69	1.50349	1.03245	0.40724	0.390149	0.99991	0.542251	1.05117	1.95582	1.01799	1.0469
ABR	ABR	Active breakpoint cluster region-related protein OS=Homo sapiens OX=9606 GN=ABR PE=1 SV=2	98.106	10.7	5	183.35	1.73529	1.78422	0.690779	0.160661	0.99991	-0.0401118	1.8395	1.63109	1.76274	1.80569
ABRX2	ABRAXAS2	BRISC complex subunit Abraxas 2 OS=Homo sapiens OX=9606 GN=ABRAXAS2 PE=1 SV=2	47.1	5.8	2	50.79	0.20563	0.181603	0.358807	0.445139	0.99991	0.179264	0.199347	0.211913	0.162264	0.200941
ACACA	ACACA	Acetyl-CoA carboxylase 1 OS=Homo sapiens OX=9606 GN=ACACA PE=1 SV=2	267.095	2.2	4	157.23	0.782016	0.696138	0.657153	0.182333	0.99991	0.167826	0.769737	0.794295	0.862069	0.530206
ACAD8	ACAD8	Isobutyryl-CoA dehydrogenase, mitochondrial OS=Homo sapiens OX=9606 GN=ACAD8 PE=1 SV=1	45.896	2.2	1	37.26	0.117561	0.0725732	0.402825	0.394884	0.99991	0.695902	0.0901032	0.145019	0.0398355	0.105311
ACAD9	ACAD9	Complex I assembly factor ACAD9, mitochondrial OS=Homo sapiens OX=9606 GN=ACAD9 PE=1 SV=1	69.344	22.7	10	400.81	4.71834	3.78158	0.367389	0.434874	0.99991	0.31929	4.01592	5.42077	4.18679	3.37638
ACADM	ACADM	Medium-chain specific acyl-CoA dehydrogenase, mitochondrial OS=Homo sapiens OX=9606 GN=ACADM PE=1 SV=1	47.015	19.5	8	358.88	2.27697	1.80477	0.407724	0.389633	0.99991	0.335301	2.07277	2.48116	1.39901	2.21052
ACADS	ACADS	Short-chain specific acyl-CoA dehydrogenase, mitochondrial OS=Homo sapiens OX=9606 GN=ACADS PE=1 SV=1	44.611	3.2	1	24.25	0.228552	0.0501206	0.420619	0.376111	0.99991	2.18905	0.0540796	0.403024	0.0175182	0.0827231
ACADV	ACADVL	Very long-chain specific acyl-CoA dehydrogenase, mitochondrial OS=Homo sapiens OX=9606 GN=ACADVL PE=1 SV=1	70.745	42.4	28	1464.37	34.6671	32.66	0.783947	0.105713	0.99991	0.086043	30.2837	39.0505	27.9778	37.3422
ACAP2	ACAP2	Arf-GAP with coiled-coil, ANK repeat and PH domain-containing protein 2 OS=Homo sapiens OX=9606 GN=ACAP2 PE=1 SV=3	88.943	6.7	3	103.55	0.807592	0.524921	0.364493	0.438311	0.99991	0.621526	0.565462	1.04972	0.543444	0.506398
ACATN	SLC33A1	Acetyl-coenzyme A transporter 1 OS=Homo sapiens OX=9606 GN=SLC33A1 PE=1 SV=1	61.383	4.9	2	52.28	0.478588	0.436996	0.774231	0.111129	0.99991	0.131166	0.550184	0.406993	0.332216	0.541775
ACBD5	ACBD5	Acyl-CoA-binding domain-containing protein 5 OS=Homo sapiens OX=9606 GN=ACBD5 PE=1 SV=1	60.51	8.2	4	131.31	0.390021	0.426882	0.64117	0.193027	0.99991	-0.130284	0.382446	0.397596	0.359507	0.494257
ACBP	DBI	Acyl-CoA-binding protein OS=Homo sapiens OX=9606 GN=DBI PE=1 SV=2	10.038	50.6	5	414.54	52.9221	49.7981	0.7916	0.101494	0.99991	0.0877797	42.607	63.2373	50.8342	48.7621
ACDSB	ACADSB	Short/branched chain specific acyl-CoA dehydrogenase, mitochondrial OS=Homo sapiens OX=9606 GN=ACADSB PE=1 SV=1	47.797	13	4	155.48	1.1195	0.756258	0.445557	0.351096	0.99991	0.565899	0.736372	1.50262	0.71325	0.799266
ACINU	ACIN1	Apoptotic chromatin condensation inducer in the nucleus OS=Homo sapiens OX=9606 GN=ACIN1 PE=1 SV=2	152.17	13	13	438.82	4.17042	4.36726	0.645606	0.190032	0.99991	-0.0665389	3.81712	4.52371	4.26691	4.46762
ACL6A	ACTL6A	Actin-like protein 6A OS=Homo sapiens OX=9606 GN=ACTL6A PE=1 SV=1	47.944	26.8	7	317.92	10.5706	9.66875	0.537923	0.26928	0.99991	0.128651	9.34913	11.792	9.74587	9.59163
ACLY	ACLY	ATP-citrate synthase OS=Homo sapiens OX=9606 GN=ACLY PE=1 SV=3	121.674	37.6	38	2045.05	23.1478	26.3233	0.241022	0.617943	0.99991	-0.185464	23.9577	22.3379	28.0711	24.5755
ACO11	ACOT11	Acyl-coenzyme A thioesterase 11 OS=Homo sapiens OX=9606 GN=ACOT11 PE=1 SV=1	69.361	1.3	1	16.95	0.056869	0.0271447	0.351775	0.453735	0.99991	1.06697	0.0766996	0.0370383	0.0418522	0.0124372
ACO13	ACOT13	Acyl-coenzyme A thioesterase 13 OS=Homo sapiens OX=9606 GN=ACOT13 PE=1 SV=1	15.065	7.1	1	28.98	1.76789	1.29672	0.189863	0.721559	0.99991	0.447162	1.52745	2.00833	1.31444	1.279
ACOC	ACO1	Cytoplasmic aconitate hydratase OS=Homo sapiens OX=9606 GN=ACO1 PE=1 SV=3	98.85	15.2	9	364.5	5.95049	4.77856	0.69101	0.160516	0.99991	0.316435	3.43505	8.46594	4.35605	5.20107
ACON	ACO2	Aconitate hydratase, mitochondrial OS=Homo sapiens OX=9606 GN=ACO2 PE=1 SV=2	86.113	41.5	28	1252.17	16.3484	14.9669	0.694269	0.158472	0.99991	0.127373	13.8878	18.8091	13.1781	16.7558
ACOT1	ACOT1	Acyl-coenzyme A thioesterase 1 OS=Homo sapiens OX=9606 GN=ACOT1 PE=1 SV=1	46.647	16.6	5	233.07	3.40021	2.92187	0.674558	0.170981	0.99991	0.218734	2.78449	4.01592	2.15591	3.68782
ACOT8	ACOT8	Acyl-coenzyme A thioesterase 8 OS=Homo sapiens OX=9606 GN=ACOT8 PE=1 SV=1	36.347	2.8	1	20.11	0.936909	0.818096	0.373722	0.427451	0.99991	0.195638	0.836696	1.03712	0.848006	0.788186
ACOT9	ACOT9	Acyl-coenzyme A thioesterase 9, mitochondrial OS=Homo sapiens OX=9606 GN=ACOT9 PE=1 SV=2	50.269	14.1	5	245.95	8.61792	8.64321	0.981802	0.00797616	0.99991	-0.00422711	8.36173	8.87411	7.69479	9.59163
ACOX1	ACOX1	Peroxisomal acyl-coenzyme A oxidase 1 OS=Homo sapiens OX=9606 GN=ACOX1 PE=1 SV=3	74.889	23.2	9	420.32	8.85119	7.91644	0.283026	0.548174	0.99991	0.161019	8.80561	8.89676	7.27542	8.55747
ACOX3	ACOX3	Peroxisomal acyl-coenzyme A oxidase 3 OS=Homo sapiens OX=9606 GN=ACOX3 PE=1 SV=2	78.321	9	4	167.74	1.06826	0.928987	0.788476	0.103212	0.99991	0.201526	0.614272	1.52224	0.898193	0.959781
ACPH	APEH	Acylamino-acid-releasing enzyme OS=Homo sapiens OX=9606 GN=APEH PE=1 SV=4	82.142	16.3	8	356.1	7.65023	7.13964	0.642263	0.192287	0.99991	0.0996514	6.73419	8.56627	7.36118	6.9181
ACSA	ACSS2	Acetyl-coenzyme A synthetase, cytoplasmic OS=Homo sapiens OX=9606 GN=ACSS2 PE=1 SV=1	79.613	4.9	2	72.99	0.991312	1.07175	0.888401	0.0513908	0.99991	-0.112553	0.525511	1.45711	0.872918	1.27058
ACSF2	ACSF2	Medium-chain acyl-CoA ligase ACSF2, mitochondrial OS=Homo sapiens OX=9606 GN=ACSF2 PE=1 SV=2	68.993	2.4	1	29.83	0.506065	0.378937	0.50188	0.2994	0.99991	0.417364	0.548163	0.463968	0.228224	0.529651
ACSF3	ACSF3	Malonate--CoA ligase ACSF3, mitochondrial OS=Homo sapiens OX=9606 GN=ACSF3 PE=1 SV=3	64.717	1.6	1	20.82	0.104122	0.0311119	0.343617	0.463925	0.99991	1.74274	0.0461351	0.162109	0.0185245	0.0436994
ACSL1	ACSL1	Long-chain-fatty-acid--CoA ligase 1 OS=Homo sapiens OX=9606 GN=ACSL1 PE=1 SV=1	78.919	21.9	11	597.12	8.15195	1.96151	0.319109	0.496061	0.99991	2.05518	3.47739	12.8265	1.3985	2.52452
ACSL3	ACSL3	Long-chain-fatty-acid--CoA ligase 3 OS=Homo sapiens OX=9606 GN=ACSL3 PE=1 SV=3	81.338	22.1	13	569.99	3.47583	4.44037	0.680297	0.167301	0.99991	-0.353324	4.92465	2.02701	3.03079	5.84995
ACSL4	ACSL4	Long-chain-fatty-acid--CoA ligase 4 OS=Homo sapiens OX=9606 GN=ACSL4 PE=1 SV=2	80.22	18.3	9	362	2.62751	3.13743	0.260661	0.583924	0.99991	-0.255888	2.29957	2.95545	3.12043	3.15444
ACSS3	ACSS3	Acyl-CoA synthetase short-chain family member 3, mitochondrial OS=Homo sapiens OX=9606 GN=ACSS3 PE=1 SV=1	75.358	4.5	2	63.94	0.468796	0.193048	0.462103	0.335261	0.99991	1.28	0.166111	0.77148	0.235051	0.151045
ACTB	ACTB	Actin, cytoplasmic 1 OS=Homo sapiens OX=9606 GN=ACTB PE=1 SV=1	42.052	54.4	11	2805.55	4884.75	4692.65	0.655873	0.18318	0.99991	0.0578834	4734.44	5035.06	5031.42	4353.87
ACTBL	ACTBL2	Beta-actin-like protein 2 OS=Homo sapiens OX=9606 GN=ACTBL2 PE=1 SV=2	42.318	29.8	5	1214.94	39.2931	41.2749	0.904723	0.0434844	0.99991	-0.0709891	25.868	52.7181	47.1173	35.4324
ACTN1	ACTN1	Alpha-actinin-1 OS=Homo sapiens OX=9606 GN=ACTN1 PE=1 SV=2	103.563	58.3	51	5613.04	149.89	151.918	0.935185	0.0291023	0.99991	-0.0193935	129.686	170.094	143.002	160.835
ACTN4	ACTN4	Alpha-actinin-4 OS=Homo sapiens OX=9606 GN=ACTN4 PE=1 SV=2	105.245	62.8	76	6934.04	233.561	267.282	0.268818	0.570542	0.99991	-0.194561	213.345	253.778	257.998	276.566
ACTY	ACTR1B	Beta-centractin OS=Homo sapiens OX=9606 GN=ACTR1B PE=1 SV=1	42.381	41.5	2	307.99	2.52761	3.02559	0.282281	0.549318	0.99991	-0.259446	2.18598	2.86923	3.02845	3.02274
ACTZ	ACTR1A	Alpha-centractin OS=Homo sapiens OX=9606 GN=ACTR1A PE=1 SV=1	42.701	51.9	7	680.03	46.8048	48.8053	0.735123	0.13364	0.99991	-0.0603788	48.9409	44.6688	53.4909	44.1197
ACVR1	ACVR1	Activin receptor type-1 OS=Homo sapiens OX=9606 GN=ACVR1 PE=1 SV=1	58.313	2.4	1	18.71	0.156624	0.0627873	0.125635	0.900889	0.99991	1.31876	0.135703	0.177545	0.0324819	0.0930926
ACY1	ACY1	Aminoacylase-1 OS=Homo sapiens OX=9606 GN=ACY1 PE=1 SV=1	46.084	16.9	4	153.26	3.55094	2.97542	0.675349	0.170472	0.99991	0.255111	2.38052	4.72136	2.78613	3.1647
ACYP1	ACYP1	Acylphosphatase-1 OS=Homo sapiens OX=9606 GN=ACYP1 PE=1 SV=2	11.254	42.4	4	158.4	1.46483	1.36483	0.788094	0.103422	0.99991	0.102016	1.56917	1.36049	1.67381	1.05584
ACYP2	ACYP2	Acylphosphatase-2 OS=Homo sapiens OX=9606 GN=ACYP2 PE=1 SV=2	11.19	13.1	1	49.87	0.697561	0.767186	0.879285	0.0558701	0.99991	-0.137257	0.571952	0.823171	0.382306	1.15207
ADA10	ADAM10	Disintegrin and metalloproteinase domain-containing protein 10 OS=Homo sapiens OX=9606 GN=ADAM10 PE=1 SV=1	86.14	5.5	3	128.51	1.48159	1.26877	0.248101	0.605371	0.99991	0.223713	1.53469	1.4285	1.14798	1.38957
ADA17	ADAM17	Disintegrin and metalloproteinase domain-containing protein 17 OS=Homo sapiens OX=9606 GN=ADAM17 PE=1 SV=1	94.957	4.4	2	52	0.996395	1.07972	0.865275	0.0628458	0.99991	-0.115873	0.915368	1.07742	0.654	1.50545
ADA19	ADAM19	Disintegrin and metalloproteinase domain-containing protein 19 OS=Homo sapiens OX=9606 GN=ADAM19 PE=1 SV=3	107.836	2	1	23.78	0.093524	0.231881	0.141343	0.849725	0.99991	-1.30998	0.0697071	0.117341	0.17856	0.285203
ADAS	AGPS	Alkyldihydroxyacetonephosphate synthase, peroxisomal OS=Homo sapiens OX=9606 GN=AGPS PE=1 SV=1	73.664	20.8	10	552.29	7.04004	6.44278	0.238502	0.622508	0.99991	0.1279	7.30296	6.77712	6.19765	6.68792
ADCY9	ADCY9	Adenylate cyclase type 9 OS=Homo sapiens OX=9606 GN=ADCY9 PE=1 SV=4	152.828	1.3	1	17.19	0.018712	0.0239019	0.855377	0.0678423	0.99991	-0.353165	0.000427648	0.0369963	0.00669365	0.0411102
ADDA	ADD1	Alpha-adducin OS=Homo sapiens OX=9606 GN=ADD1 PE=1 SV=2	81.304	12.3	5	257.63	3.95006	3.86536	0.744748	0.127991	0.99991	0.0312741	4.14766	3.75247	3.97685	3.75386
ADDG	ADD3	Gamma-adducin OS=Homo sapiens OX=9606 GN=ADD3 PE=1 SV=1	79.447	13.9	7	328.16	2.95204	2.76344	0.797748	0.0981344	0.99991	0.0952465	3.53816	2.36592	2.49242	3.03446
ADHX	ADH5	Alcohol dehydrogenase class-3 OS=Homo sapiens OX=9606 GN=ADH5 PE=1 SV=4	40.554	21.9	8	371.46	20.7301	17.6829	0.706479	0.150901	0.99991	0.229368	13.7425	27.7176	18.3295	17.0364
ADIRF	ADIRF	Adipogenesis regulatory factor OS=Homo sapiens OX=9606 GN=ADIRF PE=1 SV=1	7.85	59.2	3	198.32	3.41515	5.16811	0.418153	0.378665	0.99991	-0.597688	4.4338	2.3965	6.56963	3.76659
ADK	ADK	Adenosine kinase OS=Homo sapiens OX=9606 GN=ADK PE=1 SV=2	40.919	24	7	355.99	2.90274	3.07026	0.839344	0.0760598	0.99991	-0.0809466	2.43777	3.36771	3.6301	2.51042
ADNP	ADNP	Activity-dependent neuroprotector homeobox protein OS=Homo sapiens OX=9606 GN=ADNP PE=1 SV=1	124.854	2.9	2	54.5	0.255837	0.371209	0.15412	0.81214	0.99991	-0.537007	0.212502	0.299172	0.398927	0.343492
ADPGK	ADPGK	ADP-dependent glucokinase OS=Homo sapiens OX=9606 GN=ADPGK PE=1 SV=1	54.397	15.7	4	170.07	1.54058	1.50993	0.958395	0.0184554	0.99991	0.028995	1.79254	1.28862	1.96541	1.05445
ADPPT	AASDHPPT	L-aminoadipate-semialdehyde dehydrogenase-phosphopantetheinyl transferase OS=Homo sapiens OX=9606 GN=AASDHPPT PE=1 SV=2	35.981	21.4	5	205.98	0.626	0.66829	0.119476	0.922718	0.99991	-0.094311	0.619219	0.632781	0.682889	0.65369
ADPRS	ADPRS	ADP-ribose glycohydrolase ARH3 OS=Homo sapiens OX=9606 GN=ADPRS PE=1 SV=1	39.264	19	5	251.83	1.30834	1.41292	0.704961	0.151835	0.99991	-0.110937	1.14674	1.46995	1.58964	1.2362
ADRM1	ADRM1	Proteasomal ubiquitin receptor ADRM1 OS=Homo sapiens OX=9606 GN=ADRM1 PE=1 SV=2	42.412	8.1	4	158.58	3.17157	3.25447	0.788643	0.103119	0.99991	-0.0372243	3.20137	3.14178	3.5239	2.98504
ADRO	FDXR	NADPH:adrenodoxin oxidoreductase, mitochondrial OS=Homo sapiens OX=9606 GN=FDXR PE=1 SV=3	54.259	15.5	6	170.2	0.306866	0.141169	0.178168	0.74917	0.99991	1.12019	0.226404	0.387328	0.152269	0.130069
ADT2	SLC25A5	ADP/ATP translocase 2 OS=Homo sapiens OX=9606 GN=SLC25A5 PE=1 SV=7	33.059	34.2	2	495.38	26.9201	23.5191	0.548846	0.260549	0.99991	0.194849	29.2548	24.5855	27.664	19.3743
ADT3	SLC25A6	ADP/ATP translocase 3 OS=Homo sapiens OX=9606 GN=SLC25A6 PE=1 SV=4	33.073	34.2	2	478.34	20.5906	18.3646	0.644849	0.190542	0.99991	0.16506	22.6937	18.4875	21.9342	14.7949
ADX	FDX1	Adrenodoxin, mitochondrial OS=Homo sapiens OX=9606 GN=FDX1 PE=1 SV=1	19.666	15.8	2	145.27	1.09501	1.92555	0.0847077	1.07208	0.99991	-0.814325	0.838571	1.35145	1.95765	1.89345
AEDO	ADO	2-aminoethanethiol dioxygenase OS=Homo sapiens OX=9606 GN=ADO PE=1 SV=2	30.074	10.7	1	22.82	1.42828	1.20618	0.732943	0.13493	0.99991	0.243831	1.78898	1.06757	1.64327	0.769087
AF1Q	MLLT11	Protein AF1q OS=Homo sapiens OX=9606 GN=MLLT11 PE=1 SV=1	10.055	38.9	2	78.8	1.95129	2.14627	0.800821	0.0964648	0.99991	-0.1374	2.52851	1.37408	2.50254	1.78999
AFAD	AFDN	Afadin OS=Homo sapiens OX=9606 GN=AFDN PE=1 SV=3	207.702	2	2	44.97	0.412865	0.613408	0.100979	0.995771	0.99991	-0.571176	0.447734	0.377996	0.673032	0.553783
AFG2H	SPATA5	ATPase family protein 2 homolog OS=Homo sapiens OX=9606 GN=SPATA5 PE=1 SV=3	98.47	14.7	7	279.33	0.753274	0.861724	0.76833	0.114452	0.99991	-0.194051	0.524881	0.981667	0.634734	1.08871
AFG32	AFG3L2	AFG3-like protein 2 OS=Homo sapiens OX=9606 GN=AFG3L2 PE=1 SV=2	88.984	5.3	2	99.52	2.38544	1.061	0.334156	0.47605	0.99991	1.16883	1.34031	3.43057	0.966532	1.15547
AGFG1	AGFG1	Arf-GAP domain and FG repeat-containing protein 1 OS=Homo sapiens OX=9606 GN=AGFG1 PE=1 SV=2	58.509	16.2	5	312.68	6.02919	6.46977	0.672587	0.172252	0.99991	-0.101748	5.18257	6.87582	6.16725	6.77228
AGK	AGK	Acylglycerol kinase, mitochondrial OS=Homo sapiens OX=9606 GN=AGK PE=1 SV=2	47.564	11.1	3	115.06	1.92376	2.04255	0.73637	0.132904	0.99991	-0.0864452	1.75917	2.08835	1.78298	2.30212
AGM1	PGM3	Phosphoacetylglucosamine mutase OS=Homo sapiens OX=9606 GN=PGM3 PE=1 SV=1	60.27	25.8	13	494.96	3.69483	3.8793	0.881058	0.0549953	0.99991	-0.0702881	3.37435	4.01531	4.91996	2.83865
AGO2	AGO2	Protein argonaute-2 OS=Homo sapiens OX=9606 GN=AGO2 PE=1 SV=3	98.4	6.9	3	75.46	0.120646	0.119767	0.983285	0.00732062	0.99991	0.0105557	0.0884618	0.152831	0.138423	0.10111
AGRE3	ADGRE3	Adhesion G protein-coupled receptor E3 OS=Homo sapiens OX=9606 GN=ADGRE3 PE=2 SV=2	74.17	2.6	1	21.44	5.05005	9.87345	0.592759	0.227122	0.99991	-0.967258	3.54919	6.5509	2.37303	17.3739
AGRE5	ADGRE5	Adhesion G protein-coupled receptor E5 OS=Homo sapiens OX=9606 GN=ADGRE5 PE=1 SV=4	94.603	10.8	4	224.2	4.38492	5.13708	0.183479	0.736413	0.99991	-0.228399	4.23899	4.53085	4.7905	5.48366
AGRG1	ADGRG1	Adhesion G-protein coupled receptor G1 OS=Homo sapiens OX=9606 GN=ADGRG1 PE=1 SV=2	78.543	1.7	1	30.94	0.0709408	0.0788615	0.8928	0.0492457	0.99991	-0.152705	0.117404	0.0244773	0.102087	0.0556362
AHNK	AHNAK	Neuroblast differentiation-associated protein AHNAK OS=Homo sapiens OX=9606 GN=AHNAK PE=1 SV=2	629.213	44.6	240	14879.9	142.61	162.358	0.369928	0.431883	0.99991	-0.187105	151.004	134.216	177.383	147.334
AHNK2	AHNAK2	Protein AHNAK2 OS=Homo sapiens OX=9606 GN=AHNAK2 PE=1 SV=2	617.383	18.6	69	3378.28	18.7684	22.1726	0.497908	0.302851	0.99991	-0.240471	19.3793	18.1575	26.2734	18.0718
AHSA1	AHSA1	Activator of 90 kDa heat shock protein ATPase homolog 1 OS=Homo sapiens OX=9606 GN=AHSA1 PE=1 SV=1	38.421	28.4	7	397.08	10.6578	10.501	0.428748	0.367798	0.99991	0.0213739	10.731	10.5845	10.6424	10.3597
AIDA	AIDA	Axin interactor, dorsalization-associated protein OS=Homo sapiens OX=9606 GN=AIDA PE=1 SV=1	35.172	33	7	302.01	4.41466	3.88839	0.368059	0.434083	0.99991	0.183126	4.77128	4.05803	4.17317	3.60362
AIFM1	AIFM1	Apoptosis-inducing factor 1, mitochondrial OS=Homo sapiens OX=9606 GN=AIFM1 PE=1 SV=1	67.144	30.2	14	615.84	6.92458	5.94938	0.209818	0.678157	0.99991	0.218988	6.4496	7.39957	6.19523	5.70353
AIMP1	AIMP1	Aminoacyl tRNA synthase complex-interacting multifunctional protein 1 OS=Homo sapiens OX=9606 GN=AIMP1 PE=1 SV=2	34.616	37.2	7	353.65	9.31927	8.34115	0.499545	0.301426	0.99991	0.159971	8.1581	10.4804	8.05254	8.62975
AIMP2	AIMP2	Aminoacyl tRNA synthase complex-interacting multifunctional protein 2 OS=Homo sapiens OX=9606 GN=AIMP2 PE=1 SV=2	35.668	20.6	5	287.27	6.32233	6.30311	0.954535	0.0202081	0.99991	0.00439315	6.09991	6.54475	6.10379	6.50242
AIP	AIP	AH receptor-interacting protein OS=Homo sapiens OX=9606 GN=AIP PE=1 SV=2	38.068	17	5	227.83	4.92965	4.00399	0.174095	0.759215	0.99991	0.300047	4.52357	5.33573	4.19041	3.81758
AK1A1	AKR1A1	Aldo-keto reductase family 1 member A1 OS=Homo sapiens OX=9606 GN=AKR1A1 PE=1 SV=3	36.892	29.8	8	378.51	9.89133	9.26257	0.545079	0.263541	0.99991	0.0947519	9.50484	10.2778	8.48277	10.0424
AK1BF	AKR1B15	Aldo-keto reductase family 1 member B15 OS=Homo sapiens OX=9606 GN=AKR1B15 PE=1 SV=2	36.685	5.1	1	82.5	1.39879	1.13685	0.21368	0.670236	0.99991	0.299138	1.43732	1.36026	0.996512	1.27718
AK1C1	AKR1C1	Aldo-keto reductase family 1 member C1 OS=Homo sapiens OX=9606 GN=AKR1C1 PE=1 SV=1	37.221	33.7	5	502.36	23.8773	15.4431	0.0849289	1.07094	0.99991	0.628679	24.8363	22.9182	12.9959	17.8903
AK1C3	AKR1C3	Aldo-keto reductase family 1 member C3 OS=Homo sapiens OX=9606 GN=AKR1C3 PE=1 SV=4	37.229	32.2	3	350.4	17.8094	14.9437	0.353768	0.451282	0.99991	0.253106	19.4915	16.1274	16.6458	13.2416
AKA11	AKAP11	A-kinase anchor protein 11 OS=Homo sapiens OX=9606 GN=AKAP11 PE=1 SV=1	212.946	0.8	1	25.74	0.365983	0.202608	0.133194	0.875515	0.99991	0.853084	0.337393	0.394574	0.142616	0.262601
AKA12	AKAP12	A-kinase anchor protein 12 OS=Homo sapiens OX=9606 GN=AKAP12 PE=1 SV=4	191.937	49.6	55	3276.98	22.2466	26.6679	0.727217	0.138336	0.99991	-0.261518	20.55	23.9433	37.5628	15.773
AKAP2	AKAP2	A-kinase anchor protein 2 OS=Homo sapiens OX=9606 GN=AKAP2 PE=1 SV=3	95.002	27	16	776.89	7.89678	6.16152	0.53274	0.273485	0.99991	0.357979	5.58928	10.2043	5.90522	6.41781
AKAP8	AKAP8	A-kinase anchor protein 8 OS=Homo sapiens OX=9606 GN=AKAP8 PE=1 SV=1	76.631	10.8	4	157.79	0.742766	1.12064	0.245184	0.610508	0.99991	-0.593349	0.836928	0.648603	0.908396	1.33289
AKAP9	AKAP9	A-kinase anchor protein 9 OS=Homo sapiens OX=9606 GN=AKAP9 PE=1 SV=4	454.989	0.3	1	14.49	0.0792152	0.0611957	0.793505	0.100451	0.99991	0.372345	0.137434	0.0209966	0.045206	0.0771855
AKP13	AKAP13	A-kinase anchor protein 13 OS=Homo sapiens OX=9606 GN=AKAP13 PE=1 SV=2	310.381	4.1	6	152.78	1.3489	1.73354	0.254418	0.594453	0.99991	-0.361943	1.19457	1.50322	1.5457	1.92138
AKP8L	AKAP8L	A-kinase anchor protein 8-like OS=Homo sapiens OX=9606 GN=AKAP8L PE=1 SV=4	72.051	7.6	3	112.47	0.735839	0.769508	0.33815	0.47089	0.99991	-0.0645457	0.748543	0.723135	0.793293	0.745723
AKT1	AKT1	RAC-alpha serine/threonine-protein kinase OS=Homo sapiens OX=9606 GN=AKT1 PE=1 SV=2	56.05	14.4	4	258.58	7.33625	6.70394	0.335409	0.474426	0.99991	0.130035	6.93306	7.73944	7.00417	6.4037
AKT2	AKT2	RAC-beta serine/threonine-protein kinase OS=Homo sapiens OX=9606 GN=AKT2 PE=1 SV=2	56.132	8.9	3	131.88	0.242204	0.196002	0.441747	0.354827	0.99991	0.305353	0.286792	0.197616	0.215221	0.176784
AKT3	AKT3	RAC-gamma serine/threonine-protein kinase OS=Homo sapiens OX=9606 GN=AKT3 PE=1 SV=1	56.195	1.9	1	16.07	0.271804	0.663736	0.59863	0.222841	0.99991	-1.28804	0.407258	0.136351	0.0459904	1.28148
AKTS1	AKT1S1	Proline-rich AKT1 substrate 1 OS=Homo sapiens OX=9606 GN=AKT1S1 PE=1 SV=1	27.595	4.7	1	21.97	2.12798	1.77365	0.740361	0.130557	0.99991	0.262762	2.04112	2.21484	2.70149	0.845819
AL1A1	ALDH1A1	Retinal dehydrogenase 1 OS=Homo sapiens OX=9606 GN=ALDH1A1 PE=1 SV=2	55.454	39.1	25	1714.37	207.213	155.337	0.526244	0.278813	0.99991	0.415715	256.497	157.929	202.461	108.213
AL1B1	ALDH1B1	Aldehyde dehydrogenase X, mitochondrial OS=Homo sapiens OX=9606 GN=ALDH1B1 PE=1 SV=3	57.626	33.5	13	844.98	10.1134	11.7975	0.814162	0.0892892	0.99991	-0.222211	5.99749	14.2294	7.03286	16.5622
AL1L2	ALDH1L2	Mitochondrial 10-formyltetrahydrofolate dehydrogenase OS=Homo sapiens OX=9606 GN=ALDH1L2 PE=1 SV=2	102.365	3.4	1	48.54	0.082176	0.190909	0.462538	0.334852	0.99991	-1.21609	0.0248294	0.139523	0.0847758	0.297041
AL3A2	ALDH3A2	Aldehyde dehydrogenase family 3 member A2 OS=Homo sapiens OX=9606 GN=ALDH3A2 PE=1 SV=1	55.269	5.2	2	105.27	2.00053	1.18846	0.0645973	1.18979	0.99991	0.751287	1.82827	2.17278	1.32053	1.05639
AL3B1	ALDH3B1	Aldehyde dehydrogenase family 3 member B1 OS=Homo sapiens OX=9606 GN=ALDH3B1 PE=1 SV=1	52.434	5.3	2	107.27	0.314977	0.0846704	0.394289	0.404186	0.99991	1.89532	0.104394	0.52556	0.0469886	0.122352
AL4A1	ALDH4A1	Delta-1-pyrroline-5-carboxylate dehydrogenase, mitochondrial OS=Homo sapiens OX=9606 GN=ALDH4A1 PE=1 SV=3	62.137	7.5	2	44.78	0.962566	1.08785	0.851444	0.0698439	0.99991	-0.176526	0.47068	1.45445	0.762535	1.41317
AL7A1	ALDH7A1	Alpha-aminoadipic semialdehyde dehydrogenase OS=Homo sapiens OX=9606 GN=ALDH7A1 PE=1 SV=5	59.02	24.1	13	591.69	13.6752	10.1755	0.104099	0.982554	0.99991	0.426452	12.5246	14.8257	9.749	10.6021
AL9A1	ALDH9A1	4-trimethylaminobutyraldehyde dehydrogenase OS=Homo sapiens OX=9606 GN=ALDH9A1 PE=1 SV=3	54.679	14.6	6	254.77	8.54335	7.18771	0.481303	0.317581	0.99991	0.249269	9.32763	7.75907	8.55933	5.81609
ALBU	ALB	Albumin OS=Homo sapiens OX=9606 GN=ALB PE=1 SV=2	71.317	25	23	1210.69	140.773	336.736	0.478476	0.320139	0.99991	-1.25825	164.166	117.379	111.244	562.229
ALDH2	ALDH2	Aldehyde dehydrogenase, mitochondrial OS=Homo sapiens OX=9606 GN=ALDH2 PE=1 SV=2	56.859	18.8	6	345.19	1.75855	1.63703	0.907189	0.0423021	0.99991	0.103307	1.01251	2.50459	2.17854	1.09552
ALDOA	ALDOA	Fructose-bisphosphate aldolase A OS=Homo sapiens OX=9606 GN=ALDOA PE=1 SV=2	39.851	53.8	29	2236.27	370.63	394.286	0.0645864	1.18986	0.99991	-0.0892602	374.943	366.318	398.909	389.663
ALDOC	ALDOC	Fructose-bisphosphate aldolase C OS=Homo sapiens OX=9606 GN=ALDOC PE=1 SV=2	39.83	27.5	4	519.83	0.146395	0.62534	0.31504	0.501634	0.99991	-2.09478	0.215256	0.0775336	0.27175	0.978931
ALDR	AKR1B1	Aldo-keto reductase family 1 member B1 OS=Homo sapiens OX=9606 GN=AKR1B1 PE=1 SV=3	36.23	45.6	8	388.73	12.167	12.6299	0.824943	0.0835762	0.99991	-0.0538719	11.6718	12.6622	10.8568	14.4031
ALG2	ALG2	Alpha-1,3/1,6-mannosyltransferase ALG2 OS=Homo sapiens OX=9606 GN=ALG2 PE=1 SV=1	47.746	6.2	1	56.42	3.63572	4.28331	0.322206	0.491866	0.99991	-0.236485	3.46051	3.81094	3.81851	4.74812
ALG5	ALG5	Dolichyl-phosphate beta-glucosyltransferase OS=Homo sapiens OX=9606 GN=ALG5 PE=1 SV=1	37.15	8.3	2	98.49	0.0793779	0.145677	0.633315	0.19838	0.99991	-0.875968	0.0978001	0.0609556	0.0281676	0.263187
ALG9	ALG9	Alpha-1,2-mannosyltransferase ALG9 OS=Homo sapiens OX=9606 GN=ALG9 PE=1 SV=2	70.616	2.6	1	63.4	0.773324	0.908106	0.779654	0.108098	0.99991	-0.231788	1.04249	0.504162	0.583225	1.23299
ALKB5	ALKBH5	RNA demethylase ALKBH5 OS=Homo sapiens OX=9606 GN=ALKBH5 PE=1 SV=2	44.571	7.4	1	42.05	1.96883	2.035	0.906373	0.0426932	0.99991	-0.0476852	2.43207	1.5056	1.85358	2.21641
ALPK3	ALPK3	Alpha-protein kinase 3 OS=Homo sapiens OX=9606 GN=ALPK3 PE=2 SV=2	203.428	0.5	1	20.47	0.0131246	0.104861	0.452933	0.343966	0.99991	-2.99814	0.00319969	0.0230495	0.00610224	0.203621
AMD	PAM	Peptidyl-glycine alpha-amidating monooxygenase OS=Homo sapiens OX=9606 GN=PAM PE=1 SV=2	109.119	0.9	1	26.55	0.129365	0.10294	0.772055	0.112352	0.99991	0.329645	0.193087	0.0656429	0.151002	0.0548777
AMPB	RNPEP	Aminopeptidase B OS=Homo sapiens OX=9606 GN=RNPEP PE=1 SV=2	73.234	26	15	573.26	10.8718	10.4191	0.836331	0.0776217	0.99991	0.0613611	9.30561	12.438	11.546	9.29221
AMPD2	AMPD2	AMP deaminase 2 OS=Homo sapiens OX=9606 GN=AMPD2 PE=1 SV=2	101.422	4.3	3	111.56	0.62943	0.553901	0.471358	0.326649	0.99991	0.184419	0.545043	0.713817	0.538634	0.569168
AMPL	LAP3	Cytosol aminopeptidase OS=Homo sapiens OX=9606 GN=LAP3 PE=1 SV=3	56.53	38	16	833.65	10.4564	10.1255	0.867655	0.0616529	0.99991	0.0464016	8.71304	12.1998	10.3063	9.94465
AMPN	ANPEP	Aminopeptidase N OS=Homo sapiens OX=9606 GN=ANPEP PE=1 SV=4	109.87	36.2	37	1899.98	33.7219	32.8133	0.926766	0.0330299	0.99991	0.0394063	36.8126	30.6313	40.9989	24.6277
AMRP	LRPAP1	Alpha-2-macroglobulin receptor-associated protein OS=Homo sapiens OX=9606 GN=LRPAP1 PE=1 SV=1	41.441	25.8	9	365.46	6.73215	6.48659	0.800634	0.0965658	0.99991	0.0536078	7.27495	6.18936	7.14522	5.82797
AN13A	ANKRD13A	Ankyrin repeat domain-containing protein 13A OS=Homo sapiens OX=9606 GN=ANKRD13A PE=1 SV=3	67.976	16.3	7	252.42	2.21838	2.52722	0.425854	0.370739	0.99991	-0.188045	2.39799	2.03878	2.78164	2.27281
AN32A	ANP32A	Acidic leucine-rich nuclear phosphoprotein 32 family member A OS=Homo sapiens OX=9606 GN=ANP32A PE=1 SV=1	28.682	17.7	3	230.62	16.6596	13.9544	0.0529214	1.27637	0.99991	0.255635	16.0144	17.3048	14.0183	13.8905
AN32B	ANP32B	Acidic leucine-rich nuclear phosphoprotein 32 family member B OS=Homo sapiens OX=9606 GN=ANP32B PE=1 SV=1	28.941	21.5	3	226.14	14.5988	14.3831	0.92724	0.0328078	0.99991	0.021468	14.3226	14.875	12.3115	16.4548
AN32E	ANP32E	Acidic leucine-rich nuclear phosphoprotein 32 family member E OS=Homo sapiens OX=9606 GN=ANP32E PE=1 SV=1	30.902	23.1	5	256.43	20.9922	24.083	0.469384	0.328472	0.99991	-0.198162	18.8942	23.0902	21.2926	26.8735
ANAG	NAGLU	Alpha-N-acetylglucosaminidase OS=Homo sapiens OX=9606 GN=NAGLU PE=1 SV=2	82.67	10.1	5	228.64	1.25896	0.939225	0.55407	0.256436	0.99991	0.422685	0.873275	1.64464	0.700103	1.17835
ANFY1	ANKFY1	Rabankyrin-5 OS=Homo sapiens OX=9606 GN=ANKFY1 PE=1 SV=2	129.915	6.7	8	191.08	1.57844	1.41172	0.7186	0.143513	0.99991	0.161049	1.1789	1.97798	1.45628	1.36716
ANGL2	ANGPTL2	Angiopoietin-related protein 2 OS=Homo sapiens OX=9606 GN=ANGPTL2 PE=1 SV=1	57.582	3.4	1	62.57	0.198385	0.0565869	0.50684	0.295129	0.99991	1.80977	0.0224209	0.37435	0.0744743	0.0386995
ANK3	ANK3	Ankyrin-3 OS=Homo sapiens OX=9606 GN=ANK3 PE=1 SV=3	482.394	0.3	1	18.87	356.772	273.113	0.398724	0.399327	0.99991	0.385505	424.096	289.448	313.702	232.524
ANKL2	ANKLE2	Ankyrin repeat and LEM domain-containing protein 2 OS=Homo sapiens OX=9606 GN=ANKLE2 PE=1 SV=4	104.905	5.2	3	71.9	0.489075	0.835792	0.170268	0.768868	0.99991	-0.773087	0.565109	0.413041	0.982142	0.689441
ANLN	ANLN	Anillin OS=Homo sapiens OX=9606 GN=ANLN PE=1 SV=2	125.49	11.8	9	402.65	1.28769	1.79866	0.264989	0.576772	0.99991	-0.48214	1.60529	0.970094	1.69751	1.89982
ANM1	PRMT1	Protein arginine N-methyltransferase 1 OS=Homo sapiens OX=9606 GN=PRMT1 PE=1 SV=3	43.061	24	10	509.21	11.8778	11.5117	0.750232	0.124805	0.99991	0.0451719	12.8775	10.8781	11.4221	11.6013
ANM3	PRMT3	Protein arginine N-methyltransferase 3 OS=Homo sapiens OX=9606 GN=PRMT3 PE=1 SV=4	60.549	4.1	1	49.21	0.482054	0.655711	0.648491	0.188096	0.99991	-0.443867	0.805208	0.1589	0.705994	0.605429
ANM5	PRMT5	Protein arginine N-methyltransferase 5 OS=Homo sapiens OX=9606 GN=PRMT5 PE=1 SV=4	73.322	16.3	7	323.78	14.4737	14.238	0.784791	0.105246	0.99991	0.0236869	14.844	14.1034	14.8974	13.5786
ANO10	ANO10	Anoctamin-10 OS=Homo sapiens OX=9606 GN=ANO10 PE=1 SV=2	76.793	4.2	2	86.73	1.88903	1.89889	0.99006	0.00433862	0.99991	-0.00751043	2.58586	1.1922	1.81956	1.97822
ANO6	ANO6	Anoctamin-6 OS=Homo sapiens OX=9606 GN=ANO6 PE=1 SV=2	107.18	3.2	1	20.37	0.807267	0.963445	0.58818	0.23049	0.99991	-0.255158	0.82358	0.790954	0.719622	1.20727
ANPRC	NPR3	Atrial natriuretic peptide receptor 3 OS=Homo sapiens OX=9606 GN=NPR3 PE=1 SV=2	60.112	3.1	2	68.06	0.187386	0.000590179	0.423866	0.372772	0.99991	8.31065	0	0.374772	0	0.00118036
ANR10	ANKRD10	Ankyrin repeat domain-containing protein 10 OS=Homo sapiens OX=9606 GN=ANKRD10 PE=1 SV=2	45.538	5.5	1	44.34	0	0.0328043	0.42265	0.374019	0.99991	#NAME?	0	0	0	0.0656087
ANR17	ANKRD17	Ankyrin repeat domain-containing protein 17 OS=Homo sapiens OX=9606 GN=ANKRD17 PE=1 SV=3	275.97	1.2	2	71.69	1.26312	1.17077	0.693692	0.158833	0.99991	0.109535	1.06072	1.46553	1.18555	1.156
ANR28	ANKRD28	Serine/threonine-protein phosphatase 6 regulatory ankyrin repeat subunit A OS=Homo sapiens OX=9606 GN=ANKRD28 PE=1 SV=5	114.605	6.4	3	159.16	1.92438	1.41086	0.0315024	1.50166	0.99991	0.447812	1.87599	1.97277	1.49071	1.33102
ANR35	ANKRD35	Ankyrin repeat domain-containing protein 35 OS=Homo sapiens OX=9606 GN=ANKRD35 PE=2 SV=2	110.811	1.9	1	46.22	0.0530565	0.100123	0.717998	0.143877	0.99991	-0.916176	0.000179985	0.105933	0	0.200246
ANR44	ANKRD44	Serine/threonine-protein phosphatase 6 regulatory ankyrin repeat subunit B OS=Homo sapiens OX=9606 GN=ANKRD44 PE=1 SV=3	109.36	3.3	1	63.25	0.0316827	0.0315332	0.983555	0.00720116	0.99991	0.00682309	0.028933	0.0344324	0.0257242	0.0373423
ANR63	ANKRD63	Ankyrin repeat domain-containing protein 63 OS=Homo sapiens OX=9606 GN=ANKRD63 PE=3 SV=1	39.881	2.6	1	30.85	0.356294	0.311268	0.633606	0.198181	0.99991	0.194911	0.284342	0.428245	0.274386	0.348149
ANT3	SERPINC1	Antithrombin-III OS=Homo sapiens OX=9606 GN=SERPINC1 PE=1 SV=1	53.025	1.9	1	50.67	0.919709	1.34122	0.715797	0.14521	0.99991	-0.544302	0.654716	1.1847	0.371273	2.31118
ANTR1	ANTXR1	Anthrax toxin receptor 1 OS=Homo sapiens OX=9606 GN=ANTXR1 PE=1 SV=2	63.433	8.2	4	184.6	5.75892	3.66235	0.458302	0.338849	0.99991	0.653027	4.32295	7.19489	1.86513	5.45958
ANTR2	ANTXR2	Anthrax toxin receptor 2 OS=Homo sapiens OX=9606 GN=ANTXR2 PE=1 SV=5	54.259	7	4	163.92	1.15427	1.15775	0.993252	0.00294062	0.99991	-0.00434757	1.11866	1.18989	0.79447	1.52104
ANX11	ANXA11	Annexin A11 OS=Homo sapiens OX=9606 GN=ANXA11 PE=1 SV=1	54.697	22.8	10	697.98	7.37769	7.41026	0.974406	0.0112602	0.99991	-0.00635476	6.50485	8.25052	7.19286	7.62765
ANX13	ANXA13	Annexin A13 OS=Homo sapiens OX=9606 GN=ANXA13 PE=1 SV=3	35.621	5.4	1	73.59	0.000688231	0.00452829	0.397995	0.400122	0.99991	-2.718	0.000553831	0.000822631	0.000929214	0.00812737
ANXA1	ANXA1	Annexin A1 OS=Homo sapiens OX=9606 GN=ANXA1 PE=1 SV=2	38.918	54	23	1742.24	251.614	221.415	0.541069	0.266748	0.99991	0.184457	261.094	242.133	261.653	181.177
ANXA2	ANXA2	Annexin A2 OS=Homo sapiens OX=9606 GN=ANXA2 PE=1 SV=2	38.808	53.1	38	2464.9	1028.84	816.693	0.395616	0.402726	0.99991	0.333151	1160.04	897.636	964.637	668.749
ANXA4	ANXA4	Annexin A4 OS=Homo sapiens OX=9606 GN=ANXA4 PE=1 SV=4	36.088	48	14	912.59	11.9412	11.4755	0.83224	0.0797512	0.99991	0.057399	10.5497	13.3327	12.8206	10.1303
ANXA5	ANXA5	Annexin A5 OS=Homo sapiens OX=9606 GN=ANXA5 PE=1 SV=2	35.971	67.2	32	2750.51	300.061	264.966	0.758751	0.1199	0.99991	0.179447	201.082	399.04	251.991	277.942
ANXA6	ANXA6	Annexin A6 OS=Homo sapiens OX=9606 GN=ANXA6 PE=1 SV=3	76.168	55.1	47	3063.02	180.764	181.1	0.97997	0.00878724	0.99991	-0.00268346	176.295	185.233	170.095	192.106
ANXA7	ANXA7	Annexin A7 OS=Homo sapiens OX=9606 GN=ANXA7 PE=1 SV=3	52.991	21.3	10	773.54	21.7246	21.9643	0.914196	0.0389606	0.99991	-0.0158313	22.1204	21.3288	23.8922	20.0364
AOFA	MAOA	Amine oxidase [flavin-containing] A OS=Homo sapiens OX=9606 GN=MAOA PE=1 SV=1	60.157	13.3	5	239.31	1.60475	0.173523	0.448262	0.348468	0.99991	3.20915	0.0752873	3.13421	0.141219	0.205827
AP1B1	AP1B1	AP-1 complex subunit beta-1 OS=Homo sapiens OX=9606 GN=AP1B1 PE=1 SV=2	105.482	24.2	10	1182.55	8.13222	8.24867	0.913703	0.0391951	0.99991	-0.0205126	7.6113	8.65314	9.04387	7.45347
AP1G1	AP1G1	AP-1 complex subunit gamma-1 OS=Homo sapiens OX=9606 GN=AP1G1 PE=1 SV=5	92.148	20.6	11	476.86	2.85025	3.17357	0.0818924	1.08676	0.99991	-0.155016	2.75159	2.94891	3.17595	3.17118
AP1M1	AP1M1	AP-1 complex subunit mu-1 OS=Homo sapiens OX=9606 GN=AP1M1 PE=1 SV=3	48.727	38.3	12	478.41	5.14004	4.83527	0.657378	0.182185	0.99991	0.0881832	5.36081	4.91927	5.3834	4.28714
AP1S1	AP1S1	AP-1 complex subunit sigma-1A OS=Homo sapiens OX=9606 GN=AP1S1 PE=1 SV=1	18.949	10.1	1	88.03	5.27259	5.2092	0.958717	0.0183094	0.99991	0.0174502	5.91246	4.63271	6.08525	4.33314
AP2A1	AP2A1	AP-2 complex subunit alpha-1 OS=Homo sapiens OX=9606 GN=AP2A1 PE=1 SV=3	108.561	30.1	17	1076.9	12.4915	13.3673	0.494725	0.305636	0.99991	-0.0977586	12.0395	12.9435	14.3235	12.4111
AP2A2	AP2A2	AP-2 complex subunit alpha-2 OS=Homo sapiens OX=9606 GN=AP2A2 PE=1 SV=2	104.807	23.1	12	749.3	3.12922	3.15246	0.951765	0.0214703	0.99991	-0.0106788	2.8131	3.44533	3.27876	3.02616
AP2B1	AP2B1	AP-2 complex subunit beta OS=Homo sapiens OX=9606 GN=AP2B1 PE=1 SV=1	105.398	34.8	19	1650.11	27.6915	26.6086	0.652657	0.185315	0.99991	0.0575535	27.7953	27.5878	28.6734	24.5438
AP2M1	AP2M1	AP-2 complex subunit mu OS=Homo sapiens OX=9606 GN=AP2M1 PE=1 SV=2	49.965	20	8	307.56	10.7149	9.30176	0.291059	0.536019	0.99991	0.204048	11.4242	10.0057	9.9983	8.60523
AP2S1	AP2S1	AP-2 complex subunit sigma OS=Homo sapiens OX=9606 GN=AP2S1 PE=1 SV=2	17.178	23.9	4	156.53	2.3853	1.7387	0.332739	0.477896	0.99991	0.456165	2.33921	2.43139	2.24698	1.23042
AP3B1	AP3B1	AP-3 complex subunit beta-1 OS=Homo sapiens OX=9606 GN=AP3B1 PE=1 SV=3	121.815	12.8	10	436.31	4.28983	4.17488	0.614323	0.211603	0.99991	0.0391856	4.46106	4.11861	4.26703	4.08273
AP3D1	AP3D1	AP-3 complex subunit delta-1 OS=Homo sapiens OX=9606 GN=AP3D1 PE=1 SV=1	131.159	15.5	12	449.94	7.29744	7.81413	0.512734	0.290108	0.99991	-0.0986954	7.22264	7.37224	8.46462	7.16364
AP3M1	AP3M1	AP-3 complex subunit mu-1 OS=Homo sapiens OX=9606 GN=AP3M1 PE=1 SV=1	47.251	15.1	3	197.67	6.34662	5.90478	0.548999	0.260428	0.99991	0.104106	6.90782	5.78542	6.16428	5.64527
AP3M2	AP3M2	AP-3 complex subunit mu-2 OS=Homo sapiens OX=9606 GN=AP3M2 PE=1 SV=1	47.175	7.7	1	94.09	0.113698	0.126122	0.85411	0.0684864	0.99991	-0.149618	0.0975403	0.129855	0.183464	0.0687802
AP3S1	AP3S1	AP-3 complex subunit sigma-1 OS=Homo sapiens OX=9606 GN=AP3S1 PE=1 SV=1	21.946	18.1	3	159.46	3.24684	2.96816	0.686566	0.163318	0.99991	0.129467	2.83925	3.65442	3.4044	2.53191
AP4A	NUDT2	Bis(5'-nucleosyl)-tetraphosphatase [asymmetrical] OS=Homo sapiens OX=9606 GN=NUDT2 PE=1 SV=3	17.047	16.3	1	32.26	0.804385	0.5547	0.502815	0.298592	0.99991	0.536178	0.500369	1.1084	0.504662	0.604738
AP4E1	AP4E1	AP-4 complex subunit epsilon-1 OS=Homo sapiens OX=9606 GN=AP4E1 PE=1 SV=2	128.404	1.4	1	86.1	0.135681	0.145873	0.759239	0.119621	0.99991	-0.104494	0.114839	0.156524	0.125633	0.166114
AP4M1	AP4M1	AP-4 complex subunit mu-1 OS=Homo sapiens OX=9606 GN=AP4M1 PE=1 SV=2	50.231	3.3	1	24.81	0.0668159	0.0753588	0.832739	0.0794912	0.99991	-0.173586	0.0543829	0.0792488	0.0419929	0.108725
AP4S1	AP4S1	AP-4 complex subunit sigma-1 OS=Homo sapiens OX=9606 GN=AP4S1 PE=1 SV=1	17.165	6.9	1	42.38	0.13189	0.0884494	0.561266	0.250831	0.99991	0.57641	0.129167	0.134612	0.151305	0.0255935
APC1	ANAPC1	Anaphase-promoting complex subunit 1 OS=Homo sapiens OX=9606 GN=ANAPC1 PE=1 SV=1	218.528	1.6	2	71.78	0.282379	0.274153	0.886094	0.0525202	0.99991	0.0426548	0.304688	0.260071	0.319723	0.228583
APC13	ANAPC13	Anaphase-promoting complex subunit 13 OS=Homo sapiens OX=9606 GN=ANAPC13 PE=1 SV=1	8.516	13.5	1	56.86	0.194132	0.1527	0.609468	0.215049	0.99991	0.346339	0.224206	0.164057	0.214868	0.0905314
APC4	ANAPC4	Anaphase-promoting complex subunit 4 OS=Homo sapiens OX=9606 GN=ANAPC4 PE=1 SV=2	92.856	2	1	37.23	0.0092206	0	0.254162	0.594889	0.99991	Inf	0.0150437	0.00339746	0	0
APC7	ANAPC7	Anaphase-promoting complex subunit 7 OS=Homo sapiens OX=9606 GN=ANAPC7 PE=1 SV=4	67.44	4	2	77.15	0.546588	0.438657	0.269784	0.568983	0.99991	0.317361	0.475274	0.617902	0.442299	0.435015
APEX1	APEX1	DNA-(apurinic or apyrimidinic site) endonuclease OS=Homo sapiens OX=9606 GN=APEX1 PE=1 SV=2	35.931	34.9	12	806.78	28.5401	29.4682	0.677248	0.169252	0.99991	-0.0461669	29.2099	27.8703	31.2723	27.664
API5	API5	Apoptosis inhibitor 5 OS=Homo sapiens OX=9606 GN=API5 PE=1 SV=3	59.31	12.6	4	218.93	7.9331	7.21027	0.0158301	1.80052	0.99991	0.137831	7.86956	7.99664	7.27686	7.14368
APLP2	APLP2	Amyloid-like protein 2 OS=Homo sapiens OX=9606 GN=APLP2 PE=1 SV=2	87.927	8.3	4	157.86	1.38549	1.22618	0.481369	0.317522	0.99991	0.176223	1.32583	1.44516	1.05032	1.40205
APMAP	APMAP	Adipocyte plasma membrane-associated protein OS=Homo sapiens OX=9606 GN=APMAP PE=1 SV=2	46.622	33.7	12	496.69	17.0288	14.6819	0.054977	1.25982	0.99991	0.213937	16.6659	17.3917	15.127	14.2369
APOA1	APOA1	Apolipoprotein A-I OS=Homo sapiens OX=9606 GN=APOA1 PE=1 SV=1	30.759	22.5	5	228.29	6.26724	13.6633	0.454015	0.34293	0.99991	-1.1244	6.41483	6.11964	5.6397	21.6869
APOB	APOB	Apolipoprotein B-100 OS=Homo sapiens OX=9606 GN=APOB PE=1 SV=2	516.651	0.8	3	86.78	1.08049	1.2858	0.650096	0.187023	0.99991	-0.250979	1.27214	0.88884	0.94766	1.62394
APOC3	APOC3	Apolipoprotein C-III OS=Homo sapiens OX=9606 GN=APOC3 PE=1 SV=1	10.846	16.2	1	105.33	1.46922	1.99311	0.529776	0.275908	0.99991	-0.439968	1.7944	1.14405	1.37856	2.60766
APOE	APOE	Apolipoprotein E OS=Homo sapiens OX=9606 GN=APOE PE=1 SV=1	36.246	8.2	2	49.85	0.32636	0.0330866	0.450423	0.346379	0.99991	3.30215	0.0116133	0.641107	0.0153955	0.0507777
APOL2	APOL2	Apolipoprotein L2 OS=Homo sapiens OX=9606 GN=APOL2 PE=1 SV=1	37.126	6.5	2	109.94	0.94764	0.984982	0.365529	0.437078	0.99991	-0.0557587	0.927275	0.968005	1.00988	0.960081
APT	APRT	Adenine phosphoribosyltransferase OS=Homo sapiens OX=9606 GN=APRT PE=1 SV=2	19.766	16.1	2	79.69	10.5731	8.91098	0.428093	0.368462	0.99991	0.246743	8.89126	12.2549	9.02641	8.79555
AQR	AQR	RNA helicase aquarius OS=Homo sapiens OX=9606 GN=AQR PE=1 SV=4	172.27	0.8	1	27.47	0.0800396	0.0387282	0.321637	0.492635	0.99991	1.04733	0.0902875	0.0697917	0.00879515	0.0686612
AR2BP	ARL2BP	ADP-ribosylation factor-like protein 2-binding protein OS=Homo sapiens OX=9606 GN=ARL2BP PE=1 SV=1	18.867	17.2	2	70.69	0.717422	1.06252	0.0190296	1.72057	0.99991	-0.566602	0.721415	0.713429	1.11066	1.01439
AR6P4	ARL6IP4	ADP-ribosylation factor-like protein 6-interacting protein 4 OS=Homo sapiens OX=9606 GN=ARL6IP4 PE=1 SV=2	45.287	8.3	2	83.85	1.86516	2.09498	0.398344	0.399742	0.99991	-0.167641	1.65415	2.07616	2.13995	2.05001
AR6P6	ARL6IP6	ADP-ribosylation factor-like protein 6-interacting protein 6 OS=Homo sapiens OX=9606 GN=ARL6IP6 PE=1 SV=1	24.946	5.3	1	57.33	1.38086	1.10032	0.0486022	1.31334	0.99991	0.327646	1.33772	1.42401	1.14788	1.05276
ARAP1	ARAP1	Arf-GAP with Rho-GAP domain, ANK repeat and PH domain-containing protein 1 OS=Homo sapiens OX=9606 GN=ARAP1 PE=1 SV=3	163.743	0.7	1	38.87	0.0439743	0.0563851	0.843715	0.0738045	0.99991	-0.358653	0.0583126	0.029636	0.109962	0.00280848
ARBK1	GRK2	Beta-adrenergic receptor kinase 1 OS=Homo sapiens OX=9606 GN=GRK2 PE=1 SV=2	80.321	2.9	1	23.7	0.20991	0.198395	0.939956	0.0268922	0.99991	0.0813971	0.225018	0.194802	0.0638749	0.332914
ARC1A	ARPC1A	Actin-related protein 2/3 complex subunit 1A OS=Homo sapiens OX=9606 GN=ARPC1A PE=1 SV=2	42.113	33.5	10	372.47	5.92143	5.66569	0.591249	0.22823	0.99991	0.0636946	5.74563	6.09724	6.02918	5.30221
ARC1B	ARPC1B	Actin-related protein 2/3 complex subunit 1B OS=Homo sapiens OX=9606 GN=ARPC1B PE=1 SV=3	41.722	21.5	10	750.88	13.9521	14.8179	0.726173	0.13896	0.99991	-0.0868586	15.2167	12.6875	16.557	13.0787
ARF1	ARF1	ADP-ribosylation factor 1 OS=Homo sapiens OX=9606 GN=ARF1 PE=1 SV=2	20.741	53.6	5	450.55	22.9005	21.5398	0.693	0.159267	0.99991	0.0883779	23.4118	22.3892	24.4785	18.6011
ARF4	ARF4	ADP-ribosylation factor 4 OS=Homo sapiens OX=9606 GN=ARF4 PE=1 SV=3	20.612	51.7	6	423.59	21.1792	22.1246	0.525318	0.279577	0.99991	-0.0630069	22.0093	20.3491	23.0453	21.204
ARF5	ARF5	ADP-ribosylation factor 5 OS=Homo sapiens OX=9606 GN=ARF5 PE=1 SV=2	20.631	43.3	2	270.46	3.42092	3.329	0.868445	0.0612579	0.99991	0.0392926	3.74508	3.09675	3.6961	2.9619
ARF6	ARF6	ADP-ribosylation factor 6 OS=Homo sapiens OX=9606 GN=ARF6 PE=1 SV=2	20.183	30.3	3	127.84	2.74447	2.25946	0.547933	0.261273	0.99991	0.280554	2.77086	2.71809	2.93564	1.58327
ARFG1	ARFGAP1	ADP-ribosylation factor GTPase-activating protein 1 OS=Homo sapiens OX=9606 GN=ARFGAP1 PE=1 SV=2	44.982	21.7	6	271.21	3.97187	4.46694	0.446412	0.350264	0.99991	-0.169469	3.60019	4.34354	4.84002	4.09386
ARFG2	ARFGAP2	ADP-ribosylation factor GTPase-activating protein 2 OS=Homo sapiens OX=9606 GN=ARFGAP2 PE=1 SV=1	57.027	9.8	4	316.7	2.96276	2.76027	0.650673	0.186637	0.99991	0.102131	2.92939	2.99613	3.14287	2.37768
ARFG3	ARFGAP3	ADP-ribosylation factor GTPase-activating protein 3 OS=Homo sapiens OX=9606 GN=ARFGAP3 PE=1 SV=1	57.406	19.6	6	364.15	3.66756	3.2416	0.480762	0.31807	0.99991	0.178114	3.70702	3.6281	3.73578	2.74742
ARFP1	ARFIP1	Arfaptin-1 OS=Homo sapiens OX=9606 GN=ARFIP1 PE=1 SV=2	41.77	29	7	371.45	2.29985	2.20642	0.774138	0.111182	0.99991	0.059835	2.21599	2.38371	2.47875	1.93408
ARG28	ARHGEF28	Rho guanine nucleotide exchange factor 28 OS=Homo sapiens OX=9606 GN=ARHGEF28 PE=1 SV=3	193.881	2.3	2	48.04	0.865875	0.667368	0.563086	0.249425	0.99991	0.375676	1.001	0.730755	0.922812	0.411924
ARGAL	ARHGEF10L	Rho guanine nucleotide exchange factor 10-like protein OS=Homo sapiens OX=9606 GN=ARHGEF10L PE=1 SV=4	141.887	0.9	1	17.58	0.0861944	0.105817	0.567735	0.245855	0.99991	-0.295907	0.057258	0.115131	0.105099	0.106536
ARGI1	ARG1	Arginase-1 OS=Homo sapiens OX=9606 GN=ARG1 PE=1 SV=2	34.884	3.7	1	29.02	0.0218399	0.027569	0.565683	0.247427	0.99991	-0.336079	0.0298796	0.0138003	0.0300092	0.0251289
ARGL1	ARGLU1	Arginine and glutamate-rich protein 1 OS=Homo sapiens OX=9606 GN=ARGLU1 PE=1 SV=1	33.197	2.9	1	58.53	1.11965	1.0719	0.827448	0.0822592	0.99991	0.0628833	0.931842	1.30746	1.1153	1.0285
ARH40	ARHGEF40	Rho guanine nucleotide exchange factor 40 OS=Homo sapiens OX=9606 GN=ARHGEF40 PE=1 SV=3	166.266	2	2	85.13	0.695112	0.539754	0.249642	0.602682	0.99991	0.364943	0.601868	0.788356	0.513843	0.565666
ARHG1	ARHGEF1	Rho guanine nucleotide exchange factor 1 OS=Homo sapiens OX=9606 GN=ARHGEF1 PE=1 SV=2	103.056	10.9	7	333.86	4.1305	3.69187	0.501042	0.300126	0.99991	0.161963	3.68461	4.57639	3.99416	3.38958
ARHG2	ARHGEF2	Rho guanine nucleotide exchange factor 2 OS=Homo sapiens OX=9606 GN=ARHGEF2 PE=1 SV=4	112.386	35.4	21	963.86	8.55587	9.2007	0.595815	0.224888	0.99991	-0.104829	9.25588	7.85587	8.44261	9.95879
ARHG6	ARHGEF6	Rho guanine nucleotide exchange factor 6 OS=Homo sapiens OX=9606 GN=ARHGEF6 PE=1 SV=2	88.698	10.8	4	214.77	2.06439	1.42121	0.271297	0.566556	0.99991	0.538598	1.63709	2.4917	1.41155	1.43087
ARHG7	ARHGEF7	Rho guanine nucleotide exchange factor 7 OS=Homo sapiens OX=9606 GN=ARHGEF7 PE=1 SV=2	90.868	5.7	3	180.32	0.210253	0.182272	0.61298	0.212554	0.99991	0.20604	0.166159	0.254348	0.165602	0.198941
ARHGA	ARHGEF10	Rho guanine nucleotide exchange factor 10 OS=Homo sapiens OX=9606 GN=ARHGEF10 PE=1 SV=4	152.713	3.8	1	14.61	0.217183	0.163726	0.769149	0.11399	0.99991	0.407623	0.140818	0.293547	0.023904	0.303548
ARHGC	ARHGEF12	Rho guanine nucleotide exchange factor 12 OS=Homo sapiens OX=9606 GN=ARHGEF12 PE=1 SV=1	174.094	2.5	1	15.64	0.26911	0.214731	0.301414	0.520836	0.99991	0.32567	0.22998	0.30824	0.219202	0.210259
ARHGH	ARHGEF17	Rho guanine nucleotide exchange factor 17 OS=Homo sapiens OX=9606 GN=ARHGEF17 PE=1 SV=1	223.645	3.2	4	163.11	0.151311	0.273045	0.156086	0.806637	0.99991	-0.851618	0.130125	0.172498	0.222592	0.323497
ARHL1	ADPRHL1	[Protein ADP-ribosylarginine] hydrolase-like protein 1 OS=Homo sapiens OX=9606 GN=ADPRHL1 PE=2 SV=1	40.649	2	1	32.34	3.88729	3.76936	0.790074	0.102332	0.99991	0.0444433	3.49899	4.27558	3.7766	3.76212
ARI1	ARIH1	E3 ubiquitin-protein ligase ARIH1 OS=Homo sapiens OX=9606 GN=ARIH1 PE=1 SV=2	65.9	8.6	3	99.5	0.574034	0.65091	0.773754	0.111397	0.99991	-0.181322	0.454219	0.693849	0.449868	0.851952
ARI1A	ARID1A	AT-rich interactive domain-containing protein 1A OS=Homo sapiens OX=9606 GN=ARID1A PE=1 SV=3	242.805	1.7	2	55.89	0.215966	0.265556	0.182027	0.739864	0.99991	-0.29821	0.238881	0.193051	0.274668	0.256443
ARK72	AKR7A2	Aflatoxin B1 aldehyde reductase member 2 OS=Homo sapiens OX=9606 GN=AKR7A2 PE=1 SV=3	40.02	24.8	7	397.31	14.1635	13.3758	0.747717	0.126262	0.99991	0.0825514	12.7904	15.5366	15.0124	11.7391
ARL1	ARL1	ADP-ribosylation factor-like protein 1 OS=Homo sapiens OX=9606 GN=ARL1 PE=1 SV=1	20.518	27.6	4	213.06	5.84443	5.53376	0.716017	0.145077	0.99991	0.0788019	6.23993	5.44894	6.16123	4.9063
ARL15	ARL15	ADP-ribosylation factor-like protein 15 OS=Homo sapiens OX=9606 GN=ARL15 PE=1 SV=1	23.261	6.4	1	41.64	0.0751677	0.0802555	0.911156	0.0404074	0.99991	-0.0944873	0.0349893	0.115346	0.0837866	0.0767245
ARL2	ARL2	ADP-ribosylation factor-like protein 2 OS=Homo sapiens OX=9606 GN=ARL2 PE=1 SV=4	21.036	16.8	3	102.62	0.496995	0.274976	0.335274	0.4746	0.99991	0.853927	0.32066	0.673331	0.268807	0.281145
ARL3	ARL3	ADP-ribosylation factor-like protein 3 OS=Homo sapiens OX=9606 GN=ARL3 PE=1 SV=2	20.614	25.8	4	212.43	4.35781	5.08025	0.645349	0.190206	0.99991	-0.221295	4.59994	4.11568	6.40508	3.75542
ARL8A	ARL8A	ADP-ribosylation factor-like protein 8A OS=Homo sapiens OX=9606 GN=ARL8A PE=1 SV=1	21.63	38.7	1	228.54	0.288392	0.327831	0.00317045	2.49888	0.99991	-0.18492	0.290566	0.286218	0.327354	0.328307
ARL8B	ARL8B	ADP-ribosylation factor-like protein 8B OS=Homo sapiens OX=9606 GN=ARL8B PE=1 SV=1	21.753	42.5	2	307.15	4.60361	4.88977	0.295274	0.529775	0.99991	-0.0869999	4.54433	4.6629	5.08466	4.69488
ARLY	ASL	Argininosuccinate lyase OS=Homo sapiens OX=9606 GN=ASL PE=1 SV=4	51.91	17	5	290.86	2.19845	1.98648	0.664804	0.177306	0.99991	0.146268	2.2535	2.1434	2.40415	1.56882
ARM10	ARMC10	Armadillo repeat-containing protein 10 OS=Homo sapiens OX=9606 GN=ARMC10 PE=1 SV=1	37.859	4.7	1	48.75	0.486785	0.376764	0.122744	0.911	0.99991	0.369623	0.527064	0.446506	0.390538	0.362989
ARMC6	ARMC6	Armadillo repeat-containing protein 6 OS=Homo sapiens OX=9606 GN=ARMC6 PE=1 SV=2	55.191	8	1	24.01	0.279774	0.0774599	0.373184	0.428077	0.99991	1.85274	0.457479	0.10207	0.0841197	0.0708001
ARMC8	ARMC8	Armadillo repeat-containing protein 8 OS=Homo sapiens OX=9606 GN=ARMC8 PE=1 SV=2	76.601	5.1	2	98.58	0.888239	0.984221	0.344302	0.463061	0.99991	-0.148035	0.822016	0.954461	1.02572	0.942723
ARMC9	ARMC9	LisH domain-containing protein ARMC9 OS=Homo sapiens OX=9606 GN=ARMC9 PE=1 SV=3	92.502	20	11	354.32	2.38991	1.07525	0.415089	0.381858	0.99991	1.15229	1.1113	3.66853	0.911216	1.23928
ARMT1	ARMT1	Damage-control phosphatase ARMT1 OS=Homo sapiens OX=9606 GN=ARMT1 PE=1 SV=1	51.539	9.5	1	20.51	0.509907	0.864012	0.153859	0.812878	0.99991	-0.760817	0.399751	0.620063	0.976879	0.751145
ARMX1	ARMCX1	Armadillo repeat-containing X-linked protein 1 OS=Homo sapiens OX=9606 GN=ARMCX1 PE=1 SV=1	49.72	6.8	3	90.93	0.848779	1.07168	0.603808	0.219101	0.99991	-0.336412	0.866503	0.831055	0.706842	1.43652
ARMX2	ARMCX2	Armadillo repeat-containing X-linked protein 2 OS=Homo sapiens OX=9606 GN=ARMCX2 PE=2 SV=1	65.928	22.6	4	168.15	2.54922	3.86751	0.497069	0.303583	0.99991	-0.601351	2.92568	2.17276	2.31036	5.42466
ARMX3	ARMCX3	Armadillo repeat-containing X-linked protein 3 OS=Homo sapiens OX=9606 GN=ARMCX3 PE=1 SV=1	42.816	17.4	6	189.03	1.04433	1.26259	0.344761	0.462482	0.99991	-0.273807	1.2012	0.887463	1.17862	1.34656
ARP10	ACTR10	Actin-related protein 10 OS=Homo sapiens OX=9606 GN=ACTR10 PE=1 SV=1	46.848	22.1	5	204.63	4.1554	4.80921	0.405677	0.39182	0.99991	-0.210813	4.45549	3.85532	5.35814	4.26029
ARP19	ARPP19	cAMP-regulated phosphoprotein 19 OS=Homo sapiens OX=9606 GN=ARPP19 PE=1 SV=2	12.315	25	1	53.75	2.84762	2.7317	0.829005	0.0814427	0.99991	0.0599554	2.67213	3.02311	3.17017	2.29324
ARP2	ACTR2	Actin-related protein 2 OS=Homo sapiens OX=9606 GN=ACTR2 PE=1 SV=1	45.017	30.7	12	694.4	42.9745	40.4506	0.817555	0.0874832	0.99991	0.0873214	47.6803	38.2687	48.8387	32.0625
ARP3	ACTR3	Actin-related protein 3 OS=Homo sapiens OX=9606 GN=ACTR3 PE=1 SV=3	47.797	31.1	10	645.76	55.9892	61.8567	0.302903	0.518696	0.99991	-0.143781	53.6983	58.2801	65.4568	58.2565
ARP5L	ARPC5L	Actin-related protein 2/3 complex subunit 5-like protein OS=Homo sapiens OX=9606 GN=ARPC5L PE=1 SV=1	16.931	46.4	4	222.33	3.22029	3.01557	0.801946	0.095855	0.99991	0.0947609	3.28377	3.1568	3.72918	2.30195
ARPC2	ARPC2	Actin-related protein 2/3 complex subunit 2 OS=Homo sapiens OX=9606 GN=ARPC2 PE=1 SV=1	34.426	64.3	19	783.78	16.0703	15.0685	0.814469	0.0891253	0.99991	0.0928634	16.5288	15.6118	18.7923	11.3447
ARPC3	ARPC3	Actin-related protein 2/3 complex subunit 3 OS=Homo sapiens OX=9606 GN=ARPC3 PE=1 SV=3	20.761	34.8	6	441.31	19.071	19.6302	0.886955	0.0520985	0.99991	-0.0416903	20.1143	18.0277	22.9449	16.3154
ARPC4	ARPC4	Actin-related protein 2/3 complex subunit 4 OS=Homo sapiens OX=9606 GN=ARPC4 PE=1 SV=3	19.768	41.7	9	483.71	23.4034	20.3412	0.71979	0.142794	0.99991	0.202313	26.7251	20.0816	26.9737	13.7087
ARPC5	ARPC5	Actin-related protein 2/3 complex subunit 5 OS=Homo sapiens OX=9606 GN=ARPC5 PE=1 SV=3	16.367	32.5	4	266.73	15.0343	14.4416	0.897388	0.0470198	0.99991	0.0580218	15.5941	14.4745	18.4653	10.418
ARRB1	ARRB1	Beta-arrestin-1 OS=Homo sapiens OX=9606 GN=ARRB1 PE=1 SV=2	47.435	10	2	52.24	0.667608	0.689266	0.956166	0.0194666	0.99991	-0.0460601	0.352829	0.982387	0.840086	0.538447
ARSA	ARSA	Arylsulfatase A OS=Homo sapiens OX=9606 GN=ARSA PE=1 SV=3	54.409	14	5	430.57	5.47739	4.40152	0.438528	0.358003	0.99991	0.315485	4.60245	6.35232	3.7004	5.10264
ARSB	ARSB	Arylsulfatase B OS=Homo sapiens OX=9606 GN=ARSB PE=1 SV=1	60.163	3.9	1	58.56	0.111101	0.131428	0.880348	0.0553455	0.99991	-0.242408	0.0249266	0.197275	0.0489744	0.213882
ASAH1	ASAH1	Acid ceramidase OS=Homo sapiens OX=9606 GN=ASAH1 PE=1 SV=5	45.087	18.5	5	281.39	16.2318	15.1205	0.864642	0.0631634	0.99991	0.102313	11.5528	20.9107	11.7753	18.4657
ASAP1	ASAP1	Arf-GAP with SH3 domain, ANK repeat and PH domain-containing protein 1 OS=Homo sapiens OX=9606 GN=ASAP1 PE=1 SV=4	126.39	5.4	4	183.53	0.331624	0.364429	0.863146	0.0639155	0.99991	-0.136091	0.199281	0.463966	0.261094	0.467765
ASAP2	ASAP2	Arf-GAP with SH3 domain, ANK repeat and PH domain-containing protein 2 OS=Homo sapiens OX=9606 GN=ASAP2 PE=1 SV=3	112.835	16.8	9	441.82	2.71881	3.09246	0.402479	0.395257	0.99991	-0.185781	2.93897	2.49864	2.81453	3.37039
ASB15	ASB15	Ankyrin repeat and SOCS box protein 15 OS=Homo sapiens OX=9606 GN=ASB15 PE=1 SV=3	66.726	1.5	1	21.26	0.453113	3.07276	0.47506	0.323252	0.99991	-2.76159	0.142529	0.763698	0.0854247	6.0601
ASC	PYCARD	Apoptosis-associated speck-like protein containing a CARD OS=Homo sapiens OX=9606 GN=PYCARD PE=1 SV=2	21.67	33.3	6	321.04	3.01095	3.01916	0.993515	0.00282539	0.99991	-0.00392895	3.42715	2.59474	3.81188	2.22643
ASCC1	ASCC1	Activating signal cointegrator 1 complex subunit 1 OS=Homo sapiens OX=9606 GN=ASCC1 PE=1 SV=1	45.994	2.2	1	30.55	0.598048	0.473386	0.481512	0.317393	0.99991	0.337245	0.603826	0.59227	0.618646	0.328125
ASCC2	ASCC2	Activating signal cointegrator 1 complex subunit 2 OS=Homo sapiens OX=9606 GN=ASCC2 PE=1 SV=3	87.048	10.4	5	176.81	1.08997	0.861142	0.255616	0.592411	0.99991	0.339963	1.21242	0.967515	0.939071	0.783214
ASCC3	ASCC3	Activating signal cointegrator 1 complex subunit 3 OS=Homo sapiens OX=9606 GN=ASCC3 PE=1 SV=3	252.898	7.9	12	370.65	0.97329	0.75688	0.603951	0.218998	0.99991	0.362805	1.02689	0.91969	1.10759	0.406167
ASF1A	ASF1A	Histone chaperone ASF1A OS=Homo sapiens OX=9606 GN=ASF1A PE=1 SV=1	23.125	12.3	1	16.26	0.699685	0.788308	0.805152	0.0941224	0.99991	-0.172054	0.994003	0.405367	0.674795	0.901821
ASF1B	ASF1B	Histone chaperone ASF1B OS=Homo sapiens OX=9606 GN=ASF1B PE=1 SV=1	22.761	7.4	1	36.77	0.806856	0.877006	0.713343	0.146702	0.99991	-0.120277	0.972636	0.641075	0.876584	0.877428
ASH2L	ASH2L	Set1/Ash2 histone methyltransferase complex subunit ASH2 OS=Homo sapiens OX=9606 GN=ASH2L PE=1 SV=1	69.307	7.8	2	49.57	0.336503	0.476967	0.450051	0.346738	0.99991	-0.503271	0.278042	0.394965	0.616018	0.337916
ASM	SMPD1	Sphingomyelin phosphodiesterase OS=Homo sapiens OX=9606 GN=SMPD1 PE=1 SV=5	70.918	4	2	72.59	1.75738	1.18296	0.0689847	1.16125	0.99991	0.571026	1.79219	1.72258	1.33834	1.02758
ASML	ASMTL	Probable bifunctional dTTP/UTP pyrophosphatase/methyltransferase protein OS=Homo sapiens OX=9606 GN=ASMTL PE=1 SV=3	69.554	4.2	1	97.24	3.18587	2.46323	0.668165	0.175116	0.99991	0.371131	1.77528	4.59645	2.1164	2.81007
ASNS	ASNS	Asparagine synthetase [glutamine-hydrolyzing] OS=Homo sapiens OX=9606 GN=ASNS PE=1 SV=4	64.899	10.5	3	124.91	1.41342	1.66511	0.690545	0.160808	0.99991	-0.236424	1.59316	1.23368	2.18161	1.14862
ASPC1	ASPSCR1	Tether containing UBX domain for GLUT4 OS=Homo sapiens OX=9606 GN=ASPSCR1 PE=1 SV=1	60.659	10.7	3	125.22	0.55808	0.53204	0.841891	0.0747441	0.99991	0.0689374	0.449491	0.666669	0.494199	0.569881
ASPH	ASPH	Aspartyl/asparaginyl beta-hydroxylase OS=Homo sapiens OX=9606 GN=ASPH PE=1 SV=3	86.266	19.9	12	495.07	37.9988	43.8948	0.537819	0.269364	0.99991	-0.208094	44.4166	31.581	39.12	48.6695
ASPM	ASPM	Abnormal spindle-like microcephaly-associated protein OS=Homo sapiens OX=9606 GN=ASPM PE=1 SV=2	413.189	0.2	1	37.32	0.207959	2.70177	0.42557	0.371029	0.99991	-3.69954	0.222028	0.19389	0.189003	5.21454
ASSY	ASS1	Argininosuccinate synthase OS=Homo sapiens OX=9606 GN=ASS1 PE=1 SV=2	46.786	42.7	17	739.74	18.1377	20.2675	0.819644	0.0863747	0.99991	-0.160176	21.5116	14.7638	27.7557	12.7793
AT131	ATP13A1	Endoplasmic reticulum transmembrane helix translocase OS=Homo sapiens OX=9606 GN=ATP13A1 PE=1 SV=2	134.523	6.6	7	251.87	1.49784	1.27783	0.239218	0.621205	0.99991	0.229194	1.62693	1.36875	1.24701	1.30865
AT1A1	ATP1A1	Sodium/potassium-transporting ATPase subunit alpha-1 OS=Homo sapiens OX=9606 GN=ATP1A1 PE=1 SV=1	114.135	26.4	23	1280.2	14.0126	12.3068	0.695153	0.15792	0.99991	0.187266	11.4099	16.6152	9.58169	15.0319
AT1B1	ATP1B1	Sodium/potassium-transporting ATPase subunit beta-1 OS=Homo sapiens OX=9606 GN=ATP1B1 PE=1 SV=1	35.438	3.6	1	34.51	0.20378	0.0929526	0.274874	0.560866	0.99991	1.13245	0.275024	0.132537	0.114467	0.0714385
AT1B3	ATP1B3	Sodium/potassium-transporting ATPase subunit beta-3 OS=Homo sapiens OX=9606 GN=ATP1B3 PE=1 SV=1	31.834	17.2	3	132.2	2.54234	2.46356	0.935956	0.0287444	0.99991	0.0454108	1.88701	3.19766	1.89438	3.03274
AT2A1	ATP2A1	Sarcoplasmic/endoplasmic reticulum calcium ATPase 1 OS=Homo sapiens OX=9606 GN=ATP2A1 PE=1 SV=1	111.55	9.9	1	479.98	0.124332	0.142975	0.274231	0.561883	0.99991	-0.20156	0.135365	0.113299	0.13711	0.148839
AT2A2	ATP2A2	Sarcoplasmic/endoplasmic reticulum calcium ATPase 2 OS=Homo sapiens OX=9606 GN=ATP2A2 PE=1 SV=1	116.336	18.7	5	686.88	8.57885	8.17383	0.748872	0.125592	0.99991	0.0697735	9.65343	7.50428	7.92107	8.42659
AT2B1	ATP2B1	Plasma membrane calcium-transporting ATPase 1 OS=Homo sapiens OX=9606 GN=ATP2B1 PE=1 SV=4	135.569	23.1	17	1487.13	40.3911	38.7135	0.851774	0.0696757	0.99991	0.061202	39.2934	41.4889	30.8753	46.5517
AT2B4	ATP2B4	Plasma membrane calcium-transporting ATPase 4 OS=Homo sapiens OX=9606 GN=ATP2B4 PE=1 SV=2	139.03	9.3	1	511.26	0.163654	0.244577	0.0742095	1.12954	0.99991	-0.579635	0.160437	0.166872	0.221434	0.267719
AT2C1	ATP2C1	Calcium-transporting ATPase type 2C member 1 OS=Homo sapiens OX=9606 GN=ATP2C1 PE=1 SV=3	101.653	5.4	3	70.69	0.276779	0.255717	0.640122	0.193738	0.99991	0.114187	0.315353	0.238204	0.257396	0.254037
AT5F1	ATP5PB	ATP synthase F(0) complex subunit B1, mitochondrial OS=Homo sapiens OX=9606 GN=ATP5PB PE=1 SV=2	28.947	28.1	7	336.71	4.96768	4.83543	0.430904	0.365619	0.99991	0.0389282	4.87197	5.0634	4.74006	4.9308
ATAD1	ATAD1	Outer mitochondrial transmembrane helix translocase OS=Homo sapiens OX=9606 GN=ATAD1 PE=1 SV=1	41.06	14.4	4	121.57	0.535598	0.3648	0.112402	0.949226	0.99991	0.554044	0.491671	0.579525	0.320095	0.409505
ATAD5	ATAD5	ATPase family AAA domain-containing protein 5 OS=Homo sapiens OX=9606 GN=ATAD5 PE=1 SV=4	209.494	1.4	1	15.63	1.0112	0.986031	0.94849	0.0229672	0.99991	0.0363578	1.34176	0.680636	1.08478	0.887277
ATD3A	ATAD3A	ATPase family AAA domain-containing protein 3A OS=Homo sapiens OX=9606 GN=ATAD3A PE=1 SV=2	71.61	22.1	2	419.04	4.24826	3.99583	0.7984	0.0977792	0.99991	0.088376	5.0061	3.49041	4.41739	3.57427
ATD3B	ATAD3B	ATPase family AAA domain-containing protein 3B OS=Homo sapiens OX=9606 GN=ATAD3B PE=1 SV=1	73.098	16.7	1	331.29	1.96451	1.95784	0.992315	0.00335025	0.99991	0.0049116	2.36351	1.56551	2.42499	1.49069
ATE1	ATE1	Arginyl-tRNA--protein transferase 1 OS=Homo sapiens OX=9606 GN=ATE1 PE=1 SV=2	59.965	3.5	1	26.03	0.583814	0.703041	0.26533	0.576213	0.99991	-0.2681	0.513512	0.654116	0.736486	0.669596
ATG2A	ATG2A	Autophagy-related protein 2 homolog A OS=Homo sapiens OX=9606 GN=ATG2A PE=1 SV=3	214.893	0.4	1	31.54	0.22891	0.208057	0.755897	0.121538	0.99991	0.137798	0.272717	0.185103	0.246945	0.16917
ATG3	ATG3	Ubiquitin-like-conjugating enzyme ATG3 OS=Homo sapiens OX=9606 GN=ATG3 PE=1 SV=1	36.298	19.4	5	237.52	4.44213	3.66706	0.51266	0.290171	0.99991	0.276627	4.5376	4.34665	4.64441	2.68971
ATG4B	ATG4B	Cysteine protease ATG4B OS=Homo sapiens OX=9606 GN=ATG4B PE=1 SV=2	45.007	8.7	2	118.3	3.16333	3.10778	0.936728	0.0283864	0.99991	0.0255605	3.54496	2.78171	3.59589	2.61968
ATG5	ATG5	Autophagy protein 5 OS=Homo sapiens OX=9606 GN=ATG5 PE=1 SV=2	32.654	10.5	2	95.53	0.269708	0.208838	0.220775	0.656049	0.99991	0.369013	0.270994	0.268423	0.243434	0.174243
ATG7	ATG7	Ubiquitin-like modifier-activating enzyme ATG7 OS=Homo sapiens OX=9606 GN=ATG7 PE=1 SV=1	79.05	5.5	3	114.51	0.717254	0.484626	0.37126	0.430321	0.99991	0.565613	0.705941	0.728567	0.687753	0.281498
ATGA1	ATG101	Autophagy-related protein 101 OS=Homo sapiens OX=9606 GN=ATG101 PE=1 SV=1	25.272	7.3	1	46.42	1.14177	1.05143	0.83999	0.0757261	0.99991	0.118924	1.33419	0.949351	0.707502	1.39535
ATIF1	ATP5IF1	ATPase inhibitor, mitochondrial OS=Homo sapiens OX=9606 GN=ATP5IF1 PE=1 SV=1	12.241	10.4	2	150.07	1.10394	0.757905	0.11398	0.943172	0.99991	0.542578	1.1185	1.08939	0.630692	0.885118
ATLA2	ATL2	Atlastin-2 OS=Homo sapiens OX=9606 GN=ATL2 PE=1 SV=2	66.814	2.6	1	25.88	0.847749	1.10887	0.275975	0.559131	0.99991	-0.387379	1.02216	0.67334	1.08598	1.13176
ATLA3	ATL3	Atlastin-3 OS=Homo sapiens OX=9606 GN=ATL3 PE=1 SV=1	60.96	35.7	15	834.64	8.79567	10.1487	0.0744177	1.12832	0.99991	-0.206423	9.14583	8.44551	9.97406	10.3232
ATOX1	ATOX1	Copper transport protein ATOX1 OS=Homo sapiens OX=9606 GN=ATOX1 PE=1 SV=1	7.568	13.2	2	62.9	4.15585	3.24386	0.471894	0.326156	0.99991	0.357433	4.36743	3.94426	4.25898	2.22873
ATP5H	ATP5PD	ATP synthase subunit d, mitochondrial OS=Homo sapiens OX=9606 GN=ATP5PD PE=1 SV=3	18.537	45.3	5	309.51	31.8015	35.6493	0.41187	0.38524	0.99991	-0.16478	32.3257	31.2773	39.3539	31.9447
ATP5I	ATP5ME	ATP synthase subunit e, mitochondrial OS=Homo sapiens OX=9606 GN=ATP5ME PE=1 SV=2	7.928	15.9	1	28.21	2.32338	3.48764	0.450526	0.34628	0.99991	-0.586024	2.05701	2.58975	2.26449	4.71078
ATP5J	ATP5PF	ATP synthase-coupling factor 6, mitochondrial OS=Homo sapiens OX=9606 GN=ATP5PF PE=1 SV=1	12.58	38.9	5	325.29	10.715	10.1463	0.851382	0.0698755	0.99991	0.0786748	8.26939	13.1605	11.2317	9.06085
ATP5L	ATP5MG	ATP synthase subunit g, mitochondrial OS=Homo sapiens OX=9606 GN=ATP5MG PE=1 SV=3	11.421	39.8	5	180.71	9.66608	9.5278	0.907876	0.0419734	0.99991	0.0207876	10.3191	9.01307	10.3588	8.69682
ATP6	MT-ATP6	ATP synthase subunit a OS=Homo sapiens OX=9606 GN=MT-ATP6 PE=1 SV=1	24.801	4.4	1	47.6	5.38209	1.5505	0.117778	0.928936	0.99991	1.79543	5.28832	5.47587	0.107598	2.99341
ATPA	ATP5F1A	ATP synthase subunit alpha, mitochondrial OS=Homo sapiens OX=9606 GN=ATP5F1A PE=1 SV=1	59.828	47.9	31	1934.74	134.767	121.281	0.13054	0.884258	0.99991	0.152111	131.511	138.022	125.612	116.95
ATPB	ATP5F1B	ATP synthase subunit beta, mitochondrial OS=Homo sapiens OX=9606 GN=ATP5F1B PE=1 SV=3	56.525	70.1	40	2594.14	176.507	178.21	0.945396	0.0243861	0.99991	-0.0138505	156.646	196.368	168.708	187.711
ATPD	ATP5F1D	ATP synthase subunit delta, mitochondrial OS=Homo sapiens OX=9606 GN=ATP5F1D PE=1 SV=2	17.479	13.7	2	124.26	16.3148	14.4892	0.550917	0.258914	0.99991	0.171204	14.3489	18.2807	16.1419	12.8364
ATPF1	ATPAF1	ATP synthase mitochondrial F1 complex assembly factor 1 OS=Homo sapiens OX=9606 GN=ATPAF1 PE=1 SV=1	36.756	5.2	1	31.11	0.216711	0.282174	0.529564	0.276081	0.99991	-0.380817	0.212608	0.220814	0.195442	0.368907
ATPG	ATP5F1C	ATP synthase subunit gamma, mitochondrial OS=Homo sapiens OX=9606 GN=ATP5F1C PE=1 SV=1	33.032	24.8	8	320.59	12.0182	9.62593	0.503331	0.298146	0.99991	0.320219	12.5954	11.4409	12.5251	6.72678
ATPK	ATP5MF	ATP synthase subunit f, mitochondrial OS=Homo sapiens OX=9606 GN=ATP5MF PE=1 SV=3	11.025	25.5	3	130.08	7.04132	5.87042	0.506098	0.295765	0.99991	0.26238	7.84428	6.23835	7.08692	4.65393
ATPMK	ATP5MK	ATP synthase membrane subunit K, mitochondrial OS=Homo sapiens OX=9606 GN=ATP5MK PE=1 SV=1	6.51	25.9	2	179.07	13.0217	9.24624	0.502519	0.298848	0.99991	0.493981	13.312	12.7314	4.60012	13.8924
ATPO	ATP5PO	ATP synthase subunit O, mitochondrial OS=Homo sapiens OX=9606 GN=ATP5PO PE=1 SV=1	23.377	44.1	10	626.88	19.5424	16.019	0.373389	0.427839	0.99991	0.286824	17.1931	21.8917	18.0395	13.9985
ATRAP	AGTRAP	Type-1 angiotensin II receptor-associated protein OS=Homo sapiens OX=9606 GN=AGTRAP PE=1 SV=1	17.579	13.8	1	33.52	6.39388	6.41822	0.986716	0.0058078	0.99991	-0.00548148	5.20901	7.57876	5.89444	6.94201
ATRN	ATRN	Attractin OS=Homo sapiens OX=9606 GN=ATRN PE=1 SV=2	163.45	1.8	2	68.27	0.495432	0.326692	0.116017	0.93548	0.99991	0.600755	0.433826	0.557038	0.340361	0.313023
ATRX	ATRX	Transcriptional regulator ATRX OS=Homo sapiens OX=9606 GN=ATRX PE=1 SV=5	284.863	1.2	1	50.33	0.334955	0.346248	0.901134	0.0452107	0.99991	-0.0478385	0.407532	0.262379	0.311715	0.380782
ATX10	ATXN10	Ataxin-10 OS=Homo sapiens OX=9606 GN=ATXN10 PE=1 SV=1	54.196	21.3	12	649.83	10.5921	9.64991	0.323005	0.490791	0.99991	0.134404	10.5583	10.626	10.3734	8.92641
ATX2	ATXN2	Ataxin-2 OS=Homo sapiens OX=9606 GN=ATXN2 PE=1 SV=2	140.823	5.4	5	224.34	0.560775	0.832789	0.0273927	1.56236	0.99991	-0.57053	0.53736	0.584189	0.793229	0.872349
ATX2L	ATXN2L	Ataxin-2-like protein OS=Homo sapiens OX=9606 GN=ATXN2L PE=1 SV=2	113.589	15	11	459.55	4.0842	5.14733	0.13656	0.864678	0.99991	-0.333772	4.28712	3.88128	4.75782	5.53684
ATX3	ATXN3	Ataxin-3 OS=Homo sapiens OX=9606 GN=ATXN3 PE=1 SV=5	41.509	5.5	1	62.26	0.968019	1.01146	0.866404	0.0622796	0.99991	-0.0633293	0.753554	1.18248	0.934496	1.08842
AUP1	AUP1	Lipid droplet-regulating VLDL assembly factor AUP1 OS=Homo sapiens OX=9606 GN=AUP1 PE=1 SV=2	46.214	12	2	70.76	0.406526	0.473827	0.629017	0.201338	0.99991	-0.221013	0.4677	0.345351	0.37161	0.576043
AVL9	AVL9	Late secretory pathway protein AVL9 homolog OS=Homo sapiens OX=9606 GN=AVL9 PE=1 SV=1	72.245	9	5	154.93	0.499076	0.481232	0.913175	0.0394458	0.99991	0.052527	0.523804	0.474349	0.623879	0.338585
B2CL1	BCL2L1	Bcl-2-like protein 1 OS=Homo sapiens OX=9606 GN=BCL2L1 PE=1 SV=1	26.09	3.9	1	35.04	2.8143	2.78227	0.862566	0.0642079	0.99991	0.0165137	2.97392	2.65468	2.81643	2.74811
B2L13	BCL2L13	Bcl-2-like protein 13 OS=Homo sapiens OX=9606 GN=BCL2L13 PE=1 SV=1	52.805	22.1	5	271.37	9.05132	9.52671	0.876435	0.0572802	0.99991	-0.0738504	11.4179	6.68476	8.22773	10.8257
B2MG	B2M	Beta-2-microglobulin OS=Homo sapiens OX=9606 GN=B2M PE=1 SV=1	13.82	8.4	2	63.2	2.41818	2.36291	0.967819	0.0142056	0.99991	0.0333614	1.54838	3.28798	1.51602	3.20979
B3GA3	B3GAT3	Galactosylgalactosylxylosylprotein 3-beta-glucuronosyltransferase 3 OS=Homo sapiens OX=9606 GN=B3GAT3 PE=1 SV=2	37.27	14.9	1	69.81	1.12144	0.832126	0.613667	0.212067	0.99991	0.430473	1.36988	0.872994	1.25263	0.411623
B4GT1	B4GALT1	Beta-1,4-galactosyltransferase 1 OS=Homo sapiens OX=9606 GN=B4GALT1 PE=1 SV=5	44.291	19.1	5	287.07	0.886354	0.880792	0.991221	0.00382937	0.99991	0.00908206	1.26248	0.510227	0.637393	1.12419
BABA1	BABAM1	BRISC and BRCA1-A complex member 1 OS=Homo sapiens OX=9606 GN=BABAM1 PE=1 SV=1	37.05	19.8	4	246.83	1.71889	1.75234	0.818625	0.0869152	0.99991	-0.027808	1.63528	1.8025	1.8496	1.65509
BABA2	BABAM2	BRISC and BRCA1-A complex member 2 OS=Homo sapiens OX=9606 GN=BABAM2 PE=1 SV=2	43.98	3.7	1	58.54	4.29842	3.89737	0.672246	0.172472	0.99991	0.141307	3.70049	4.89635	3.33995	4.45478
BACH	ACOT7	Cytosolic acyl coenzyme A thioester hydrolase OS=Homo sapiens OX=9606 GN=ACOT7 PE=1 SV=3	42.454	26.6	7	472.89	14.4759	14.8948	0.655012	0.183751	0.99991	-0.04116	15.0607	13.891	14.3402	15.4494
BAF	BANF1	Barrier-to-autointegration factor OS=Homo sapiens OX=9606 GN=BANF1 PE=1 SV=1	10.28	40.4	2	100.86	6.12427	6.15498	0.968881	0.0137297	0.99991	-0.00721593	5.44411	6.80444	6.00073	6.30924
BAG2	BAG2	BAG family molecular chaperone regulator 2 OS=Homo sapiens OX=9606 GN=BAG2 PE=1 SV=1	23.928	26.5	7	308.25	5.15468	4.52172	0.618827	0.20843	0.99991	0.189009	4.28634	6.02301	5.17317	3.87028
BAG3	BAG3	BAG family molecular chaperone regulator 3 OS=Homo sapiens OX=9606 GN=BAG3 PE=1 SV=3	61.728	29	9	372.75	6.43953	7.02631	0.205065	0.688108	0.99991	-0.125811	6.4255	6.45356	7.34266	6.70996
BAG5	BAG5	BAG family molecular chaperone regulator 5 OS=Homo sapiens OX=9606 GN=BAG5 PE=1 SV=1	51.738	12.3	4	137.81	0.515856	0.550991	0.0166266	1.7792	0.99991	-0.0950605	0.518567	0.513145	0.54729	0.554692
BAG6	BAG6	Large proline-rich protein BAG6 OS=Homo sapiens OX=9606 GN=BAG6 PE=1 SV=2	119.79	15.3	10	389.54	7.42457	8.17097	0.483962	0.315189	0.99991	-0.138201	6.67184	8.17729	8.61919	7.72276
BAIP2	BAIAP2	Brain-specific angiogenesis inhibitor 1-associated protein 2 OS=Homo sapiens OX=9606 GN=BAIAP2 PE=1 SV=1	61.115	25.2	9	383.28	2.29131	1.72368	0.818783	0.0868309	0.99991	0.410679	3.88429	0.698321	3.20927	0.238085
BAP18	BAP18	Chromatin complexes subunit BAP18 OS=Homo sapiens OX=9606 GN=BAP18 PE=1 SV=1	17.946	31.4	3	106.77	2.19742	1.88229	0.367842	0.434339	0.99991	0.223321	2.42062	1.97421	2.03969	1.72488
BAP29	BCAP29	B-cell receptor-associated protein 29 OS=Homo sapiens OX=9606 GN=BCAP29 PE=1 SV=2	28.416	13.3	3	109.01	0.473785	0.715165	0.0829736	1.08106	0.99991	-0.594044	0.540304	0.407266	0.682218	0.748112
BAP31	BCAP31	B-cell receptor-associated protein 31 OS=Homo sapiens OX=9606 GN=BCAP31 PE=1 SV=3	28.031	28.9	9	349.87	7.76517	8.63088	0.467296	0.330408	0.99991	-0.152491	8.54989	6.98045	8.05642	9.20534
BASI	BSG	Basigin OS=Homo sapiens OX=9606 GN=BSG PE=1 SV=2	42.573	11.9	4	435.83	24.9668	21.3548	0.530471	0.275338	0.99991	0.225455	22.9449	26.9887	16.9982	25.7113
BASP1	BASP1	Brain acid soluble protein 1 OS=Homo sapiens OX=9606 GN=BASP1 PE=1 SV=2	22.68	79.3	20	1252.66	25.01	33.2361	0.158538	0.799866	0.99991	-0.410245	25.7676	24.2524	29.5787	36.8934
BAX	BAX	Apoptosis regulator BAX OS=Homo sapiens OX=9606 GN=BAX PE=1 SV=1	21.285	43.8	6	400.82	17.8146	16.382	0.607134	0.216716	0.99991	0.120943	18.2422	17.3869	18.7142	14.0499
BAZ1B	BAZ1B	Tyrosine-protein kinase BAZ1B OS=Homo sapiens OX=9606 GN=BAZ1B PE=1 SV=2	172.392	2.1	2	60.01	0.145616	0.167825	0.765159	0.116249	0.99991	-0.204786	0.208402	0.0828292	0.184643	0.151006
BC11B	BCL11B	B-cell lymphoma/leukemia 11B OS=Homo sapiens OX=9606 GN=BCL11B PE=1 SV=1	96.998	2	1	25.09	0.292047	0.41127	0.135062	0.869466	0.99991	-0.493886	0.278036	0.306057	0.364402	0.458137
BCAR1	BCAR1	Breast cancer anti-estrogen resistance protein 1 OS=Homo sapiens OX=9606 GN=BCAR1 PE=1 SV=2	93.542	7.7	4	166.96	1.20877	1.29386	0.830597	0.0806097	0.99991	-0.0981379	1.21462	1.20293	1.64384	0.943882
BCAR3	BCAR3	Breast cancer anti-estrogen resistance protein 3 OS=Homo sapiens OX=9606 GN=BCAR3 PE=1 SV=1	93.476	9.7	5	149.23	0.652403	0.898566	0.239285	0.621085	0.99991	-0.461862	0.742863	0.561943	1.01636	0.780772
BCAT1	BCAT1	Branched-chain-amino-acid aminotransferase, cytosolic OS=Homo sapiens OX=9606 GN=BCAT1 PE=1 SV=3	43.509	8.8	3	222.82	1.49643	2.84768	0.303195	0.518279	0.99991	-0.928265	1.86278	1.13007	1.93493	3.76043
BCAT2	BCAT2	Branched-chain-amino-acid aminotransferase, mitochondrial OS=Homo sapiens OX=9606 GN=BCAT2 PE=1 SV=2	44.658	6.4	2	65.18	1.1598	0.916217	0.718	0.143876	0.99991	0.340113	0.593172	1.72643	0.766841	1.06559
BCCIP	BCCIP	BRCA2 and CDKN1A-interacting protein OS=Homo sapiens OX=9606 GN=BCCIP PE=1 SV=1	36.299	12.4	2	55.71	1.70331	1.83973	0.652354	0.185517	0.99991	-0.111159	1.6414	1.76521	2.09245	1.58702
BCKD	BCKDK	[3-methyl-2-oxobutanoate dehydrogenase [lipoamide]] kinase, mitochondrial OS=Homo sapiens OX=9606 GN=BCKDK PE=1 SV=2	46.616	6.8	2	83.78	2.46605	2.48078	0.962147	0.0167585	0.99991	-0.00859249	2.59595	2.33615	2.2384	2.72315
BCLF1	BCLAF1	Bcl-2-associated transcription factor 1 OS=Homo sapiens OX=9606 GN=BCLAF1 PE=1 SV=2	106.173	19.5	13	724.45	7.1148	7.88151	0.0890785	1.05023	0.99991	-0.147648	7.00668	7.22293	7.66105	8.10197
BCS1	BCS1L	Mitochondrial chaperone BCS1 OS=Homo sapiens OX=9606 GN=BCS1L PE=1 SV=1	47.676	10	3	107.29	0.353579	0.278381	0.643042	0.19176	0.99991	0.344971	0.410614	0.296544	0.405303	0.15146
BD1L1	BOD1L1	Biorientation of chromosomes in cell division protein 1-like 1 OS=Homo sapiens OX=9606 GN=BOD1L1 PE=1 SV=2	332.433	1	2	65.71	0.120252	0.117959	0.899001	0.0462399	0.99991	0.0277722	0.136171	0.104332	0.116698	0.11922
BDH2	BDH2	3-hydroxybutyrate dehydrogenase type 2 OS=Homo sapiens OX=9606 GN=BDH2 PE=1 SV=2	27.049	17.6	2	117.39	1.90128	1.2852	0.194964	0.710046	0.99991	0.564979	1.58371	2.21884	1.23826	1.33214
BET1	BET1	BET1 homolog OS=Homo sapiens OX=9606 GN=BET1 PE=1 SV=1	13.395	15.3	1	32.3	1.51391	2.45894	0.217225	0.663091	0.99991	-0.699759	1.7998	1.22802	2.01118	2.90671
BET1L	BET1L	BET1-like protein OS=Homo sapiens OX=9606 GN=BET1L PE=1 SV=1	12.437	18.9	1	18.97	0.416087	0.407188	0.965882	0.015076	0.99991	0.0311899	0.566374	0.2658	0.513911	0.300466
BGAL	GLB1	Beta-galactosidase OS=Homo sapiens OX=9606 GN=GLB1 PE=1 SV=2	76.483	12.9	7	291.73	5.76258	3.42367	0.0842732	1.07431	0.99991	0.751169	5.05867	6.46649	3.24727	3.60008
BGH3	TGFBI	Transforming growth factor-beta-induced protein ig-h3 OS=Homo sapiens OX=9606 GN=TGFBI PE=1 SV=1	75.261	12.7	7	290.37	4.81813	3.75971	0.69065	0.160742	0.99991	0.357852	7.09524	2.54103	3.43141	4.08801
BGLR	GUSB	Beta-glucuronidase OS=Homo sapiens OX=9606 GN=GUSB PE=1 SV=2	75.027	1.4	1	16.37	0.368232	0.186921	0.208395	0.681112	0.99991	0.978189	0.274479	0.461984	0.155237	0.218604
BICD2	BICD2	Protein bicaudal D homolog 2 OS=Homo sapiens OX=9606 GN=BICD2 PE=1 SV=1	93.704	6.4	5	163.01	0.588625	0.717379	0.418817	0.377976	0.99991	-0.285388	0.509098	0.668151	0.617748	0.81701
BID	BID	BH3-interacting domain death agonist OS=Homo sapiens OX=9606 GN=BID PE=1 SV=1	22.152	36.4	4	254.45	3.67058	5.08842	0.283721	0.547108	0.99991	-0.471209	4.55996	2.7812	5.49213	4.6847
BIEA	BLVRA	Biliverdin reductase A OS=Homo sapiens OX=9606 GN=BLVRA PE=1 SV=2	33.692	17.6	4	137.35	5.34862	5.10737	0.86731	0.0618256	0.99991	0.0665853	4.07801	6.61923	5.01125	5.20349
BIG1	ARFGEF1	Brefeldin A-inhibited guanine nucleotide-exchange protein 1 OS=Homo sapiens OX=9606 GN=ARFGEF1 PE=1 SV=2	210.858	2.7	2	79.2	1.01149	1.04865	0.857315	0.0668596	0.99991	-0.0520555	0.855993	1.16698	0.953518	1.14378
BIG2	ARFGEF2	Brefeldin A-inhibited guanine nucleotide-exchange protein 2 OS=Homo sapiens OX=9606 GN=ARFGEF2 PE=1 SV=3	204.418	3.4	3	104.22	0.399056	0.425943	0.425167	0.371441	0.99991	-0.094067	0.386481	0.411631	0.449907	0.401979
BIN1	BIN1	Myc box-dependent-interacting protein 1 OS=Homo sapiens OX=9606 GN=BIN1 PE=1 SV=1	64.887	21.1	9	459.65	4.73116	4.69962	0.97008	0.0131925	0.99991	0.00964834	4.66905	4.79327	3.95728	5.44197
BIP	HSPA5	Endoplasmic reticulum chaperone BiP OS=Homo sapiens OX=9606 GN=HSPA5 PE=1 SV=2	72.402	48.6	42	3154.41	266.663	271.549	0.796138	0.0990117	0.99991	-0.0261943	263.549	269.777	255.253	287.845
BIRC2	BIRC2	Baculoviral IAP repeat-containing protein 2 OS=Homo sapiens OX=9606 GN=BIRC2 PE=1 SV=2	71.109	2.3	1	18.79	0.0574956	0.0383386	0.621229	0.206748	0.99991	0.584653	0.0717755	0.0432157	0.0681982	0.00847904
BIRC6	BIRC6	Baculoviral IAP repeat-containing protein 6 OS=Homo sapiens OX=9606 GN=BIRC6 PE=1 SV=2	536.192	0.9	3	119.33	0.259734	0.20402	0.506537	0.295389	0.99991	0.348326	0.233398	0.28607	0.26827	0.13977
BL1S1	BLOC1S1	Biogenesis of lysosome-related organelles complex 1 subunit 1 OS=Homo sapiens OX=9606 GN=BLOC1S1 PE=1 SV=2	17.309	7.2	1	16.3	0.577938	0.396061	0.149009	0.826786	0.99991	0.545192	0.523623	0.632254	0.453933	0.338189
BL1S2	BLOC1S2	Biogenesis of lysosome-related organelles complex 1 subunit 2 OS=Homo sapiens OX=9606 GN=BLOC1S2 PE=1 SV=1	16.008	12	1	27.43	0.436696	0.33735	0.270656	0.567583	0.99991	0.372383	0.378617	0.494776	0.306223	0.368477
BL1S3	BLOC1S3	Biogenesis of lysosome-related organelles complex 1 subunit 3 OS=Homo sapiens OX=9606 GN=BLOC1S3 PE=1 SV=1	21.357	9.4	1	66.88	0.4377	0.514968	0.757513	0.12061	0.99991	-0.23454	0.2232	0.6522	0.472867	0.557069
BL1S5	BLOC1S5	Biogenesis of lysosome-related organelles complex 1 subunit 5 OS=Homo sapiens OX=9606 GN=BLOC1S5 PE=1 SV=1	21.767	5.9	1	32.12	0.100013	0.0796587	0.507537	0.294532	0.99991	0.328287	0.0795374	0.120489	0.0947504	0.0645669
BLMH	BLMH	Bleomycin hydrolase OS=Homo sapiens OX=9606 GN=BLMH PE=1 SV=1	53.155	8.1	3	148.11	2.35697	1.63325	0.205155	0.687918	0.99991	0.529188	2.04065	2.67329	1.86255	1.40395
BLVRB	BLVRB	Flavin reductase (NADPH) OS=Homo sapiens OX=9606 GN=BLVRB PE=1 SV=3	22.219	30.6	4	251.59	6.18503	5.47873	0.737785	0.13207	0.99991	0.17494	4.45382	7.91624	6.09616	4.8613
BMAL2	ARNTL2	Aryl hydrocarbon receptor nuclear translocator-like protein 2 OS=Homo sapiens OX=9606 GN=ARNTL2 PE=1 SV=2	71.584	1.3	1	33.15	0.00016582	0.207461	0.422958	0.373703	0.99991	-10.289	0.00033164	0	0	0.414922
BMS1	BMS1	Ribosome biogenesis protein BMS1 homolog OS=Homo sapiens OX=9606 GN=BMS1 PE=1 SV=1	146.571	6.7	5	201.34	0.854559	0.927958	0.826631	0.0826881	0.99991	-0.118881	1.00887	0.700246	1.17919	0.676728
BNI3L	BNIP3L	BCL2/adenovirus E1B 19 kDa protein-interacting protein 3-like OS=Homo sapiens OX=9606 GN=BNIP3L PE=1 SV=1	24.03	13.7	2	101.41	0.116861	0.11505	0.986817	0.00576343	0.99991	0.0225306	0.12903	0.104692	0.0186953	0.211405
BNIP2	BNIP2	BCL2/adenovirus E1B 19 kDa protein-interacting protein 2 OS=Homo sapiens OX=9606 GN=BNIP2 PE=1 SV=1	36.166	2.5	1	23.08	0.263053	0.145748	0.354932	0.449855	0.99991	0.851881	0.326462	0.199645	0.220806	0.0706895
BNIP3	BNIP3	BCL2/adenovirus E1B 19 kDa protein-interacting protein 3 OS=Homo sapiens OX=9606 GN=BNIP3 PE=1 SV=3	27.986	9.3	2	82.31	0.0682921	0.112988	0.481715	0.31721	0.99991	-0.726382	0.0595016	0.0770826	0.061584	0.164393
BOLA2	BOLA2	BolA-like protein 2 OS=Homo sapiens OX=9606 GN=BOLA2 PE=1 SV=1	10.281	18.6	1	139	11.7806	11.7899	0.994845	0.00224447	0.99991	-0.0011422	12.5813	10.9799	10.7914	12.7884
BOP1	BOP1	Ribosome biogenesis protein BOP1 OS=Homo sapiens OX=9606 GN=BOP1 PE=1 SV=2	84.261	14.7	6	254.87	5.11982	5.66047	0.429588	0.366948	0.99991	-0.144829	5.11251	5.12713	6.21091	5.11003
BORC6	BORCS6	BLOC-1-related complex subunit 6 OS=Homo sapiens OX=9606 GN=BORCS6 PE=1 SV=2	37.603	9.5	2	105.81	0.225404	0.294667	0.281184	0.551009	0.99991	-0.386573	0.178094	0.272713	0.297005	0.292328
BOREA	CDCA8	Borealin OS=Homo sapiens OX=9606 GN=CDCA8 PE=1 SV=2	31.418	10.4	2	66.59	0.0552855	0.0886924	0.579768	0.236746	0.99991	-0.68191	0.0960441	0.0145268	0.119361	0.0580238
BORG1	CDC42EP2	Cdc42 effector protein 2 OS=Homo sapiens OX=9606 GN=CDC42EP2 PE=1 SV=1	22.526	7.6	1	41.83	0.650686	0.68393	0.697326	0.156564	0.99991	-0.0718866	0.712814	0.588557	0.724168	0.643691
BORG2	CDC42EP3	Cdc42 effector protein 3 OS=Homo sapiens OX=9606 GN=CDC42EP3 PE=1 SV=1	27.775	52	7	351.73	8.99343	10.7588	0.0444898	1.35174	0.99991	-0.258578	9.16642	8.82045	11.1032	10.4145
BORG4	CDC42EP4	Cdc42 effector protein 4 OS=Homo sapiens OX=9606 GN=CDC42EP4 PE=1 SV=1	38.014	15.2	3	117.72	0.508345	0.363563	0.637463	0.195545	0.99991	0.483605	0.282467	0.734223	0.498626	0.228499
BORG5	CDC42EP1	Cdc42 effector protein 1 OS=Homo sapiens OX=9606 GN=CDC42EP1 PE=1 SV=1	40.384	16.9	4	154.9	3.31308	3.03942	0.630119	0.200578	0.99991	0.124378	2.85123	3.77493	2.88792	3.19091
BPHL	BPHL	Valacyclovir hydrolase OS=Homo sapiens OX=9606 GN=BPHL PE=1 SV=1	32.693	11.3	2	33	0.125639	0.196167	0.477263	0.321242	0.99991	-0.642791	0.107408	0.143871	0.116906	0.275427
BPNT1	BPNT1	3'(2'),5'-bisphosphate nucleotidase 1 OS=Homo sapiens OX=9606 GN=BPNT1 PE=1 SV=1	33.713	16.2	4	183.3	4.40529	4.80225	0.773121	0.111753	0.99991	-0.124474	3.84942	4.96116	3.7332	5.8713
BRAT1	BRAT1	BRCA1-associated ATM activator 1 OS=Homo sapiens OX=9606 GN=BRAT1 PE=1 SV=2	89.774	1.5	1	49.64	0.0608876	0.0752116	0.459937	0.337301	0.99991	-0.304808	0.0461363	0.0756389	0.0695953	0.080828
BRCC3	BRCC3	Lys-63-specific deubiquitinase BRCC36 OS=Homo sapiens OX=9606 GN=BRCC3 PE=1 SV=2	36.448	4.7	1	30.38	0.115083	0.104481	0.664943	0.177215	0.99991	0.139432	0.0941213	0.136045	0.102242	0.10672
BRD2	BRD2	Bromodomain-containing protein 2 OS=Homo sapiens OX=9606 GN=BRD2 PE=1 SV=2	88.291	1.6	1	48.43	0.178069	0.141999	0.212263	0.673125	0.99991	0.326559	0.193813	0.162326	0.154245	0.129753
BRD3	BRD3	Bromodomain-containing protein 3 OS=Homo sapiens OX=9606 GN=BRD3 PE=1 SV=1	79.777	1.8	1	24.18	0.117572	0.0343235	0.0644756	1.1906	0.99991	1.77627	0.102087	0.133057	0.0183764	0.0502706
BRE1A	RNF20	E3 ubiquitin-protein ligase BRE1A OS=Homo sapiens OX=9606 GN=RNF20 PE=1 SV=2	114.22	4	2	137.51	0.716708	0.569298	0.247478	0.606463	0.99991	0.332202	0.747557	0.685859	0.483452	0.655144
BRE1B	RNF40	E3 ubiquitin-protein ligase BRE1B OS=Homo sapiens OX=9606 GN=RNF40 PE=1 SV=5	114.35	6.8	4	102.14	0.282744	0.294872	0.771316	0.112768	0.99991	-0.060596	0.297255	0.268232	0.328373	0.261371
BRI3B	BRI3BP	BRI3-binding protein OS=Homo sapiens OX=9606 GN=BRI3BP PE=1 SV=1	27.932	6.8	1	48.8	1.1137	1.32472	0.750879	0.12443	0.99991	-0.250323	1.43837	0.789025	0.844022	1.80541
BRK1	BRK1	Protein BRICK1 OS=Homo sapiens OX=9606 GN=BRK1 PE=1 SV=1	8.796	10.7	1	30.09	1.89081	1.43582	0.602821	0.219811	0.99991	0.397128	2.23797	1.54365	2.09318	0.778468
BROX	BROX	BRO1 domain-containing protein BROX OS=Homo sapiens OX=9606 GN=BROX PE=1 SV=1	46.96	13.4	4	114.57	1.31311	1.27552	0.181066	0.742163	0.99991	0.04191	1.30426	1.32196	1.29191	1.25912
BRX1	BRIX1	Ribosome biogenesis protein BRX1 homolog OS=Homo sapiens OX=9606 GN=BRIX1 PE=1 SV=2	41.66	15	5	172.22	0.366742	0.316924	0.345711	0.461287	0.99991	0.21063	0.406367	0.327118	0.326288	0.30756
BSDC1	BSDC1	BSD domain-containing protein 1 OS=Homo sapiens OX=9606 GN=BSDC1 PE=1 SV=1	47.419	4.4	1	51.73	1.18864	1.44735	0.637372	0.195607	0.99991	-0.284101	1.37514	1.00214	1.87891	1.01579
BST1	BST1	ADP-ribosyl cyclase/cyclic ADP-ribose hydrolase 2 OS=Homo sapiens OX=9606 GN=BST1 PE=1 SV=2	36.328	3.5	1	31.58	0.0981554	0.35774	0.522439	0.281965	0.99991	-1.86577	1.28325e-05	0.196298	0.680858	0.0346207
BST2	BST2	Bone marrow stromal antigen 2 OS=Homo sapiens OX=9606 GN=BST2 PE=1 SV=1	20.041	5.6	1	27.45	0.0550239	0.067526	0.842282	0.0745426	0.99991	-0.295385	0.0249229	0.0851249	0.0210767	0.113975
BT3L4	BTF3L4	Transcription factor BTF3 homolog 4 OS=Homo sapiens OX=9606 GN=BTF3L4 PE=1 SV=1	17.26	38.6	5	288.29	29.1709	25.9588	0.451793	0.345061	0.99991	0.168301	26.1495	32.1922	27.6552	24.2625
BTAF1	BTAF1	TATA-binding protein-associated factor 172 OS=Homo sapiens OX=9606 GN=BTAF1 PE=1 SV=2	209.037	0.7	1	15.22	0.0896152	0.0426214	0.0691372	1.16029	0.99991	1.07216	0.0949309	0.0842995	0.030711	0.0545319
BTBD6	BTBD6	BTB/POZ domain-containing protein 6 OS=Homo sapiens OX=9606 GN=BTBD6 PE=1 SV=3	54.004	1.4	1	42.18	0.00319321	0.167023	0.419949	0.376803	0.99991	-5.70889	0.00103857	0.00534785	0.00435297	0.329693
BTD	BTD	Biotinidase OS=Homo sapiens OX=9606 GN=BTD PE=1 SV=2	62.006	5.5	1	19.74	1.39602	1.18388	0.534567	0.271998	0.99991	0.237793	1.22014	1.57189	0.959303	1.40846
BTF3	BTF3	Transcription factor BTF3 OS=Homo sapiens OX=9606 GN=BTF3 PE=1 SV=1	22.211	52.9	8	409.69	62.0614	68.7287	0.210275	0.677213	0.99991	-0.147217	62.9444	61.1784	72.2829	65.1745
BTK	BTK	Tyrosine-protein kinase BTK OS=Homo sapiens OX=9606 GN=BTK PE=1 SV=3	76.917	1.7	1	20.9	0.102497	0.0751331	0.775585	0.11037	0.99991	0.448058	0.0458188	0.159175	0.013108	0.137158
BUB1B	BUB1B	Mitotic checkpoint serine/threonine-protein kinase BUB1 beta OS=Homo sapiens OX=9606 GN=BUB1B PE=1 SV=3	120.781	1.1	1	33.66	0.00409155	0.00672758	0.508357	0.293831	0.99991	-0.71744	0.000956343	0.00722675	0.00776195	0.0056932
BUB3	BUB3	Mitotic checkpoint protein BUB3 OS=Homo sapiens OX=9606 GN=BUB3 PE=1 SV=1	37.587	28.4	7	420.21	11.1364	11.4471	0.524526	0.280233	0.99991	-0.0396973	11.1507	11.122	11.8533	11.0408
BUD31	BUD31	Protein BUD31 homolog OS=Homo sapiens OX=9606 GN=BUD31 PE=1 SV=2	17.559	19.4	2	85.02	1.82669	2.17865	0.132942	0.876337	0.99991	-0.254203	1.91892	1.73447	2.28794	2.06936
BYST	BYSL	Bystin OS=Homo sapiens OX=9606 GN=BYSL PE=1 SV=3	49.798	6.9	3	169.69	0.594265	0.671236	0.744378	0.128206	0.99991	-0.175715	0.739986	0.448543	0.816625	0.525848
BZW1	BZW1	Basic leucine zipper and W2 domain-containing protein 1 OS=Homo sapiens OX=9606 GN=BZW1 PE=1 SV=1	48.184	26.5	11	437.3	6.60421	5.2263	0.476171	0.322237	0.99991	0.337598	7.77573	5.4327	6.29303	4.15957
BZW2	BZW2	Basic leucine zipper and W2 domain-containing protein 2 OS=Homo sapiens OX=9606 GN=BZW2 PE=1 SV=1	48.36	11.5	2	144.2	0.807949	0.632308	0.528291	0.277127	0.99991	0.353636	0.962867	0.65303	0.805217	0.459399
C10	C12orf57	Protein C10 OS=Homo sapiens OX=9606 GN=C12orf57 PE=1 SV=1	13.284	14.3	1	45.22	0.842483	0.85363	0.970473	0.0130167	0.99991	-0.0189639	0.625297	1.05967	1.00865	0.698608
C170B	CEP170B	Centrosomal protein of 170 kDa protein B OS=Homo sapiens OX=9606 GN=CEP170B PE=1 SV=4	172.154	2	2	55.31	0.0783687	0.185005	0.0083639	2.07759	0.99991	-1.23921	0.0863621	0.0703754	0.190699	0.179311
C19L1	CWF19L1	CWF19-like protein 1 OS=Homo sapiens OX=9606 GN=CWF19L1 PE=1 SV=2	61.322	2.6	1	72.25	0.289893	0.334537	0.547026	0.261992	0.99991	-0.206647	0.333608	0.246178	0.378688	0.290386
C1GLC	C1GALT1C1	C1GALT1-specific chaperone 1 OS=Homo sapiens OX=9606 GN=C1GALT1C1 PE=1 SV=1	36.757	4.7	1	48.48	1.89297	1.80418	0.889561	0.0508244	0.99991	0.0693128	2.26957	1.51638	1.38292	2.22544
C1GLT	C1GALT1	Glycoprotein-N-acetylgalactosamine 3-beta-galactosyltransferase 1 OS=Homo sapiens OX=9606 GN=C1GALT1 PE=1 SV=1	42.632	2.8	1	24.81	0.882109	0.473069	0.12954	0.887597	0.99991	0.898906	0.871502	0.892717	0.636285	0.309854
C1QBP	C1QBP	Complement component 1 Q subcomponent-binding protein, mitochondrial OS=Homo sapiens OX=9606 GN=C1QBP PE=1 SV=1	31.742	22	6	335.53	51.6838	42.747	0.264421	0.577704	0.99991	0.273889	47.8068	55.5609	47.0874	38.4067
C1TC	MTHFD1	C-1-tetrahydrofolate synthase, cytoplasmic OS=Homo sapiens OX=9606 GN=MTHFD1 PE=1 SV=4	102.152	42	33	1388.24	26.081	23.2077	0.591716	0.227887	0.99991	0.168397	21.8485	30.3135	24.8574	21.558
C1TM	MTHFD1L	Monofunctional C1-tetrahydrofolate synthase, mitochondrial OS=Homo sapiens OX=9606 GN=MTHFD1L PE=1 SV=1	106.636	7.8	7	248.81	1.37712	1.39143	0.883703	0.0536937	0.99991	-0.0149162	1.38446	1.36978	1.47755	1.30532
C2AIL	CDKN2AIPNL	CDKN2AIP N-terminal-like protein OS=Homo sapiens OX=9606 GN=CDKN2AIPNL PE=1 SV=1	13.244	16.4	1	44.54	1.70881	1.70583	0.99494	0.00220323	0.99991	0.00252004	1.53279	1.88483	2.08356	1.3281
C2D1A	CC2D1A	Coiled-coil and C2 domain-containing protein 1A OS=Homo sapiens OX=9606 GN=CC2D1A PE=1 SV=1	104.397	1.9	1	58.28	1.40516	2.02305	0.563891	0.248805	0.99991	-0.525802	1.3171	1.49321	1.1258	2.9203
C2D1B	CC2D1B	Coiled-coil and C2 domain-containing protein 1B OS=Homo sapiens OX=9606 GN=CC2D1B PE=1 SV=1	94.394	8.4	2	112.28	1.39089	1.75208	0.584291	0.233371	0.99991	-0.333067	0.89918	1.88259	1.48664	2.01753
C99L2	CD99L2	CD99 antigen-like protein 2 OS=Homo sapiens OX=9606 GN=CD99L2 PE=1 SV=1	28.14	5	1	37.09	0.00412415	0.0606658	0.389835	0.409119	0.99991	-3.87871	0.00443244	0.00381587	0.00875298	0.112579
CA174	C1orf174	UPF0688 protein C1orf174 OS=Homo sapiens OX=9606 GN=C1orf174 PE=1 SV=2	26.303	5.8	2	70.6	0.110619	0.149511	0.257174	0.589773	0.99991	-0.434649	0.0977735	0.123465	0.128315	0.170708
CA198	C1orf198	Uncharacterized protein C1orf198 OS=Homo sapiens OX=9606 GN=C1orf198 PE=1 SV=1	36.438	16.5	3	131.47	0.0502885	0.0763009	0.664488	0.177513	0.99991	-0.60147	0.0045151	0.096062	0.0523855	0.100216
CA2D1	CACNA2D1	Voltage-dependent calcium channel subunit alpha-2/delta-1 OS=Homo sapiens OX=9606 GN=CACNA2D1 PE=1 SV=3	125.63	1.3	1	26.15	1.27813	3.36242	0.565126	0.247855	0.99991	-1.39547	0.472223	2.08403	0.418921	6.30592
CAB39	CAB39	Calcium-binding protein 39 OS=Homo sapiens OX=9606 GN=CAB39 PE=1 SV=1	40.015	12	2	175.27	0.0700837	0.0718452	0.955266	0.0198758	0.99991	-0.035813	0.050827	0.0893403	0.0919179	0.0517724
CAB45	SDF4	45 kDa calcium-binding protein OS=Homo sapiens OX=9606 GN=SDF4 PE=1 SV=1	41.895	11.3	2	124.13	1.20543	1.05013	0.628344	0.201803	0.99991	0.19898	0.967524	1.44333	1.18668	0.913579
CACO2	CALCOCO2	Calcium-binding and coiled-coil domain-containing protein 2 OS=Homo sapiens OX=9606 GN=CALCOCO2 PE=1 SV=1	52.962	7.6	3	123.17	0.674822	0.423953	0.422848	0.373816	0.99991	0.670601	0.439995	0.909649	0.335319	0.512588
CACP	CRAT	Carnitine O-acetyltransferase OS=Homo sapiens OX=9606 GN=CRAT PE=1 SV=5	71.268	8	5	188.59	0.529229	0.583523	0.822635	0.0847929	0.99991	-0.140897	0.365359	0.693099	0.447416	0.719629
CAD12	CDH12	Cadherin-12 OS=Homo sapiens OX=9606 GN=CDH12 PE=2 SV=2	88.677	1.5	1	22.8	0.0321876	0.0850157	0.232238	0.634067	0.99991	-1.40122	0.0421467	0.0222286	0.0554747	0.114557
CAD13	CDH13	Cadherin-13 OS=Homo sapiens OX=9606 GN=CDH13 PE=1 SV=1	78.694	11.2	5	190.44	1.95092	4.22904	0.383237	0.416532	0.99991	-1.11617	2.03197	1.86988	2.17475	6.28333
CAD15	CDH15	Cadherin-15 OS=Homo sapiens OX=9606 GN=CDH15 PE=1 SV=1	89.261	7.7	4	290.37	0.464577	1.25947	0.515632	0.28766	0.99991	-1.43883	0.46745	0.461703	0.244257	2.27468
CADH2	CDH2	Cadherin-2 OS=Homo sapiens OX=9606 GN=CDH2 PE=1 SV=4	100.203	4.1	2	93.01	0.787768	1.34776	0.387026	0.412259	0.99991	-0.774723	1.22082	0.354718	1.6179	1.07762
CAF1A	CHAF1A	Chromatin assembly factor 1 subunit A OS=Homo sapiens OX=9606 GN=CHAF1A PE=1 SV=3	108.041	0.9	1	20.3	15.7982	54.1838	0.475525	0.322826	0.99991	-1.77811	13.3745	18.2218	10.1873	98.1803
CALD1	CALD1	Caldesmon OS=Homo sapiens OX=9606 GN=CALD1 PE=1 SV=3	93.232	27.9	28	1751.78	80.1158	87.3111	0.859268	0.0658714	0.99991	-0.124077	61.8567	98.3749	56.5261	118.096
CALL3	CALML3	Calmodulin-like protein 3 OS=Homo sapiens OX=9606 GN=CALML3 PE=1 SV=2	16.937	27.5	2	158.69	0.100401	0.0935013	0.930309	0.0313727	0.99991	0.102713	0.0308196	0.169982	0.0994473	0.0875553
CALL5	CALML5	Calmodulin-like protein 5 OS=Homo sapiens OX=9606 GN=CALML5 PE=1 SV=2	15.883	31.5	3	124.01	0.169226	0.258626	0.642773	0.191942	0.99991	-0.611915	0.200914	0.137538	0.0964072	0.420844
CALM1	CALM1	Calmodulin-1 OS=Homo sapiens OX=9606 GN=CALM1 PE=1 SV=1	16.827	59.1	13	861.33	304.774	326.758	0.629008	0.201344	0.99991	-0.100482	285.581	323.968	360.606	292.911
CALR	CALR	Calreticulin OS=Homo sapiens OX=9606 GN=CALR PE=1 SV=1	48.283	57.3	26	1410.59	546.905	530.826	0.250937	0.600435	0.99991	0.0430503	555.759	538.05	526.061	535.591
CALU	CALU	Calumenin OS=Homo sapiens OX=9606 GN=CALU PE=1 SV=2	37.198	64.4	24	1626.04	134.677	139.701	0.834672	0.0784842	0.99991	-0.0528352	154.557	114.798	147.039	132.363
CALX	CANX	Calnexin OS=Homo sapiens OX=9606 GN=CANX PE=1 SV=2	67.982	36.1	26	1728.22	108.379	133.861	0.542095	0.265925	0.99991	-0.304657	126.384	90.373	103.868	163.854
CAN1	CAPN1	Calpain-1 catalytic subunit OS=Homo sapiens OX=9606 GN=CAPN1 PE=1 SV=1	82.465	23.1	16	685.67	16.2575	16.1842	0.954778	0.0200974	0.99991	0.0065155	16.9432	15.5717	17.1003	15.2681
CAN2	CAPN2	Calpain-2 catalytic subunit OS=Homo sapiens OX=9606 GN=CAPN2 PE=1 SV=6	80.8	34	22	1193.39	74.6278	79.7282	0.776528	0.109843	0.99991	-0.0953771	66.7856	82.47	93.3645	66.0919
CAN5	CAPN5	Calpain-5 OS=Homo sapiens OX=9606 GN=CAPN5 PE=1 SV=2	74.092	8	3	120.96	5.12596	3.95972	0.438547	0.357984	0.99991	0.372423	5.99475	4.25717	4.80971	3.10973
CANB1	PPP3R1	Calcineurin subunit B type 1 OS=Homo sapiens OX=9606 GN=PPP3R1 PE=1 SV=2	19.402	24.7	4	178.93	6.65764	6.4964	0.938316	0.0276507	0.99991	0.0353693	7.14002	6.17525	8.27701	4.7158
CAND1	CAND1	Cullin-associated NEDD8-dissociated protein 1 OS=Homo sapiens OX=9606 GN=CAND1 PE=1 SV=2	137.999	26.3	27	1422.01	15.8048	14.6076	0.533472	0.272888	0.99991	0.113643	14.2504	17.3592	14.2078	15.0074
CAP1	CAP1	Adenylyl cyclase-associated protein 1 OS=Homo sapiens OX=9606 GN=CAP1 PE=1 SV=5	52.325	33.3	23	1255.67	142.886	139.209	0.895365	0.0480001	0.99991	0.0376075	143.513	142.259	163.91	114.508
CAP2	CAP2	Adenylyl cyclase-associated protein 2 OS=Homo sapiens OX=9606 GN=CAP2 PE=1 SV=1	53.076	25.4	9	566.56	10.6669	13.3139	0.44963	0.347145	0.99991	-0.319789	11.0365	10.2973	10.4986	16.1291
CAPG	CAPG	Macrophage-capping protein OS=Homo sapiens OX=9606 GN=CAPG PE=1 SV=2	38.76	38.2	14	779.16	16.5417	34.904	0.343681	0.463845	0.99991	-1.07729	28.6494	4.43397	43.6328	26.1752
CAPR1	CAPRIN1	Caprin-1 OS=Homo sapiens OX=9606 GN=CAPRIN1 PE=1 SV=2	78.489	27.1	17	748.88	15.6566	15.6115	0.987864	0.00530283	0.99991	0.00416362	17.0331	14.2802	17.8511	13.372
CAPZB	CAPZB	F-actin-capping protein subunit beta OS=Homo sapiens OX=9606 GN=CAPZB PE=1 SV=4	31.616	29.6	13	567.02	39.7756	38.8295	0.825083	0.0835023	0.99991	0.034729	39.9358	39.6153	42.5916	35.0674
CAR11	CARD11	Caspase recruitment domain-containing protein 11 OS=Homo sapiens OX=9606 GN=CARD11 PE=1 SV=3	134.512	2.2	1	52.29	1.10243	1.19552	0.907418	0.0421927	0.99991	-0.116951	0.624278	1.58059	0.673474	1.71757
CARF	CDKN2AIP	CDKN2A-interacting protein OS=Homo sapiens OX=9606 GN=CDKN2AIP PE=1 SV=3	61.544	22.2	9	525.41	0.399006	0.417531	0.680555	0.167137	0.99991	-0.0654746	0.36559	0.432422	0.397698	0.437365
CARM1	CARM1	Histone-arginine methyltransferase CARM1 OS=Homo sapiens OX=9606 GN=CARM1 PE=1 SV=3	66.382	7.4	3	82.98	1.05172	1.09702	0.893553	0.0488799	0.99991	-0.0608329	0.988938	1.11451	1.38954	0.804505
CASP3	CASP3	Caspase-3 OS=Homo sapiens OX=9606 GN=CASP3 PE=1 SV=2	32.044	13.7	3	110.14	1.35975	1.53481	0.670505	0.173598	0.99991	-0.174722	1.50039	1.21911	1.20917	1.86045
CASP6	CASP6	Caspase-6 OS=Homo sapiens OX=9606 GN=CASP6 PE=1 SV=2	33.859	6.8	2	64.05	0.36231	0.262464	0.564398	0.248415	0.99991	0.465105	0.47293	0.251691	0.357586	0.167342
CASP7	CASP7	Caspase-7 OS=Homo sapiens OX=9606 GN=CASP7 PE=1 SV=1	34.882	15.5	3	127.68	0.673539	0.426453	0.54261	0.265512	0.99991	0.659376	0.346237	1.00084	0.335564	0.517341
CASP8	CASP8	Caspase-8 OS=Homo sapiens OX=9606 GN=CASP8 PE=1 SV=1	56.097	3.8	1	41.28	2.93705	2.448	0.454965	0.342022	0.99991	0.262761	3.45119	2.42291	2.31153	2.58448
CASP9	CASP9	Caspase-9 OS=Homo sapiens OX=9606 GN=CASP9 PE=1 SV=3	46.993	7.7	1	47.64	0.472245	0.298761	0.506077	0.295783	0.99991	0.660543	0.651257	0.293233	0.419551	0.177972
CATA	CAT	Catalase OS=Homo sapiens OX=9606 GN=CAT PE=1 SV=3	59.947	42.9	15	749.68	11.5141	9.3195	0.770901	0.113002	0.99991	0.305081	5.24933	17.7789	7.2637	11.3753
CATB	CTSB	Cathepsin B OS=Homo sapiens OX=9606 GN=CTSB PE=1 SV=3	38.766	19.5	11	685.15	30.7756	22.4097	0.342574	0.465246	0.99991	0.457664	24.0285	37.5227	23.0794	21.7401
CATC	CTSC	Dipeptidyl peptidase 1 OS=Homo sapiens OX=9606 GN=CTSC PE=1 SV=2	52.619	5.6	2	92.11	1.22675	0.333656	0.251686	0.599141	0.99991	1.87841	1.74182	0.711683	0.552945	0.114368
CATD	CTSD	Cathepsin D OS=Homo sapiens OX=9606 GN=CTSD PE=1 SV=1	45.037	33.7	18	785.05	177.878	133.107	0.606618	0.217085	0.99991	0.418302	104.257	251.498	125.742	140.471
CATL1	CTSL	Procathepsin L OS=Homo sapiens OX=9606 GN=CTSL PE=1 SV=2	37.996	14.7	2	111.67	8.38484	4.31567	0.168788	0.772658	0.99991	0.958199	7.39915	9.37054	5.96859	2.66276
CATO	CTSO	Cathepsin O OS=Homo sapiens OX=9606 GN=CTSO PE=1 SV=1	36.391	5	1	33.57	0.594003	0.194536	0.473024	0.325117	0.99991	1.61043	0.156082	1.03192	0.0690467	0.320025
CATZ	CTSZ	Cathepsin Z OS=Homo sapiens OX=9606 GN=CTSZ PE=1 SV=1	34.53	7.3	2	100.63	5.05024	3.48589	0.196191	0.70732	0.99991	0.534822	5.62206	4.47842	4.07174	2.90005
CAV1	CAV1	Caveolin-1 OS=Homo sapiens OX=9606 GN=CAV1 PE=1 SV=4	20.63	41	8	565.59	74.1782	85.0842	0.321198	0.493227	0.99991	-0.197897	82.2143	66.1421	87.3244	82.8441
CAV2	CAV2	Caveolin-2 OS=Homo sapiens OX=9606 GN=CAV2 PE=1 SV=2	18.564	34	3	133.79	3.1158	3.79758	0.200162	0.698618	0.99991	-0.285478	3.46455	2.76704	3.89375	3.7014
CAVN1	CAVIN1	Caveolae-associated protein 1 OS=Homo sapiens OX=9606 GN=CAVIN1 PE=1 SV=1	43.45	33.6	20	1544.52	80.8972	89.4355	0.588055	0.230582	0.99991	-0.144759	68.5854	93.209	94.6095	84.2615
CAVN2	CAVIN2	Caveolae-associated protein 2 OS=Homo sapiens OX=9606 GN=CAVIN2 PE=1 SV=3	47.202	47.1	27	1517.24	73.9742	123.996	0.199346	0.700392	0.99991	-0.745202	61.4463	86.5022	100.681	147.312
CAVN3	CAVIN3	Caveolae-associated protein 3 OS=Homo sapiens OX=9606 GN=CAVIN3 PE=1 SV=3	27.685	10.3	2	54.75	1.13163	0.798138	0.245857	0.609317	0.99991	0.503685	1.03558	1.22767	0.979636	0.616641
CAVN4	CAVIN4	Caveolae-associated protein 4 OS=Homo sapiens OX=9606 GN=CAVIN4 PE=1 SV=2	41.988	11.8	4	152.04	0.054737	0.30647	0.376946	0.423721	0.99991	-2.48516	0.060609	0.048865	0.0830844	0.529855
CAZA1	CAPZA1	F-actin-capping protein subunit alpha-1 OS=Homo sapiens OX=9606 GN=CAPZA1 PE=1 SV=3	33.073	57	18	1447.08	61.7384	58.1816	0.722599	0.141102	0.99991	0.0856048	59.4064	64.0703	66.5742	49.7889
CAZA2	CAPZA2	F-actin-capping protein subunit alpha-2 OS=Homo sapiens OX=9606 GN=CAPZA2 PE=1 SV=3	33.157	48.3	6	716.45	18.0081	17.8556	0.962352	0.0166661	0.99991	0.0122662	15.3326	20.6836	18.8703	16.8409
CBPB2	CPB2	Carboxypeptidase B2 OS=Homo sapiens OX=9606 GN=CPB2 PE=1 SV=2	48.964	1.7	1	25.32	0.0907121	0.058465	0.789115	0.10286	0.99991	0.633721	0.00228225	0.179142	0.000574039	0.116356
CBPD	CPD	Carboxypeptidase D OS=Homo sapiens OX=9606 GN=CPD PE=1 SV=2	153.919	0.7	1	38.73	0.221695	0.189313	0.71858	0.143525	0.99991	0.227804	0.162412	0.280978	0.138504	0.240121
CBPQ	CPQ	Carboxypeptidase Q OS=Homo sapiens OX=9606 GN=CPQ PE=1 SV=1	52.083	3.4	1	21.56	0.344987	0.252016	0.755207	0.121934	0.99991	0.453023	0.0895591	0.600414	0.201463	0.30257
CBR1	CBR1	Carbonyl reductase [NADPH] 1 OS=Homo sapiens OX=9606 GN=CBR1 PE=1 SV=3	30.641	50.5	6	625.56	28.3905	31.1388	0.8547	0.0681863	0.99991	-0.133308	15.4409	41.34	28.4146	33.863
CBR3	CBR3	Carbonyl reductase [NADPH] 3 OS=Homo sapiens OX=9606 GN=CBR3 PE=1 SV=3	31.23	27.4	2	350.46	0.399092	0.324632	0.73288	0.134967	0.99991	0.297915	0.219341	0.578843	0.386017	0.263248
CBSL	CBSL	Cystathionine beta-synthase-like protein OS=Homo sapiens OX=9606 GN=CBSL PE=1 SV=1	61.175	1.3	1	22.56	0.0569251	0.0316672	0.602751	0.219862	0.99991	0.846075	0.01854	0.0953102	0.0165364	0.046798
CBWD1	CBWD1	COBW domain-containing protein 1 OS=Homo sapiens OX=9606 GN=CBWD1 PE=1 SV=1	44.383	8.1	2	69.16	0.223224	0.249658	0.735105	0.133651	0.99991	-0.161461	0.155522	0.290927	0.242872	0.256445
CBX1	CBX1	Chromobox protein homolog 1 OS=Homo sapiens OX=9606 GN=CBX1 PE=1 SV=1	21.519	28.1	4	441.08	8.48268	9.1667	0.691026	0.160506	0.99991	-0.111882	7.51679	9.44858	10.2997	8.03372
CBX3	CBX3	Chromobox protein homolog 3 OS=Homo sapiens OX=9606 GN=CBX3 PE=1 SV=4	20.969	23.5	4	509.8	20.5151	21.1303	0.613916	0.211891	0.99991	-0.0426312	20.7162	20.3139	22.1501	20.1105
CBX5	CBX5	Chromobox protein homolog 5 OS=Homo sapiens OX=9606 GN=CBX5 PE=1 SV=1	22.382	30.4	6	313.69	7.25773	7.34763	0.900065	0.0457261	0.99991	-0.0177591	6.69789	7.81757	7.64275	7.0525
CC124	CCDC124	Coiled-coil domain-containing protein 124 OS=Homo sapiens OX=9606 GN=CCDC124 PE=1 SV=1	25.82	37.7	9	453.8	5.56196	6.25147	0.592754	0.227125	0.99991	-0.168603	5.76055	5.36336	5.17622	7.32672
CC50A	TMEM30A	Cell cycle control protein 50A OS=Homo sapiens OX=9606 GN=TMEM30A PE=1 SV=1	41.057	5.3	1	54.51	0.389478	0.584885	0.502446	0.298911	0.99991	-0.586611	0.430146	0.34881	0.347451	0.822319
CC90B	CCDC90B	Coiled-coil domain-containing protein 90B, mitochondrial OS=Homo sapiens OX=9606 GN=CCDC90B PE=1 SV=2	29.544	9.1	1	16.07	0.275605	0.572243	0.0553634	1.25678	0.99991	-1.05402	0.209213	0.341998	0.602247	0.542239
CCAR1	CCAR1	Cell division cycle and apoptosis regulator protein 1 OS=Homo sapiens OX=9606 GN=CCAR1 PE=1 SV=2	133.423	15.5	13	451.77	1.10997	1.13931	0.537482	0.269636	0.99991	-0.0376357	1.07665	1.14329	1.16101	1.11761
CCAR2	CCAR2	Cell cycle and apoptosis regulator protein 2 OS=Homo sapiens OX=9606 GN=CCAR2 PE=1 SV=2	103.465	30.3	16	785.5	12.0603	12.5946	0.0822683	1.08477	0.99991	-0.062539	11.9598	12.1608	12.4656	12.7235
CCD15	CCDC15	Coiled-coil domain-containing protein 15 OS=Homo sapiens OX=9606 GN=CCDC15 PE=2 SV=2	111.156	0.9	1	75.43	0.281323	0.214264	0.536357	0.270546	0.99991	0.392838	0.368419	0.194227	0.189255	0.239273
CCD22	CCDC22	Coiled-coil domain-containing protein 22 OS=Homo sapiens OX=9606 GN=CCDC22 PE=1 SV=1	71.054	17.9	6	234.96	2.16149	2.29139	0.203423	0.691601	0.99991	-0.0841979	2.10873	2.21424	2.24582	2.33695
CCD32	CCDC32	Coiled-coil domain-containing protein 32 OS=Homo sapiens OX=9606 GN=CCDC32 PE=1 SV=2	20.871	11.4	1	29.74	0.0649747	0.0178352	0.337321	0.471957	0.99991	1.86515	0.102075	0.0278746	0.0243616	0.0113087
CCD47	CCDC47	PAT complex subunit CCDC47 OS=Homo sapiens OX=9606 GN=CCDC47 PE=1 SV=1	56.123	20.5	7	402.4	3.33404	4.21115	0.0990387	1.00419	0.99991	-0.33694	3.58874	3.07934	4.36717	4.05512
CCD50	CCDC50	Coiled-coil domain-containing protein 50 OS=Homo sapiens OX=9606 GN=CCDC50 PE=1 SV=1	35.914	10.8	3	116.31	1.19561	1.04617	0.752531	0.123476	0.99991	0.192621	0.927739	1.46348	1.36145	0.730901
CCD80	CCDC80	Coiled-coil domain-containing protein 80 OS=Homo sapiens OX=9606 GN=CCDC80 PE=1 SV=1	108.505	1.3	1	41.14	0.202435	0.0972369	0.27272	0.564283	0.99991	1.05788	0.132672	0.272198	0.089421	0.105053
CCD86	CCDC86	Coiled-coil domain-containing protein 86 OS=Homo sapiens OX=9606 GN=CCDC86 PE=1 SV=1	40.325	17.2	4	108.3	0.406487	0.433982	0.746924	0.126723	0.99991	-0.0944265	0.480241	0.332733	0.443153	0.424811
CCD97	CCDC97	Coiled-coil domain-containing protein 97 OS=Homo sapiens OX=9606 GN=CCDC97 PE=1 SV=1	39.265	9.9	1	25.62	0.0761301	0.068138	0.838157	0.0766745	0.99991	0.160007	0.109956	0.0423042	0.0747075	0.0615685
CCD9B	CCDC9B	Coiled-coil domain-containing protein 9B OS=Homo sapiens OX=9606 GN=CCDC9B PE=1 SV=1	57.803	6.4	2	103.91	0.114857	0.55424	0.310795	0.507526	0.99991	-2.27067	0.121942	0.107772	0.227685	0.880795
CCDC6	CCDC6	Coiled-coil domain-containing protein 6 OS=Homo sapiens OX=9606 GN=CCDC6 PE=1 SV=2	53.429	21.1	8	347.94	2.29983	2.7133	0.379103	0.421243	0.99991	-0.238524	2.2635	2.33615	3.08063	2.34597
CCDC9	CCDC9	Coiled-coil domain-containing protein 9 OS=Homo sapiens OX=9606 GN=CCDC9 PE=1 SV=1	59.781	6.2	2	56.01	0.202768	0.192372	0.843152	0.0740939	0.99991	0.0759351	0.221282	0.184255	0.234798	0.149945
CCG6	CACNG6	Voltage-dependent calcium channel gamma-6 subunit OS=Homo sapiens OX=9606 GN=CACNG6 PE=1 SV=1	28.681	2.7	1	34.61	3.14843	1.91565	0.0428363	1.36819	0.99991	0.716795	3.23426	3.06259	2.16499	1.66632
CCHL	HCCS	Holocytochrome c-type synthase OS=Homo sapiens OX=9606 GN=HCCS PE=1 SV=1	30.981	9	2	51.18	0.531084	0.471548	0.781296	0.107185	0.99991	0.171534	0.538782	0.523386	0.659219	0.283878
CCM2	CCM2	Cerebral cavernous malformations 2 protein OS=Homo sapiens OX=9606 GN=CCM2 PE=1 SV=1	49.263	2.9	1	14.54	0.152121	0.0725795	0.451586	0.34526	0.99991	1.06758	0.0913975	0.212844	0.0120206	0.133138
CCN1	CCN1	CCN family member 1 OS=Homo sapiens OX=9606 GN=CCN1 PE=1 SV=1	44.165	2.4	1	31.5	0.0951876	0.489153	0.310148	0.508431	0.99991	-2.36144	0.0946387	0.0957366	0.196808	0.781499
CCN2	CCN2	CCN family member 2 OS=Homo sapiens OX=9606 GN=CCN2 PE=1 SV=2	40.289	3.7	1	35.36	0.971923	0.871179	0.820881	0.0857198	0.99991	0.157872	1.32576	0.618082	0.704172	1.03819
CCNA2	CCNA2	Cyclin-A2 OS=Homo sapiens OX=9606 GN=CCNA2 PE=1 SV=2	48.691	9.5	2	103.61	0.218106	0.447204	0.0349838	1.45613	0.99991	-1.0359	0.259998	0.176215	0.433701	0.460707
CCNB1	CCNB1	G2/mitotic-specific cyclin-B1 OS=Homo sapiens OX=9606 GN=CCNB1 PE=1 SV=1	48.591	9.9	2	75.01	0.766266	0.968491	0.749894	0.125	0.99991	-0.337893	1.31809	0.214448	1.01241	0.92457
CCND1	CCND1	G1/S-specific cyclin-D1 OS=Homo sapiens OX=9606 GN=CCND1 PE=1 SV=1	34.448	14.6	4	136.47	2.84522	1.11783	0.51065	0.291876	0.99991	1.34784	0.678774	5.01166	0.905871	1.32979
CCNT1	CCNT1	Cyclin-T1 OS=Homo sapiens OX=9606 GN=CCNT1 PE=1 SV=1	81.034	6.2	2	89.53	0.105182	0.178053	0.00889456	2.05088	0.99991	-0.759422	0.112059	0.098305	0.177293	0.178814
CCNY	CCNY	Cyclin-Y OS=Homo sapiens OX=9606 GN=CCNY PE=1 SV=2	39.825	9.4	2	74.68	0.684773	0.713526	0.865537	0.0627143	0.99991	-0.059341	0.822152	0.547394	0.653717	0.773335
CCS	CCS	Copper chaperone for superoxide dismutase OS=Homo sapiens OX=9606 GN=CCS PE=1 SV=1	29.536	17.5	3	108.34	1.62416	1.68345	0.839507	0.0759759	0.99991	-0.0517267	1.75565	1.49267	1.90523	1.46166
CD109	CD109	CD109 antigen OS=Homo sapiens OX=9606 GN=CD109 PE=1 SV=2	162.5	8.7	9	329.3	2.22415	3.03601	0.364556	0.438236	0.99991	-0.448924	2.23132	2.21697	2.33847	3.73354
CD11A	CDK11A	Cyclin-dependent kinase 11A OS=Homo sapiens OX=9606 GN=CDK11A PE=1 SV=4	91.534	7.2	5	111.73	2.18863	2.31026	0.597251	0.223843	0.99991	-0.0780254	2.25465	2.12261	2.12629	2.49423
CD151	CD151	CD151 antigen OS=Homo sapiens OX=9606 GN=CD151 PE=1 SV=3	29.132	7.1	2	124.28	3.00962	2.63674	0.543344	0.264925	0.99991	0.190826	3.52121	2.49802	2.6828	2.59067
CD166	ALCAM	CD166 antigen OS=Homo sapiens OX=9606 GN=ALCAM PE=1 SV=2	65.745	13.4	6	305.24	3.68492	4.59415	0.085724	1.0669	0.99991	-0.318166	3.7289	3.64094	4.3127	4.8756
CD276	CD276	CD276 antigen OS=Homo sapiens OX=9606 GN=CD276 PE=1 SV=1	57.941	3.4	2	63.79	0.0440757	0.0230186	0.446246	0.350426	0.99991	0.937181	0.0664295	0.0217219	0.0242817	0.0217555
CD2AP	CD2AP	CD2-associated protein OS=Homo sapiens OX=9606 GN=CD2AP PE=1 SV=1	71.635	4.1	2	36.46	1.75248	1.98363	0.673564	0.171621	0.99991	-0.17874	1.64641	1.85856	2.44485	1.52241
CD2B2	CD2BP2	CD2 antigen cytoplasmic tail-binding protein 2 OS=Homo sapiens OX=9606 GN=CD2BP2 PE=1 SV=1	37.737	23.8	2	89.74	0.926996	1.00732	0.804566	0.0944386	0.99991	-0.119887	1.0466	0.807388	1.26603	0.748614
CD44	CD44	CD44 antigen OS=Homo sapiens OX=9606 GN=CD44 PE=1 SV=3	82.001	14	14	830.15	38.6006	67.0979	0.176944	0.752164	0.99991	-0.797645	51.7817	25.4195	71.5265	62.6693
CD47	CD47	Leukocyte surface antigen CD47 OS=Homo sapiens OX=9606 GN=CD47 PE=1 SV=1	35.59	3.4	1	22.29	0.814635	1.0822	0.646674	0.189314	0.99991	-0.409741	0.759248	0.870021	0.584334	1.58006
CD59	CD59	CD59 glycoprotein OS=Homo sapiens OX=9606 GN=CD59 PE=1 SV=1	14.795	6.2	1	56.38	12.7176	13.3379	0.668189	0.1751	0.99991	-0.0687061	12.9142	12.521	14.5693	12.1065
CD63	CD63	CD63 antigen OS=Homo sapiens OX=9606 GN=CD63 PE=1 SV=2	26.474	7.6	8	333.07	26.5861	20.8011	0.456757	0.340315	0.99991	0.354016	27.3746	25.7977	27.0738	14.5284
CD81	CD81	CD81 antigen OS=Homo sapiens OX=9606 GN=CD81 PE=1 SV=1	26.476	8.5	2	74.6	0.698554	0.743112	0.906464	0.0426493	0.99991	-0.0892082	0.703002	0.694106	0.40777	1.07845
CD82	CD82	CD82 antigen OS=Homo sapiens OX=9606 GN=CD82 PE=1 SV=1	30.233	14.2	6	327.22	15.7803	16.9315	0.616638	0.209969	0.99991	-0.101582	17.6191	13.9415	16.2498	17.6131
CD9	CD9	CD9 antigen OS=Homo sapiens OX=9606 GN=CD9 PE=1 SV=4	25.969	4.4	2	80.92	1.03646	1.86592	0.0628832	1.20147	0.99991	-0.848223	0.888759	1.18416	2.02685	1.70498
CD99	CD99	CD99 antigen OS=Homo sapiens OX=9606 GN=CD99 PE=1 SV=1	18.893	13	4	280.09	6.00693	6.48852	0.529694	0.275975	0.99991	-0.111262	6.63129	5.38257	6.35253	6.62452
CDC16	CDC16	Cell division cycle protein 16 homolog OS=Homo sapiens OX=9606 GN=CDC16 PE=1 SV=2	72.408	2.7	1	20.77	0.563235	0.50789	0.704192	0.152309	0.99991	0.149219	0.660482	0.465987	0.427182	0.588598
CDC20	CDC20	Cell division cycle protein 20 homolog OS=Homo sapiens OX=9606 GN=CDC20 PE=1 SV=2	55.088	4.6	1	76.47	0.0546498	0.093745	0.669373	0.174332	0.99991	-0.778524	0.1093	0	0.150667	0.0368225
CDC23	CDC23	Cell division cycle protein 23 homolog OS=Homo sapiens OX=9606 GN=CDC23 PE=1 SV=3	69.588	1.5	1	18.07	0.089577	0.0391773	0.430897	0.365627	0.99991	1.19311	0.133854	0.0452999	0.0128924	0.0654622
CDC37	CDC37	Hsp90 co-chaperone Cdc37 OS=Homo sapiens OX=9606 GN=CDC37 PE=1 SV=1	44.953	24.1	8	410.46	33.8488	34.5612	0.886013	0.0525601	0.99991	-0.0300513	37.1702	30.5273	37.4331	31.6893
CDC42	CDC42	Cell division control protein 42 homolog OS=Homo sapiens OX=9606 GN=CDC42 PE=1 SV=2	21.587	21.5	4	199.78	24.1055	24.1342	0.978788	0.0093113	0.99991	-0.00171466	24.9677	23.2433	24.5458	23.7226
CDC5L	CDC5L	Cell division cycle 5-like protein OS=Homo sapiens OX=9606 GN=CDC5L PE=1 SV=2	92.422	20.1	10	442.31	5.7734	6.16708	0.655644	0.183332	0.99991	-0.0951675	6.52963	5.01716	6.2313	6.10287
CDC73	CDC73	Parafibromin OS=Homo sapiens OX=9606 GN=CDC73 PE=1 SV=1	60.653	7.2	3	96.95	2.39038	2.78616	0.475379	0.32296	0.99991	-0.221039	2.0169	2.76386	3.04454	2.52778
CDCA3	CDCA3	Cell division cycle-associated protein 3 OS=Homo sapiens OX=9606 GN=CDCA3 PE=1 SV=1	28.981	6.7	1	48.03	0.677835	1.1251	0.00314721	2.50207	0.99991	-0.731042	0.680147	0.675522	1.15014	1.10005
CDCP1	CDCP1	CUB domain-containing protein 1 OS=Homo sapiens OX=9606 GN=CDCP1 PE=1 SV=3	94.298	4.5	3	111.1	1.2303	2.28652	0.528964	0.276574	0.99991	-0.894139	1.7499	0.710698	3.58506	0.987969
CDIPT	CDIPT	CDP-diacylglycerol--inositol 3-phosphatidyltransferase OS=Homo sapiens OX=9606 GN=CDIPT PE=1 SV=1	23.865	6.1	1	29.76	0.00437019	0.000742567	0.499148	0.301771	0.99991	2.5571	0.00874038	0	0.00148513	0
CDK1	CDK1	Cyclin-dependent kinase 1 OS=Homo sapiens OX=9606 GN=CDK1 PE=1 SV=3	34.131	49.8	9	332.88	6.46391	6.87947	0.266	0.575119	0.99991	-0.0898909	6.69532	6.2325	6.73674	7.0222
CDK13	CDK13	Cyclin-dependent kinase 13 OS=Homo sapiens OX=9606 GN=CDK13 PE=1 SV=2	165.564	1.1	1	19.55	0.0497855	0.0792368	0.123888	0.906969	0.99991	-0.670444	0.0391698	0.0604012	0.0835533	0.0749202
CDK2	CDK2	Cyclin-dependent kinase 2 OS=Homo sapiens OX=9606 GN=CDK2 PE=1 SV=2	34.079	32.2	4	163.77	1.41752	1.4622	0.932139	0.0305195	0.99991	-0.0447701	1.81064	1.0244	1.70956	1.21483
CDK4	CDK4	Cyclin-dependent kinase 4 OS=Homo sapiens OX=9606 GN=CDK4 PE=1 SV=2	33.936	26.1	8	581.51	70.4994	59.123	0.574121	0.240996	0.99991	0.253892	78.299	62.6998	74.3296	43.9164
CDK5	CDK5	Cyclin-dependent-like kinase 5 OS=Homo sapiens OX=9606 GN=CDK5 PE=1 SV=3	33.739	14	4	171.38	0.874094	0.6329	0.0654793	1.1839	0.99991	0.465812	0.922189	0.825998	0.676554	0.589245
CDK6	CDK6	Cyclin-dependent kinase 6 OS=Homo sapiens OX=9606 GN=CDK6 PE=1 SV=1	37.257	18.4	5	189.63	0.560846	1.15113	0.368653	0.433382	0.99991	-1.03738	0.776445	0.345248	0.68597	1.6163
CDK9	CDK9	Cyclin-dependent kinase 9 OS=Homo sapiens OX=9606 GN=CDK9 PE=1 SV=3	43.149	3.5	1	40.69	0.113764	0.169145	0.188653	0.724337	0.99991	-0.572218	0.0862978	0.14123	0.162691	0.1756
CDKA1	CDK2AP1	Cyclin-dependent kinase 2-associated protein 1 OS=Homo sapiens OX=9606 GN=CDK2AP1 PE=1 SV=1	12.414	11.3	1	46.6	0.0506293	0.090299	0.082966	1.0811	0.99991	-0.834736	0.0384394	0.0628192	0.090769	0.0898289
CDN1A	CDKN1A	Cyclin-dependent kinase inhibitor 1 OS=Homo sapiens OX=9606 GN=CDKN1A PE=1 SV=3	18.393	25	3	146.59	1.74954	0.575994	0.471572	0.326452	0.99991	1.60285	0.428574	3.07051	0.756193	0.395795
CDN1B	CDKN1B	Cyclin-dependent kinase inhibitor 1B OS=Homo sapiens OX=9606 GN=CDKN1B PE=1 SV=1	22.288	27.3	2	103.87	0.721847	0.0405973	0.440292	0.35626	0.99991	4.15224	0.00923523	1.43446	0.0112339	0.0699607
CDN1C	CDKN1C	Cyclin-dependent kinase inhibitor 1C OS=Homo sapiens OX=9606 GN=CDKN1C PE=1 SV=1	32.329	11.4	3	144.8	0.0342356	0.0225971	0.492387	0.307693	0.99991	0.599359	0.020899	0.0475722	0.0267505	0.0184436
CDN2A	CDKN2A	Cyclin-dependent kinase inhibitor 2A OS=Homo sapiens OX=9606 GN=CDKN2A PE=1 SV=2	16.579	38.5	5	460.26	37.354	42.5993	0.675518	0.170363	0.99991	-0.189566	35.3743	39.3338	53.2284	31.9702
CDN2B	CDKN2B	Cyclin-dependent kinase 4 inhibitor B OS=Homo sapiens OX=9606 GN=CDKN2B PE=1 SV=1	14.77	21.7	1	166.39	0.0793328	0.0527256	0.456354	0.340698	0.99991	0.589412	0.0809026	0.077763	0.0817296	0.0237217
CDN2C	CDKN2C	Cyclin-dependent kinase 4 inhibitor C OS=Homo sapiens OX=9606 GN=CDKN2C PE=1 SV=1	18.173	14.3	1	46.25	0.18075	0.109769	0.643417	0.191507	0.99991	0.719532	0.050503	0.310998	0.127908	0.0916296
CDS2	CDS2	Phosphatidate cytidylyltransferase 2 OS=Homo sapiens OX=9606 GN=CDS2 PE=1 SV=1	51.954	7	2	97.03	1.43237	1.64825	0.744068	0.128388	0.99991	-0.202529	1.79963	1.06511	1.20377	2.09273
CDV3	CDV3	Protein CDV3 homolog OS=Homo sapiens OX=9606 GN=CDV3 PE=1 SV=1	27.318	60.9	10	617.51	45.749	59.4739	0.162979	0.787868	0.99991	-0.378517	42.0646	49.4334	54.3091	64.6387
CE051	C5orf51	UPF0600 protein C5orf51 OS=Homo sapiens OX=9606 GN=C5orf51 PE=1 SV=1	34.226	14.6	2	83.05	1.04678	1.07097	0.95567	0.0196922	0.99991	-0.0329615	0.665333	1.42823	1.12666	1.01529
CE112	CEP112	Centrosomal protein of 112 kDa OS=Homo sapiens OX=9606 GN=CEP112 PE=1 SV=2	113.192	3	1	68.86	0.129071	0.102681	0.252147	0.598346	0.99991	0.329988	0.14274	0.115401	0.0933253	0.112037
CE170	CEP170	Centrosomal protein of 170 kDa OS=Homo sapiens OX=9606 GN=CEP170 PE=1 SV=1	175.586	21.6	21	1049.59	1.42957	2.11089	0.236627	0.625936	0.99991	-0.562262	1.68586	1.17329	1.79386	2.42791
CEBPZ	CEBPZ	CCAAT/enhancer-binding protein zeta OS=Homo sapiens OX=9606 GN=CEBPZ PE=1 SV=3	121.526	7.1	5	190.12	0.417171	0.517465	0.676863	0.169499	0.99991	-0.310822	0.475528	0.358815	0.716794	0.318137
CEGT	UGCG	Ceramide glucosyltransferase OS=Homo sapiens OX=9606 GN=UGCG PE=1 SV=1	45.451	3.3	1	50.81	0.204875	0.161165	0.340808	0.46749	0.99991	0.346207	0.221623	0.188127	0.192192	0.130138
CEIP2	CEMIP2	Cell surface hyaluronidase OS=Homo sapiens OX=9606 GN=CEMIP2 PE=1 SV=1	155.702	0.7	1	14.97	3.83924	4.14224	0.800098	0.0968569	0.99991	-0.10959	4.16957	3.50891	5.13909	3.14539
CELF1	CELF1	CUGBP Elav-like family member 1 OS=Homo sapiens OX=9606 GN=CELF1 PE=1 SV=2	52.429	2.9	1	36.39	0.223111	0.349739	0.529908	0.275799	0.99991	-0.648515	0.209396	0.236827	0.517293	0.182186
CELF2	CELF2	CUGBP Elav-like family member 2 OS=Homo sapiens OX=9606 GN=CELF2 PE=1 SV=1	54.706	7.3	3	217.81	3.8097	4.34307	0.238213	0.623034	0.99991	-0.189035	4.08744	3.53196	4.18267	4.50346
CELR3	CELSR3	Cadherin EGF LAG seven-pass G-type receptor 3 OS=Homo sapiens OX=9606 GN=CELSR3 PE=1 SV=2	362.865	0.2	1	26.07	0.105613	0.557351	0.475112	0.323204	0.99991	-2.3998	0.0634436	0.147782	0.0410799	1.07362
CEMIP	CEMIP	Cell migration-inducing and hyaluronan-binding protein OS=Homo sapiens OX=9606 GN=CEMIP PE=1 SV=2	154.44	3.1	3	93.04	0.0317547	0.0686635	0.609936	0.214716	0.99991	-1.11257	0.0199952	0.0435143	0.00818802	0.129139
CENPB	CENPB	Major centromere autoantigen B OS=Homo sapiens OX=9606 GN=CENPB PE=1 SV=2	65.531	5.2	2	52.17	0.173927	0.0913018	0.170164	0.769131	0.99991	0.929766	0.139001	0.208853	0.109292	0.0733117
CENPF	CENPF	Centromere protein F OS=Homo sapiens OX=9606 GN=CENPF PE=1 SV=3	360.442	1.3	3	79.42	0.069637	0.109353	0.566568	0.246748	0.99991	-0.65107	0.126727	0.0125476	0.0970924	0.121614
CEP41	CEP41	Centrosomal protein of 41 kDa OS=Homo sapiens OX=9606 GN=CEP41 PE=1 SV=1	41.571	9.4	3	140.19	0.317488	0.361099	0.57428	0.240876	0.99991	-0.185694	0.272152	0.362823	0.313761	0.408437
CEP55	CEP55	Centrosomal protein of 55 kDa OS=Homo sapiens OX=9606 GN=CEP55 PE=1 SV=3	54.487	8	3	104.15	0.1172	0.169728	0.245227	0.610432	0.99991	-0.534253	0.102705	0.131695	0.140884	0.198572
CEP97	CEP97	Centrosomal protein of 97 kDa OS=Homo sapiens OX=9606 GN=CEP97 PE=1 SV=1	97.776	4.9	2	55.15	0.432894	0.649584	0.198092	0.703134	0.99991	-0.5855	0.405874	0.459915	0.538672	0.760496
CERS2	CERS2	Ceramide synthase 2 OS=Homo sapiens OX=9606 GN=CERS2 PE=1 SV=1	44.961	4.2	1	91.44	3.03483	3.97963	0.261318	0.582831	0.99991	-0.391014	3.41162	2.65805	3.50039	4.45886
CERS5	CERS5	Ceramide synthase 5 OS=Homo sapiens OX=9606 GN=CERS5 PE=1 SV=1	46.349	1.8	1	22.68	0.0255043	0.00881379	0.560409	0.251495	0.99991	1.53291	0.0493877	0.00162096	0.0121445	0.00548306
CERT	CERT1	Ceramide transfer protein OS=Homo sapiens OX=9606 GN=CERT1 PE=1 SV=1	71.475	9.1	3	116.92	0.394313	0.289415	0.178763	0.747723	0.99991	0.446202	0.343144	0.445482	0.295547	0.283282
CERU	CP	Ceruloplasmin OS=Homo sapiens OX=9606 GN=CP PE=1 SV=1	122.983	1	1	54.57	0.00125323	0.00126529	0.995208	0.00208616	0.99991	-0.0138273	0	0.00250645	0	0.00253059
CETN2	CETN2	Centrin-2 OS=Homo sapiens OX=9606 GN=CETN2 PE=1 SV=1	19.726	17.4	2	94.8	1.84314	2.01739	0.814582	0.089065	0.99991	-0.130321	2.00362	1.68266	2.65034	1.38444
CETN3	CETN3	Centrin-3 OS=Homo sapiens OX=9606 GN=CETN3 PE=1 SV=2	19.538	12	1	29.06	0.682771	1.01859	0.386281	0.413096	0.99991	-0.577098	0.569469	0.796072	1.30228	0.734895
CF120	C6orf120	UPF0669 protein C6orf120 OS=Homo sapiens OX=9606 GN=C6orf120 PE=1 SV=1	20.873	14.1	1	69.34	3.67708	4.35777	0.166209	0.779344	0.99991	-0.245029	3.36376	3.9904	4.29948	4.41606
CFA20	CFAP20	Cilia- and flagella-associated protein 20 OS=Homo sapiens OX=9606 GN=CFAP20 PE=1 SV=1	22.931	15	1	30.15	1.28442	1.49038	0.741418	0.129937	0.99991	-0.214555	1.81891	0.749935	1.59183	1.38892
CFAB	CFB	Complement factor B OS=Homo sapiens OX=9606 GN=CFB PE=1 SV=2	86.847	1.8	1	32.67	0.0308724	0.000212616	0.330161	0.481274	0.99991	7.18192	0.00684167	0.0549031	0.000425233	0
CFDP1	CFDP1	Craniofacial development protein 1 OS=Homo sapiens OX=9606 GN=CFDP1 PE=1 SV=1	33.573	4	1	24.35	0.0495238	0.0856279	0.445161	0.351483	0.99991	-0.789959	0.0118892	0.0871584	0.0926291	0.0786267
CG050	C7orf50	Uncharacterized protein C7orf50 OS=Homo sapiens OX=9606 GN=C7orf50 PE=1 SV=1	22.127	29.4	3	81.9	1.17342	1.15662	0.916717	0.0377649	0.99991	0.0208049	1.31531	1.03154	1.16525	1.148
CGBP1	CGGBP1	CGG triplet repeat-binding protein 1 OS=Homo sapiens OX=9606 GN=CGGBP1 PE=1 SV=2	19.094	14.4	2	76.92	0.646513	0.579645	0.505688	0.296118	0.99991	0.157509	0.64769	0.645337	0.662787	0.496504
CH033	C8orf33	UPF0488 protein C8orf33 OS=Homo sapiens OX=9606 GN=C8orf33 PE=1 SV=1	25.319	5.7	1	15.96	0.0567447	0.090324	0.433784	0.362726	0.99991	-0.670624	0.0237921	0.0896972	0.0798897	0.100758
CH10	HSPE1	10 kDa heat shock protein, mitochondrial OS=Homo sapiens OX=9606 GN=HSPE1 PE=1 SV=2	10.925	65.7	8	331.16	46.3274	41.3648	0.622125	0.206123	0.99991	0.16346	41.0964	51.5583	48.1882	34.5415
CH60	HSPD1	60 kDa heat shock protein, mitochondrial OS=Homo sapiens OX=9606 GN=HSPD1 PE=1 SV=2	61.187	52.9	38	2684.32	116.776	108.906	0.67371	0.171527	0.99991	0.100651	101.905	131.646	115.129	102.683
CHAP1	CHAMP1	Chromosome alignment-maintaining phosphoprotein 1 OS=Homo sapiens OX=9606 GN=CHAMP1 PE=1 SV=2	90.012	2.3	3	60.36	0.153678	0.134177	0.810268	0.0913713	0.99991	0.195774	0.18173	0.125626	0.19979	0.068564
CHD1	CHD1	Chromodomain-helicase-DNA-binding protein 1 OS=Homo sapiens OX=9606 GN=CHD1 PE=1 SV=2	197.707	0.5	1	34.71	0.257081	2.34089	0.0554975	1.25573	0.99991	-3.18676	0.27005	0.244113	1.82857	2.85321
CHD1L	CHD1L	Chromodomain-helicase-DNA-binding protein 1-like OS=Homo sapiens OX=9606 GN=CHD1L PE=1 SV=3	101.507	2.5	1	69.1	0.348018	0.379156	0.815049	0.0888165	0.99991	-0.123631	0.380711	0.315326	0.49149	0.266823
CHD4	CHD4	Chromodomain-helicase-DNA-binding protein 4 OS=Homo sapiens OX=9606 GN=CHD4 PE=1 SV=2	219.407	5.2	8	256.86	1.03368	1.13585	0.717577	0.144132	0.99991	-0.135979	1.27156	0.795804	1.19607	1.07563
CHERP	CHERP	Calcium homeostasis endoplasmic reticulum protein OS=Homo sapiens OX=9606 GN=CHERP PE=1 SV=3	104.15	2.8	2	84.31	0.430908	0.436462	0.971142	0.0127171	0.99991	-0.0184787	0.481649	0.380166	0.562699	0.310225
CHID1	CHID1	Chitinase domain-containing protein 1 OS=Homo sapiens OX=9606 GN=CHID1 PE=1 SV=1	45.083	6.1	2	82.16	1.64232	0.97878	0.218886	0.659781	0.99991	0.746678	1.28458	2.00006	0.86614	1.09142
CHIN	CHN1	N-chimaerin OS=Homo sapiens OX=9606 GN=CHN1 PE=1 SV=3	53.765	3.1	1	15.63	0.392621	0.310486	0.730169	0.136577	0.99991	0.338612	0.320315	0.464928	0.11625	0.504721
CHIP	STUB1	E3 ubiquitin-protein ligase CHIP OS=Homo sapiens OX=9606 GN=STUB1 PE=1 SV=2	35.29	26.7	6	278.86	5.13046	5.18533	0.971381	0.0126105	0.99991	-0.0153466	5.34306	4.91786	6.52359	3.84706
CHKB	CHKB	Choline/ethanolamine kinase OS=Homo sapiens OX=9606 GN=CHKB PE=1 SV=3	45.585	7.8	1	20.3	0.0856146	0.0639722	0.500792	0.300342	0.99991	0.420412	0.109062	0.0621675	0.0514903	0.0764541
CHM1B	CHMP1B	Charged multivesicular body protein 1b OS=Homo sapiens OX=9606 GN=CHMP1B PE=1 SV=1	22.152	12.6	3	111.66	1.07854	0.715281	0.0490865	1.30904	0.99991	0.592493	1.0554	1.10167	0.795606	0.634956
CHM2A	CHMP2A	Charged multivesicular body protein 2a OS=Homo sapiens OX=9606 GN=CHMP2A PE=1 SV=1	25.088	8.6	1	44.29	3.43779	3.25513	0.49088	0.309025	0.99991	0.0787641	3.33882	3.53675	3.0605	3.44976
CHM2B	CHMP2B	Charged multivesicular body protein 2b OS=Homo sapiens OX=9606 GN=CHMP2B PE=1 SV=1	23.948	4.7	1	49.95	0.944437	0.871663	0.372785	0.428542	0.99991	0.115684	0.931093	0.957782	0.934153	0.809172
CHM4A	CHMP4A	Charged multivesicular body protein 4a OS=Homo sapiens OX=9606 GN=CHMP4A PE=1 SV=3	25.083	35.1	6	233.88	2.63629	2.70829	0.832866	0.0794249	0.99991	-0.0388759	2.44887	2.8237	2.943	2.47359
CHM4B	CHMP4B	Charged multivesicular body protein 4b OS=Homo sapiens OX=9606 GN=CHMP4B PE=1 SV=1	24.935	25.9	6	304.7	7.36645	7.02598	0.38931	0.409704	0.99991	0.0682704	7.21683	7.51607	6.75199	7.29996
CHMP3	CHMP3	Charged multivesicular body protein 3 OS=Homo sapiens OX=9606 GN=CHMP3 PE=1 SV=3	25.114	12.2	3	73.72	1.09826	1.22096	0.686453	0.163389	0.99991	-0.152795	1.01789	1.17863	1.47112	0.970797
CHMP5	CHMP5	Charged multivesicular body protein 5 OS=Homo sapiens OX=9606 GN=CHMP5 PE=1 SV=1	24.612	9.6	1	151.62	2.54595	3.20962	0.563241	0.249305	0.99991	-0.334199	1.60108	3.49083	3.00596	3.41329
CHMP6	CHMP6	Charged multivesicular body protein 6 OS=Homo sapiens OX=9606 GN=CHMP6 PE=1 SV=3	23.527	19.9	4	206.43	1.76178	1.44658	0.690793	0.160652	0.99991	0.284388	2.29654	1.22701	1.87543	1.01772
CHP1	CHP1	Calcineurin B homologous protein 1 OS=Homo sapiens OX=9606 GN=CHP1 PE=1 SV=3	22.442	22.1	3	150.39	1.50301	1.2376	0.517514	0.286077	0.99991	0.280308	1.70524	1.30079	1.5118	0.963409
CHRC1	CHRAC1	Chromatin accessibility complex protein 1 OS=Homo sapiens OX=9606 GN=CHRAC1 PE=1 SV=1	14.758	19.8	2	44.1	0.436179	0.421068	0.629333	0.20112	0.99991	0.050869	0.409677	0.462681	0.41726	0.424875
CHRD1	CHORDC1	Cysteine and histidine-rich domain-containing protein 1 OS=Homo sapiens OX=9606 GN=CHORDC1 PE=1 SV=2	38.264	9.9	2	124.99	0.97213	1.18505	0.203627	0.691165	0.99991	-0.285728	1.08146	0.862798	1.21852	1.15158
CHSP1	CARHSP1	Calcium-regulated heat-stable protein 1 OS=Homo sapiens OX=9606 GN=CARHSP1 PE=1 SV=2	16.11	25.9	4	182.01	11.6237	9.51853	0.588779	0.230048	0.99991	0.288257	11.2893	11.9581	12.8012	6.23587
CHSS2	CHPF	Chondroitin sulfate synthase 2 OS=Homo sapiens OX=9606 GN=CHPF PE=1 SV=2	86.041	2.1	1	24.65	0.0224668	0.0293446	0.118487	0.926328	0.99991	-0.385304	0.0200404	0.0248931	0.0283967	0.0302926
CHSTE	CHST14	Carbohydrate sulfotransferase 14 OS=Homo sapiens OX=9606 GN=CHST14 PE=1 SV=2	43.369	3.2	1	53	0.354996	0.271574	0.659903	0.18052	0.99991	0.386456	0.430424	0.279568	0.416191	0.126957
CHTOP	CHTOP	Chromatin target of PRMT1 protein OS=Homo sapiens OX=9606 GN=CHTOP PE=1 SV=2	26.38	25	5	245.92	2.02855	2.47737	0.347133	0.459504	0.99991	-0.288364	1.97387	2.08322	2.11324	2.84151
CHUR	CHURC1	Protein Churchill OS=Homo sapiens OX=9606 GN=CHURC1 PE=1 SV=2	16.671	9.4	1	46.18	1.5202	1.48414	0.944397	0.0248453	0.99991	0.0346319	1.96879	1.0716	1.39259	1.57569
CIA2B	CIAO2B	Cytosolic iron-sulfur assembly component 2B OS=Homo sapiens OX=9606 GN=CIAO2B PE=1 SV=1	17.766	30.7	1	69.7	3.04719	4.25594	0.311817	0.506101	0.99991	-0.481995	3.58206	2.51233	3.53074	4.98113
CIAO1	CIAO1	Probable cytosolic iron-sulfur protein assembly protein CIAO1 OS=Homo sapiens OX=9606 GN=CIAO1 PE=1 SV=1	38.842	6.2	1	18.48	0.732881	0.89053	0.414012	0.382987	0.99991	-0.281086	0.866751	0.59901	0.966958	0.814103
CIP2A	CIP2A	Protein CIP2A OS=Homo sapiens OX=9606 GN=CIP2A PE=1 SV=2	103.318	3.5	3	127.65	0.795834	0.927026	0.502095	0.299214	0.99991	-0.220142	0.898558	0.69311	0.802306	1.05175
CIP4	TRIP10	Cdc42-interacting protein 4 OS=Homo sapiens OX=9606 GN=TRIP10 PE=1 SV=3	68.538	9.2	3	111.26	0.742283	0.911864	0.516592	0.286853	0.99991	-0.296849	0.745795	0.738771	1.12898	0.694746
CIRBP	CIRBP	Cold-inducible RNA-binding protein OS=Homo sapiens OX=9606 GN=CIRBP PE=1 SV=1	18.637	33.1	4	206.54	12.9512	15.9438	0.152202	0.817578	0.99991	-0.299902	13.9443	11.9582	15.0686	16.8189
CISD1	CISD1	CDGSH iron-sulfur domain-containing protein 1 OS=Homo sapiens OX=9606 GN=CISD1 PE=1 SV=1	12.362	25.9	2	85.8	0.779314	0.465346	0.362479	0.440717	0.99991	0.743902	0.512158	1.04647	0.490029	0.440663
CISD2	CISD2	CDGSH iron-sulfur domain-containing protein 2 OS=Homo sapiens OX=9606 GN=CISD2 PE=1 SV=1	15.497	11.1	2	135.56	0.939891	0.896482	0.920244	0.0360972	0.99991	0.0682191	1.07598	0.803806	0.537797	1.25517
CISY	CS	Citrate synthase, mitochondrial OS=Homo sapiens OX=9606 GN=CS PE=1 SV=2	51.908	32	14	571.68	48.6711	43.8019	0.443775	0.352837	0.99991	0.152072	45.4591	51.8831	39.7838	47.8199
CK054	C11orf54	Ester hydrolase C11orf54 OS=Homo sapiens OX=9606 GN=C11orf54 PE=1 SV=1	35.608	4.8	2	48.82	0.523816	0.496647	0.94043	0.0266735	0.99991	0.0768392	0.299539	0.748092	0.265697	0.727596
CK068	C11orf68	UPF0696 protein C11orf68 OS=Homo sapiens OX=9606 GN=C11orf68 PE=1 SV=3	31.582	17.5	5	157.09	5.77663	4.96854	0.632665	0.198826	0.99991	0.217404	5.33165	6.2216	6.34519	3.59189
CK098	C11orf98	Uncharacterized protein C11orf98 OS=Homo sapiens OX=9606 GN=C11orf98 PE=4 SV=2	14.225	10.6	1	23.56	2.1165	1.86059	0.704255	0.15227	0.99991	0.185924	2.26616	1.96684	2.42561	1.29557
CK5P3	CDK5RAP3	CDK5 regulatory subunit-associated protein 3 OS=Homo sapiens OX=9606 GN=CDK5RAP3 PE=1 SV=2	57.227	14	7	252.04	2.58794	2.41005	0.456654	0.340413	0.99991	0.102737	2.52646	2.64941	2.59442	2.22569
CKAP2	CKAP2	Cytoskeleton-associated protein 2 OS=Homo sapiens OX=9606 GN=CKAP2 PE=1 SV=1	77.509	7.9	4	197.19	0.223852	0.4401	0.246642	0.607932	0.99991	-0.975284	0.332813	0.114892	0.363005	0.517195
CKAP4	CKAP4	Cytoskeleton-associated protein 4 OS=Homo sapiens OX=9606 GN=CKAP4 PE=1 SV=2	66.097	54.2	46	2767.13	72.0189	68.4407	0.564847	0.248069	0.99991	0.0735205	70.7448	73.2929	63.3631	73.5183
CKAP5	CKAP5	Cytoskeleton-associated protein 5 OS=Homo sapiens OX=9606 GN=CKAP5 PE=1 SV=3	227.062	13.8	19	699.94	4.2961	4.468	0.831259	0.0802636	0.99991	-0.0566027	5.00564	3.58655	4.44187	4.49412
CKS1	CKS1B	Cyclin-dependent kinases regulatory subunit 1 OS=Homo sapiens OX=9606 GN=CKS1B PE=1 SV=1	9.654	12.7	1	25.98	0.140786	0.134369	0.854443	0.068317	0.99991	0.0672973	0.169357	0.112215	0.145976	0.122763
CKS2	CKS2	Cyclin-dependent kinases regulatory subunit 2 OS=Homo sapiens OX=9606 GN=CKS2 PE=1 SV=1	9.854	11.4	1	21.42	0.160954	0.228879	0.773293	0.111656	0.99991	-0.507938	0.288441	0.0334665	0.39113	0.0666288
CL029	C12orf29	Uncharacterized protein C12orf29 OS=Homo sapiens OX=9606 GN=C12orf29 PE=1 SV=2	38.093	3.1	1	18.42	5.50739	5.17951	0.59806	0.223255	0.99991	0.0885511	5.96162	5.05315	5.449	4.91002
CLAP1	CLASP1	CLIP-associating protein 1 OS=Homo sapiens OX=9606 GN=CLASP1 PE=1 SV=1	170.373	12	10	429.32	0.799386	0.630227	0.185637	0.731335	0.99991	0.343021	0.718102	0.88067	0.604551	0.655902
CLAP2	CLASP2	CLIP-associating protein 2 OS=Homo sapiens OX=9606 GN=CLASP2 PE=1 SV=3	141.775	6.5	4	254.14	0.29163	0.328172	0.590091	0.229081	0.99991	-0.170314	0.308983	0.274277	0.273356	0.382989
CLCA	CLTA	Clathrin light chain A OS=Homo sapiens OX=9606 GN=CLTA PE=1 SV=1	27.174	6.9	3	146.24	5.49939	4.26383	0.47189	0.326159	0.99991	0.367123	5.51515	5.48363	5.66857	2.85908
CLCB	CLTB	Clathrin light chain B OS=Homo sapiens OX=9606 GN=CLTB PE=1 SV=1	25.289	16.2	5	194.13	3.72281	4.53402	0.348424	0.457892	0.99991	-0.284397	3.43698	4.00865	5.13757	3.93047
CLCC1	CLCC1	Chloride channel CLIC-like protein 1 OS=Homo sapiens OX=9606 GN=CLCC1 PE=1 SV=1	62.667	5.4	2	89.96	0.304522	0.425653	0.51156	0.291103	0.99991	-0.483129	0.247608	0.361436	0.283613	0.567692
CLH1	CLTC	Clathrin heavy chain 1 OS=Homo sapiens OX=9606 GN=CLTC PE=1 SV=5	193.26	45.1	89	5432.08	99.2357	101.959	0.874894	0.0580445	0.99991	-0.0390551	96.1397	102.332	116.912	87.0058
CLIC1	CLIC1	Chloride intracellular channel protein 1 OS=Homo sapiens OX=9606 GN=CLIC1 PE=1 SV=4	27.248	32.4	11	681.04	216.509	221.714	0.883399	0.0538432	0.99991	-0.0342738	242.179	190.839	239.711	203.717
CLIC4	CLIC4	Chloride intracellular channel protein 4 OS=Homo sapiens OX=9606 GN=CLIC4 PE=1 SV=4	28.982	43.1	19	1204.6	145.294	187.31	0.00754617	2.12227	0.99991	-0.366449	147.525	143.064	190.225	184.395
CLIP1	CLIP1	CAP-Gly domain-containing linker protein 1 OS=Homo sapiens OX=9606 GN=CLIP1 PE=1 SV=2	162.888	12.2	11	521.62	1.50672	1.76004	0.00961	2.01728	0.99991	-0.224198	1.53143	1.48201	1.75614	1.76394
CLIP2	CLIP2	CAP-Gly domain-containing linker protein 2 OS=Homo sapiens OX=9606 GN=CLIP2 PE=1 SV=1	116.223	8	4	266.89	0.786748	0.727073	0.379183	0.421151	0.99991	0.113802	0.80654	0.766955	0.776546	0.6776
CLN5	CLN5	Ceroid-lipofuscinosis neuronal protein 5 OS=Homo sapiens OX=9606 GN=CLN5 PE=1 SV=2	41.869	5.6	2	57.29	0.948852	0.25875	0.301411	0.520841	0.99991	1.87462	0.471507	1.4262	0.110606	0.406894
CLP1L	CLPTM1L	Cleft lip and palate transmembrane protein 1-like protein OS=Homo sapiens OX=9606 GN=CLPTM1L PE=1 SV=1	62.531	8	3	136.46	0.414382	0.384421	0.782311	0.10662	0.99991	0.108274	0.507562	0.321203	0.402861	0.365982
CLPB	CLPB	Caseinolytic peptidase B protein homolog OS=Homo sapiens OX=9606 GN=CLPB PE=1 SV=1	79.193	6.6	3	80.59	0.648772	0.56054	0.475069	0.323244	0.99991	0.210895	0.562895	0.734649	0.614007	0.507073
CLPP	CLPP	ATP-dependent Clp protease proteolytic subunit, mitochondrial OS=Homo sapiens OX=9606 GN=CLPP PE=1 SV=1	30.446	16.2	3	122.19	2.28102	2.83565	0.159279	0.79784	0.99991	-0.314004	2.20159	2.36044	2.59588	3.07543
CLPT1	CLPTM1	Cleft lip and palate transmembrane protein 1 OS=Homo sapiens OX=9606 GN=CLPTM1 PE=1 SV=1	76.277	12.7	6	254.09	6.35087	8.21217	0.505457	0.296316	0.99991	-0.37081	7.93903	4.7627	6.53046	9.89389
CLPX	CLPX	ATP-dependent Clp protease ATP-binding subunit clpX-like, mitochondrial OS=Homo sapiens OX=9606 GN=CLPX PE=1 SV=2	69.922	14.5	7	264.41	1.26558	1.32697	0.858486	0.0662668	0.99991	-0.0683479	1.23527	1.29588	1.62917	1.02478
CLU	CLUH	Clustered mitochondria protein homolog OS=Homo sapiens OX=9606 GN=CLUH PE=1 SV=2	148.003	3.4	3	76.86	0.298491	0.721253	0.308941	0.510124	0.99991	-1.27282	0.288473	0.308509	0.408745	1.03376
CMBL	CMBL	Carboxymethylenebutenolidase homolog OS=Homo sapiens OX=9606 GN=CMBL PE=1 SV=1	28.372	3.3	2	36.15	0.315602	0.198955	0.289743	0.537987	0.99991	0.665662	0.23982	0.391383	0.229614	0.168296
CMC1	SLC25A12	Calcium-binding mitochondrial carrier protein Aralar1 OS=Homo sapiens OX=9606 GN=SLC25A12 PE=1 SV=2	75.114	9.4	3	188.77	0.535473	0.440715	0.209578	0.678655	0.99991	0.280969	0.484064	0.586881	0.448035	0.433394
CMC2	SLC25A13	Calcium-binding mitochondrial carrier protein Aralar2 OS=Homo sapiens OX=9606 GN=SLC25A13 PE=1 SV=2	74.528	12.4	4	216.81	0.938472	0.755434	0.15226	0.817414	0.99991	0.313007	0.917449	0.959495	0.833638	0.677231
CMTR1	CMTR1	Cap-specific mRNA (nucleoside-2'-O-)-methyltransferase 1 OS=Homo sapiens OX=9606 GN=CMTR1 PE=1 SV=1	96.172	1.2	1	17.08	0.00651707	0.0124669	0.461531	0.335799	0.99991	-0.935806	0.0130341	0	0.0115323	0.0134015
CN37	CNP	2',3'-cyclic-nucleotide 3'-phosphodiesterase OS=Homo sapiens OX=9606 GN=CNP PE=1 SV=2	47.948	17.1	5	234.57	8.19985	7.46054	0.346271	0.460583	0.99991	0.136318	8.23143	8.16827	6.85622	8.06485
CNBP1	CTNNBIP1	Beta-catenin-interacting protein 1 OS=Homo sapiens OX=9606 GN=CTNNBIP1 PE=1 SV=1	9.165	17.3	1	25.44	1.29718	0.69479	0.315658	0.500783	0.99991	0.900732	1.64034	0.954018	0.991809	0.39777
CND1	NCAPD2	Condensin complex subunit 1 OS=Homo sapiens OX=9606 GN=NCAPD2 PE=1 SV=3	158.508	16.8	14	589.08	2.62717	3.15891	0.237899	0.623608	0.99991	-0.265915	2.76884	2.4855	3.4452	2.87261
CND2	NCAPH	Condensin complex subunit 2 OS=Homo sapiens OX=9606 GN=NCAPH PE=1 SV=3	83.31	11.3	7	321.97	1.70907	1.59757	0.599253	0.22239	0.99991	0.0973376	1.82291	1.59523	1.73733	1.4578
CND3	NCAPG	Condensin complex subunit 3 OS=Homo sapiens OX=9606 GN=NCAPG PE=1 SV=1	115.345	11.4	8	315.59	3.47049	3.42682	0.935787	0.0288229	0.99991	0.0182662	3.7061	3.23487	3.84481	3.00883
CNDG2	NCAPG2	Condensin-2 complex subunit G2 OS=Homo sapiens OX=9606 GN=NCAPG2 PE=1 SV=1	132.587	0.9	1	33.47	0.0216864	0.0157798	0.837866	0.0768253	0.99991	0.45871	0.0433727	0	0.0290403	0.00251935
CNDP2	CNDP2	Cytosolic non-specific dipeptidase OS=Homo sapiens OX=9606 GN=CNDP2 PE=1 SV=2	53.187	38.5	15	713.22	18.2465	16.1188	0.236708	0.625788	0.99991	0.178875	17.4871	19.006	17.141	15.0967
CNIH4	CNIH4	Protein cornichon homolog 4 OS=Homo sapiens OX=9606 GN=CNIH4 PE=1 SV=1	16.424	14.4	1	33.21	6.45301	6.75845	0.851165	0.0699861	0.99991	-0.0667206	7.44348	5.46253	5.72012	7.79678
CNN2	CNN2	Calponin-2 OS=Homo sapiens OX=9606 GN=CNN2 PE=1 SV=4	34.074	23	5	290.08	14.5053	12.6204	0.645398	0.190173	0.99991	0.200825	11.4043	17.6064	14.2742	10.9667
CNN3	CNN3	Calponin-3 OS=Homo sapiens OX=9606 GN=CNN3 PE=1 SV=1	36.562	35.3	15	991.17	60.5068	66.4994	0.586036	0.232075	0.99991	-0.136244	51.6735	69.34	63.5333	69.4654
CNO10	CNOT10	CCR4-NOT transcription complex subunit 10 OS=Homo sapiens OX=9606 GN=CNOT10 PE=1 SV=1	83.398	2	1	55.21	0.112264	0.109893	0.933361	0.0299504	0.99991	0.03079	0.0928828	0.131645	0.125839	0.093947
CNO11	CNOT11	CCR4-NOT transcription complex subunit 11 OS=Homo sapiens OX=9606 GN=CNOT11 PE=1 SV=1	55.522	5.7	2	68.23	0.543793	0.52407	0.913421	0.0393292	0.99991	0.053298	0.394705	0.692881	0.464697	0.583444
CNOT1	CNOT1	CCR4-NOT transcription complex subunit 1 OS=Homo sapiens OX=9606 GN=CNOT1 PE=1 SV=2	269.106	5.1	9	281.16	0.636437	0.559665	0.748247	0.125955	0.99991	0.185456	0.46488	0.807994	0.440841	0.678488
CNOT2	CNOT2	CCR4-NOT transcription complex subunit 2 OS=Homo sapiens OX=9606 GN=CNOT2 PE=1 SV=1	59.871	1.7	1	15.99	0.504288	0.47823	0.874565	0.0582077	0.99991	0.0765409	0.402775	0.605801	0.373671	0.58279
CNOT3	CNOT3	CCR4-NOT transcription complex subunit 3 OS=Homo sapiens OX=9606 GN=CNOT3 PE=1 SV=1	82.05	6.2	3	66.41	0.841987	1.15436	0.197493	0.704448	0.99991	-0.45522	0.908219	0.775755	1.00409	1.30463
CNOT9	CNOT9	CCR4-NOT transcription complex subunit 9 OS=Homo sapiens OX=9606 GN=CNOT9 PE=1 SV=1	33.952	3	1	27.76	0.154213	0.330197	0.0328653	1.48326	0.99991	-1.0984	0.165209	0.143217	0.361009	0.299385
CNPY2	CNPY2	Protein canopy homolog 2 OS=Homo sapiens OX=9606 GN=CNPY2 PE=1 SV=1	20.981	41.2	7	454.07	12.4485	10.7108	0.42195	0.374739	0.99991	0.216906	10.7144	14.1827	10.6714	10.7503
CNPY3	CNPY3	Protein canopy homolog 3 OS=Homo sapiens OX=9606 GN=CNPY3 PE=1 SV=1	31.128	9.4	2	110.72	4.04664	2.08205	0.28182	0.550028	0.99991	0.958721	2.71109	5.38219	1.91468	2.24942
CNPY4	CNPY4	Protein canopy homolog 4 OS=Homo sapiens OX=9606 GN=CNPY4 PE=1 SV=1	28.634	21	3	94.79	1.86707	1.99921	0.897572	0.0469306	0.99991	-0.0986508	1.2168	2.51735	1.36635	2.63207
CNRP1	CNRIP1	CB1 cannabinoid receptor-interacting protein 1 OS=Homo sapiens OX=9606 GN=CNRIP1 PE=1 SV=1	18.751	23.8	2	96.09	4.22777	3.24005	0.427011	0.369561	0.99991	0.383882	3.97631	4.47924	4.20686	2.27324
CNTRL	CNTRL	Centriolin OS=Homo sapiens OX=9606 GN=CNTRL PE=1 SV=2	269.86	0.3	1	34.21	0.0279999	0.37683	0.361405	0.442006	0.99991	-3.75042	0.0308124	0.0251874	0.0796042	0.674057
CO1A1	COL1A1	Collagen alpha-1(I) chain OS=Homo sapiens OX=9606 GN=COL1A1 PE=1 SV=5	139.883	32.7	25	1133.04	8.37246	7.4479	0.852877	0.0691135	0.99991	0.168819	5.94308	10.8019	3.78499	11.1108
CO1A2	COL1A2	Collagen alpha-2(I) chain OS=Homo sapiens OX=9606 GN=COL1A2 PE=1 SV=7	129.749	30.6	23	1125.28	7.67529	6.92403	0.896396	0.0475	0.99991	0.148609	4.91205	10.4385	2.63772	11.2104
CO2A1	COL2A1	Collagen alpha-1(II) chain OS=Homo sapiens OX=9606 GN=COL2A1 PE=1 SV=3	142.782	4.2	3	150.32	3.45673	3.43321	0.981227	0.00823053	0.99991	0.00984697	3.67505	3.2384	2.57505	4.29137
CO3	C3	Complement C3 OS=Homo sapiens OX=9606 GN=C3 PE=1 SV=2	188.569	1	2	50.21	0.159245	0.318568	0.581415	0.235514	0.99991	-1.00035	0.124291	0.1942	0.0766536	0.560481
CO3A1	COL3A1	Collagen alpha-1(III) chain OS=Homo sapiens OX=9606 GN=COL3A1 PE=1 SV=4	139.733	3.6	4	158.53	5.28941	3.07031	0.386075	0.413329	0.99991	0.784723	3.41967	7.15915	2.3123	3.82832
CO4A	C4A	Complement C4-A OS=Homo sapiens OX=9606 GN=C4A PE=1 SV=2	194.261	3.5	6	221.74	17.2125	10.2314	0.515687	0.287614	0.99991	0.75045	8.41341	26.0115	8.78369	11.6791
CO4A2	COL4A2	Collagen alpha-2(IV) chain OS=Homo sapiens OX=9606 GN=COL4A2 PE=1 SV=4	168.646	1.8	2	81.36	0.249261	0.1987	0.866073	0.0624456	0.99991	0.327064	0.0430985	0.455423	0.0329258	0.364474
CO5A1	COL5A1	Collagen alpha-1(V) chain OS=Homo sapiens OX=9606 GN=COL5A1 PE=1 SV=3	184.131	8.3	6	258.66	0.709804	0.227164	0.504265	0.297342	0.99991	1.64369	0.148219	1.27139	0.0220198	0.432308
CO5A2	COL5A2	Collagen alpha-2(V) chain OS=Homo sapiens OX=9606 GN=COL5A2 PE=1 SV=3	145.79	4.3	4	134.31	0.757655	0.801473	0.891071	0.0500878	0.99991	-0.0811133	0.899457	0.615853	0.55685	1.0461
CO6A1	COL6A1	Collagen alpha-1(VI) chain OS=Homo sapiens OX=9606 GN=COL6A1 PE=1 SV=3	109.602	17.8	13	507.21	5.95203	4.89844	0.559106	0.252506	0.99991	0.281061	4.97891	6.92515	3.73512	6.06175
CO6A2	COL6A2	Collagen alpha-2(VI) chain OS=Homo sapiens OX=9606 GN=COL6A2 PE=1 SV=4	109.709	8.5	5	252.9	2.87399	2.7428	0.883209	0.0539363	0.99991	0.0674099	2.99322	2.75477	1.96296	3.52264
CO8A1	COL8A1	Collagen alpha-1(VIII) chain OS=Homo sapiens OX=9606 GN=COL8A1 PE=1 SV=2	73.431	1.9	2	115.26	2.35067	1.4216	0.655133	0.183671	0.99991	0.725551	0.860068	3.84127	0.434039	2.40917
COA3	COA3	Cytochrome c oxidase assembly factor 3 homolog, mitochondrial OS=Homo sapiens OX=9606 GN=COA3 PE=1 SV=1	11.724	9.4	1	21.22	0.907988	0.479509	0.0516492	1.28694	0.99991	0.921117	0.824881	0.991095	0.421504	0.537513
COA4	COA4	Cytochrome c oxidase assembly factor 4 homolog, mitochondrial OS=Homo sapiens OX=9606 GN=COA4 PE=1 SV=2	10.356	17.2	1	22.08	1.42966	1.07326	0.242871	0.614624	0.99991	0.413667	1.58875	1.27057	0.925038	1.22149
COA6	COA6	Cytochrome c oxidase assembly factor 6 homolog OS=Homo sapiens OX=9606 GN=COA6 PE=1 SV=1	14.449	11.2	1	50.56	16.0695	16.9973	0.845017	0.0731343	0.99991	-0.080982	14.828	17.311	13.0038	20.9907
COASY	COASY	Bifunctional coenzyme A synthase OS=Homo sapiens OX=9606 GN=COASY PE=1 SV=4	62.632	15.1	5	202.79	3.5613	2.76854	0.492231	0.307831	0.99991	0.363278	2.61059	4.51201	2.74255	2.79454
COBA1	COL11A1	Collagen alpha-1(XI) chain OS=Homo sapiens OX=9606 GN=COL11A1 PE=1 SV=4	181.581	3	2	66.83	0.0181518	0.0291619	0.670099	0.173861	0.99991	-0.683972	0.0190567	0.0172469	0.00690252	0.0514213
COCA1	COL12A1	Collagen alpha-1(XII) chain OS=Homo sapiens OX=9606 GN=COL12A1 PE=1 SV=2	334.138	7.5	12	490.46	0.531196	0.46697	0.864968	0.0629999	0.99991	0.185915	0.678227	0.384166	0.167913	0.766028
COEA1	COL14A1	Collagen alpha-1(XIV) chain OS=Homo sapiens OX=9606 GN=COL14A1 PE=1 SV=3	194.478	1.1	1	52.01	0.0439457	0.0364619	0.907723	0.0420466	0.99991	0.269331	0	0.0878913	0	0.0729238
COF1	CFL1	Cofilin-1 OS=Homo sapiens OX=9606 GN=CFL1 PE=1 SV=3	18.719	38.6	4	521.52	759.171	743.236	0.825613	0.0832234	0.99991	0.0306047	787.767	730.576	800.072	686.401
COF2	CFL2	Cofilin-2 OS=Homo sapiens OX=9606 GN=CFL2 PE=1 SV=1	18.839	54.2	7	702.19	31.8673	39.2817	0.185775	0.731014	0.99991	-0.301782	33.9441	29.7905	36.1735	42.3899
COG2	COG2	Conserved oligomeric Golgi complex subunit 2 OS=Homo sapiens OX=9606 GN=COG2 PE=1 SV=1	83.726	3.3	2	59.36	0.190856	0.153685	0.194906	0.710174	0.99991	0.312506	0.209849	0.171862	0.157458	0.149912
COG3	COG3	Conserved oligomeric Golgi complex subunit 3 OS=Homo sapiens OX=9606 GN=COG3 PE=1 SV=3	95.006	2.5	2	59.19	0.198275	0.172364	0.614604	0.211405	0.99991	0.202043	0.232419	0.16413	0.144822	0.199905
COG5	COG5	Conserved oligomeric Golgi complex subunit 5 OS=Homo sapiens OX=9606 GN=COG5 PE=1 SV=3	93.141	2.7	2	69.54	0.196533	0.4595	0.35363	0.451451	0.99991	-1.22529	0.219911	0.173155	0.241244	0.677756
COIA1	COL18A1	Collagen alpha-1(XVIII) chain OS=Homo sapiens OX=9606 GN=COL18A1 PE=1 SV=5	179.389	2.2	1	31.04	0.535109	0.486494	0.919591	0.0364051	0.99991	0.13741	0.196496	0.873722	0.227788	0.745201
COIL	COIL	Coilin OS=Homo sapiens OX=9606 GN=COIL PE=1 SV=1	63.254	3.8	2	47.22	0.0747156	0.0622157	0.818774	0.0868358	0.99991	0.26413	0.114666	0.0347655	0.0887596	0.0356718
COMD1	COMMD1	COMM domain-containing protein 1 OS=Homo sapiens OX=9606 GN=COMMD1 PE=1 SV=1	21.222	18.4	2	59.8	0.327178	0.583441	0.174889	0.757237	0.99991	-0.834512	0.305984	0.348371	0.705693	0.461189
COMD2	COMMD2	COMM domain-containing protein 2 OS=Homo sapiens OX=9606 GN=COMMD2 PE=1 SV=2	22.788	28.6	4	140.55	0.305744	0.320901	0.697132	0.156685	0.99991	-0.0698066	0.287336	0.324152	0.349161	0.292642
COMD3	COMMD3	COMM domain-containing protein 3 OS=Homo sapiens OX=9606 GN=COMMD3 PE=1 SV=1	22.365	21.5	3	156.31	1.94149	2.06321	0.386533	0.412813	0.99991	-0.0877275	1.83084	2.05214	2.06892	2.05749
COMD4	COMMD4	COMM domain-containing protein 4 OS=Homo sapiens OX=9606 GN=COMMD4 PE=1 SV=1	22.092	15.1	1	33.18	0.518184	0.523727	0.980306	0.00863833	0.99991	-0.0153509	0.577808	0.45856	0.713571	0.333884
COMD5	COMMD5	COMM domain-containing protein 5 OS=Homo sapiens OX=9606 GN=COMMD5 PE=1 SV=1	24.826	4.9	1	19.5	0.0708986	0.0708799	0.999687	0.000135901	0.99991	0.000380638	0.0615182	0.080279	0.0296639	0.112096
COMD6	COMMD6	COMM domain-containing protein 6 OS=Homo sapiens OX=9606 GN=COMMD6 PE=1 SV=1	9.746	15.3	1	25.41	5.46827	7.6622	0.429772	0.366762	0.99991	-0.486674	4.99822	5.93833	9.84712	5.47729
COMD8	COMMD8	COMM domain-containing protein 8 OS=Homo sapiens OX=9606 GN=COMMD8 PE=1 SV=1	21.191	27.9	3	145.21	1.57601	2.41883	0.105146	0.978207	0.99991	-0.618035	1.31794	1.83408	2.27129	2.56637
COMD9	COMMD9	COMM domain-containing protein 9 OS=Homo sapiens OX=9606 GN=COMMD9 PE=1 SV=2	22.034	10.6	1	23.21	1.58706	1.60624	0.951671	0.0215131	0.99991	-0.0173284	1.56241	1.61172	1.88541	1.32707
COMDA	COMMD10	COMM domain-containing protein 10 OS=Homo sapiens OX=9606 GN=COMMD10 PE=1 SV=1	23.009	7.9	1	57.55	0.288784	0.366902	0.247354	0.606681	0.99991	-0.345406	0.244991	0.332577	0.346474	0.38733
COMT	COMT	Catechol O-methyltransferase OS=Homo sapiens OX=9606 GN=COMT PE=1 SV=2	30.474	14.8	3	125.05	5.31941	3.42788	0.187421	0.727181	0.99991	0.633947	4.47853	6.16028	3.88977	2.966
COPA	COPA	Coatomer subunit alpha OS=Homo sapiens OX=9606 GN=COPA PE=1 SV=2	139.797	36.2	34	2011.53	23.7841	24.8983	0.799987	0.096917	0.99991	-0.0660461	25.542	22.0262	28.3339	21.4627
COPB	COPB1	Coatomer subunit beta OS=Homo sapiens OX=9606 GN=COPB1 PE=1 SV=3	108.214	27.1	21	1007.53	17.8314	17.1135	0.698672	0.155727	0.99991	0.059289	19.4207	16.2421	17.3478	16.8791
COPB2	COPB2	Coatomer subunit beta' OS=Homo sapiens OX=9606 GN=COPB2 PE=1 SV=2	103.278	34.3	26	1413.65	26.4831	25.4348	0.770305	0.113337	0.99991	0.0582733	27.1404	25.8259	28.5064	22.3631
COPD	ARCN1	Coatomer subunit delta OS=Homo sapiens OX=9606 GN=ARCN1 PE=1 SV=1	57.63	42.7	21	971.12	43.3981	36.5108	0.629421	0.201059	0.99991	0.249308	31.6783	55.1179	33.0998	39.9218
COPE	COPE	Coatomer subunit epsilon OS=Homo sapiens OX=9606 GN=COPE PE=1 SV=3	34.688	42.5	8	499.62	24.5471	24.8035	0.907036	0.0423756	0.99991	-0.0149939	25.5618	23.5323	26.4595	23.1475
COPG1	COPG1	Coatomer subunit gamma-1 OS=Homo sapiens OX=9606 GN=COPG1 PE=1 SV=1	98.967	33.6	21	1385.81	19.7857	19.6262	0.896404	0.047496	0.99991	0.0116825	20.4614	19.1101	20.473	18.7793
COPG2	COPG2	Coatomer subunit gamma-2 OS=Homo sapiens OX=9606 GN=COPG2 PE=1 SV=1	98.7	6.1	3	209.46	0.707748	0.660319	0.52612	0.278915	0.99991	0.100072	0.650007	0.765488	0.63687	0.683768
COPRS	COPRS	Coordinator of PRMT5 and differentiation stimulator OS=Homo sapiens OX=9606 GN=COPRS PE=1 SV=3	20.225	8.7	1	49.3	3.47212	4.55768	0.318785	0.496502	0.99991	-0.392482	3.69443	3.24981	5.35209	3.76328
COPZ1	COPZ1	Coatomer subunit zeta-1 OS=Homo sapiens OX=9606 GN=COPZ1 PE=1 SV=1	20.242	33.9	6	320.08	13.8852	12.6681	0.645883	0.189846	0.99991	0.13235	13.6071	14.1633	14.9239	10.4123
COPZ2	COPZ2	Coatomer subunit zeta-2 OS=Homo sapiens OX=9606 GN=COPZ2 PE=2 SV=1	23.59	9	1	41.61	2.61607	3.78585	0.186945	0.728287	0.99991	-0.533218	2.74828	2.48386	4.36319	3.20851
COQ9	COQ9	Ubiquinone biosynthesis protein COQ9, mitochondrial OS=Homo sapiens OX=9606 GN=COQ9 PE=1 SV=1	35.658	6.6	1	41.8	0.628802	0.533726	0.867718	0.0616215	0.99991	0.236507	0.176686	1.08092	0.311549	0.755903
COR1B	CORO1B	Coronin-1B OS=Homo sapiens OX=9606 GN=CORO1B PE=1 SV=1	54.885	27	9	365.81	10.9475	11.8541	0.703728	0.152595	0.99991	-0.114794	10.8365	11.0584	13.9179	9.79032
COR1C	CORO1C	Coronin-1C OS=Homo sapiens OX=9606 GN=CORO1C PE=1 SV=1	53.899	26.8	14	825.86	22.6284	21.6035	0.862463	0.0642595	0.99991	0.0668678	24.0051	21.2517	26.6377	16.5694
COR2B	CORO2B	Coronin-2B OS=Homo sapiens OX=9606 GN=CORO2B PE=1 SV=4	55.488	5.2	2	71.04	0.123239	0.173125	0.736719	0.132698	0.99991	-0.490354	0.0584097	0.188068	0.284945	0.0613046
CORO7	CORO7	Coronin-7 OS=Homo sapiens OX=9606 GN=CORO7 PE=1 SV=2	101.626	10.4	6	281.32	2.95311	3.16857	0.903671	0.0439898	0.99991	-0.101599	2.07662	3.82959	1.86088	4.47626
COTL1	COTL1	Coactosin-like protein OS=Homo sapiens OX=9606 GN=COTL1 PE=1 SV=3	16.049	35.9	5	199.08	6.6426	4.64302	0.188396	0.724929	0.99991	0.516686	5.63042	7.65478	4.74948	4.53655
COX17	COX17	Cytochrome c oxidase copper chaperone OS=Homo sapiens OX=9606 GN=COX17 PE=1 SV=2	7.253	25.4	1	113.1	15.1978	13.8151	0.346007	0.460915	0.99991	0.137623	14.3812	16.0144	13.0325	14.5976
COX2	MT-CO2	Cytochrome c oxidase subunit 2 OS=Homo sapiens OX=9606 GN=MT-CO2 PE=1 SV=1	25.719	23.3	5	182.57	14.4961	5.41532	0.207221	0.683566	0.99991	1.42055	12.8406	16.1516	0.764487	10.0662
COX20	COX20	Cytochrome c oxidase assembly protein COX20, mitochondrial OS=Homo sapiens OX=9606 GN=COX20 PE=1 SV=2	13.511	10.2	1	29.6	1.34579	1.02313	0.717772	0.144014	0.99991	0.395456	1.80857	0.883006	1.64545	0.400817
COX3	MT-CO3	Cytochrome c oxidase subunit 3 OS=Homo sapiens OX=9606 GN=MT-CO3 PE=1 SV=2	29.988	5.4	1	60.08	2.33401	1.25874	0.417061	0.379801	0.99991	0.890835	2.09607	2.57195	0.226019	2.29145
COX41	COX4I1	Cytochrome c oxidase subunit 4	19.621	33.7	5	162.56	12.9824	8.18878	0.0754356	1.12242	0.99991	0.664842	13.0529	12.912	6.79364	9.58392
COX5A	COX5A	Cytochrome c oxidase subunit 5A, mitochondrial OS=Homo sapiens OX=9606 GN=COX5A PE=1 SV=2	16.923	26.7	4	230.07	18.1441	12.8864	0.294491	0.530929	0.99991	0.493651	15.1422	21.1459	10.6647	15.1081
COX5B	COX5B	Cytochrome c oxidase subunit 5B, mitochondrial OS=Homo sapiens OX=9606 GN=COX5B PE=1 SV=2	13.915	39.5	4	180.6	14.5503	6.32579	0.242409	0.615452	0.99991	1.20173	12.0115	17.0892	2.00594	10.6456
COX6C	COX6C	Cytochrome c oxidase subunit 6C OS=Homo sapiens OX=9606 GN=COX6C PE=1 SV=2	8.776	20	2	54.99	3.11512	1.09969	0.123179	0.909462	0.99991	1.50219	3.18721	3.04304	0.321532	1.87785
COX7R	COX7A2L	Cytochrome c oxidase subunit 7A-related protein, mitochondrial OS=Homo sapiens OX=9606 GN=COX7A2L PE=1 SV=2	12.664	28.9	1	30.67	2.38846	1.19332	0.263506	0.579209	0.99991	1.0011	2.44985	2.32707	0.419569	1.96708
CP11A	CYP11A1	Cholesterol side-chain cleavage enzyme, mitochondrial OS=Homo sapiens OX=9606 GN=CYP11A1 PE=1 SV=2	60.178	2.3	1	20.48	0.00487897	0.00289286	0.723451	0.140591	0.99991	0.754079	0	0.00975794	0.00278303	0.0030027
CP135	CEP135	Centrosomal protein of 135 kDa OS=Homo sapiens OX=9606 GN=CEP135 PE=1 SV=2	133.864	0.7	1	19.11	0.0485832	2.51773	0.429639	0.366896	0.99991	-5.69552	0.00768831	0.0894781	0.00366727	5.03179
CP20A	CYP20A1	Cytochrome P450 20A1 OS=Homo sapiens OX=9606 GN=CYP20A1 PE=1 SV=1	52.741	5.8	1	41.93	0.0230275	0.0457059	0.665587	0.176795	0.99991	-0.989024	0.0430896	0.0029654	0.00521107	0.0862008
CP27A	CYP27A1	Sterol 26-hydroxylase, mitochondrial OS=Homo sapiens OX=9606 GN=CYP27A1 PE=1 SV=1	60.595	11.9	3	101.23	0.369143	0.155642	0.544508	0.263995	0.99991	1.24595	0.0891503	0.649135	0.0625569	0.248727
CP2J2	CYP2J2	Cytochrome P450 2J2 OS=Homo sapiens OX=9606 GN=CYP2J2 PE=1 SV=2	57.859	1.4	1	27.37	0.0625551	0.129783	0.656614	0.18269	0.99991	-1.0529	0.0703919	0.0547182	0	0.259566
CP51A	CYP51A1	Lanosterol 14-alpha demethylase OS=Homo sapiens OX=9606 GN=CYP51A1 PE=1 SV=3	57.169	7.4	3	159.22	0.469095	0.654667	0.248093	0.605385	0.99991	-0.480883	0.422697	0.515492	0.549385	0.75995
CPIN1	CIAPIN1	Anamorsin OS=Homo sapiens OX=9606 GN=CIAPIN1 PE=1 SV=2	34.131	13.8	4	130.23	2.66508	2.3533	0.114803	0.940048	0.99991	0.179496	2.77982	2.55034	2.33719	2.36941
CPNE1	CPNE1	Copine-1 OS=Homo sapiens OX=9606 GN=CPNE1 PE=1 SV=1	59.649	12.1	5	206.11	6.30012	7.14429	0.0118096	1.92776	0.99991	-0.181412	6.30344	6.2968	7.23679	7.05179
CPNE3	CPNE3	Copine-3 OS=Homo sapiens OX=9606 GN=CPNE3 PE=1 SV=1	60.947	14.9	7	347.04	7.96644	7.66511	0.65717	0.182322	0.99991	0.0556293	7.82693	8.10596	8.23205	7.09817
CPNE7	CPNE7	Copine-7 OS=Homo sapiens OX=9606 GN=CPNE7 PE=1 SV=1	71.39	3.8	1	111.98	0.809693	0.796848	0.956215	0.0194443	0.99991	0.0230704	0.612102	1.00728	0.859359	0.734337
CPNS1	CAPNS1	Calpain small subunit 1 OS=Homo sapiens OX=9606 GN=CAPNS1 PE=1 SV=1	28.469	52.6	9	848.7	48.4116	48.3401	0.995659	0.00188928	0.99991	0.0021331	48.7761	48.0472	59.9858	36.6944
CPNS2	CAPNS2	Calpain small subunit 2 OS=Homo sapiens OX=9606 GN=CAPNS2 PE=1 SV=2	27.814	9.3	1	109.21	0.00387885	0.00771285	0.554502	0.256097	0.99991	-0.991636	0.00402939	0.0037283	0.00226675	0.013159
CPPED	CPPED1	Serine/threonine-protein phosphatase CPPED1 OS=Homo sapiens OX=9606 GN=CPPED1 PE=1 SV=3	35.868	28.7	10	483.69	5.65259	3.72179	0.189543	0.722292	0.99991	0.602915	4.68444	6.62073	3.91288	3.5307
CPSF1	CPSF1	Cleavage and polyadenylation specificity factor subunit 1 OS=Homo sapiens OX=9606 GN=CPSF1 PE=1 SV=2	162.036	4.9	4	135.05	0.431206	0.421713	0.947825	0.023272	0.99991	0.0321158	0.545021	0.317392	0.48132	0.362106
CPSF2	CPSF2	Cleavage and polyadenylation specificity factor subunit 2 OS=Homo sapiens OX=9606 GN=CPSF2 PE=1 SV=2	89.286	4.6	2	73.26	0.115946	0.183352	0.426845	0.36973	0.99991	-0.661162	0.103269	0.128622	0.250307	0.116397
CPSF3	CPSF3	Cleavage and polyadenylation specificity factor subunit 3 OS=Homo sapiens OX=9606 GN=CPSF3 PE=1 SV=1	78.12	5.3	1	20.95	0.63566	0.54672	0.443526	0.353081	0.99991	0.217455	0.660399	0.610922	0.637303	0.456136
CPSF4	CPSF4	Cleavage and polyadenylation specificity factor subunit 4 OS=Homo sapiens OX=9606 GN=CPSF4 PE=1 SV=1	31.261	8.2	1	23.6	0.357561	0.467495	0.312294	0.505436	0.99991	-0.386762	0.285914	0.429207	0.507508	0.427481
CPSF5	NUDT21	Cleavage and polyadenylation specificity factor subunit 5 OS=Homo sapiens OX=9606 GN=NUDT21 PE=1 SV=1	26.268	42.7	6	249.17	5.91447	6.36981	0.502904	0.298515	0.99991	-0.107002	6.16124	5.6677	5.86487	6.87475
CPSF6	CPSF6	Cleavage and polyadenylation specificity factor subunit 6 OS=Homo sapiens OX=9606 GN=CPSF6 PE=1 SV=2	59.344	9.1	4	231.18	9.13573	9.34968	0.727174	0.138362	0.99991	-0.0333978	9.26033	9.01112	8.83095	9.86841
CPSF7	CPSF7	Cleavage and polyadenylation specificity factor subunit 7 OS=Homo sapiens OX=9606 GN=CPSF7 PE=1 SV=1	52.189	12.5	5	184.85	1.20643	1.27582	0.685489	0.164	0.99991	-0.0806743	1.24954	1.16333	1.13415	1.41748
CPT1A	CPT1A	Carnitine O-palmitoyltransferase 1, liver	88.995	10.1	7	283.26	2.09756	2.09832	0.999167	0.000362012	0.99991	-0.000522501	1.67916	2.51596	1.60769	2.58895
CPT2	CPT2	Carnitine O-palmitoyltransferase 2, mitochondrial OS=Homo sapiens OX=9606 GN=CPT2 PE=1 SV=2	74.244	9	4	140.61	1.10866	0.914232	0.232951	0.632736	0.99991	0.278186	1.01287	1.20445	0.850601	0.977863
CPZIP	RCSD1	CapZ-interacting protein OS=Homo sapiens OX=9606 GN=RCSD1 PE=1 SV=1	44.762	18	4	158.57	0.305523	0.659094	0.157314	0.803233	0.99991	-1.1092	0.241663	0.369382	0.512677	0.80551
CR025	C18orf25	Uncharacterized protein C18orf25 OS=Homo sapiens OX=9606 GN=C18orf25 PE=1 SV=3	43.597	2.7	1	34.68	0.0743039	0.11213	0.336747	0.472696	0.99991	-0.593661	0.0633501	0.0852576	0.0840073	0.140252
CRBG1	CRYBG1	Beta/gamma crystallin domain-containing protein 1 OS=Homo sapiens OX=9606 GN=CRYBG1 PE=1 SV=3	190.097	3.3	3	151.78	0.92411	0.646603	0.635823	0.196663	0.99991	0.515185	1.19172	0.656498	1.07111	0.222091
CRBG2	CRYBG2	Beta/gamma crystallin domain-containing protein 2 OS=Homo sapiens OX=9606 GN=CRYBG2 PE=2 SV=2	179.001	1.4	1	17.14	0.970357	1.69818	0.385338	0.414158	0.99991	-0.807402	0.447256	1.49346	1.295	2.10136
CREB1	CREB1	Cyclic AMP-responsive element-binding protein 1 OS=Homo sapiens OX=9606 GN=CREB1 PE=1 SV=3	35.286	13.1	2	96.47	1.75195	1.72984	0.844265	0.073521	0.99991	0.0183229	1.79878	1.70511	1.81724	1.64243
CREL2	CRELD2	Protein disulfide isomerase CRELD2 OS=Homo sapiens OX=9606 GN=CRELD2 PE=1 SV=1	40.333	6.2	2	83.14	0.781699	0.664436	0.194597	0.710864	0.99991	0.234483	0.747975	0.815423	0.613579	0.715292
CRIP2	CRIP2	Cysteine-rich protein 2 OS=Homo sapiens OX=9606 GN=CRIP2 PE=1 SV=1	23.276	9.1	1	133.73	26.9087	37.2422	0.0799758	1.09704	0.99991	-0.468866	29.9188	23.8986	36.4517	38.0327
CRK	CRK	Adapter molecule crk OS=Homo sapiens OX=9606 GN=CRK PE=1 SV=2	33.867	40.5	7	357.96	12.069	10.9942	0.514654	0.288485	0.99991	0.134555	11.4801	12.6578	12.2301	9.75833
CRKL	CRKL	Crk-like protein OS=Homo sapiens OX=9606 GN=CRKL PE=1 SV=1	33.87	24.1	4	154.83	8.56229	9.35979	0.608463	0.215766	0.99991	-0.128478	8.29978	8.82481	8.06078	10.6588
CRLF3	CRLF3	Cytokine receptor-like factor 3 OS=Homo sapiens OX=9606 GN=CRLF3 PE=1 SV=2	50.305	3.2	1	26.25	0.110919	0.124164	0.802285	0.0956713	0.99991	-0.162744	0.128089	0.093749	0.167309	0.0810202
CRNL1	CRNKL1	Crooked neck-like protein 1 OS=Homo sapiens OX=9606 GN=CRNKL1 PE=1 SV=4	100.902	1.3	1	36.15	0.211348	0.152812	0.240925	0.618119	0.99991	0.467864	0.241074	0.181623	0.172216	0.133408
CRTAP	CRTAP	Cartilage-associated protein OS=Homo sapiens OX=9606 GN=CRTAP PE=1 SV=1	47.159	17.7	6	227.11	4.30792	3.30927	0.137333	0.862224	0.99991	0.380479	4.69724	3.91861	3.16843	3.45011
CRTC1	CRTC1	CREB-regulated transcription coactivator 1 OS=Homo sapiens OX=9606 GN=CRTC1 PE=1 SV=2	67.372	4.6	1	38.12	3.28949	2.78298	0.399965	0.397978	0.99991	0.241237	3.63591	2.94308	3.11162	2.45433
CRYAB	CRYAB	Alpha-crystallin B chain OS=Homo sapiens OX=9606 GN=CRYAB PE=1 SV=2	20.146	40.6	8	434.71	12.9068	13.0449	0.985965	0.00613871	0.99991	-0.0153482	7.54075	18.2729	8.62192	17.4678
CS025	C19orf25	UPF0449 protein C19orf25 OS=Homo sapiens OX=9606 GN=C19orf25 PE=1 SV=2	12.927	35.6	2	71.38	2.42008	2.31946	0.812896	0.0899651	0.99991	0.0612658	2.70232	2.13783	2.56415	2.07476
CSDE1	CSDE1	Cold shock domain-containing protein E1 OS=Homo sapiens OX=9606 GN=CSDE1 PE=1 SV=2	89.684	32.2	21	1041.12	13.5983	15.1822	0.459715	0.337511	0.99991	-0.158961	12.5538	14.6428	16.5794	13.7851
CSK	CSK	Tyrosine-protein kinase CSK OS=Homo sapiens OX=9606 GN=CSK PE=1 SV=1	51.242	9.8	4	146.73	0.967395	0.790613	0.51832	0.285402	0.99991	0.291135	1.0945	0.840294	0.979209	0.602017
CSK21	CSNK2A1	Casein kinase II subunit alpha OS=Homo sapiens OX=9606 GN=CSNK2A1 PE=1 SV=1	45.229	29.2	7	333.12	9.7289	8.4532	0.368607	0.433436	0.99991	0.202778	10.5018	8.95599	9.24694	7.65947
CSK22	CSNK2A2	Casein kinase II subunit alpha' OS=Homo sapiens OX=9606 GN=CSNK2A2 PE=1 SV=1	41.358	14.3	2	106.53	1.42636	1.13858	0.610409	0.214379	0.99991	0.32511	1.70084	1.15188	1.53364	0.743507
CSK2B	CSNK2B	Casein kinase II subunit beta OS=Homo sapiens OX=9606 GN=CSNK2B PE=1 SV=1	25.268	14.4	3	99.16	3.04417	2.9215	0.754095	0.122574	0.99991	0.0593414	2.97289	3.11546	3.25591	2.58709
CSKP	CASK	Peripheral plasma membrane protein CASK OS=Homo sapiens OX=9606 GN=CASK PE=1 SV=3	105.968	1.8	1	54.56	0.156223	0.124373	0.262071	0.581581	0.99991	0.328929	0.145726	0.16672	0.142095	0.106652
CSN1	GPS1	COP9 signalosome complex subunit 1 OS=Homo sapiens OX=9606 GN=GPS1 PE=1 SV=4	56.071	18.9	8	311.09	6.86145	7.22175	0.394705	0.403727	0.99991	-0.073835	6.81787	6.90503	7.55394	6.88955
CSN2	COPS2	COP9 signalosome complex subunit 2 OS=Homo sapiens OX=9606 GN=COPS2 PE=1 SV=1	51.849	25.5	9	456.18	4.09362	5.04374	0.338919	0.469904	0.99991	-0.301118	3.47504	4.71221	5.48961	4.59788
CSN3	COPS3	COP9 signalosome complex subunit 3 OS=Homo sapiens OX=9606 GN=COPS3 PE=1 SV=3	48.412	21.5	6	411.12	3.80953	3.75143	0.899786	0.0458609	0.99991	0.0221696	3.54854	4.07051	4.06483	3.43803
CSN4	COPS4	COP9 signalosome complex subunit 4 OS=Homo sapiens OX=9606 GN=COPS4 PE=1 SV=1	46.525	34.7	10	677.94	7.90928	7.45887	0.772068	0.112345	0.99991	0.0845891	7.00095	8.81761	8.47175	6.44599
CSN5	COPS5	COP9 signalosome complex subunit 5 OS=Homo sapiens OX=9606 GN=COPS5 PE=1 SV=4	37.783	40.1	9	438.64	7.53417	7.73381	0.786172	0.104483	0.99991	-0.0377308	7.02063	8.04771	8.12393	7.34368
CSN6	COPS6	COP9 signalosome complex subunit 6 OS=Homo sapiens OX=9606 GN=COPS6 PE=1 SV=1	36.482	28.1	7	280.98	4.18916	3.93021	0.310309	0.508206	0.99991	0.0920543	4.00596	4.37236	3.87194	3.98848
CSN7A	COPS7A	COP9 signalosome complex subunit 7a OS=Homo sapiens OX=9606 GN=COPS7A PE=1 SV=1	30.429	21.1	4	214.93	5.98586	5.5063	0.543981	0.264416	0.99991	0.120473	5.47712	6.49459	5.92956	5.08305
CSN7B	COPS7B	COP9 signalosome complex subunit 7b OS=Homo sapiens OX=9606 GN=COPS7B PE=1 SV=1	29.889	16.3	2	67.75	0.888499	0.999406	0.61344	0.212228	0.99991	-0.1697	0.768063	1.00894	1.14259	0.856218
CSN8	COPS8	COP9 signalosome complex subunit 8 OS=Homo sapiens OX=9606 GN=COPS8 PE=1 SV=1	23.268	30.1	4	245.62	6.61008	6.65372	0.976763	0.0102106	0.99991	-0.00949359	5.89235	7.3278	7.77066	5.53677
CSPG2	VCAN	Versican core protein OS=Homo sapiens OX=9606 GN=VCAN PE=1 SV=3	374.585	0.4	1	17.95	0	0	NA	NA	NA	NA	0	0	0	0
CSPG4	CSPG4	Chondroitin sulfate proteoglycan 4 OS=Homo sapiens OX=9606 GN=CSPG4 PE=1 SV=2	251.067	15.8	19	904.64	0.786708	3.58788	0.250777	0.600712	0.99991	-2.18923	0.988638	0.584779	1.84859	5.32718
CSRP1	CSRP1	Cysteine and glycine-rich protein 1 OS=Homo sapiens OX=9606 GN=CSRP1 PE=1 SV=3	21.409	28	6	430.35	29.9121	23.4342	0.254844	0.593725	0.99991	0.352114	26.2731	33.5512	21.5466	25.3218
CSRP2	CSRP2	Cysteine and glycine-rich protein 2 OS=Homo sapiens OX=9606 GN=CSRP2 PE=1 SV=3	21.852	35.8	6	351.5	11.0322	11.7239	0.722048	0.141434	0.99991	-0.0877373	9.74579	12.3185	10.6272	12.8206
CSTF1	CSTF1	Cleavage stimulation factor subunit 1 OS=Homo sapiens OX=9606 GN=CSTF1 PE=1 SV=1	49.125	15.5	4	240.59	2.41884	2.29927	0.684307	0.164749	0.99991	0.0731413	2.4362	2.40149	2.55281	2.04573
CSTF2	CSTF2	Cleavage stimulation factor subunit 2 OS=Homo sapiens OX=9606 GN=CSTF2 PE=1 SV=1	61.035	11.3	1	123.23	4.42765	5.75033	0.0991457	1.00373	0.99991	-0.377104	4.78104	4.07425	5.4706	6.03006
CSTF3	CSTF3	Cleavage stimulation factor subunit 3 OS=Homo sapiens OX=9606 GN=CSTF3 PE=1 SV=1	83.325	7	3	189.41	3.21676	3.22096	0.996244	0.00163418	0.99991	-0.00188284	3.80462	2.6289	3.75006	2.69186
CSTFT	CSTF2T	Cleavage stimulation factor subunit 2 tau variant OS=Homo sapiens OX=9606 GN=CSTF2T PE=1 SV=1	64.624	12.5	1	133.55	0.768084	0.969328	0.169901	0.769803	0.99991	-0.335722	0.793757	0.74241	0.87725	1.06141
CSTOS	CUSTOS	Protein CUSTOS OS=Homo sapiens OX=9606 GN=CUSTOS PE=1 SV=2	28.268	6.1	1	49.93	0.0478333	0.0351241	0.204302	0.689727	0.99991	0.445552	0.041136	0.0545305	0.0337302	0.0365181
CT027	C20orf27	UPF0687 protein C20orf27 OS=Homo sapiens OX=9606 GN=C20orf27 PE=1 SV=3	19.507	8	1	46.48	4.53573	4.20791	0.847527	0.0718465	0.99991	0.10823	5.05089	4.02056	5.61934	2.79648
CT2NL	CTTNBP2NL	CTTNBP2 N-terminal-like protein OS=Homo sapiens OX=9606 GN=CTTNBP2NL PE=1 SV=2	70.571	9.1	3	112.22	0.978613	1.00829	0.916467	0.037883	0.99991	-0.0431022	0.866436	1.09079	0.78448	1.2321
CTBL1	CTNNBL1	Beta-catenin-like protein 1 OS=Homo sapiens OX=9606 GN=CTNNBL1 PE=1 SV=1	65.588	8.9	4	148.37	1.63644	1.87259	0.559525	0.252181	0.99991	-0.194471	1.71349	1.5594	2.20409	1.54109
CTBP1	CTBP1	C-terminal-binding protein 1 OS=Homo sapiens OX=9606 GN=CTBP1 PE=1 SV=2	47.962	15.5	5	175.27	1.09397	1.46587	0.277237	0.557149	0.99991	-0.422185	0.847027	1.34091	1.51328	1.41846
CTBP2	CTBP2	C-terminal-binding protein 2 OS=Homo sapiens OX=9606 GN=CTBP2 PE=1 SV=1	49.427	10.8	3	139.82	1.06258	1.08518	0.909481	0.0412062	0.99991	-0.0303587	1.20302	0.922147	1.19093	0.979433
CTDP1	CTDP1	RNA polymerase II subunit A C-terminal domain phosphatase OS=Homo sapiens OX=9606 GN=CTDP1 PE=1 SV=3	105.304	1.6	1	62.59	0.435623	0.328312	0.50945	0.292898	0.99991	0.408013	0.305023	0.566223	0.361673	0.294951
CTG1B	CTAG1A	Cancer/testis antigen 1 OS=Homo sapiens OX=9606 GN=CTAG1A PE=1 SV=1	18.266	8.9	1	20.6	0.175189	0.238619	0.221774	0.654089	0.99991	-0.445796	0.13943	0.210948	0.233031	0.244208
CTIF	CTIF	CBP80/20-dependent translation initiation factor OS=Homo sapiens OX=9606 GN=CTIF PE=1 SV=1	68.115	4	1	46.69	0.043453	0.035474	0.815566	0.0885407	0.99991	0.292694	0.0141981	0.0727079	0.0285365	0.0424115
CTL1	SLC44A1	Choline transporter-like protein 1 OS=Homo sapiens OX=9606 GN=SLC44A1 PE=1 SV=1	74.793	4.1	2	42.54	0.393754	0.14177	0.0558708	1.25281	0.99991	1.47375	0.332874	0.454635	0.129031	0.154508
CTL2	SLC44A2	Choline transporter-like protein 2 OS=Homo sapiens OX=9606 GN=SLC44A2 PE=1 SV=3	81.61	10.6	6	204.6	1.58817	1.49919	0.910619	0.0406632	0.99991	0.0831862	1.32556	1.85078	0.84907	2.1493
CTNA1	CTNNA1	Catenin alpha-1 OS=Homo sapiens OX=9606 GN=CTNNA1 PE=1 SV=1	100.693	35.1	17	1326.68	9.94272	9.88973	0.97432	0.0112984	0.99991	0.00770895	11.1609	8.72456	9.08763	10.6918
CTNB1	CTNNB1	Catenin beta-1 OS=Homo sapiens OX=9606 GN=CTNNB1 PE=1 SV=1	86.069	32.9	18	995.64	20.4541	17.9397	0.460508	0.336763	0.99991	0.189237	18.2111	22.6972	16.306	19.5734
CTND1	CTNND1	Catenin delta-1 OS=Homo sapiens OX=9606 GN=CTNND1 PE=1 SV=1	108.674	34.5	21	988.45	5.62901	5.49339	0.807459	0.0928796	0.99991	0.0351837	5.56203	5.69598	5.97751	5.00927
CTR2	SLC7A2	Cationic amino acid transporter 2 OS=Homo sapiens OX=9606 GN=SLC7A2 PE=1 SV=2	72.424	2	1	25.62	0.23542	0.216852	0.912795	0.0396265	0.99991	0.11853	0.191184	0.279657	0.360171	0.073532
CTR9	CTR9	RNA polymerase-associated protein CTR9 homolog OS=Homo sapiens OX=9606 GN=CTR9 PE=1 SV=1	134.332	2.5	2	148.91	1.51281	1.51955	0.988313	0.00510551	0.99991	-0.00641078	1.5243	1.50133	1.92699	1.11211
CUED1	CUEDC1	CUE domain-containing protein 1 OS=Homo sapiens OX=9606 GN=CUEDC1 PE=1 SV=1	42.403	4.1	1	30.43	0.367067	0.311921	0.516799	0.286678	0.99991	0.234865	0.316413	0.417722	0.262666	0.361176
CUL1	CUL1	Cullin-1 OS=Homo sapiens OX=9606 GN=CUL1 PE=1 SV=2	90.306	13.9	7	276.42	1.75619	1.7076	0.804043	0.094721	0.99991	0.0404773	1.81705	1.69532	1.86839	1.5468
CUL2	CUL2	Cullin-2 OS=Homo sapiens OX=9606 GN=CUL2 PE=1 SV=2	87.554	10.7	7	328.56	1.53493	1.53307	0.996506	0.0015202	0.99991	0.00175213	1.64232	1.42754	1.89445	1.17169
CUL3	CUL3	Cullin-3 OS=Homo sapiens OX=9606 GN=CUL3 PE=1 SV=2	89.444	14.3	8	417.49	3.35984	3.16179	0.457244	0.339852	0.99991	0.0876506	3.18004	3.53964	3.28276	3.04082
CUL4A	CUL4A	Cullin-4A OS=Homo sapiens OX=9606 GN=CUL4A PE=1 SV=3	88.138	19.5	6	459	1.4298	1.3301	0.730853	0.13617	0.99991	0.104284	1.61944	1.24017	1.49648	1.16372
CUL4B	CUL4B	Cullin-4B OS=Homo sapiens OX=9606 GN=CUL4B PE=1 SV=4	104.486	21.7	9	676.77	2.93207	2.58446	0.436607	0.359909	0.99991	0.182058	2.62011	3.24403	2.76504	2.40387
CUL5	CUL5	Cullin-5 OS=Homo sapiens OX=9606 GN=CUL5 PE=1 SV=4	91.468	4	2	154.53	0.220238	0.182641	0.341223	0.466962	0.99991	0.270054	0.199624	0.240852	0.160351	0.204931
CUL7	CUL7	Cullin-7 OS=Homo sapiens OX=9606 GN=CUL7 PE=1 SV=2	192.808	1.1	1	20.39	0.0678907	0.0942942	0.671166	0.17317	0.99991	-0.473955	0.0507624	0.0850189	0.145104	0.0434843
CUTA	CUTA	Protein CutA OS=Homo sapiens OX=9606 GN=CUTA PE=1 SV=2	19.218	29.6	4	128.49	15.4562	15.2281	0.942261	0.0258288	0.99991	0.021455	12.7556	18.1569	15.9264	14.5297
CWC15	CWC15	Spliceosome-associated protein CWC15 homolog OS=Homo sapiens OX=9606 GN=CWC15 PE=1 SV=2	26.665	15.3	2	44.36	0.676072	0.756567	0.649601	0.187353	0.99991	-0.162292	0.535966	0.816178	0.815877	0.697258
CX038	CXorf38	Uncharacterized protein CXorf38 OS=Homo sapiens OX=9606 GN=CXorf38 PE=1 SV=1	37.445	3.8	1	27.72	0.389155	0.492213	0.362101	0.441171	0.99991	-0.338936	0.469377	0.308934	0.528331	0.456095
CX6B1	COX6B1	Cytochrome c oxidase subunit 6B1 OS=Homo sapiens OX=9606 GN=COX6B1 PE=1 SV=2	10.414	9.3	1	32.89	1.05213	0.373795	0.273822	0.562532	0.99991	1.493	0.65258	1.45169	0.157979	0.589612
CX7A2	COX7A2	Cytochrome c oxidase subunit 7A2, mitochondrial OS=Homo sapiens OX=9606 GN=COX7A2 PE=1 SV=1	9.39	27.7	3	165.29	19.8844	7.48878	0.248867	0.604033	0.99991	1.40884	14.9787	24.7902	1.54946	13.4281
CXA1	GJA1	Gap junction alpha-1 protein OS=Homo sapiens OX=9606 GN=GJA1 PE=1 SV=2	43.494	3.9	1	35.34	0.0867759	0.184876	0.0960969	1.01729	0.99991	-1.09119	0.0993304	0.0742214	0.215206	0.154546
CY1	CYC1	Cytochrome c1, heme protein, mitochondrial OS=Homo sapiens OX=9606 GN=CYC1 PE=1 SV=3	35.741	14.2	3	169.49	1.7988	1.47086	0.311748	0.506196	0.99991	0.290375	1.56896	2.02863	1.55405	1.38767
CY24B	CYBB	Cytochrome b-245 heavy chain OS=Homo sapiens OX=9606 GN=CYBB PE=1 SV=2	66.206	1.8	2	47.43	0.00608677	0.147622	0.42822	0.368333	0.99991	-4.60008	0.0064895	0.00568405	0.00402413	0.29122
CYB5	CYB5A	Cytochrome b5 OS=Homo sapiens OX=9606 GN=CYB5A PE=1 SV=2	15.321	35.8	3	137.78	4.84931	4.30314	0.750948	0.12439	0.99991	0.172393	3.49293	6.2057	3.65834	4.94793
CYB5B	CYB5B	Cytochrome b5 type B OS=Homo sapiens OX=9606 GN=CYB5B PE=1 SV=3	16.798	30.7	1	39.77	10.2947	10.7217	0.8627	0.06414	0.99991	-0.0586391	12.451	8.1383	10.4117	11.0317
CYBP	CACYBP	Calcyclin-binding protein OS=Homo sapiens OX=9606 GN=CACYBP PE=1 SV=2	26.308	44.3	7	326.16	13.4628	13.8623	0.843047	0.0741482	0.99991	-0.0421852	12.9012	14.0245	15.5486	12.176
CYBR1	CYBRD1	Plasma membrane ascorbate-dependent reductase CYBRD1 OS=Homo sapiens OX=9606 GN=CYBRD1 PE=1 SV=1	31.735	14.7	3	86.72	0.562158	0.527634	0.898221	0.0466166	0.99991	0.0914378	0.419813	0.704502	0.336134	0.719134
CYC	CYCS	Cytochrome c OS=Homo sapiens OX=9606 GN=CYCS PE=1 SV=2	11.855	61	9	454.73	13.6576	13.1297	0.889031	0.051083	0.99991	0.0568682	10.9073	16.4078	11.2293	15.0301
CYFP1	CYFIP1	Cytoplasmic FMR1-interacting protein 1 OS=Homo sapiens OX=9606 GN=CYFIP1 PE=1 SV=1	146.742	18.2	20	970.07	3.45686	3.11262	0.336507	0.473005	0.99991	0.151332	3.706	3.20773	3.22783	2.99741
CYGB	CYGB	Cytoglobin OS=Homo sapiens OX=9606 GN=CYGB PE=1 SV=1	21.505	20	4	122.63	0.515252	0.586708	0.921795	0.0353657	0.99991	-0.187364	0.08016	0.950344	1.06164	0.111772
CYH1	CYTH1	Cytohesin-1 OS=Homo sapiens OX=9606 GN=CYTH1 PE=1 SV=1	46.84	2.8	1	39.44	0.584055	0.700154	0.693356	0.159044	0.99991	-0.261569	0.82918	0.33893	0.769782	0.630526
CYLD	CYLD	Ubiquitin carboxyl-terminal hydrolase CYLD OS=Homo sapiens OX=9606 GN=CYLD PE=1 SV=1	109.014	1.5	1	22.4	0.127469	0.17818	0.406375	0.391073	0.99991	-0.483184	0.158548	0.0963911	0.215558	0.140802
CYRIA	CYRIA	CYFIP-related Rac1 interactor A OS=Homo sapiens OX=9606 GN=CYRIA PE=2 SV=1	37.688	7.7	1	78.18	0.230182	0.52129	0.452475	0.344406	0.99991	-1.17931	0.170249	0.290115	0.212457	0.830122
CYRIB	CYRIB	CYFIP-related Rac1 interactor B OS=Homo sapiens OX=9606 GN=CYRIB PE=1 SV=1	37.01	31.8	6	326.44	5.62567	5.42197	0.71636	0.144869	0.99991	0.0532072	5.47709	5.77425	4.95824	5.88571
CYTB	CSTB	Cystatin-B OS=Homo sapiens OX=9606 GN=CSTB PE=1 SV=2	11.19	45.9	5	318.12	27.8692	27.8365	0.997381	0.00113877	0.99991	0.00169461	19.5235	36.2149	30.7334	24.9396
CYTC	CST3	Cystatin-C OS=Homo sapiens OX=9606 GN=CST3 PE=1 SV=1	16.017	11	1	83.29	4.45333	3.01461	0.214435	0.668704	0.99991	0.562914	4.1132	4.79346	2.28904	3.74018
CYTSA	SPECC1L	Cytospin-A OS=Homo sapiens OX=9606 GN=SPECC1L PE=1 SV=2	124.925	7.3	3	135.13	0.219382	0.256523	0.76031	0.11901	0.99991	-0.225643	0.220921	0.217844	0.150159	0.362887
CYTSB	SPECC1	Cytospin-B OS=Homo sapiens OX=9606 GN=SPECC1 PE=1 SV=1	119.197	3.9	2	91.02	0.0844488	0.108257	0.628964	0.201374	0.99991	-0.358316	0.124638	0.0442596	0.0956022	0.120912
CZIB	CZIB	CXXC motif containing zinc binding protein OS=Homo sapiens OX=9606 GN=CZIB PE=1 SV=1	18.379	10	1	99.36	8.03839	7.91189	0.926359	0.0332208	0.99991	0.0228841	6.8429	9.23388	8.10733	7.71645
D19L1	DPY19L1	Probable C-mannosyltransferase DPY19L1 OS=Homo sapiens OX=9606 GN=DPY19L1 PE=2 SV=1	78.18	4.7	2	62.41	0.586665	0.795824	0.178738	0.747784	0.99991	-0.439912	0.625584	0.547746	0.700732	0.890916
DAA10	DNAAF10	Dynein axonemal assembly factor 10 OS=Homo sapiens OX=9606 GN=DNAAF10 PE=1 SV=1	40.171	7.3	1	25.56	0.47633	0.520539	0.650346	0.186856	0.99991	-0.128043	0.496247	0.456414	0.601896	0.439181
DAAF5	DNAAF5	Dynein axonemal assembly factor 5 OS=Homo sapiens OX=9606 GN=DNAAF5 PE=1 SV=4	94.774	8.8	5	181.06	1.04635	0.726701	0.254077	0.595035	0.99991	0.525936	1.04992	1.04279	0.928489	0.524912
DAAM1	DAAM1	Disheveled-associated activator of morphogenesis 1 OS=Homo sapiens OX=9606 GN=DAAM1 PE=1 SV=2	123.966	1.1	1	14.86	0.156316	0.264481	0.163593	0.786234	0.99991	-0.758699	0.118744	0.193887	0.231307	0.297655
DAAM2	DAAM2	Disheveled-associated activator of morphogenesis 2 OS=Homo sapiens OX=9606 GN=DAAM2 PE=1 SV=3	124.276	6.2	5	158.28	0.556058	0.402906	0.732658	0.135099	0.99991	0.464792	0.202997	0.90912	0.236444	0.569368
DAB2	DAB2	Disabled homolog 2 OS=Homo sapiens OX=9606 GN=DAB2 PE=1 SV=3	82.511	21.7	11	472.83	4.19479	6.07624	0.180414	0.74373	0.99991	-0.534579	5.02312	3.36647	5.65332	6.49916
DAD1	DAD1	Dolichyl-diphosphooligosaccharide--protein glycosyltransferase subunit DAD1 OS=Homo sapiens OX=9606 GN=DAD1 PE=1 SV=3	12.66	28.3	3	160.34	6.36899	4.81873	0.325707	0.487173	0.99991	0.402412	7.3664	5.37158	5.48688	4.15058
DAG1	DAG1	Dystroglycan OS=Homo sapiens OX=9606 GN=DAG1 PE=1 SV=2	97.723	7.8	4	200.47	2.96875	3.32207	0.821689	0.0852924	0.99991	-0.162228	2.58935	3.34815	1.99662	4.64752
DAP1	DAP	Death-associated protein 1 OS=Homo sapiens OX=9606 GN=DAP PE=1 SV=3	11.158	7.8	1	23.35	0.173023	0.175479	0.964174	0.0158448	0.99991	-0.0203275	0.131231	0.214816	0.199943	0.151014
DAPK3	DAPK3	Death-associated protein kinase 3 OS=Homo sapiens OX=9606 GN=DAPK3 PE=1 SV=1	52.674	2.9	1	56.62	0.347941	0.285805	0.652478	0.185434	0.99991	0.283812	0.46511	0.230771	0.303836	0.267773
DAZP1	DAZAP1	DAZ-associated protein 1 OS=Homo sapiens OX=9606 GN=DAZAP1 PE=1 SV=1	43.584	11.1	2	112.51	8.31518	8.19493	0.952951	0.0209295	0.99991	0.0210174	7.89913	8.73124	9.95171	6.43814
DBLOH	DIABLO	Diablo homolog, mitochondrial OS=Homo sapiens OX=9606 GN=DIABLO PE=1 SV=1	27.342	15.5	3	138.13	0.982004	0.94165	0.290993	0.536117	0.99991	0.0605376	0.963509	1.0005	0.920122	0.963177
DBNL	DBNL	Drebrin-like protein OS=Homo sapiens OX=9606 GN=DBNL PE=1 SV=1	48.463	33.3	16	874.46	23.3163	26.0946	0.582096	0.235006	0.99991	-0.162411	21.8794	24.7531	30.1163	22.0728
DBR1	DBR1	Lariat debranching enzyme OS=Homo sapiens OX=9606 GN=DBR1 PE=1 SV=2	62.144	5.7	2	71.9	0.63065	0.493824	0.284457	0.545984	0.99991	0.352842	0.701627	0.559673	0.556146	0.431502
DC1I2	DYNC1I2	Cytoplasmic dynein 1 intermediate chain 2 OS=Homo sapiens OX=9606 GN=DYNC1I2 PE=1 SV=3	71.811	27.3	15	697.9	13.9912	15.9748	0.294565	0.530819	0.99991	-0.191274	12.6182	15.3642	16.2921	15.6574
DC1L1	DYNC1LI1	Cytoplasmic dynein 1 light intermediate chain 1 OS=Homo sapiens OX=9606 GN=DYNC1LI1 PE=1 SV=3	56.829	24.7	10	432.36	7.6291	9.1155	0.0961374	1.01711	0.99991	-0.256808	7.68226	7.57595	8.62086	9.61013
DC1L2	DYNC1LI2	Cytoplasmic dynein 1 light intermediate chain 2 OS=Homo sapiens OX=9606 GN=DYNC1LI2 PE=1 SV=1	54.351	29.3	13	439.32	8.93975	8.23214	0.263038	0.579982	0.99991	0.118968	9.38831	8.49119	8.32912	8.13515
DCA13	DCAF13	DDB1- and CUL4-associated factor 13 OS=Homo sapiens OX=9606 GN=DCAF13 PE=1 SV=2	51.996	4.3	1	31.02	0.362595	0.358807	0.977316	0.00996482	0.99991	0.0151495	0.433986	0.291204	0.452811	0.264803
DCAF1	DCAF1	DDB1- and CUL4-associated factor 1 OS=Homo sapiens OX=9606 GN=DCAF1 PE=1 SV=3	170.668	0.6	1	26.21	0	0.0254038	0.42265	0.374019	0.99991	#NAME?	0	0	0	0.0508076
DCAF7	DCAF7	DDB1- and CUL4-associated factor 7 OS=Homo sapiens OX=9606 GN=DCAF7 PE=1 SV=1	39.528	8.2	2	102.12	1.46972	1.61006	0.22639	0.645143	0.99991	-0.131575	1.46463	1.47481	1.52894	1.69119
DCAKD	DCAKD	Dephospho-CoA kinase domain-containing protein OS=Homo sapiens OX=9606 GN=DCAKD PE=1 SV=1	26.647	4.3	1	23.21	0.381684	0.294787	0.107552	0.968383	0.99991	0.372704	0.406341	0.357026	0.275897	0.313677
DCBD2	DCBLD2	Discoidin, CUB and LCCL domain-containing protein 2 OS=Homo sapiens OX=9606 GN=DCBLD2 PE=1 SV=1	85.893	13.8	6	195.78	4.82774	7.36358	0.480836	0.318003	0.99991	-0.609059	6.04961	3.60588	10.0507	4.67642
DCD	DCD	Dermcidin OS=Homo sapiens OX=9606 GN=DCD PE=1 SV=2	11.391	10	1	46.08	1.82193	2.31674	0.778121	0.108953	0.99991	-0.346632	1.0765	2.56735	0.971892	3.66159
DCK	DCK	Deoxycytidine kinase OS=Homo sapiens OX=9606 GN=DCK PE=1 SV=1	30.841	3.5	1	38.58	0.824376	0.976874	0.153729	0.813244	0.99991	-0.244869	0.885711	0.763041	1.00596	0.947784
DCLK1	DCLK1	Serine/threonine-protein kinase DCLK1 OS=Homo sapiens OX=9606 GN=DCLK1 PE=1 SV=2	82.743	11.5	7	278.23	0.196405	0.131761	0.674427	0.171065	0.99991	0.575907	0.0643481	0.328461	0.145306	0.118216
DCNL1	DCUN1D1	DCN1-like protein 1 OS=Homo sapiens OX=9606 GN=DCUN1D1 PE=1 SV=1	30.333	6.6	1	68.96	3.73054	4.14031	0.278835	0.554653	0.99991	-0.150354	3.47721	3.98387	4.025	4.25562
DCPS	DCPS	m7GpppX diphosphatase OS=Homo sapiens OX=9606 GN=DCPS PE=1 SV=2	38.756	24.9	6	343.93	6.35522	5.63095	0.574071	0.241034	0.99991	0.174564	7.28534	5.42511	6.19519	5.06671
DCR1C	DCLRE1C	Protein artemis OS=Homo sapiens OX=9606 GN=DCLRE1C PE=1 SV=2	79.413	1.2	1	33.89	0	0.112193	0.42265	0.374019	0.99991	#NAME?	0	0	0	0.224387
DCTD	DCTD	Deoxycytidylate deaminase OS=Homo sapiens OX=9606 GN=DCTD PE=1 SV=2	20.459	21.3	3	178.67	1.11837	0.986325	0.642121	0.192383	0.99991	0.181264	1.00525	1.23149	1.20209	0.770559
DCTN1	DCTN1	Dynactin subunit 1 OS=Homo sapiens OX=9606 GN=DCTN1 PE=1 SV=3	142.348	31.1	34	1987.82	14.8651	15.8446	0.548478	0.260841	0.99991	-0.0920576	14.4536	15.2767	14.5393	17.1499
DCTN2	DCTN2	Dynactin subunit 2 OS=Homo sapiens OX=9606 GN=DCTN2 PE=1 SV=4	44.318	46.9	17	1109.84	55.1236	55.1584	0.984018	0.00699682	0.99991	-0.000912298	55.1366	55.1105	56.701	53.6159
DCTN3	DCTN3	Dynactin subunit 3 OS=Homo sapiens OX=9606 GN=DCTN3 PE=1 SV=1	21.22	15.1	3	119.86	2.66568	2.16909	0.440558	0.355997	0.99991	0.297413	2.76643	2.56493	2.67949	1.65869
DCTN4	DCTN4	Dynactin subunit 4 OS=Homo sapiens OX=9606 GN=DCTN4 PE=1 SV=1	53.216	19.8	4	277.49	8.19142	9.04617	0.237216	0.624856	0.99991	-0.143194	8.21023	8.17261	9.55821	8.53413
DCTN5	DCTN5	Dynactin subunit 5 OS=Homo sapiens OX=9606 GN=DCTN5 PE=1 SV=1	20.684	6	1	29.62	0.732208	0.627661	0.28298	0.548245	0.99991	0.222268	0.678605	0.78581	0.675532	0.57979
DCTP1	DCTPP1	dCTP pyrophosphatase 1 OS=Homo sapiens OX=9606 GN=DCTPP1 PE=1 SV=1	18.783	15.3	2	77.68	0.533948	0.595479	0.818064	0.0872128	0.99991	-0.15735	0.624303	0.443593	0.812577	0.37838
DCUP	UROD	Uroporphyrinogen decarboxylase OS=Homo sapiens OX=9606 GN=UROD PE=1 SV=2	41.103	12.5	2	50.48	0.598018	0.812404	0.199795	0.699415	0.99991	-0.442008	0.487304	0.708732	0.837911	0.786897
DCXR	DCXR	L-xylulose reductase OS=Homo sapiens OX=9606 GN=DCXR PE=1 SV=2	26.182	12.7	3	117.21	0.525504	0.351931	0.12304	0.909953	0.99991	0.578408	0.496166	0.554841	0.412452	0.29141
DD19A	DDX19A	ATP-dependent RNA helicase DDX19A OS=Homo sapiens OX=9606 GN=DDX19A PE=1 SV=1	54.397	17.6	6	361.6	6.23517	6.30953	0.945525	0.0243271	0.99991	-0.0171029	5.27293	7.19742	6.2558	6.36326
DDAH1	DDAH1	N(G),N(G)-dimethylarginine dimethylaminohydrolase 1 OS=Homo sapiens OX=9606 GN=DDAH1 PE=1 SV=3	31.444	41.4	10	457.84	7.54269	10.0561	0.116023	0.935455	0.99991	-0.414917	6.63871	8.44666	9.79845	10.3137
DDAH2	DDAH2	N(G),N(G)-dimethylarginine dimethylaminohydrolase 2 OS=Homo sapiens OX=9606 GN=DDAH2 PE=1 SV=1	29.911	30.9	7	396.45	19.0923	21.7006	0.255611	0.592421	0.99991	-0.184744	19.3603	18.8243	20.068	23.3332
DDB1	DDB1	DNA damage-binding protein 1 OS=Homo sapiens OX=9606 GN=DDB1 PE=1 SV=1	128.142	28.7	27	1189.32	14.6836	13.5718	0.654525	0.184073	0.99991	0.113586	12.5509	16.8162	13.6793	13.4643
DDB2	DDB2	DNA damage-binding protein 2 OS=Homo sapiens OX=9606 GN=DDB2 PE=1 SV=1	48.461	4.4	1	39.48	0.174254	0.0811809	0.518841	0.284965	0.99991	1.10198	0.0560013	0.292508	0.101022	0.0613401
DDHD1	DDHD1	Phospholipase DDHD1 OS=Homo sapiens OX=9606 GN=DDHD1 PE=1 SV=2	101.114	2.2	1	45.12	0.0320684	0.98856	0.40766	0.389702	0.99991	-4.94611	0.0477435	0.0163932	0.068749	1.90837
DDR2	DDR2	Discoidin domain-containing receptor 2 OS=Homo sapiens OX=9606 GN=DDR2 PE=1 SV=2	97.586	4.7	1	38.98	0.08229	0.0630558	0.477366	0.321148	0.99991	0.384089	0.0654125	0.0991675	0.0486548	0.0774567
DDRGK	DDRGK1	DDRGK domain-containing protein 1 OS=Homo sapiens OX=9606 GN=DDRGK1 PE=1 SV=2	35.589	36.3	6	466.02	2.24187	2.57237	0.538993	0.268417	0.99991	-0.198395	2.46361	2.02014	2.18097	2.96378
DDX1	DDX1	ATP-dependent RNA helicase DDX1 OS=Homo sapiens OX=9606 GN=DDX1 PE=1 SV=2	83.349	28.4	18	864.38	14.1216	14.0123	0.920195	0.0361203	0.99991	0.0112157	13.6914	14.5519	14.877	13.1475
DDX17	DDX17	Probable ATP-dependent RNA helicase DDX17 OS=Homo sapiens OX=9606 GN=DDX17 PE=1 SV=2	80.906	35.5	18	1000.77	19.7408	22.1122	0.109527	0.96048	0.99991	-0.163666	18.8885	20.593	22.2013	22.0232
DDX18	DDX18	ATP-dependent RNA helicase DDX18 OS=Homo sapiens OX=9606 GN=DDX18 PE=1 SV=2	75.702	10.9	5	165.95	2.01558	2.22066	0.575636	0.239852	0.99991	-0.139789	2.09218	1.93899	2.52044	1.92087
DDX20	DDX20	Probable ATP-dependent RNA helicase DDX20 OS=Homo sapiens OX=9606 GN=DDX20 PE=1 SV=2	92.981	5.1	3	98.25	0.261126	0.266524	0.950054	0.0222517	0.99991	-0.0295237	0.206541	0.31571	0.213158	0.31989
DDX21	DDX21	Nucleolar RNA helicase 2 OS=Homo sapiens OX=9606 GN=DDX21 PE=1 SV=5	87.804	22.9	13	564.48	7.47046	9.17945	0.438767	0.357766	0.99991	-0.297209	9.01742	5.92351	8.29471	10.0642
DDX23	DDX23	Probable ATP-dependent RNA helicase DDX23 OS=Homo sapiens OX=9606 GN=DDX23 PE=1 SV=3	95.866	7.4	6	158.3	1.19691	1.2052	0.969557	0.0134269	0.99991	-0.00996455	1.21872	1.17509	1.39655	1.01385
DDX24	DDX24	ATP-dependent RNA helicase DDX24 OS=Homo sapiens OX=9606 GN=DDX24 PE=1 SV=1	96.899	6.3	3	121.21	1.37087	1.36625	0.990694	0.00406042	0.99991	0.00486626	1.68523	1.0565	1.52181	1.21069
DDX27	DDX27	Probable ATP-dependent RNA helicase DDX27 OS=Homo sapiens OX=9606 GN=DDX27 PE=1 SV=2	90.292	13.4	9	330.77	0.846727	0.885507	0.877642	0.0566824	0.99991	-0.0646067	0.857714	0.835739	1.10766	0.663353
DDX3X	DDX3X	ATP-dependent RNA helicase DDX3X OS=Homo sapiens OX=9606 GN=DDX3X PE=1 SV=3	73.597	28.7	8	902.62	21.6656	22.1756	0.748643	0.125726	0.99991	-0.0335686	20.7088	22.6224	23.1821	21.1691
DDX3Y	DDX3Y	ATP-dependent RNA helicase DDX3Y OS=Homo sapiens OX=9606 GN=DDX3Y PE=1 SV=2	73.564	24.5	2	700.56	2.50412	2.56307	0.748643	0.125726	0.99991	-0.0335686	2.39353	2.61471	2.6794	2.44674
DDX42	DDX42	ATP-dependent RNA helicase DDX42 OS=Homo sapiens OX=9606 GN=DDX42 PE=1 SV=1	103.197	15.1	9	342.01	4.45362	4.49608	0.967699	0.0142598	0.99991	-0.0136872	4.93059	3.97666	5.29313	3.69903
DDX46	DDX46	Probable ATP-dependent RNA helicase DDX46 OS=Homo sapiens OX=9606 GN=DDX46 PE=1 SV=2	117.803	10.4	10	447.03	5.34383	5.30086	0.93136	0.0308825	0.99991	0.0116484	5.39565	5.29201	5.73945	4.86226
DDX47	DDX47	Probable ATP-dependent RNA helicase DDX47 OS=Homo sapiens OX=9606 GN=DDX47 PE=1 SV=1	50.9	2.9	1	32	0.564589	0.481114	0.754068	0.12259	0.99991	0.230821	0.702213	0.426965	0.668674	0.293553
DDX5	DDX5	Probable ATP-dependent RNA helicase DDX5 OS=Homo sapiens OX=9606 GN=DDX5 PE=1 SV=1	69.618	34.5	15	739.02	15.5755	14.1882	0.665388	0.176925	0.99991	0.13459	16.9661	14.1849	16.5754	11.8009
DDX50	DDX50	ATP-dependent RNA helicase DDX50 OS=Homo sapiens OX=9606 GN=DDX50 PE=1 SV=1	83.084	11.8	4	190.28	1.25138	1.32981	0.765453	0.116081	0.99991	-0.0876953	1.481	1.02176	1.31966	1.33995
DDX54	DDX54	ATP-dependent RNA helicase DDX54 OS=Homo sapiens OX=9606 GN=DDX54 PE=1 SV=2	98.819	1.2	1	42.27	0.0514293	0.051288	0.996409	0.00156239	0.99991	0.00396844	0.0298262	0.0730324	0.0337632	0.0688128
DDX56	DDX56	Probable ATP-dependent RNA helicase DDX56 OS=Homo sapiens OX=9606 GN=DDX56 PE=1 SV=1	62.007	2	1	20.41	0.0171868	0	0.36873	0.433291	0.99991	Inf	0.0321176	0.00225602	0	0
DDX58	DDX58	Antiviral innate immune response receptor RIG-I OS=Homo sapiens OX=9606 GN=DDX58 PE=1 SV=2	108.014	9.1	7	270.94	0.672887	0.615886	0.903385	0.0441274	0.99991	0.1277	0.493338	0.852435	0.241492	0.990281
DDX6	DDX6	Probable ATP-dependent RNA helicase DDX6 OS=Homo sapiens OX=9606 GN=DDX6 PE=1 SV=2	54.781	31.9	15	698.44	10.7402	10.6183	0.911184	0.0403939	0.99991	0.0164812	11.1922	10.2883	11.4736	9.76289
DE10B	DENND10P1	Putative DENN domain-containing protein 10 B OS=Homo sapiens OX=9606 GN=DENND10P1 PE=5 SV=1	40.83	9.2	2	82.2	2.29802	2.437	0.598515	0.222925	0.99991	-0.0847145	2.36638	2.22966	2.22349	2.6505
DECR	DECR1	2,4-dienoyl-CoA reductase [(3E)-enoyl-CoA-producing], mitochondrial OS=Homo sapiens OX=9606 GN=DECR1 PE=1 SV=1	36.33	31.6	11	536.84	11.7991	11.9081	0.975444	0.0107978	0.99991	-0.0132707	9.59831	13.9999	9.67021	14.146
DECR2	DECR2	Peroxisomal 2,4-dienoyl-CoA reductase [(3E)-enoyl-CoA-producing] OS=Homo sapiens OX=9606 GN=DECR2 PE=1 SV=1	31.1	13.7	3	95.44	0.604701	0.339735	0.461089	0.336215	0.99991	0.831812	0.427626	0.781775	0.106475	0.572995
DEGS1	DEGS1	Sphingolipid delta(4)-desaturase DES1 OS=Homo sapiens OX=9606 GN=DEGS1 PE=1 SV=1	38.012	9.6	2	115.91	2.24974	3.0449	0.130541	0.884253	0.99991	-0.43664	2.56189	1.93758	2.97695	3.11285
DEK	DEK	Protein DEK OS=Homo sapiens OX=9606 GN=DEK PE=1 SV=1	42.933	17.9	5	217.09	10.0979	8.3691	0.251713	0.599094	0.99991	0.27091	9.87792	10.3179	9.43026	7.30794
DEN4C	DENND4C	DENN domain-containing protein 4C OS=Homo sapiens OX=9606 GN=DENND4C PE=1 SV=3	214.914	1.8	1	32.47	0.0882629	0.0756829	0.870418	0.0602721	0.99991	0.22184	0.0391541	0.137372	0.0285488	0.122817
DENR	DENR	Density-regulated protein OS=Homo sapiens OX=9606 GN=DENR PE=1 SV=2	22.477	21.2	4	242.56	4.63871	4.7393	0.790676	0.102001	0.99991	-0.0309522	4.45649	4.82093	4.46143	5.01718
DEOC	DERA	Deoxyribose-phosphate aldolase OS=Homo sapiens OX=9606 GN=DERA PE=1 SV=2	35.494	23.3	5	207.06	1.84497	1.31344	0.212792	0.672045	0.99991	0.49025	2.12327	1.56668	1.21729	1.40959
DERL2	DERL2	Derlin-2 OS=Homo sapiens OX=9606 GN=DERL2 PE=1 SV=1	27.663	12.6	1	34.31	7.65385	9.81255	0.189104	0.723299	0.99991	-0.358441	8.40195	6.90575	9.00398	10.6211
DESI2	DESI2	Deubiquitinase DESI2 OS=Homo sapiens OX=9606 GN=DESI2 PE=1 SV=1	21.659	8.8	1	40.08	3.39235	3.44225	0.932189	0.0304963	0.99991	-0.021067	3.73068	3.05402	3.836	3.0485
DESM	DES	Desmin OS=Homo sapiens OX=9606 GN=DES PE=1 SV=3	53.56	68.1	58	3907.91	417.804	858.327	0.135664	0.867535	0.99991	-1.0387	573.72	261.887	765.916	950.738
DESP	DSP	Desmoplakin OS=Homo sapiens OX=9606 GN=DSP PE=1 SV=3	334.021	3.2	5	256.65	5.82759	0.625522	0.453045	0.343858	0.99991	3.21977	0.21317	11.442	0.205093	1.04595
DEST	DSTN	Destrin OS=Homo sapiens OX=9606 GN=DSTN PE=1 SV=3	18.95	26.1	3	174.49	17.7173	14.5215	0.196308	0.707062	0.99991	0.286964	18.1866	17.248	16.1274	12.9156
DFFA	DFFA	DNA fragmentation factor subunit alpha OS=Homo sapiens OX=9606 GN=DFFA PE=1 SV=1	36.899	5.1	1	53.73	1.91141	2.42521	0.349871	0.456092	0.99991	-0.343473	1.77467	2.04815	2.82721	2.02322
DGAT1	DGAT1	Diacylglycerol O-acyltransferase 1 OS=Homo sapiens OX=9606 GN=DGAT1 PE=1 SV=2	55.699	4.3	1	104.67	0.825865	0.896344	0.881758	0.0546506	0.99991	-0.118148	0.944831	0.706899	0.495086	1.2976
DGKA	DGKA	Diacylglycerol kinase alpha OS=Homo sapiens OX=9606 GN=DGKA PE=1 SV=3	83.945	7.1	3	147.05	0.484345	0.519681	0.747867	0.126176	0.99991	-0.101593	0.39636	0.572329	0.557833	0.481529
DGLB	DAGLB	Diacylglycerol lipase-beta OS=Homo sapiens OX=9606 GN=DAGLB PE=1 SV=2	74.882	2.7	1	18.15	0.258486	0.170944	0.190513	0.720074	0.99991	0.59656	0.240336	0.276636	0.129878	0.212011
DHB11	HSD17B11	Estradiol 17-beta-dehydrogenase 11 OS=Homo sapiens OX=9606 GN=HSD17B11 PE=1 SV=3	33.257	17	2	86.92	2.80966	1.88977	0.387511	0.411716	0.99991	0.572185	1.99236	3.62696	1.69806	2.08148
DHB12	HSD17B12	Very-long-chain 3-oxoacyl-CoA reductase OS=Homo sapiens OX=9606 GN=HSD17B12 PE=1 SV=2	34.416	18.9	3	174.83	3.02199	3.01114	0.986782	0.00577879	0.99991	0.00519199	2.87127	3.17272	2.45034	3.57194
DHB4	HSD17B4	Peroxisomal multifunctional enzyme type 2 OS=Homo sapiens OX=9606 GN=HSD17B4 PE=1 SV=3	80.092	31.5	19	1018.81	13.7531	14.9625	0.750951	0.124389	0.99991	-0.121595	10.8101	16.6961	13.4139	16.5111
DHCR7	DHCR7	7-dehydrocholesterol reductase OS=Homo sapiens OX=9606 GN=DHCR7 PE=1 SV=1	55.195	8.4	3	90.52	0.313191	0.955808	0.228638	0.640852	0.99991	-1.60968	0.460525	0.165856	0.611081	1.30053
DHE3	GLUD1	Glutamate dehydrogenase 1, mitochondrial OS=Homo sapiens OX=9606 GN=GLUD1 PE=1 SV=2	61.701	30.8	17	768.55	28.6627	26.64	0.407724	0.389634	0.99991	0.10558	27.0335	30.2918	25.5762	27.7038
DHPR	QDPR	Dihydropteridine reductase OS=Homo sapiens OX=9606 GN=QDPR PE=1 SV=2	26.001	28.3	4	204.43	5.91529	5.5892	0.832693	0.0795152	0.99991	0.0818068	5.1281	6.70249	6.6967	4.48171
DHRS1	DHRS1	Dehydrogenase/reductase SDR family member 1 OS=Homo sapiens OX=9606 GN=DHRS1 PE=1 SV=1	34.458	7.7	2	77.88	0.759065	1.12363	0.516837	0.286646	0.99991	-0.565868	0.895299	0.62283	0.676808	1.57045
DHRSX	DHRSX	Dehydrogenase/reductase SDR family member on chromosome X OS=Homo sapiens OX=9606 GN=DHRSX PE=1 SV=2	36.648	5.2	1	52.92	0.504674	0.584789	0.781146	0.107268	0.99991	-0.212563	0.280462	0.728886	0.468508	0.701069
DHSO	SORD	Sorbitol dehydrogenase OS=Homo sapiens OX=9606 GN=SORD PE=1 SV=4	38.927	14	4	224.27	6.0986	5.16292	0.611898	0.213321	0.99991	0.24029	4.92419	7.273	6.2066	4.11924
DHX15	DHX15	Pre-mRNA-splicing factor ATP-dependent RNA helicase DHX15 OS=Homo sapiens OX=9606 GN=DHX15 PE=1 SV=2	91.673	21.4	14	546.76	6.42678	6.4311	0.997092	0.00126494	0.99991	-0.000967639	6.59991	6.25366	7.46506	5.39713
DHX16	DHX16	Pre-mRNA-splicing factor ATP-dependent RNA helicase DHX16 OS=Homo sapiens OX=9606 GN=DHX16 PE=1 SV=2	119.874	3.8	3	102.91	0.442196	0.355655	0.563265	0.249288	0.99991	0.314205	0.52466	0.359732	0.450983	0.260328
DHX29	DHX29	ATP-dependent RNA helicase DHX29 OS=Homo sapiens OX=9606 GN=DHX29 PE=1 SV=2	156.222	4.2	3	186.74	0.433035	0.623291	0.59079	0.228567	0.99991	-0.52542	0.453117	0.412954	0.323992	0.922589
DHX30	DHX30	ATP-dependent RNA helicase DHX30 OS=Homo sapiens OX=9606 GN=DHX30 PE=1 SV=1	134.938	5.6	6	275.76	0.779064	1.27874	0.458931	0.338252	0.99991	-0.714903	0.764423	0.793706	0.729767	1.8277
DHX36	DHX36	ATP-dependent DNA/RNA helicase DHX36 OS=Homo sapiens OX=9606 GN=DHX36 PE=1 SV=2	115.6	10.6	6	188.01	3.78595	10.2085	0.580109	0.236491	0.99991	-1.43104	0.967351	6.60456	0.805821	19.6111
DHX9	DHX9	ATP-dependent RNA helicase A OS=Homo sapiens OX=9606 GN=DHX9 PE=1 SV=4	142.181	29.9	28	1763.64	40.663	45.7606	0.414814	0.382146	0.99991	-0.170388	41.5878	39.7383	50.6691	40.8521
DIAP1	DIAPH1	Protein diaphanous homolog 1 OS=Homo sapiens OX=9606 GN=DIAPH1 PE=1 SV=2	141.942	5.5	6	205.55	1.74109	2.00877	0.473337	0.324829	0.99991	-0.206322	2.03511	1.44707	1.92578	2.09176
DIAP3	DIAPH3	Protein diaphanous homolog 3 OS=Homo sapiens OX=9606 GN=DIAPH3 PE=1 SV=4	138.15	6	5	183.57	0.255696	0.329276	0.0558179	1.25323	0.99991	-0.364867	0.27307	0.238322	0.324015	0.334537
DIC	SLC25A10	Mitochondrial dicarboxylate carrier OS=Homo sapiens OX=9606 GN=SLC25A10 PE=1 SV=2	31.718	8.4	1	86.66	1.21399	1.4942	0.0770223	1.11338	0.99991	-0.29961	1.26527	1.16271	1.55897	1.42942
DIDO1	DIDO1	Death-inducer obliterator 1 OS=Homo sapiens OX=9606 GN=DIDO1 PE=1 SV=5	245.434	1.6	2	58.15	0.305842	0.332404	0.862197	0.0643933	0.99991	-0.120151	0.440353	0.17133	0.320961	0.343846
DIK2A	DIPK2A	Divergent protein kinase domain 2A OS=Homo sapiens OX=9606 GN=DIPK2A PE=1 SV=1	50.135	3.7	1	14.45	0.0665086	0.0812532	0.867902	0.0615292	0.99991	-0.288884	0.109394	0.0236233	0.146687	0.0158197
DIP2B	DIP2B	Disco-interacting protein 2 homolog B OS=Homo sapiens OX=9606 GN=DIP2B PE=1 SV=3	173.606	2.5	2	63.95	1.19981	1.1231	0.521993	0.282335	0.99991	0.0953209	1.24161	1.15802	1.21359	1.03262
DIRC2	SLC49A4	Solute carrier family 49 member 4 OS=Homo sapiens OX=9606 GN=SLC49A4 PE=1 SV=1	52.738	3.3	1	18.24	0.136153	0.146568	0.399748	0.398214	0.99991	-0.106346	0.130343	0.141963	0.154477	0.138659
DJB11	DNAJB11	DnaJ homolog subfamily B member 11 OS=Homo sapiens OX=9606 GN=DNAJB11 PE=1 SV=1	40.774	28.2	9	395.34	20.1331	18.0302	0.169541	0.770725	0.99991	0.159152	20.5233	19.7429	17.1122	18.9482
DJB12	DNAJB12	DnaJ homolog subfamily B member 12 OS=Homo sapiens OX=9606 GN=DNAJB12 PE=1 SV=5	42.062	5.1	1	17.76	0.186843	0.231316	0.344643	0.46263	0.99991	-0.30804	0.222831	0.150855	0.235617	0.227016
DJC10	DNAJC10	DnaJ homolog subfamily C member 10 OS=Homo sapiens OX=9606 GN=DNAJC10 PE=1 SV=2	92.333	11.5	8	297.4	1.45481	1.45014	0.980011	0.00876909	0.99991	0.00464708	1.30043	1.6092	1.50967	1.3906
DJC11	DNAJC11	DnaJ homolog subfamily C member 11 OS=Homo sapiens OX=9606 GN=DNAJC11 PE=1 SV=2	63.524	2.1	1	27.89	0.0277516	0.0179406	0.640629	0.193393	0.99991	0.629344	0.0293844	0.0261188	0.0358812	0
DJC13	DNAJC13	DnaJ homolog subfamily C member 13 OS=Homo sapiens OX=9606 GN=DNAJC13 PE=1 SV=5	256.533	10.9	13	549.97	2.44411	2.21008	0.576021	0.239562	0.99991	0.145213	2.26473	2.62349	2.51469	1.90547
DJC21	DNAJC21	DnaJ homolog subfamily C member 21 OS=Homo sapiens OX=9606 GN=DNAJC21 PE=1 SV=2	62.445	3	1	21.93	0.11487	0.156655	0.593852	0.226322	0.99991	-0.447584	0.0651401	0.1646	0.11254	0.200769
DKC1	DKC1	H/ACA ribonucleoprotein complex subunit DKC1 OS=Homo sapiens OX=9606 GN=DKC1 PE=1 SV=3	58.094	24.9	8	339.26	3.85233	3.44015	0.552753	0.257469	0.99991	0.16326	4.04476	3.6599	3.99032	2.88997
DLDH	DLD	Dihydrolipoyl dehydrogenase, mitochondrial OS=Homo sapiens OX=9606 GN=DLD PE=1 SV=2	54.713	18.3	8	378.54	10.2102	8.36959	0.565651	0.247451	0.99991	0.286787	8.57286	11.8476	6.22387	10.5153
DLG1	DLG1	Disks large homolog 1 OS=Homo sapiens OX=9606 GN=DLG1 PE=1 SV=2	100.678	7.3	5	241.35	0.561644	0.538549	0.697106	0.156701	0.99991	0.0605797	0.543212	0.580076	0.586513	0.490584
DLGP4	DLGAP4	Disks large-associated protein 4 OS=Homo sapiens OX=9606 GN=DLGAP4 PE=1 SV=3	108.915	0.7	1	32.14	0.0705014	0.0545765	0.484599	0.314617	0.99991	0.369372	0.0825239	0.0584789	0.0402237	0.0689293
DLRB1	DYNLRB1	Dynein light chain roadblock-type 1 OS=Homo sapiens OX=9606 GN=DYNLRB1 PE=1 SV=3	10.915	61.5	6	258.17	9.88551	10.7062	0.580378	0.236289	0.99991	-0.115055	8.93168	10.8393	11.5222	9.89017
DMPK	DMPK	Myotonin-protein kinase OS=Homo sapiens OX=9606 GN=DMPK PE=1 SV=3	69.854	2.4	1	29.35	0.118429	0.146178	0.622081	0.206153	0.99991	-0.303701	0.102971	0.133888	0.100663	0.191694
DNER	DNER	Delta and Notch-like epidermal growth factor-related receptor OS=Homo sapiens OX=9606 GN=DNER PE=1 SV=1	82.129	1.9	1	54.02	0.194852	0.427271	0.466976	0.330706	0.99991	-1.13277	0.113851	0.275852	0.675251	0.17929
DNHD1	DNHD1	Dynein heavy chain domain-containing protein 1 OS=Homo sapiens OX=9606 GN=DNHD1 PE=2 SV=2	539.463	0.5	1	49.43	0.104894	0.135563	0.748864	0.125597	0.99991	-0.370033	0.0214617	0.188326	0.140626	0.130499
DNJA1	DNAJA1	DnaJ homolog subfamily A member 1 OS=Homo sapiens OX=9606 GN=DNAJA1 PE=1 SV=2	45.581	34	9	591.01	9.02858	10.0956	0.319449	0.495599	0.99991	-0.161151	8.26011	9.79705	10.3587	9.83239
DNJA2	DNAJA2	DnaJ homolog subfamily A member 2 OS=Homo sapiens OX=9606 GN=DNAJA2 PE=1 SV=1	46.344	27.9	8	319.8	8.75886	12.3057	0.175204	0.756456	0.99991	-0.490509	7.03984	10.4779	12.2735	12.3378
DNJA3	DNAJA3	DnaJ homolog subfamily A member 3, mitochondrial OS=Homo sapiens OX=9606 GN=DNAJA3 PE=1 SV=2	53.083	11.7	4	183.04	2.4418	2.50514	0.88488	0.0531157	0.99991	-0.036949	2.16176	2.72184	2.77152	2.23876
DNJB1	DNAJB1	DnaJ homolog subfamily B member 1 OS=Homo sapiens OX=9606 GN=DNAJB1 PE=1 SV=4	38.191	29.1	9	310.98	2.34511	2.91851	0.500535	0.300565	0.99991	-0.315574	2.55127	2.13895	3.59088	2.24614
DNJB2	DNAJB2	DnaJ homolog subfamily B member 2 OS=Homo sapiens OX=9606 GN=DNAJB2 PE=1 SV=3	35.672	3.7	1	31.98	0.210263	0.135185	0.0725111	1.1396	0.99991	0.637255	0.226238	0.194287	0.149422	0.120948
DNJB4	DNAJB4	DnaJ homolog subfamily B member 4 OS=Homo sapiens OX=9606 GN=DNAJB4 PE=1 SV=1	38.011	32.3	9	466.7	32.6243	28.2617	0.393967	0.40454	0.99991	0.207097	35.9656	29.2829	30.5484	25.975
DNJB6	DNAJB6	DnaJ homolog subfamily B member 6 OS=Homo sapiens OX=9606 GN=DNAJB6 PE=1 SV=2	36.122	12.6	3	139.52	1.15171	1.10331	0.568289	0.245431	0.99991	0.061944	1.11052	1.1929	1.16177	1.04484
DNJC1	DNAJC1	DnaJ homolog subfamily C member 1 OS=Homo sapiens OX=9606 GN=DNAJC1 PE=1 SV=1	64.185	5.2	1	19.44	0.127985	0.0727325	0.348829	0.457388	0.99991	0.815302	0.109365	0.146605	0.114286	0.0311789
DNJC2	DNAJC2	DnaJ homolog subfamily C member 2 OS=Homo sapiens OX=9606 GN=DNAJC2 PE=1 SV=4	72.465	6.4	3	81.21	0.596899	0.685807	0.651606	0.186015	0.99991	-0.200316	0.623251	0.570546	0.518728	0.852885
DNJC3	DNAJC3	DnaJ homolog subfamily C member 3 OS=Homo sapiens OX=9606 GN=DNAJC3 PE=1 SV=1	58	22.2	5	235.61	1.86012	1.96814	0.545949	0.262848	0.99991	-0.081437	1.91372	1.80652	2.10811	1.82817
DNJC5	DNAJC5	DnaJ homolog subfamily C member 5 OS=Homo sapiens OX=9606 GN=DNAJC5 PE=1 SV=1	22.933	45.5	4	195.89	4.82191	5.45854	0.659638	0.180694	0.99991	-0.178911	4.55441	5.0894	4.244	6.67307
DNJC7	DNAJC7	DnaJ homolog subfamily C member 7 OS=Homo sapiens OX=9606 GN=DNAJC7 PE=1 SV=2	57.203	17.4	7	328.12	2.37749	2.57505	0.578741	0.237516	0.99991	-0.115158	2.43405	2.32094	2.87043	2.27967
DNJC8	DNAJC8	DnaJ homolog subfamily C member 8 OS=Homo sapiens OX=9606 GN=DNAJC8 PE=1 SV=2	29.823	35.6	9	340.62	2.59495	2.9449	0.375655	0.425211	0.99991	-0.18251	2.29838	2.89153	2.85605	3.03375
DNJC9	DNAJC9	DnaJ homolog subfamily C member 9 OS=Homo sapiens OX=9606 GN=DNAJC9 PE=1 SV=1	30.062	35.8	7	344.08	5.65433	5.05342	0.331059	0.480095	0.99991	0.162097	5.77211	5.53656	5.51064	4.59619
DNLI1	LIG1	DNA ligase 1 OS=Homo sapiens OX=9606 GN=LIG1 PE=1 SV=1	102.301	2.8	2	83.84	0.219536	0.321936	0.348643	0.457618	0.99991	-0.552317	0.25046	0.188612	0.400411	0.243461
DNLZ	DNLZ	DNL-type zinc finger protein OS=Homo sapiens OX=9606 GN=DNLZ PE=1 SV=1	19.477	20.2	1	16.3	0.705542	0.511177	0.394052	0.404446	0.99991	0.46491	0.585949	0.825136	0.376074	0.64628
DNM1L	DNM1L	Dynamin-1-like protein OS=Homo sapiens OX=9606 GN=DNM1L PE=1 SV=2	82.339	48.5	21	1177.57	6.16649	6.11846	0.93453	0.0294067	0.99991	0.0112801	5.80793	6.52505	6.49175	5.74517
DNMBP	DNMBP	Dynamin-binding protein OS=Homo sapiens OX=9606 GN=DNMBP PE=1 SV=1	178.719	4.2	4	120.17	0.398367	0.40953	0.959945	0.0177537	0.99991	-0.0398722	0.400632	0.396102	0.60643	0.212631
DNMT1	DNMT1	DNA (cytosine-5)-methyltransferase 1 OS=Homo sapiens OX=9606 GN=DNMT1 PE=1 SV=2	185.388	7.1	10	364.18	1.37763	1.72839	0.497086	0.303568	0.99991	-0.32724	1.79726	0.957998	1.80332	1.65347
DNPEP	DNPEP	Aspartyl aminopeptidase OS=Homo sapiens OX=9606 GN=DNPEP PE=1 SV=2	54.004	9.7	4	144.5	1.6099	1.55829	0.788056	0.103443	0.99991	0.0470045	1.51275	1.70704	1.4209	1.69568
DNS2A	DNASE2	Deoxyribonuclease-2-alpha OS=Homo sapiens OX=9606 GN=DNASE2 PE=1 SV=2	40.069	3.3	1	30.78	1.07118	0.560526	0.38239	0.417494	0.99991	0.934354	0.623538	1.51883	0.665646	0.455405
DNSL1	DNASE1L1	Deoxyribonuclease-1-like 1 OS=Homo sapiens OX=9606 GN=DNASE1L1 PE=1 SV=1	34.214	6	1	73.96	2.12636	2.87798	0.489941	0.309856	0.99991	-0.43667	1.62004	2.63268	2.13844	3.61751
DOC10	DOCK10	Dedicator of cytokinesis protein 10 OS=Homo sapiens OX=9606 GN=DOCK10 PE=1 SV=3	251.825	4	7	300.84	1.30077	1.45631	0.757147	0.12082	0.99991	-0.162957	1.53127	1.07027	1.83033	1.0823
DOCK1	DOCK1	Dedicator of cytokinesis protein 1 OS=Homo sapiens OX=9606 GN=DOCK1 PE=1 SV=2	216.178	1.3	2	53.8	21.2342	18.5564	0.130967	0.882837	0.99991	0.194474	22.3087	20.1596	18.4704	18.6423
DOCK3	DOCK3	Dedicator of cytokinesis protein 3 OS=Homo sapiens OX=9606 GN=DOCK3 PE=1 SV=1	235.006	0.4	1	34.93	4.66263	5.49807	0.123125	0.909655	0.99991	-0.237783	4.61233	4.71293	5.17815	5.818
DOCK5	DOCK5	Dedicator of cytokinesis protein 5 OS=Homo sapiens OX=9606 GN=DOCK5 PE=1 SV=3	216.198	1.2	1	28.44	0.0994102	0.0810108	0.324966	0.488163	0.99991	0.29528	0.111539	0.0872816	0.0884337	0.0735878
DOCK6	DOCK6	Dedicator of cytokinesis protein 6 OS=Homo sapiens OX=9606 GN=DOCK6 PE=1 SV=3	231.296	1.5	2	53.92	0.101304	0.0776699	0.0725859	1.13915	0.99991	0.383258	0.101266	0.101341	0.07093	0.0844097
DOCK7	DOCK7	Dedicator of cytokinesis protein 7 OS=Homo sapiens OX=9606 GN=DOCK7 PE=1 SV=4	244.289	5.2	8	221.06	1.90411	2.04004	0.53827	0.269	0.99991	-0.0994803	1.98721	1.821	2.20493	1.87515
DOCK8	DOCK8	Dedicator of cytokinesis protein 8 OS=Homo sapiens OX=9606 GN=DOCK8 PE=1 SV=3	240.886	0.3	1	38.91	0.119388	0.127078	0.630455	0.200346	0.99991	-0.0900579	0.120178	0.118597	0.113428	0.140728
DOCK9	DOCK9	Dedicator of cytokinesis protein 9 OS=Homo sapiens OX=9606 GN=DOCK9 PE=1 SV=2	238.519	2	2	83.79	0.198497	0.166265	0.250401	0.601364	0.99991	0.255627	0.218378	0.178616	0.169387	0.163144
DOHH	DOHH	Deoxyhypusine hydroxylase OS=Homo sapiens OX=9606 GN=DOHH PE=1 SV=1	33.283	6.6	1	22.28	1.11169	1.18997	0.547348	0.261736	0.99991	-0.0981709	1.03509	1.18829	1.26757	1.11237
DOK3	DOK3	Docking protein 3 OS=Homo sapiens OX=9606 GN=DOK3 PE=1 SV=2	53.996	3	1	33.11	0.0758227	0.270922	0.266159	0.574859	0.99991	-1.83718	0.0743554	0.07729	0.143224	0.398621
DOPD	DDT	D-dopachrome decarboxylase OS=Homo sapiens OX=9606 GN=DDT PE=1 SV=3	12.818	30.5	3	164.58	13.8731	11.6646	0.542608	0.265514	0.99991	0.250151	11.4744	16.2718	13.5259	9.80335
DOPP1	DOLPP1	Dolichyldiphosphatase 1 OS=Homo sapiens OX=9606 GN=DOLPP1 PE=2 SV=1	27.127	5.5	1	14.67	0.0743679	0.0591497	0.810825	0.091073	0.99991	0.33031	0.113737	0.0349988	0.0987727	0.0195266
DP13A	APPL1	DCC-interacting protein 13-alpha OS=Homo sapiens OX=9606 GN=APPL1 PE=1 SV=1	80.298	14.1	6	213.31	0.987829	0.934846	0.865192	0.0628874	0.99991	0.0795333	0.724525	1.25113	0.854201	1.01549
DP13B	APPL2	DCC-interacting protein 13-beta OS=Homo sapiens OX=9606 GN=APPL2 PE=1 SV=3	74.959	24.2	11	436.97	3.06102	2.84635	0.756172	0.12138	0.99991	0.1049	2.46455	3.65748	2.93991	2.75278
DPH5	DPH5	Diphthine methyl ester synthase OS=Homo sapiens OX=9606 GN=DPH5 PE=1 SV=2	31.973	7.7	2	55.63	0.231212	0.222327	0.834302	0.0786765	0.99991	0.0565296	0.259969	0.202454	0.246223	0.198431
DPM1	DPM1	Dolichol-phosphate mannosyltransferase subunit 1 OS=Homo sapiens OX=9606 GN=DPM1 PE=1 SV=1	29.673	27.7	5	190.15	1.93485	1.91553	0.974125	0.0113853	0.99991	0.014475	2.18657	1.68312	2.3793	1.45176
DPM3	DPM3	Dolichol-phosphate mannosyltransferase subunit 3 OS=Homo sapiens OX=9606 GN=DPM3 PE=1 SV=2	10.258	10.9	1	52.64	1.32031	1.41324	0.539671	0.267871	0.99991	-0.0981309	1.3989	1.24172	1.51266	1.31382
DPOA2	POLA2	DNA polymerase alpha subunit B OS=Homo sapiens OX=9606 GN=POLA2 PE=1 SV=2	66.762	3	1	27.95	0.00523344	0.0196883	0.244592	0.611558	0.99991	-1.9115	0.00183615	0.00863073	0.011499	0.0278775
DPOD1	POLD1	DNA polymerase delta catalytic subunit OS=Homo sapiens OX=9606 GN=POLD1 PE=1 SV=2	125.035	2.8	1	60.39	0.22269	0.319591	0.29261	0.53371	0.99991	-0.521193	0.216379	0.229	0.387765	0.251418
DPOD3	POLD3	DNA polymerase delta subunit 3 OS=Homo sapiens OX=9606 GN=POLD3 PE=1 SV=2	51.653	5.8	2	69.05	0.463867	0.497497	0.676573	0.169685	0.99991	-0.100976	0.457914	0.46982	0.566814	0.428179
DPOE3	POLE3	DNA polymerase epsilon subunit 3 OS=Homo sapiens OX=9606 GN=POLE3 PE=1 SV=1	16.906	29.9	2	109.8	1.41588	2.12894	0.0216997	1.66355	0.99991	-0.588442	1.40974	1.42201	2.23555	2.02233
DPOG1	POLG	DNA polymerase subunit gamma-1 OS=Homo sapiens OX=9606 GN=POLG PE=1 SV=1	140.614	0.6	1	21.47	0.699873	0.362472	0.129656	0.887208	0.99991	0.949224	0.807113	0.592633	0.444457	0.280487
DPOLB	POLB	DNA polymerase beta OS=Homo sapiens OX=9606 GN=POLB PE=1 SV=3	38.325	9.6	3	72.29	0.325846	0.392349	0.27243	0.564745	0.99991	-0.267949	0.341293	0.310399	0.350786	0.433912
DPP2	DPP7	Dipeptidyl peptidase 2 OS=Homo sapiens OX=9606 GN=DPP7 PE=1 SV=3	54.763	6.3	2	51.57	0.95332	0.750779	0.635909	0.196605	0.99991	0.344573	0.60412	1.30252	0.639966	0.861591
DPP3	DPP3	Dipeptidyl peptidase 3 OS=Homo sapiens OX=9606 GN=DPP3 PE=1 SV=2	82.88	34.6	16	901.79	10.7532	10.5346	0.686676	0.163248	0.99991	0.0296286	10.4049	11.1015	10.2214	10.8479
DPP4	DPP4	Dipeptidyl peptidase 4 OS=Homo sapiens OX=9606 GN=DPP4 PE=1 SV=2	88.907	19.8	14	580.37	9.06115	5.56845	0.453492	0.34343	0.99991	0.702419	5.38689	12.7354	6.47533	4.66156
DPP9	DPP9	Dipeptidyl peptidase 9 OS=Homo sapiens OX=9606 GN=DPP9 PE=1 SV=3	98.999	23.5	13	413.19	4.66517	4.59055	0.917429	0.0374277	0.99991	0.0232643	5.02219	4.30816	5.11795	4.06314
DPY30	DPY30	Protein dpy-30 homolog OS=Homo sapiens OX=9606 GN=DPY30 PE=1 SV=1	11.243	25.3	2	69.46	1.71062	1.55388	0.793786	0.100297	0.99991	0.138646	1.62064	1.8006	2.07204	1.03572
DPYD	DPYD	Dihydropyrimidine dehydrogenase [NADP(+)] OS=Homo sapiens OX=9606 GN=DPYD PE=1 SV=2	113.382	1.7	1	49.09	0.664767	0.261861	0.459191	0.338007	0.99991	1.34405	0.227114	1.10242	0.33122	0.192501
DPYL1	CRMP1	Dihydropyrimidinase-related protein 1 OS=Homo sapiens OX=9606 GN=CRMP1 PE=1 SV=1	62.487	19.8	5	543.34	0.577871	0.234168	0.362763	0.440377	0.99991	1.30321	0.869681	0.286062	0.269362	0.198973
DPYL2	DPYSL2	Dihydropyrimidinase-related protein 2 OS=Homo sapiens OX=9606 GN=DPYSL2 PE=1 SV=1	62.711	53.1	20	1638.96	47.2113	44.4906	0.794313	0.100009	0.99991	0.0856306	38.1084	56.3141	43.5333	45.4479
DPYL3	DPYSL3	Dihydropyrimidinase-related protein 3 OS=Homo sapiens OX=9606 GN=DPYSL3 PE=1 SV=1	62.323	38.4	11	1050	15.2951	19.6832	0.53873	0.268629	0.99991	-0.363901	17.0805	13.5096	25.3784	13.9881
DRAXI	DRAXIN	Draxin OS=Homo sapiens OX=9606 GN=DRAXIN PE=1 SV=2	39.196	2.6	1	19.04	1.07493	1.20498	0.642776	0.19194	0.99991	-0.164772	1.20877	0.941081	1.00523	1.40473
DREB	DBN1	Drebrin OS=Homo sapiens OX=9606 GN=DBN1 PE=1 SV=4	71.842	33.4	23	1231.02	32.0031	36.8454	0.591967	0.227703	0.99991	-0.203272	39.65	24.3563	36.3778	37.313
DRG1	DRG1	Developmentally-regulated GTP-binding protein 1 OS=Homo sapiens OX=9606 GN=DRG1 PE=1 SV=1	40.802	24	8	384.11	3.14652	2.94437	0.536109	0.270747	0.99991	0.0957957	3.41805	2.87499	2.9724	2.91635
DRG2	DRG2	Developmentally-regulated GTP-binding protein 2 OS=Homo sapiens OX=9606 GN=DRG2 PE=1 SV=1	41.12	12.9	4	132.68	1.23088	1.15987	0.770924	0.112988	0.99991	0.0857239	1.10751	1.35424	1.33394	0.985795
DRS7B	DHRS7B	Dehydrogenase/reductase SDR family member 7B OS=Homo sapiens OX=9606 GN=DHRS7B PE=1 SV=2	35.382	4.6	1	27.41	0.341106	0.329185	0.913097	0.0394831	0.99991	0.0513213	0.36095	0.321262	0.234614	0.423756
DSG1	DSG1	Desmoglein-1 OS=Homo sapiens OX=9606 GN=DSG1 PE=1 SV=2	114.702	4.7	3	141.6	0.0360967	0.102769	0.188893	0.723784	0.99991	-1.50947	0.0189113	0.053282	0.0734363	0.132102
DSRAD	ADAR	Double-stranded RNA-specific adenosine deaminase OS=Homo sapiens OX=9606 GN=ADAR PE=1 SV=4	137.178	8	7	268.48	1.58316	3.22471	0.296892	0.527402	0.99991	-1.02636	1.94002	1.22631	4.34306	2.10635
DTD1	DTD1	D-aminoacyl-tRNA deacylase 1 OS=Homo sapiens OX=9606 GN=DTD1 PE=1 SV=2	23.58	14.8	3	145.61	2.29995	2.33343	0.94401	0.0250232	0.99991	-0.0208503	2.22095	2.37895	2.74815	1.91871
DTX3L	DTX3L	E3 ubiquitin-protein ligase DTX3L OS=Homo sapiens OX=9606 GN=DTX3L PE=1 SV=1	84.585	9.9	5	154.47	0.523267	0.684387	0.631632	0.199536	0.99991	-0.387264	0.322308	0.724226	0.478743	0.890031
DUS23	DUSP23	Dual specificity protein phosphatase 23 OS=Homo sapiens OX=9606 GN=DUSP23 PE=1 SV=1	16.806	5.3	1	33.88	0.0326529	0	0.0531029	1.27488	0.99991	Inf	0.0248126	0.0404933	0	0
DUS3	DUSP3	Dual specificity protein phosphatase 3 OS=Homo sapiens OX=9606 GN=DUSP3 PE=1 SV=1	20.693	35.1	5	345.44	4.07832	4.51128	0.744365	0.128214	0.99991	-0.145564	4.6402	3.51644	5.52363	3.49894
DUS3L	DUS3L	tRNA-dihydrouridine(47) synthase [NAD(P)(+)]-like OS=Homo sapiens OX=9606 GN=DUS3L PE=1 SV=2	73.688	2.8	1	36.56	0.349013	0.438487	0.767369	0.114996	0.99991	-0.329255	0.242482	0.455544	0.196383	0.680592
DUT	DUT	Deoxyuridine 5'-triphosphate nucleotidohydrolase, mitochondrial OS=Homo sapiens OX=9606 GN=DUT PE=1 SV=4	26.832	36.1	7	384.19	17.0479	16.3547	0.849365	0.0709057	0.99991	0.0598949	13.8337	20.2621	16.4937	16.2156
DVL2	DVL2	Segment polarity protein dishevelled homolog DVL-2 OS=Homo sapiens OX=9606 GN=DVL2 PE=1 SV=1	79.184	1.6	1	55.82	0.16254	0.130789	0.277575	0.55662	0.99991	0.313553	0.141121	0.183959	0.129061	0.132517
DX39A	DDX39A	ATP-dependent RNA helicase DDX39A OS=Homo sapiens OX=9606 GN=DDX39A PE=1 SV=2	49.611	31.4	3	656.02	10.613	11.8596	0.494501	0.305833	0.99991	-0.160227	10.5564	10.6695	13.3632	10.3561
DX39B	DDX39B	Spliceosome RNA helicase DDX39B OS=Homo sapiens OX=9606 GN=DDX39B PE=1 SV=1	49.416	32.9	4	751.95	31.1929	29.8916	0.64804	0.188399	0.99991	0.0614763	31.8352	30.5506	32.2529	27.5304
DYH1	DNAH1	Dynein axonemal heavy chain 1 OS=Homo sapiens OX=9606 GN=DNAH1 PE=2 SV=5	491.158	0.2	1	22.88	0.398071	0.39169	0.965683	0.0151655	0.99991	0.0233157	0.479926	0.316217	0.494499	0.28888
DYH10	DNAH10	Dynein axonemal heavy chain 10 OS=Homo sapiens OX=9606 GN=DNAH10 PE=1 SV=4	517.705	0.5	2	32.56	1.89858	1.50278	0.327555	0.484716	0.99991	0.337285	1.72636	2.0708	1.24737	1.75819
DYH6	DNAH6	Dynein axonemal heavy chain 6 OS=Homo sapiens OX=9606 GN=DNAH6 PE=2 SV=3	479.671	0.3	1	27.7	2.93817	3.21807	0.814015	0.0893675	0.99991	-0.131279	1.94586	3.93048	2.88848	3.54767
DYHC1	DYNC1H1	Cytoplasmic dynein 1 heavy chain 1 OS=Homo sapiens OX=9606 GN=DYNC1H1 PE=1 SV=5	534.809	34.8	130	6888.45	33.8736	35.4851	0.405012	0.392533	0.99991	-0.0670499	35.1788	32.5685	36.3011	34.6691
DYL1	DYNLL1	Dynein light chain 1, cytoplasmic OS=Homo sapiens OX=9606 GN=DYNLL1 PE=1 SV=1	10.53	12.4	1	90.17	17.3605	14.4133	0.484809	0.31443	0.99991	0.268417	18.6446	16.0765	17.6337	11.1928
DYLT1	DYNLT1	Dynein light chain Tctex-type 1 OS=Homo sapiens OX=9606 GN=DYNLT1 PE=1 SV=1	12.672	14.2	2	173.67	1.825	1.84332	0.943285	0.0253569	0.99991	-0.0144118	1.79065	1.85935	1.61785	2.06879
DYN2	DNM2	Dynamin-2 OS=Homo sapiens OX=9606 GN=DNM2 PE=1 SV=2	98.345	24.9	19	680.62	6.2686	6.24657	0.961886	0.0168764	0.99991	0.00507831	5.9627	6.5745	5.97606	6.51708
DYR	DHFR	Dihydrofolate reductase OS=Homo sapiens OX=9606 GN=DHFR PE=1 SV=2	21.496	27.3	4	182.46	9.47261	9.74282	0.834871	0.0783805	0.99991	-0.040578	9.30577	9.63944	10.8718	8.61387
DYSF	DYSF	Dysferlin OS=Homo sapiens OX=9606 GN=DYSF PE=1 SV=1	239.254	18.2	26	1111.67	4.44041	5.92057	0.754027	0.122613	0.99991	-0.415044	6.6008	2.28001	2.40733	9.43381
DYST	DST	Dystonin OS=Homo sapiens OX=9606 GN=DST PE=1 SV=4	865.259	13.9	67	2886.56	3.46752	4.3168	0.578956	0.237355	0.99991	-0.316058	4.75201	2.18303	4.47093	4.16266
E2AK2	EIF2AK2	Interferon-induced, double-stranded RNA-activated protein kinase OS=Homo sapiens OX=9606 GN=EIF2AK2 PE=1 SV=2	62.512	23	9	379.37	2.6454	2.52189	0.815359	0.088651	0.99991	0.0689823	2.18192	3.10888	2.48586	2.55791
E2AK4	EIF2AK4	eIF-2-alpha kinase GCN2 OS=Homo sapiens OX=9606 GN=EIF2AK4 PE=1 SV=3	188.276	3	3	121.09	0.404147	0.341127	0.679666	0.167705	0.99991	0.244572	0.473456	0.334838	0.453208	0.229045
E41L2	EPB41L2	Band 4.1-like protein 2 OS=Homo sapiens OX=9606 GN=EPB41L2 PE=1 SV=1	113.032	25.8	15	675.25	3.36162	3.99801	0.510928	0.29164	0.99991	-0.250127	3.46695	3.25629	4.79363	3.2024
E41L5	EPB41L5	Band 4.1-like protein 5 OS=Homo sapiens OX=9606 GN=EPB41L5 PE=1 SV=3	82.375	4.6	2	54.61	1.14782	0.869619	0.749429	0.12527	0.99991	0.400441	1.85521	0.440434	1.14756	0.591676
EAA1	SLC1A3	Excitatory amino acid transporter 1 OS=Homo sapiens OX=9606 GN=SLC1A3 PE=1 SV=1	59.705	10.1	3	148.27	0.226692	0.109858	0.224953	0.647907	0.99991	1.04509	0.202445	0.250939	0.0470178	0.172699
EBP2	EBNA1BP2	Probable rRNA-processing protein EBP2 OS=Homo sapiens OX=9606 GN=EBNA1BP2 PE=1 SV=2	34.887	10.5	2	79.37	2.69689	3.34748	0.529459	0.276168	0.99991	-0.311775	2.53672	2.85707	4.19515	2.49981
ECD	ECD	Protein ecdysoneless homolog OS=Homo sapiens OX=9606 GN=ECD PE=1 SV=1	73.339	4.8	1	16.61	0.152564	0.225244	0.342061	0.465896	0.99991	-0.562078	0.150849	0.154279	0.284043	0.166445
ECE1	ECE1	Endothelin-converting enzyme 1 OS=Homo sapiens OX=9606 GN=ECE1 PE=1 SV=2	87.906	4.4	2	77.25	1.16351	1.07713	0.778428	0.108782	0.99991	0.111299	1.4309	0.896125	1.10496	1.04929
ECH1	ECH1	Delta(3,5)-Delta(2,4)-dienoyl-CoA isomerase, mitochondrial OS=Homo sapiens OX=9606 GN=ECH1 PE=1 SV=2	36.136	42.7	10	649.48	10.9592	9.37721	0.69565	0.157609	0.99991	0.224913	7.50705	14.4114	8.79353	9.96088
ECHA	HADHA	Trifunctional enzyme subunit alpha, mitochondrial OS=Homo sapiens OX=9606 GN=HADHA PE=1 SV=2	83.688	38.5	27	1560.52	35.2938	33.9113	0.785133	0.105057	0.99991	0.0576463	31.0636	39.5239	32.5519	35.2707
ECHB	HADHB	Trifunctional enzyme subunit beta, mitochondrial OS=Homo sapiens OX=9606 GN=HADHB PE=1 SV=3	51.547	37.3	16	726.79	25.0328	24.9008	0.925196	0.0337663	0.99991	0.00762605	24.2699	25.7957	23.9182	25.8834
ECHD1	ECHDC1	Ethylmalonyl-CoA decarboxylase OS=Homo sapiens OX=9606 GN=ECHDC1 PE=1 SV=2	33.848	39.1	9	394.33	4.69264	4.71914	0.970618	0.0129515	0.99991	-0.00812473	4.22649	5.15878	5.15405	4.28422
ECHM	ECHS1	Enoyl-CoA hydratase, mitochondrial OS=Homo sapiens OX=9606 GN=ECHS1 PE=1 SV=4	31.823	22.1	8	528.19	19.3863	18.1238	0.75976	0.119324	0.99991	0.0971511	15.8947	22.8778	19.0294	17.2181
ECHP	EHHADH	Peroxisomal bifunctional enzyme OS=Homo sapiens OX=9606 GN=EHHADH PE=1 SV=3	80.072	4.3	2	59.18	0.429339	0.39276	0.29609	0.528576	0.99991	0.128471	0.441594	0.417084	0.369716	0.415804
ECI1	ECI1	Enoyl-CoA delta isomerase 1, mitochondrial OS=Homo sapiens OX=9606 GN=ECI1 PE=1 SV=1	33.08	9.3	2	114.15	4.81918	4.06505	0.768337	0.114448	0.99991	0.245514	2.62305	7.0153	3.62793	4.50217
ECI2	ECI2	Enoyl-CoA delta isomerase 2 OS=Homo sapiens OX=9606 GN=ECI2 PE=1 SV=4	43.957	9.6	3	146.48	1.09831	1.53929	0.217699	0.662143	0.99991	-0.486982	0.93318	1.26344	1.72471	1.35388
ECM1	ECM1	Extracellular matrix protein 1 OS=Homo sapiens OX=9606 GN=ECM1 PE=1 SV=2	62.232	15.2	6	179.88	1.40512	2.02512	0.239554	0.620597	0.99991	-0.527314	1.44529	1.36495	1.65289	2.39735
ECM29	ECPAS	Proteasome adapter and scaffold protein ECM29 OS=Homo sapiens OX=9606 GN=ECPAS PE=1 SV=2	205.985	8.3	12	369.78	2.39127	2.37304	0.964436	0.0157267	0.99991	0.0110381	2.17901	2.60352	2.66647	2.07962
EDC3	EDC3	Enhancer of mRNA-decapping protein 3 OS=Homo sapiens OX=9606 GN=EDC3 PE=1 SV=1	56.784	2.8	2	50.85	0.104887	0.123725	0.746194	0.127148	0.99991	-0.238301	0.054123	0.155651	0.123871	0.123579
EDC4	EDC4	Enhancer of mRNA-decapping protein 4 OS=Homo sapiens OX=9606 GN=EDC4 PE=1 SV=1	152.992	14.3	10	430.1	3.45384	3.18149	0.563519	0.249091	0.99991	0.118496	3.1329	3.77477	2.94788	3.41511
EDF1	EDF1	Endothelial differentiation-related factor 1 OS=Homo sapiens OX=9606 GN=EDF1 PE=1 SV=1	16.359	23.6	3	181.63	0.674676	0.668336	0.93836	0.0276303	0.99991	0.0136224	0.606486	0.742866	0.693247	0.643424
EDIL3	EDIL3	EGF-like repeat and discoidin I-like domain-containing protein 3 OS=Homo sapiens OX=9606 GN=EDIL3 PE=1 SV=1	55.098	25.2	8	329.38	0.59445	0.92825	0.657	0.182435	0.99991	-0.642958	0.375886	0.813014	0.319927	1.53657
EEA1	EEA1	Early endosome antigen 1 OS=Homo sapiens OX=9606 GN=EEA1 PE=1 SV=2	163.337	30.3	31	1517.75	3.81509	4.16832	0.828945	0.0814744	0.99991	-0.127747	2.377	5.25319	4.20775	4.12888
EF1A1	EEF1A1	Elongation factor 1-alpha 1 OS=Homo sapiens OX=9606 GN=EEF1A1 PE=1 SV=1	50.451	39.6	20	1210.01	751.116	775.217	0.870781	0.0600908	0.99991	-0.0455633	791.066	711.167	899.741	650.692
EF1B	EEF1B2	Elongation factor 1-beta OS=Homo sapiens OX=9606 GN=EEF1B2 PE=1 SV=3	24.919	35.6	8	600.84	81.2027	81.4861	0.934834	0.0292653	0.99991	-0.00502518	78.2081	84.1974	80.8195	82.1527
EF1D	EEF1D	Elongation factor 1-delta OS=Homo sapiens OX=9606 GN=EEF1D PE=1 SV=5	31.217	44.5	16	1116.44	53.6387	54.2044	0.837234	0.077153	0.99991	-0.0151361	51.2138	56.0636	54.1955	54.2133
EF1G	EEF1G	Elongation factor 1-gamma OS=Homo sapiens OX=9606 GN=EEF1G PE=1 SV=3	50.429	40.3	23	1268.56	42.0459	40.1922	0.749775	0.125069	0.99991	0.0650476	43.6954	40.3964	44.9881	35.3964
EF2	EEF2	Elongation factor 2 OS=Homo sapiens OX=9606 GN=EEF2 PE=1 SV=4	96.246	38.2	47	2462.9	65.0188	68.4038	0.265327	0.576219	0.99991	-0.0732189	66.9643	63.0733	69.4528	67.3548
EF2K	EEF2K	Eukaryotic elongation factor 2 kinase OS=Homo sapiens OX=9606 GN=EEF2K PE=1 SV=2	82.663	2.3	1	19.76	0.162123	0.0638571	0.0394072	1.40442	0.99991	1.34417	0.175878	0.148368	0.0491919	0.0785224
EFGM	GFM1	Elongation factor G, mitochondrial OS=Homo sapiens OX=9606 GN=GFM1 PE=1 SV=2	84.103	14.1	9	304.19	2.98661	2.92861	0.921785	0.0353705	0.99991	0.0282927	2.91586	3.05737	3.44655	2.41068
EFHD2	EFHD2	EF-hand domain-containing protein D2 OS=Homo sapiens OX=9606 GN=EFHD2 PE=1 SV=1	26.794	26.7	6	244.22	3.75424	4.15562	0.67915	0.168034	0.99991	-0.146543	3.77624	3.73224	4.99315	3.3181
EFL1	EFL1	Elongation factor-like GTPase 1 OS=Homo sapiens OX=9606 GN=EFL1 PE=1 SV=2	126.661	6.9	6	187.81	1.1431	1.24436	0.838767	0.0763588	0.99991	-0.122445	1.395	0.891203	1.60298	0.885734
EFNB1	EFNB1	Ephrin-B1 OS=Homo sapiens OX=9606 GN=EFNB1 PE=1 SV=1	38.382	3.5	1	14.82	0.156278	0.0642005	0.0638963	1.19452	0.99991	1.28346	0.180474	0.132081	0.0605965	0.0678044
EFNMT	EEF1AKNMT	eEF1A lysine and N-terminal methyltransferase OS=Homo sapiens OX=9606 GN=EEF1AKNMT PE=1 SV=1	79.573	1.9	1	27.51	0.419261	0.269977	0.368165	0.433957	0.99991	0.635013	0.458985	0.379538	0.393229	0.146725
EFR3A	EFR3A	Protein EFR3 homolog A OS=Homo sapiens OX=9606 GN=EFR3A PE=1 SV=2	93.777	4	3	76.65	0.18264	0.344351	0.62991	0.200722	0.99991	-0.914875	0.0639813	0.301299	0.0829941	0.605707
EFTS	TSFM	Elongation factor Ts, mitochondrial OS=Homo sapiens OX=9606 GN=TSFM PE=1 SV=2	35.71	20.3	3	143.86	9.03376	9.0325	0.99948	0.000225975	0.99991	0.00020114	7.76253	10.305	10.1791	7.88592
EFTU	TUFM	Elongation factor Tu, mitochondrial OS=Homo sapiens OX=9606 GN=TUFM PE=1 SV=2	49.852	30.5	13	848.11	36.092	30.3417	0.193393	0.71356	0.99991	0.250379	33.1315	39.0525	30.004	30.6793
EGFR	EGFR	Epidermal growth factor receptor OS=Homo sapiens OX=9606 GN=EGFR PE=1 SV=2	137.612	8.3	6	217.93	1.60919	1.69539	0.761672	0.118232	0.99991	-0.075283	1.5127	1.70568	1.92426	1.46651
EGLN	ENG	Endoglin OS=Homo sapiens OX=9606 GN=ENG PE=1 SV=2	71.559	4.7	2	183.93	8.99378	9.64995	0.867951	0.0615049	0.99991	-0.101594	11.7233	6.26431	11.8135	7.48643
EGLN1	EGLN1	Egl nine homolog 1 OS=Homo sapiens OX=9606 GN=EGLN1 PE=1 SV=1	46.847	5.6	1	54.41	0.155291	0.180952	0.381102	0.418959	0.99991	-0.220641	0.140631	0.16995	0.163191	0.198714
EH1L1	EHBP1L1	EH domain-binding protein 1-like protein 1 OS=Homo sapiens OX=9606 GN=EHBP1L1 PE=1 SV=2	162.554	5.6	6	249.73	1.10611	1.37626	0.484447	0.314754	0.99991	-0.315258	1.368	0.844222	1.55574	1.19678
EHD1	EHD1	EH domain-containing protein 1 OS=Homo sapiens OX=9606 GN=EHD1 PE=1 SV=2	60.646	57.3	18	1344.97	11.9174	14.6471	0.619785	0.207759	0.99991	-0.297547	15.6536	8.18122	17.4909	11.8033
EHD2	EHD2	EH domain-containing protein 2 OS=Homo sapiens OX=9606 GN=EHD2 PE=1 SV=2	61.294	42.5	18	1126.14	16.9695	15.9009	0.66017	0.180344	0.99991	0.0938328	14.9383	19.0007	16.3978	15.404
EHD4	EHD4	EH domain-containing protein 4 OS=Homo sapiens OX=9606 GN=EHD4 PE=1 SV=1	61.365	26.1	9	583.4	3.53684	2.25392	0.467844	0.329899	0.99991	0.650026	4.66573	2.40796	3.15318	1.35467
EI2BA	EIF2B1	Translation initiation factor eIF-2B subunit alpha OS=Homo sapiens OX=9606 GN=EIF2B1 PE=1 SV=1	33.976	14.4	4	146.13	2.36529	1.95759	0.393299	0.405277	0.99991	0.272942	2.53716	2.19342	2.29396	1.62122
EI2BB	EIF2B2	Translation initiation factor eIF-2B subunit beta OS=Homo sapiens OX=9606 GN=EIF2B2 PE=1 SV=3	39.193	24.8	7	311.73	6.28462	6.07283	0.771283	0.112786	0.99991	0.049455	6.69077	5.87846	6.56407	5.58159
EI2BD	EIF2B4	Translation initiation factor eIF-2B subunit delta OS=Homo sapiens OX=9606 GN=EIF2B4 PE=1 SV=2	58.035	10.1	2	117.1	2.67758	2.51443	0.356051	0.448488	0.99991	0.0906972	2.81298	2.54218	2.53569	2.49317
EI2BE	EIF2B5	Translation initiation factor eIF-2B subunit epsilon OS=Homo sapiens OX=9606 GN=EIF2B5 PE=1 SV=3	81.071	4.6	1	28.69	1.10328	0.960126	0.144088	0.841373	0.99991	0.200504	1.05622	1.15034	0.921067	0.999185
EI2BG	EIF2B3	Translation initiation factor eIF-2B subunit gamma OS=Homo sapiens OX=9606 GN=EIF2B3 PE=1 SV=1	50.949	6.9	2	68.38	0.351306	0.41048	0.603378	0.219411	0.99991	-0.224586	0.259223	0.443388	0.380484	0.440477
EIF1B	EIF1B	Eukaryotic translation initiation factor 1b OS=Homo sapiens OX=9606 GN=EIF1B PE=1 SV=2	12.93	27.4	3	204.76	15.7981	16.2152	0.872586	0.0591918	0.99991	-0.0375975	17.1165	14.4797	18.095	14.3354
EIF2A	EIF2A	Eukaryotic translation initiation factor 2A OS=Homo sapiens OX=9606 GN=EIF2A PE=1 SV=3	65.519	19.1	8	323.23	2.63183	2.40126	0.174787	0.757492	0.99991	0.132271	2.575	2.68865	2.30522	2.4973
EIF2D	EIF2D	Eukaryotic translation initiation factor 2D OS=Homo sapiens OX=9606 GN=EIF2D PE=1 SV=3	65.293	6.7	3	113.58	0.534685	0.523873	0.963635	0.0160873	0.99991	0.0294731	0.415201	0.65417	0.696697	0.351049
EIF3A	EIF3A	Eukaryotic translation initiation factor 3 subunit A OS=Homo sapiens OX=9606 GN=EIF3A PE=1 SV=1	166.867	31.5	39	1924.39	19.8859	22.3497	0.39003	0.408902	0.99991	-0.16851	20.8713	18.9005	24.3872	20.3122
EIF3B	EIF3B	Eukaryotic translation initiation factor 3 subunit B OS=Homo sapiens OX=9606 GN=EIF3B PE=1 SV=3	92.823	35.4	20	884.41	20.626	22.2174	0.448634	0.348108	0.99991	-0.10723	20.6681	20.5838	23.9196	20.5152
EIF3C	EIF3C	Eukaryotic translation initiation factor 3 subunit C OS=Homo sapiens OX=9606 GN=EIF3C PE=1 SV=1	105.962	21	20	1221.67	15.6076	17.1756	0.486234	0.313154	0.99991	-0.138113	14.6594	16.5557	18.7659	15.5853
EIF3D	EIF3D	Eukaryotic translation initiation factor 3 subunit D OS=Homo sapiens OX=9606 GN=EIF3D PE=1 SV=1	64.56	18.8	8	349.45	13.3829	12.9029	0.812598	0.0901244	0.99991	0.0526917	15.1072	11.6585	13.3402	12.4656
EIF3E	EIF3E	Eukaryotic translation initiation factor 3 subunit E OS=Homo sapiens OX=9606 GN=EIF3E PE=1 SV=1	52.587	39.3	14	826.22	8.0229	9.23089	0.42688	0.369694	0.99991	-0.202346	6.97553	9.07028	9.85913	8.60265
EIF3F	EIF3F	Eukaryotic translation initiation factor 3 subunit F OS=Homo sapiens OX=9606 GN=EIF3F PE=1 SV=1	37.654	30.8	11	537.08	12.5804	12.4263	0.901782	0.0448986	0.99991	0.0177826	13.0684	12.0923	13.4167	11.4358
EIF3G	EIF3G	Eukaryotic translation initiation factor 3 subunit G OS=Homo sapiens OX=9606 GN=EIF3G PE=1 SV=2	35.874	37.5	8	375.75	20.9473	21.8472	0.66069	0.180002	0.99991	-0.0606822	21.5946	20.3	23.4882	20.2062
EIF3H	EIF3H	Eukaryotic translation initiation factor 3 subunit H OS=Homo sapiens OX=9606 GN=EIF3H PE=1 SV=1	40.076	26.7	6	347.95	4.41912	4.60376	0.36608	0.436424	0.99991	-0.0590527	4.57269	4.26555	4.56149	4.64602
EIF3I	EIF3I	Eukaryotic translation initiation factor 3 subunit I OS=Homo sapiens OX=9606 GN=EIF3I PE=1 SV=1	36.878	36	9	569.79	17.7457	20.304	0.129567	0.887504	0.99991	-0.194294	16.7868	18.7045	20.6608	19.9471
EIF3J	EIF3J	Eukaryotic translation initiation factor 3 subunit J OS=Homo sapiens OX=9606 GN=EIF3J PE=1 SV=2	29.159	29.5	6	387.55	9.88727	8.85223	0.117096	0.931457	0.99991	0.159531	9.66528	10.1093	8.5325	9.17196
EIF3K	EIF3K	Eukaryotic translation initiation factor 3 subunit K OS=Homo sapiens OX=9606 GN=EIF3K PE=1 SV=1	25.329	18.8	3	109.96	6.86137	6.08465	0.499514	0.301453	0.99991	0.173323	7.12916	6.59357	6.99617	5.17312
EIF3L	EIF3L	Eukaryotic translation initiation factor 3 subunit L OS=Homo sapiens OX=9606 GN=EIF3L PE=1 SV=1	66.912	31.2	19	949.99	9.65313	9.62999	0.984545	0.00676445	0.99991	0.00346306	9.2962	10.0101	10.6268	8.63321
EIF3M	EIF3M	Eukaryotic translation initiation factor 3 subunit M OS=Homo sapiens OX=9606 GN=EIF3M PE=1 SV=1	42.932	21.7	6	240.55	5.76984	6.08169	0.748064	0.126061	0.99991	-0.0759407	5.70135	5.83834	6.92595	5.23744
EIPR1	EIPR1	EARP and GARP complex-interacting protein 1 OS=Homo sapiens OX=9606 GN=EIPR1 PE=1 SV=2	44.032	10.9	3	115.97	0.435983	0.45287	0.884639	0.0532337	0.99991	-0.0548242	0.348338	0.523629	0.506624	0.399116
ELAV1	ELAVL1	ELAV-like protein 1 OS=Homo sapiens OX=9606 GN=ELAVL1 PE=1 SV=2	36.24	40.5	10	645.31	15.5623	15.3249	0.886898	0.0521264	0.99991	0.0221849	16.0137	15.111	16.7293	13.9204
ELAV2	ELAVL2	ELAV-like protein 2 OS=Homo sapiens OX=9606 GN=ELAVL2 PE=1 SV=2	39.764	5.6	1	93.34	0.224331	0.160687	0.576568	0.239149	0.99991	0.481375	0.320198	0.128464	0.151736	0.169638
ELMD2	ELMOD2	ELMO domain-containing protein 2 OS=Homo sapiens OX=9606 GN=ELMOD2 PE=1 SV=1	35.223	6.8	2	84.84	0.367379	0.294125	0.242691	0.614946	0.99991	0.320836	0.409473	0.325284	0.279185	0.309066
ELMO2	ELMO2	Engulfment and cell motility protein 2 OS=Homo sapiens OX=9606 GN=ELMO2 PE=1 SV=2	83.018	10.1	3	178.33	2.32751	2.16411	0.578059	0.238028	0.99991	0.105015	2.22707	2.42796	1.93707	2.39115
ELN	ELN	Elastin OS=Homo sapiens OX=9606 GN=ELN PE=1 SV=4	68.469	11.3	4	154.04	0.0466903	0.145064	0.467134	0.330559	0.99991	-1.63549	0.0513785	0.0420022	0.0347001	0.255428
ELOA1	ELOA	Elongin-A OS=Homo sapiens OX=9606 GN=ELOA PE=1 SV=2	90.309	4.3	1	68.14	0.479	0.473544	0.97055	0.0129819	0.99991	0.0165279	0.595883	0.362118	0.532592	0.414496
ELOB	ELOB	Elongin-B OS=Homo sapiens OX=9606 GN=ELOB PE=1 SV=1	13.239	14.4	2	62.57	2.02582	2.13748	0.732865	0.134976	0.99991	-0.0774062	1.89514	2.1565	2.39056	1.8844
ELOC	ELOC	Elongin-C OS=Homo sapiens OX=9606 GN=ELOC PE=1 SV=1	12.636	38.4	6	326.57	23.612	22.6062	0.826411	0.0828038	0.99991	0.0627995	20.6398	26.5842	25.3349	19.8776
ELP1	ELP1	Elongator complex protein 1 OS=Homo sapiens OX=9606 GN=ELP1 PE=1 SV=3	151.813	4.3	4	185.79	1.00393	0.718937	0.128164	0.892235	0.99991	0.481718	1.09797	0.909883	0.781967	0.655907
ELP2	ELP2	Elongator complex protein 2 OS=Homo sapiens OX=9606 GN=ELP2 PE=1 SV=2	94.266	3	2	56.56	0.575027	0.445236	0.135447	0.868231	0.99991	0.369058	0.585414	0.564639	0.392911	0.497562
ELYS	AHCTF1	Protein ELYS OS=Homo sapiens OX=9606 GN=AHCTF1 PE=1 SV=3	254.223	2.5	4	135.71	0.341007	0.321193	0.893863	0.0487288	0.99991	0.0863602	0.469841	0.212173	0.346308	0.296078
EMAL3	EML3	Echinoderm microtubule-associated protein-like 3 OS=Homo sapiens OX=9606 GN=EML3 PE=1 SV=1	96.221	8.7	6	214.62	1.00298	0.80567	0.608632	0.215645	0.99991	0.316025	0.67495	1.331	0.809483	0.801857
EMAL4	EML4	Echinoderm microtubule-associated protein-like 4 OS=Homo sapiens OX=9606 GN=EML4 PE=1 SV=3	109.932	14.4	9	345.16	2.64319	2.4681	0.714788	0.145823	0.99991	0.0988787	3.03659	2.24979	2.33268	2.60353
EMC1	EMC1	ER membrane protein complex subunit 1 OS=Homo sapiens OX=9606 GN=EMC1 PE=1 SV=1	112.145	13.4	9	364.27	3.4743	3.36613	0.872483	0.0592432	0.99991	0.0456316	4.06922	2.87938	3.36907	3.36319
EMC10	EMC10	ER membrane protein complex subunit 10 OS=Homo sapiens OX=9606 GN=EMC10 PE=1 SV=1	27.558	6.5	1	39.61	1.4047	1.42474	0.814866	0.0889138	0.99991	-0.0204371	1.34347	1.46592	1.46844	1.38104
EMC2	EMC2	ER membrane protein complex subunit 2 OS=Homo sapiens OX=9606 GN=EMC2 PE=1 SV=1	34.982	22.6	5	236.2	2.53791	1.9157	0.254825	0.593758	0.99991	0.405766	2.38628	2.68954	2.27907	1.55234
EMC3	EMC3	ER membrane protein complex subunit 3 OS=Homo sapiens OX=9606 GN=EMC3 PE=1 SV=3	29.932	10	2	79.63	3.59456	3.81793	0.713682	0.146496	0.99991	-0.0869758	4.01181	3.17732	3.49347	4.1424
EMC4	EMC4	ER membrane protein complex subunit 4 OS=Homo sapiens OX=9606 GN=EMC4 PE=1 SV=2	20.244	8.7	1	34.27	3.96088	4.49628	0.346321	0.460521	0.99991	-0.182909	4.03036	3.89141	4.06353	4.92902
EMC5	MMGT1	ER membrane protein complex subunit 5 OS=Homo sapiens OX=9606 GN=MMGT1 PE=1 SV=1	14.734	18.3	1	49	1.68247	2.08067	0.276293	0.55863	0.99991	-0.306467	1.89919	1.46575	1.92217	2.23917
EMC7	EMC7	ER membrane protein complex subunit 7 OS=Homo sapiens OX=9606 GN=EMC7 PE=1 SV=1	26.454	10.3	1	27.09	4.61135	4.52606	0.945456	0.0243589	0.99991	0.0269323	5.55335	3.66935	5.10178	3.95035
EMC8	EMC8	ER membrane protein complex subunit 8 OS=Homo sapiens OX=9606 GN=EMC8 PE=1 SV=1	24.214	7.6	1	47.75	1.79298	1.46891	0.454722	0.342254	0.99991	0.287614	1.52902	2.05695	1.7022	1.23563
EMD	EMD	Emerin OS=Homo sapiens OX=9606 GN=EMD PE=1 SV=1	29.033	57.9	14	526.6	7.30811	6.37481	0.55982	0.251952	0.99991	0.197116	8.64704	5.96918	6.23512	6.5145
EMIL1	EMILIN1	EMILIN-1 OS=Homo sapiens OX=9606 GN=EMILIN1 PE=1 SV=3	107.941	1.5	1	31.93	0.0148634	0.0608162	0.43372	0.362791	0.99991	-2.03269	0.0127183	0.0170085	0.013571	0.108061
ENAH	ENAH	Protein enabled homolog OS=Homo sapiens OX=9606 GN=ENAH PE=1 SV=2	66.584	26.7	14	614.57	5.66257	4.4418	0.237967	0.623483	0.99991	0.350312	5.00908	6.31605	4.10862	4.77498
ENDD1	ENDOD1	Endonuclease domain-containing 1 protein OS=Homo sapiens OX=9606 GN=ENDOD1 PE=1 SV=2	55.723	5.4	2	110.53	1.5753	1.81788	0.635499	0.196885	0.99991	-0.20663	1.25892	1.89168	2.12108	1.51467
ENOA	ENO1	Alpha-enolase OS=Homo sapiens OX=9606 GN=ENO1 PE=1 SV=2	47.481	55.5	32	3123.49	1106.61	1125.21	0.942695	0.0256287	0.99991	-0.0240472	1051.82	1161.41	1347.7	902.726
ENOB	ENO3	Beta-enolase OS=Homo sapiens OX=9606 GN=ENO3 PE=1 SV=5	47.299	30.2	8	695.11	9.56978	9.43822	0.94308	0.0254516	0.99991	0.0199712	10.9829	8.1567	10.2541	8.62234
ENOG	ENO2	Gamma-enolase OS=Homo sapiens OX=9606 GN=ENO2 PE=1 SV=3	47.581	44	12	988.22	21.6541	26.5275	0.42444	0.372184	0.99991	-0.292852	22.5116	20.7965	31.348	21.707
ENOPH	ENOPH1	Enolase-phosphatase E1 OS=Homo sapiens OX=9606 GN=ENOPH1 PE=1 SV=1	29.086	17.6	3	125.1	3.3205	3.14323	0.75704	0.120881	0.99991	0.0791551	2.95433	3.68667	3.4844	2.80205
ENPL	HSP90B1	Endoplasmin OS=Homo sapiens OX=9606 GN=HSP90B1 PE=1 SV=1	92.696	48.2	46	2702.77	160.997	159.829	0.946087	0.0240688	0.99991	0.0105018	152.33	169.663	147.229	172.429
ENPP1	ENPP1	Ectonucleotide pyrophosphatase/phosphodiesterase family member 1 OS=Homo sapiens OX=9606 GN=ENPP1 PE=1 SV=2	107.024	18.3	10	488	3.45513	3.4564	0.997961	0.000886309	0.99991	-0.000530031	3.65231	3.25796	3.06266	3.85014
ENSA	ENSA	Alpha-endosulfine OS=Homo sapiens OX=9606 GN=ENSA PE=1 SV=1	13.381	47.9	3	170.93	1.93148	2.19284	0.295716	0.529126	0.99991	-0.183089	1.87899	1.98398	2.37157	2.0141
EOGT	EOGT	EGF domain-specific O-linked N-acetylglucosamine transferase OS=Homo sapiens OX=9606 GN=EOGT PE=1 SV=1	62.826	6.6	3	83.32	0.498446	0.422436	0.645024	0.190424	0.99991	0.238705	0.460007	0.536886	0.286205	0.558667
EP15R	EPS15L1	Epidermal growth factor receptor substrate 15-like 1 OS=Homo sapiens OX=9606 GN=EPS15L1 PE=1 SV=1	94.311	24.3	13	689.95	3.55638	4.33188	0.170974	0.76707	0.99991	-0.284587	3.3506	3.76215	4.63926	4.02451
EPCR	PROCR	Endothelial protein C receptor OS=Homo sapiens OX=9606 GN=PROCR PE=1 SV=1	26.997	7.1	1	17.32	0.571405	0.401084	0.625871	0.203515	0.99991	0.510609	0.41112	0.731689	0.652935	0.149233
EPG5	EPG5	Ectopic P granules protein 5 homolog OS=Homo sapiens OX=9606 GN=EPG5 PE=1 SV=2	295.201	4.1	5	220.67	0.973761	1.32338	0.508189	0.293974	0.99991	-0.442587	1.05771	0.889817	1.75293	0.893831
EPHA2	EPHA2	Ephrin type-A receptor 2 OS=Homo sapiens OX=9606 GN=EPHA2 PE=1 SV=2	109.679	13	7	292.9	3.24433	3.75829	0.63739	0.195595	0.99991	-0.212156	3.85019	2.63846	3.04741	4.46917
EPHB4	EPHB4	Ephrin type-B receptor 4 OS=Homo sapiens OX=9606 GN=EPHB4 PE=1 SV=2	109.741	3.4	2	29.62	0.353097	0.232591	0.108943	0.962799	0.99991	0.602271	0.361495	0.344699	0.190006	0.275176
EPIPL	EPPK1	Epiplakin OS=Homo sapiens OX=9606 GN=EPPK1 PE=1 SV=3	557.768	1.6	2	687.44	1.7647	1.96207	0.624337	0.204581	0.99991	-0.152955	1.96145	1.56795	2.24462	1.67953
EPMIP	EPM2AIP1	EPM2A-interacting protein 1 OS=Homo sapiens OX=9606 GN=EPM2AIP1 PE=1 SV=1	70.952	13.8	5	182.24	1.73729	1.57785	0.275633	0.559668	0.99991	0.138882	1.65359	1.821	1.64499	1.51071
EPN1	EPN1	Epsin-1 OS=Homo sapiens OX=9606 GN=EPN1 PE=1 SV=2	60.37	18.8	5	374.95	6.61238	7.22478	0.416353	0.380538	0.99991	-0.127784	6.72633	6.49843	7.81637	6.63319
EPN3	EPN3	Epsin-3 OS=Homo sapiens OX=9606 GN=EPN3 PE=2 SV=1	68.351	3.5	1	70.46	0.0776608	0.0611835	0.636935	0.195905	0.99991	0.344045	0.0660309	0.0892908	0.0887306	0.0336364
EPN4	CLINT1	Clathrin interactor 1 OS=Homo sapiens OX=9606 GN=CLINT1 PE=1 SV=1	68.273	13.3	6	332.8	4.14467	3.96648	0.751006	0.124357	0.99991	0.0633956	3.70742	4.58191	4.18783	3.74514
EPS15	EPS15	Epidermal growth factor receptor substrate 15 OS=Homo sapiens OX=9606 GN=EPS15 PE=1 SV=2	99.222	16	10	433.24	1.43211	1.31825	0.517331	0.286232	0.99991	0.119526	1.29242	1.5718	1.36104	1.27545
EPS8	EPS8	Epidermal growth factor receptor kinase substrate 8 OS=Homo sapiens OX=9606 GN=EPS8 PE=1 SV=1	92.167	29.7	17	873.08	7.98902	8.03946	0.943755	0.0251406	0.99991	-0.00907894	8.48325	7.49479	7.64387	8.43504
ERAL1	ERAL1	GTPase Era, mitochondrial OS=Homo sapiens OX=9606 GN=ERAL1 PE=1 SV=2	48.833	3.9	1	28.16	0.215129	0.600968	0.476425	0.322005	0.99991	-1.48209	0.210758	0.219499	1.0449	0.157031
ERAP1	ERAP1	Endoplasmic reticulum aminopeptidase 1 OS=Homo sapiens OX=9606 GN=ERAP1 PE=1 SV=3	107.736	10.7	8	239.37	1.14957	1.16004	0.976433	0.0103576	0.99991	-0.0130802	1.11293	1.18621	0.848133	1.47195
ERAP2	ERAP2	Endoplasmic reticulum aminopeptidase 2 OS=Homo sapiens OX=9606 GN=ERAP2 PE=1 SV=2	111.075	1.4	1	67.72	0.461209	0.529432	0.927672	0.0326056	0.99991	-0.199025	0.0154826	0.906935	0.0356165	1.02325
ERBB2	ERBB2	Receptor tyrosine-protein kinase erbB-2 OS=Homo sapiens OX=9606 GN=ERBB2 PE=1 SV=1	141.185	1.8	1	59.05	1.26134	0.941858	0.064526	1.19027	0.99991	0.42137	1.28734	1.23533	1.02314	0.860577
ERBIN	ERBIN	Erbin OS=Homo sapiens OX=9606 GN=ERBIN PE=1 SV=2	158.941	4.9	6	170.42	0.29146	0.274843	0.47205	0.326012	0.99991	0.0846912	0.295848	0.287072	0.293228	0.256458
ERD21	KDELR1	ER lumen protein-retaining receptor 1 OS=Homo sapiens OX=9606 GN=KDELR1 PE=1 SV=1	24.754	5.2	1	86.81	0.762176	0.454056	0.410685	0.386491	0.99991	0.747256	1.0258	0.49855	0.313643	0.594468
ERF1	ETF1	Eukaryotic peptide chain release factor subunit 1 OS=Homo sapiens OX=9606 GN=ETF1 PE=1 SV=3	49.228	30.2	13	586.77	7.95597	7.21032	0.720266	0.142507	0.99991	0.141975	8.207	7.70495	9.00243	5.41822
ERF3A	GSPT1	Eukaryotic peptide chain release factor GTP-binding subunit ERF3A OS=Homo sapiens OX=9606 GN=GSPT1 PE=1 SV=1	56.348	15.2	7	328.52	10.463	11.962	0.588347	0.230366	0.99991	-0.193165	10.3318	10.5941	14.3049	9.61904
ERG1	SQLE	Squalene monooxygenase OS=Homo sapiens OX=9606 GN=SQLE PE=1 SV=3	64.282	2.8	1	17.76	0.0292838	0.0608741	0.4967	0.303906	0.99991	-1.05573	0.0488525	0.0097151	0.0278907	0.0938576
ERGI1	ERGIC1	Endoplasmic reticulum-Golgi intermediate compartment protein 1 OS=Homo sapiens OX=9606 GN=ERGIC1 PE=1 SV=1	32.971	42.1	10	410.49	4.36326	3.85097	0.25248	0.597773	0.99991	0.180184	4.18366	4.54287	4.11809	3.58385
ERGI2	ERGIC2	Endoplasmic reticulum-Golgi intermediate compartment protein 2 OS=Homo sapiens OX=9606 GN=ERGIC2 PE=1 SV=2	42.807	5.8	1	16.86	1.52534	1.57314	0.742203	0.129477	0.99991	-0.0445083	1.58168	1.46901	1.4597	1.68657
ERGI3	ERGIC3	Endoplasmic reticulum-Golgi intermediate compartment protein 3 OS=Homo sapiens OX=9606 GN=ERGIC3 PE=1 SV=1	43.765	2.1	1	29.42	0.469795	0.373575	0.316982	0.498966	0.99991	0.330632	0.541974	0.397616	0.364419	0.382731
ERH	ERH	Enhancer of rudimentary homolog OS=Homo sapiens OX=9606 GN=ERH PE=1 SV=1	12.422	17.3	3	137.94	4.26255	4.30644	0.921799	0.0353635	0.99991	-0.0147764	4.2485	4.27661	4.70177	3.91111
ERLEC	ERLEC1	Endoplasmic reticulum lectin 1 OS=Homo sapiens OX=9606 GN=ERLEC1 PE=1 SV=1	55.679	6.2	1	37.67	0.367878	0.213626	0.410478	0.38671	0.99991	0.78414	0.220967	0.514789	0.241054	0.186198
ERLN1	ERLIN1	Erlin-1 OS=Homo sapiens OX=9606 GN=ERLIN1 PE=1 SV=2	39.318	28.2	7	400.08	5.62286	5.62479	0.995285	0.00205241	0.99991	-0.000495616	5.89177	5.35396	5.51687	5.73271
ERLN2	ERLIN2	Erlin-2 OS=Homo sapiens OX=9606 GN=ERLIN2 PE=1 SV=1	38.044	49.9	11	677.55	14.5458	14.2869	0.856611	0.0672163	0.99991	0.0259065	13.283	15.8085	14.247	14.3268
ERO1A	ERO1A	ERO1-like protein alpha OS=Homo sapiens OX=9606 GN=ERO1A PE=1 SV=2	55.213	23.1	9	454.66	8.66127	8.1217	0.104755	0.979825	0.99991	0.0927973	8.753	8.56954	8.28797	7.95543
ERP29	ERP29	Endoplasmic reticulum resident protein 29 OS=Homo sapiens OX=9606 GN=ERP29 PE=1 SV=4	29.032	37.9	9	346.26	22.1145	21.4732	0.478057	0.32052	0.99991	0.0424581	21.6107	22.6183	22.0167	20.9296
ERP44	ERP44	Endoplasmic reticulum resident protein 44 OS=Homo sapiens OX=9606 GN=ERP44 PE=1 SV=1	47.341	13.3	5	170.42	2.27095	1.70112	0.198807	0.701568	0.99991	0.41681	1.97966	2.56225	1.77673	1.62552
ERRFI	ERRFI1	ERBB receptor feedback inhibitor 1 OS=Homo sapiens OX=9606 GN=ERRFI1 PE=1 SV=1	51.155	3.9	1	46.09	0.158818	0.36267	0.544814	0.263752	0.99991	-1.19129	0.238086	0.0795487	0.633263	0.0920768
EST2	CES2	Cocaine esterase OS=Homo sapiens OX=9606 GN=CES2 PE=1 SV=1	62.109	1.8	1	37.01	0.0862518	0.126552	0.316126	0.500139	0.99991	-0.553109	0.0670492	0.105454	0.150123	0.102982
ESTD	ESD	S-formylglutathione hydrolase OS=Homo sapiens OX=9606 GN=ESD PE=1 SV=2	31.956	25.5	6	445.45	31.3336	33.4473	0.607158	0.216698	0.99991	-0.094182	28.6769	33.9903	35.7241	31.1706
ESYT1	ESYT1	Extended synaptotagmin-1 OS=Homo sapiens OX=9606 GN=ESYT1 PE=1 SV=1	123.293	27.1	21	1376.63	10.774	13.0936	0.178748	0.74776	0.99991	-0.281309	11.8165	9.73156	12.6334	13.5539
ESYT2	ESYT2	Extended synaptotagmin-2 OS=Homo sapiens OX=9606 GN=ESYT2 PE=1 SV=1	102.807	22	12	567.91	3.22919	3.67733	0.750858	0.124442	0.99991	-0.187483	4.00971	2.44868	2.72441	4.63024
ETFA	ETFA	Electron transfer flavoprotein subunit alpha, mitochondrial OS=Homo sapiens OX=9606 GN=ETFA PE=1 SV=1	35.4	53.8	14	550.59	20.7776	18.5969	0.715913	0.14514	0.99991	0.15996	15.5916	25.9635	18.1633	19.0306
ETFB	ETFB	Electron transfer flavoprotein subunit beta OS=Homo sapiens OX=9606 GN=ETFB PE=1 SV=3	28.054	28.6	8	312.79	8.76935	7.60731	0.466007	0.331607	0.99991	0.205083	7.91007	9.62862	8.58417	6.63046
ETHE1	ETHE1	Persulfide dioxygenase ETHE1, mitochondrial OS=Homo sapiens OX=9606 GN=ETHE1 PE=1 SV=2	28.368	15.7	3	170.2	3.29967	3.10797	0.435842	0.360671	0.99991	0.086347	3.32695	3.27238	3.30447	2.91147
EVI2B	EVI2B	Protein EVI2B OS=Homo sapiens OX=9606 GN=EVI2B PE=1 SV=2	48.978	3.3	1	56.56	0.719866	0.106426	0.219749	0.658073	0.99991	2.75788	0.372288	1.06744	0.116303	0.0965485
EWS	EWSR1	RNA-binding protein EWS OS=Homo sapiens OX=9606 GN=EWSR1 PE=1 SV=1	68.721	14	5	292.06	11.4892	11.8458	0.767348	0.115007	0.99991	-0.0440906	12.5328	10.4456	11.6985	11.993
EXC6B	EXOC6B	Exocyst complex component 6B OS=Homo sapiens OX=9606 GN=EXOC6B PE=1 SV=3	94.882	3.9	3	81.32	0.789494	0.830652	0.770686	0.113123	0.99991	-0.0733164	0.749775	0.829212	0.947625	0.713679
EXOC1	EXOC1	Exocyst complex component 1 OS=Homo sapiens OX=9606 GN=EXOC1 PE=1 SV=4	102.772	9.7	7	245.67	1.51352	1.25173	0.455213	0.341785	0.99991	0.273984	1.32031	1.70673	1.46115	1.0423
EXOC2	EXOC2	Exocyst complex component 2 OS=Homo sapiens OX=9606 GN=EXOC2 PE=1 SV=1	105.084	8.5	6	197.24	1.29781	1.25947	0.864276	0.0633475	0.99991	0.0432524	1.27835	1.31726	1.45637	1.06258
EXOC3	EXOC3	Exocyst complex component 3 OS=Homo sapiens OX=9606 GN=EXOC3 PE=1 SV=3	85.969	6.2	4	104.58	0.831631	0.703703	0.23562	0.627787	0.99991	0.240978	0.815957	0.847305	0.778379	0.629026
EXOC4	EXOC4	Exocyst complex component 4 OS=Homo sapiens OX=9606 GN=EXOC4 PE=1 SV=1	111.17	14.8	9	374.3	2.79928	2.26585	0.27274	0.564251	0.99991	0.304999	3.02746	2.57109	2.53908	1.99263
EXOC5	EXOC5	Exocyst complex component 5 OS=Homo sapiens OX=9606 GN=EXOC5 PE=1 SV=1	82.827	9.2	4	117.5	0.504871	0.526999	0.802442	0.0955865	0.99991	-0.0618872	0.503131	0.506611	0.604622	0.449376
EXOC7	EXOC7	Exocyst complex component 7 OS=Homo sapiens OX=9606 GN=EXOC7 PE=1 SV=3	83.729	6.3	4	151.43	0.454639	0.400188	0.774655	0.110892	0.99991	0.184043	0.38869	0.520588	0.553033	0.247343
EXOC8	EXOC8	Exocyst complex component 8 OS=Homo sapiens OX=9606 GN=EXOC8 PE=1 SV=2	82.432	11	4	143.72	2.28203	2.25278	0.898174	0.0466395	0.99991	0.0186112	2.12247	2.44159	2.12881	2.37675
EXOG	EXOG	Nuclease EXOG, mitochondrial OS=Homo sapiens OX=9606 GN=EXOG PE=1 SV=2	41.344	12.2	2	66.57	0.0513475	0.0531497	0.97512	0.0109419	0.99991	-0.0497678	0.0478867	0.0548083	0.104237	0.00206238
EXOS2	EXOSC2	Exosome complex component RRP4 OS=Homo sapiens OX=9606 GN=EXOSC2 PE=1 SV=2	32.996	23.5	5	221.7	1.34254	1.47678	0.690647	0.160744	0.99991	-0.137491	1.44396	1.24112	1.75038	1.20318
EXOS3	EXOSC3	Exosome complex component RRP40 OS=Homo sapiens OX=9606 GN=EXOSC3 PE=1 SV=3	30.01	11.6	2	46.7	3.05996	2.55614	0.151456	0.819712	0.99991	0.259546	3.20698	2.91295	2.72268	2.3896
EXOS4	EXOSC4	Exosome complex component RRP41 OS=Homo sapiens OX=9606 GN=EXOSC4 PE=1 SV=3	26.652	9	2	95.28	0.663127	0.578955	0.644562	0.190735	0.99991	0.195835	0.684149	0.642106	0.734054	0.423856
EXOS6	EXOSC6	Exosome complex component MTR3 OS=Homo sapiens OX=9606 GN=EXOSC6 PE=1 SV=1	28.503	14.3	3	173.04	1.32163	1.4527	0.544044	0.264366	0.99991	-0.136419	1.3738	1.26946	1.62593	1.27948
EXOS7	EXOSC7	Exosome complex component RRP42 OS=Homo sapiens OX=9606 GN=EXOSC7 PE=1 SV=3	32.428	9.3	2	54.56	1.43599	1.36372	0.796986	0.0985495	0.99991	0.0744947	1.56195	1.31003	1.57557	1.15187
EXOS8	EXOSC8	Exosome complex component RRP43 OS=Homo sapiens OX=9606 GN=EXOSC8 PE=1 SV=1	30.591	9.8	1	49.08	2.88432	4.37536	0.160046	0.795756	0.99991	-0.60117	2.55341	3.21523	4.97073	3.77999
EXOS9	EXOSC9	Exosome complex component RRP45 OS=Homo sapiens OX=9606 GN=EXOSC9 PE=1 SV=3	49.545	4.8	2	95.4	0.742621	0.743386	0.995482	0.00196644	0.99991	-0.00148575	0.672207	0.813035	0.840265	0.646507
EXOSX	EXOSC10	Exosome component 10 OS=Homo sapiens OX=9606 GN=EXOSC10 PE=1 SV=2	101.566	5.4	4	128.67	0.587663	0.444521	0.628957	0.201379	0.99991	0.402738	0.779853	0.395473	0.609544	0.279498
EZRI	EZR	Ezrin OS=Homo sapiens OX=9606 GN=EZR PE=1 SV=4	69.484	35.2	17	1582.15	15.5697	18.7606	0.174594	0.75797	0.99991	-0.268959	14.7952	16.3443	17.4259	20.0953
F10A1	ST13	Hsc70-interacting protein OS=Homo sapiens OX=9606 GN=ST13 PE=1 SV=2	41.477	29.8	11	526	32.2661	28.1179	0.330147	0.481293	0.99991	0.198531	30.1747	34.3575	30.6073	25.6285
F1142	FAM114A2	Protein FAM114A2 OS=Homo sapiens OX=9606 GN=FAM114A2 PE=1 SV=4	55.719	16	5	284.77	1.26639	1.28803	0.841619	0.0748842	0.99991	-0.024445	1.20218	1.33061	1.35858	1.21748
F118B	FAM118B	Protein FAM118B OS=Homo sapiens OX=9606 GN=FAM118B PE=1 SV=1	39.759	4.6	1	32.12	0.827215	1.26258	0.0256799	1.59041	0.99991	-0.610038	0.836903	0.817527	1.33306	1.1921
F120A	FAM120A	Constitutive coactivator of PPAR-gamma-like protein 1 OS=Homo sapiens OX=9606 GN=FAM120A PE=1 SV=2	123.008	19.1	15	672.76	3.52977	3.81335	0.202621	0.693316	0.99991	-0.111484	3.57726	3.48228	3.66921	3.95749
F120B	FAM120B	Constitutive coactivator of peroxisome proliferator-activated receptor gamma OS=Homo sapiens OX=9606 GN=FAM120B PE=1 SV=1	105.769	4	3	122.75	0.244093	0.257754	0.763183	0.117371	0.99991	-0.0785618	0.280616	0.20757	0.273133	0.242375
F120C	FAM120C	Constitutive coactivator of PPAR-gamma-like protein 2 OS=Homo sapiens OX=9606 GN=FAM120C PE=1 SV=3	121.652	1.3	1	24.94	0.617936	0.444763	0.522776	0.281685	0.99991	0.474421	0.42997	0.805902	0.569317	0.320208
F13A	F13A1	Coagulation factor XIII A chain OS=Homo sapiens OX=9606 GN=F13A1 PE=1 SV=4	83.728	10.7	5	234.33	0.166413	0.174677	0.456149	0.340894	0.99991	-0.0699264	0.160299	0.172526	0.168048	0.181306
F162A	FAM162A	Protein FAM162A OS=Homo sapiens OX=9606 GN=FAM162A PE=1 SV=2	17.559	26	3	145.88	2.51383	2.30993	0.698747	0.15568	0.99991	0.122042	2.87558	2.15209	2.03168	2.58818
F16P1	FBP1	Fructose-1,6-bisphosphatase 1 OS=Homo sapiens OX=9606 GN=FBP1 PE=1 SV=5	37.218	4.7	1	28.29	0	0.000176442	0.42265	0.374019	0.99991	#NAME?	0	0	0.000352885	0
F172A	FAM172A	Cotranscriptional regulator FAM172A OS=Homo sapiens OX=9606 GN=FAM172A PE=1 SV=1	48.17	3.8	1	45.27	0.0854015	0.0973944	0.586375	0.231824	0.99991	-0.189578	0.0667351	0.104068	0.0973546	0.0974343
F177A	FAM177A1	Protein FAM177A1 OS=Homo sapiens OX=9606 GN=FAM177A1 PE=1 SV=1	23.799	16.9	2	56.14	0.973063	0.841444	0.0557809	1.25351	0.99991	0.209667	0.980584	0.965542	0.87302	0.809867
F210A	FAM210A	Protein FAM210A OS=Homo sapiens OX=9606 GN=FAM210A PE=1 SV=2	30.928	3.7	1	22.07	0.194513	0.133936	0.655317	0.183548	0.99991	0.538322	0.22335	0.165675	0.246972	0.0209002
FA50A	FAM50A	Protein FAM50A OS=Homo sapiens OX=9606 GN=FAM50A PE=1 SV=2	40.216	10.9	3	135.5	0.829502	0.870132	0.788765	0.103052	0.99991	-0.0689881	0.823181	0.835823	1.00292	0.737344
FA98A	FAM98A	Protein FAM98A OS=Homo sapiens OX=9606 GN=FAM98A PE=1 SV=2	55.694	18.3	2	128.35	0.29687	0.398525	0.523262	0.28128	0.99991	-0.424838	0.293266	0.300474	0.531015	0.266034
FA98B	FAM98B	Protein FAM98B OS=Homo sapiens OX=9606 GN=FAM98B PE=1 SV=2	45.918	22.4	5	276.07	3.48999	3.37214	0.53076	0.275102	0.99991	0.0495578	3.37909	3.60088	3.48303	3.26125
FAAA	FAH	Fumarylacetoacetase OS=Homo sapiens OX=9606 GN=FAH PE=1 SV=2	46.743	11.7	4	145.25	1.71846	1.3134	0.606185	0.217395	0.99991	0.387815	1.07785	2.35908	1.50458	1.12222
FABP5	FABP5	Fatty acid-binding protein 5 OS=Homo sapiens OX=9606 GN=FABP5 PE=1 SV=3	15.497	13.3	2	73.71	2.72532	2.18589	0.858557	0.0662308	0.99991	0.318204	4.88211	0.56853	3.75915	0.612633
FABPH	FABP3	Fatty acid-binding protein, heart OS=Homo sapiens OX=9606 GN=FABP3 PE=1 SV=4	14.906	58.6	10	548.87	2.79877	2.91975	0.808524	0.092307	0.99991	-0.0610521	3.16928	2.42826	2.6852	3.15429
FACE1	ZMPSTE24	CAAX prenyl protease 1 homolog OS=Homo sapiens OX=9606 GN=ZMPSTE24 PE=1 SV=2	55.063	17.3	6	279.19	2.25524	2.11729	0.800242	0.0967787	0.99991	0.0910672	2.67237	1.83812	1.88283	2.35175
FAD1	FLAD1	FAD synthase OS=Homo sapiens OX=9606 GN=FLAD1 PE=1 SV=1	65.966	3.6	1	34.8	0.124925	0.108256	0.3933	0.405276	0.99991	0.206616	0.139109	0.11074	0.114363	0.102148
FADD	FADD	FAS-associated death domain protein OS=Homo sapiens OX=9606 GN=FADD PE=1 SV=1	23.493	6.2	1	35.28	0.0364902	0.0441827	0.661558	0.179432	0.99991	-0.275973	0.0305477	0.0424326	0.0580898	0.0302756
FADS2	FADS2	Acyl-CoA 6-desaturase OS=Homo sapiens OX=9606 GN=FADS2 PE=1 SV=1	52.34	5.6	2	68.22	0.174792	0.335711	0.0821656	1.08531	0.99991	-0.941585	0.183001	0.166582	0.287188	0.384235
FADS3	FADS3	Fatty acid desaturase 3 OS=Homo sapiens OX=9606 GN=FADS3 PE=1 SV=1	51.397	17.1	4	120.74	0.663767	1.0879	0.159503	0.797231	0.99991	-0.71279	0.576869	0.750666	0.915197	1.26059
FAF1	FAF1	FAS-associated factor 1 OS=Homo sapiens OX=9606 GN=FAF1 PE=1 SV=2	74.364	10.5	5	160.54	0.795245	0.7287	0.561092	0.250966	0.99991	0.126074	0.720831	0.869659	0.789871	0.66753
FAF2	FAF2	FAS-associated factor 2 OS=Homo sapiens OX=9606 GN=FAF2 PE=1 SV=2	52.933	8.1	2	113.11	1.45592	1.52866	0.717541	0.144153	0.99991	-0.0703331	1.62923	1.28261	1.50688	1.55044
FAH2A	FAHD2A	Fumarylacetoacetate hydrolase domain-containing protein 2A OS=Homo sapiens OX=9606 GN=FAHD2A PE=1 SV=1	34.916	32.8	4	176.42	1.9536	2.12176	0.759994	0.11919	0.99991	-0.119127	1.47919	2.42801	2.20085	2.04268
FAHD1	FAHD1	Acylpyruvase FAHD1, mitochondrial OS=Homo sapiens OX=9606 GN=FAHD1 PE=1 SV=2	25.112	7.1	1	63.36	4.19401	4.24854	0.972677	0.0120314	0.99991	-0.0186372	4.43534	3.95267	5.63844	2.85863
FAK1	PTK2	Focal adhesion kinase 1 OS=Homo sapiens OX=9606 GN=PTK2 PE=1 SV=2	119.956	3.5	2	61.88	0.385962	0.282085	0.578521	0.237681	0.99991	0.45233	0.484561	0.287364	0.405593	0.158577
FAKD2	FASTKD2	FAST kinase domain-containing protein 2, mitochondrial OS=Homo sapiens OX=9606 GN=FASTKD2 PE=1 SV=1	82.379	4.5	2	98.08	0.470949	0.688762	0.641535	0.19278	0.99991	-0.548434	0.599849	0.342049	1.06859	0.308935
FAKD4	TBRG4	FAST kinase domain-containing protein 4 OS=Homo sapiens OX=9606 GN=TBRG4 PE=1 SV=1	71.15	7.3	2	84.8	0.398353	0.766397	0.00111242	2.95373	0.99991	-0.944043	0.392491	0.404216	0.777194	0.7556
FAM3C	FAM3C	Protein FAM3C OS=Homo sapiens OX=9606 GN=FAM3C PE=1 SV=1	24.95	26.9	5	361.6	7.33944	8.12927	0.295013	0.530159	0.99991	-0.147455	7.65099	7.0279	7.66171	8.59682
FARP1	FARP1	FERM, ARHGEF and pleckstrin domain-containing protein 1 OS=Homo sapiens OX=9606 GN=FARP1 PE=1 SV=1	119.3	2.9	2	85.43	0.355135	0.318093	0.720226	0.142531	0.99991	0.158921	0.287983	0.422287	0.258347	0.377838
FAS	FASN	Fatty acid synthase OS=Homo sapiens OX=9606 GN=FASN PE=1 SV=3	275.877	29.3	52	2540.63	24.8419	30.4359	0.293292	0.532699	0.99991	-0.293001	27.0171	22.6667	27.1268	33.7451
FAT1	FAT1	Protocadherin Fat 1 OS=Homo sapiens OX=9606 GN=FAT1 PE=1 SV=2	509.379	0.7	2	76.18	0.177002	0.125307	0.192267	0.716095	0.99991	0.4983	0.166014	0.18799	0.100995	0.149619
FBN1	FBN1	Fibrillin-1 OS=Homo sapiens OX=9606 GN=FBN1 PE=1 SV=4	332.667	0.6	1	46.77	0.205698	0.0585719	0.261017	0.583331	0.99991	1.81225	0.299743	0.111653	0.0708795	0.0462644
FBRL	FBL	rRNA 2'-O-methyltransferase fibrillarin OS=Homo sapiens OX=9606 GN=FBL PE=1 SV=2	33.877	34.6	8	286.67	5.34479	5.33379	0.976221	0.0104517	0.99991	0.00297081	5.54191	5.14767	5.59452	5.07307
FBX22	FBXO22	F-box only protein 22 OS=Homo sapiens OX=9606 GN=FBXO22 PE=1 SV=1	45.278	6.5	2	91.17	0.394292	0.361921	0.893399	0.0489543	0.99991	0.12359	0.493827	0.294758	0.550802	0.173041
FBX7	FBXO7	F-box only protein 7 OS=Homo sapiens OX=9606 GN=FBXO7 PE=1 SV=1	58.922	3.3	1	26.97	1.04493	1.12942	0.847811	0.0717008	0.99991	-0.112181	1.27171	0.818138	1.44424	0.814593
FBXW8	FBXW8	F-box/WD repeat-containing protein 8 OS=Homo sapiens OX=9606 GN=FBXW8 PE=1 SV=2	67.865	2	1	52.15	0.285592	0.297357	0.907119	0.0423358	0.99991	-0.0582395	0.196451	0.374733	0.294766	0.299948
FCGRN	FCGRT	IgG receptor FcRn large subunit p51 OS=Homo sapiens OX=9606 GN=FCGRT PE=1 SV=1	40.06	1.9	1	34.92	0.0725057	0.0572841	0.576875	0.238918	0.99991	0.33996	0.0916061	0.0534052	0.0701836	0.0443845
FCHO2	FCHO2	F-BAR domain only protein 2 OS=Homo sapiens OX=9606 GN=FCHO2 PE=1 SV=2	89.382	2.1	1	55.62	0.78244	0.883594	0.84125	0.0750749	0.99991	-0.175404	0.755926	0.808953	1.32765	0.439535
FCL	GFUS	GDP-L-fucose synthase OS=Homo sapiens OX=9606 GN=GFUS PE=1 SV=1	36.098	17.8	4	179.34	5.12788	4.34031	0.397318	0.400862	0.99991	0.240564	5.00102	5.25474	5.06668	3.61395
FDFT	FDFT1	Squalene synthase OS=Homo sapiens OX=9606 GN=FDFT1 PE=1 SV=1	48.597	16.1	5	238.42	1.07034	1.22851	0.807553	0.0928292	0.99991	-0.198842	1.61024	0.530446	1.04477	1.41225
FEN1	FEN1	Flap endonuclease 1 OS=Homo sapiens OX=9606 GN=FEN1 PE=1 SV=1	42.908	20.8	7	347.75	9.3372	9.28731	0.965149	0.0154057	0.99991	0.0077291	10.2364	8.438	9.75077	8.82386
FERM2	FERMT2	Fermitin family homolog 2 OS=Homo sapiens OX=9606 GN=FERMT2 PE=1 SV=1	78.438	33.5	20	1179.59	11.2884	9.72507	0.436301	0.360213	0.99991	0.215066	11.8146	10.7622	8.19309	11.257
FETUA	AHSG	Alpha-2-HS-glycoprotein OS=Homo sapiens OX=9606 GN=AHSG PE=1 SV=2	40.114	2.7	1	32.9	0.00188151	0.00185916	0.994017	0.00260617	0.99991	0.0172421	4.72289e-06	0.0037583	0.00371832	0
FEZ2	FEZ2	Fasciculation and elongation protein zeta-2 OS=Homo sapiens OX=9606 GN=FEZ2 PE=1 SV=2	39.927	3.1	1	41.72	0.976612	0.879593	0.101348	0.994184	0.99991	0.150948	0.965159	0.988064	0.848125	0.911061
FGD4	FGD4	FYVE, RhoGEF and PH domain-containing protein 4 OS=Homo sapiens OX=9606 GN=FGD4 PE=1 SV=2	87.598	7.6	4	187.6	0.871123	0.767542	0.858522	0.0662486	0.99991	0.182631	0.541152	1.20109	0.375413	1.15967
FGF1	FGF1	Fibroblast growth factor 1 OS=Homo sapiens OX=9606 GN=FGF1 PE=1 SV=1	17.62	7.7	1	25.23	0.187934	0.182172	0.905476	0.043123	0.99991	0.044918	0.229856	0.146012	0.191301	0.173043
FGGY	FGGY	FGGY carbohydrate kinase domain-containing protein OS=Homo sapiens OX=9606 GN=FGGY PE=1 SV=2	60.639	3.4	1	52.08	0.43253	0.188649	0.0680619	1.1671	0.99991	1.1971	0.409175	0.455886	0.251553	0.125744
FHAD1	FHAD1	Forkhead-associated domain-containing protein 1 OS=Homo sapiens OX=9606 GN=FHAD1 PE=2 SV=2	162.659	0.6	1	27.12	0.055535	0.101216	0.0830009	1.08092	0.99991	-0.865973	0.0431776	0.0678925	0.0945287	0.107904
FHI2A	FHIP2A	FHF complex subunit HOOK interacting protein 2A OS=Homo sapiens OX=9606 GN=FHIP2A PE=1 SV=1	87.586	12.9	7	216.61	1.32263	1.71467	0.157763	0.801995	0.99991	-0.374524	1.47595	1.16931	1.804	1.62534
FHL1	FHL1	Four and a half LIM domains protein 1 OS=Homo sapiens OX=9606 GN=FHL1 PE=1 SV=4	38.006	3.7	2	110	2.05685	0.900492	0.036701	1.43532	0.99991	1.19165	2.26565	1.84805	0.809284	0.9917
FHL2	FHL2	Four and a half LIM domains protein 2 OS=Homo sapiens OX=9606 GN=FHL2 PE=1 SV=3	34.166	10.4	3	116.92	5.62816	6.35951	0.590952	0.228448	0.99991	-0.17625	6.56179	4.69454	7.03717	5.68184
FHL3	FHL3	Four and a half LIM domains protein 3 OS=Homo sapiens OX=9606 GN=FHL3 PE=1 SV=4	33.166	3.6	1	31.67	1.2317	1.32416	0.804893	0.094262	0.99991	-0.104425	1.22938	1.23402	0.995518	1.6528
FHOD1	FHOD1	FH1/FH2 domain-containing protein 1 OS=Homo sapiens OX=9606 GN=FHOD1 PE=1 SV=3	127.328	2.6	1	35.79	1.48895	1.96294	0.235106	0.628736	0.99991	-0.398716	1.55407	1.42383	2.23758	1.6883
FIBA	FGA	Fibrinogen alpha chain OS=Homo sapiens OX=9606 GN=FGA PE=1 SV=2	95.656	4.5	2	207.33	0.00108421	0.00168644	0.680644	0.16708	0.99991	-0.637335	0.000331443	0.00183698	0.000671527	0.00270135
FIBB	FGB	Fibrinogen beta chain OS=Homo sapiens OX=9606 GN=FGB PE=1 SV=2	56.577	3.1	1	63.72	0.0272886	0.019834	0.442546	0.354042	0.99991	0.460323	0.0347384	0.0198387	0.0223092	0.0173587
FIBG	FGG	Fibrinogen gamma chain OS=Homo sapiens OX=9606 GN=FGG PE=1 SV=3	52.106	7.7	1	52.88	0.0771324	0.0810606	0.860348	0.0653261	0.99991	-0.0716633	0.0639205	0.0903444	0.0664549	0.0956663
FILA	FLG	Filaggrin OS=Homo sapiens OX=9606 GN=FLG PE=1 SV=3	435.036	0.3	1	27.53	0.00665527	0.00912857	0.676025	0.170037	0.99991	-0.455891	0.00294045	0.0103701	0.00562398	0.0126332
FILA2	FLG2	Filaggrin-2 OS=Homo sapiens OX=9606 GN=FLG2 PE=1 SV=1	249.296	1.2	2	57.51	0.0318849	0.107366	0.434195	0.362315	0.99991	-1.75159	0.00487509	0.0588946	0.0344262	0.180306
FINC	FN1	Fibronectin OS=Homo sapiens OX=9606 GN=FN1 PE=1 SV=5	275.742	22.7	42	2163.86	34.4497	37.8571	0.092394	1.03436	0.99991	-0.136071	33.7579	35.1415	36.9833	38.7308
FIP1	FIP1L1	Pre-mRNA 3'-end-processing factor FIP1 OS=Homo sapiens OX=9606 GN=FIP1L1 PE=1 SV=1	66.601	16	5	207.93	1.49705	2.03134	0.0621253	1.20673	0.99991	-0.44031	1.35785	1.63625	2.01872	2.04397
FIS1	FIS1	Mitochondrial fission 1 protein OS=Homo sapiens OX=9606 GN=FIS1 PE=1 SV=2	16.984	7.2	1	49.45	3.87953	3.02184	0.320386	0.494327	0.99991	0.360457	3.34928	4.40979	3.40573	2.63795
FKB10	FKBP10	Peptidyl-prolyl cis-trans isomerase FKBP10 OS=Homo sapiens OX=9606 GN=FKBP10 PE=1 SV=1	64.717	20.8	11	457.69	15.3032	10.8344	0.0678859	1.16822	0.99991	0.498221	14.0876	16.5189	11.0065	10.6622
FKB11	FKBP11	Peptidyl-prolyl cis-trans isomerase FKBP11 OS=Homo sapiens OX=9606 GN=FKBP11 PE=1 SV=1	22.337	5	1	31.69	1.18681	1.0393	0.618334	0.208777	0.99991	0.191481	1.26936	1.10427	0.800562	1.27804
FKB15	FKBP15	FK506-binding protein 15 OS=Homo sapiens OX=9606 GN=FKBP15 PE=1 SV=2	134.06	10.1	7	283.61	1.57037	1.54912	0.87402	0.0584786	0.99991	0.0196491	1.68863	1.4521	1.55108	1.54716
FKB1A	FKBP1A	Peptidyl-prolyl cis-trans isomerase FKBP1A OS=Homo sapiens OX=9606 GN=FKBP1A PE=1 SV=2	12	25	4	297.22	41.5427	53.995	0.725969	0.139082	0.99991	-0.378229	34.3453	48.7402	84.0468	23.9432
FKBP2	FKBP2	Peptidyl-prolyl cis-trans isomerase FKBP2 OS=Homo sapiens OX=9606 GN=FKBP2 PE=1 SV=2	15.81	36.6	4	139.25	12.5737	12.5157	0.954355	0.02029	0.99991	0.00666745	11.8087	13.3387	12.9845	12.047
FKBP3	FKBP3	Peptidyl-prolyl cis-trans isomerase FKBP3 OS=Homo sapiens OX=9606 GN=FKBP3 PE=1 SV=1	25.218	32.1	7	480.06	17.9667	15.1846	0.104762	0.979796	0.99991	0.242717	17.3367	18.5967	15.9342	14.435
FKBP4	FKBP4	Peptidyl-prolyl cis-trans isomerase FKBP4 OS=Homo sapiens OX=9606 GN=FKBP4 PE=1 SV=3	52.057	38.3	13	688.37	14.7619	15.0125	0.781182	0.107247	0.99991	-0.0242884	14.3875	15.1363	15.7085	14.3166
FKBP5	FKBP5	Peptidyl-prolyl cis-trans isomerase FKBP5 OS=Homo sapiens OX=9606 GN=FKBP5 PE=1 SV=2	51.693	41.1	20	1018.71	25.0165	23.5203	0.919792	0.0363102	0.99991	0.0889765	17.5066	32.5265	12.7276	34.3129
FKBP7	FKBP7	Peptidyl-prolyl cis-trans isomerase FKBP7 OS=Homo sapiens OX=9606 GN=FKBP7 PE=1 SV=2	25.949	11.3	2	87.1	2.56307	1.26702	0.0304494	1.51642	0.99991	1.01644	2.58371	2.54244	1.49757	1.03646
FKBP8	FKBP8	Peptidyl-prolyl cis-trans isomerase FKBP8 OS=Homo sapiens OX=9606 GN=FKBP8 PE=1 SV=2	44.99	18.9	6	230.25	6.784	7.32483	0.786415	0.104348	0.99991	-0.110659	7.71582	5.85218	8.80516	5.84451
FKBP9	FKBP9	Peptidyl-prolyl cis-trans isomerase FKBP9 OS=Homo sapiens OX=9606 GN=FKBP9 PE=1 SV=2	63.5	22.3	9	456.21	15.8677	14.0872	0.290646	0.536636	0.99991	0.171704	16.7633	14.9721	13.2139	14.9606
FL2D	WTAP	Pre-mRNA-splicing regulator WTAP OS=Homo sapiens OX=9606 GN=WTAP PE=1 SV=2	44.388	7.3	2	59.35	0.630899	0.654981	0.807265	0.0929839	0.99991	-0.0540432	0.602504	0.659294	0.736893	0.573068
FLII	FLII	Protein flightless-1 homolog OS=Homo sapiens OX=9606 GN=FLII PE=1 SV=2	146.142	16.1	15	677.02	6.48439	7.65302	0.459286	0.337917	0.99991	-0.239059	7.68644	5.28233	8.10885	7.1972
FLNA	FLNA	Filamin-A OS=Homo sapiens OX=9606 GN=FLNA PE=1 SV=4	283.301	48.4	128	9522.12	344.159	341.676	0.972388	0.0121604	0.99991	0.0104482	301.065	387.254	294.937	388.414
FLNB	FLNB	Filamin-B OS=Homo sapiens OX=9606 GN=FLNB PE=1 SV=2	280.157	38.6	70	4129.75	30.4029	27.0642	0.654095	0.184359	0.99991	0.167823	29.2189	31.5869	33.3575	20.7709
FLNC	FLNC	Filamin-C OS=Homo sapiens OX=9606 GN=FLNC PE=1 SV=3	293.407	40.4	98	7344.47	108.99	153.839	0.131815	0.880035	0.99991	-0.497229	127.117	90.8635	153.738	153.94
FLOT1	FLOT1	Flotillin-1 OS=Homo sapiens OX=9606 GN=FLOT1 PE=1 SV=3	47.554	29	6	207.99	2.65833	2.92437	0.373155	0.428111	0.99991	-0.137603	2.61203	2.70463	2.69518	3.15356
FLOT2	FLOT2	Flotillin-2 OS=Homo sapiens OX=9606 GN=FLOT2 PE=1 SV=2	47.434	16.1	4	200.05	1.73289	1.64878	0.604166	0.218843	0.99991	0.0717763	1.7686	1.69717	1.78205	1.51551
FMN2	FMN2	Formin-2 OS=Homo sapiens OX=9606 GN=FMN2 PE=1 SV=4	181.191	1	1	38.21	0.0410902	0.0477971	0.877587	0.0567097	0.99991	-0.218129	0.0753406	0.00683972	0.0652711	0.030323
FMNL1	FMNL1	Formin-like protein 1 OS=Homo sapiens OX=9606 GN=FMNL1 PE=1 SV=3	122.518	6.6	5	192.45	0.779921	1.18165	0.608393	0.215816	0.99991	-0.599402	0.453299	1.10654	0.599579	1.76372
FMNL3	FMNL3	Formin-like protein 3 OS=Homo sapiens OX=9606 GN=FMNL3 PE=1 SV=3	118.051	5.2	4	147.37	0.601669	0.445896	0.651915	0.185809	0.99991	0.432263	0.76947	0.433868	0.690529	0.201264
FMR1	FMR1	Synaptic functional regulator FMR1 OS=Homo sapiens OX=9606 GN=FMR1 PE=1 SV=1	71.473	7.3	1	118.53	0.183632	0.171195	0.660853	0.179895	0.99991	0.101177	0.160446	0.206819	0.163616	0.178774
FNBP4	FNBP4	Formin-binding protein 4 OS=Homo sapiens OX=9606 GN=FNBP4 PE=1 SV=3	110.654	1.6	1	14.35	0.0255309	0.0656378	0.0246863	1.60754	0.99991	-1.36228	0.0275154	0.0235465	0.0717445	0.0595311
FND3A	FNDC3A	Fibronectin type-III domain-containing protein 3A OS=Homo sapiens OX=9606 GN=FNDC3A PE=1 SV=4	133.763	1.3	1	33.42	0.573732	0.473251	0.775428	0.110459	0.99991	0.277771	0.875152	0.272311	0.538018	0.408483
FND3B	FNDC3B	Fibronectin type III domain-containing protein 3B OS=Homo sapiens OX=9606 GN=FNDC3B PE=1 SV=2	134.97	4.3	1	30.91	0.42778	0.455406	0.91229	0.039867	0.99991	-0.0902841	0.482914	0.372645	0.240507	0.670304
FNTA	FNTA	Protein farnesyltransferase/geranylgeranyltransferase type-1 subunit alpha OS=Homo sapiens OX=9606 GN=FNTA PE=1 SV=1	44.495	36.1	7	275.32	1.28463	1.42123	0.483919	0.315228	0.99991	-0.145788	1.12554	1.44371	1.40143	1.44103
FNTB	FNTB	Protein farnesyltransferase subunit beta OS=Homo sapiens OX=9606 GN=FNTB PE=1 SV=1	49.654	3.7	1	60.64	0.759531	0.799852	0.866507	0.0622277	0.99991	-0.0746226	0.563488	0.955575	0.879654	0.720049
FOSL1	FOSL1	Fos-related antigen 1 OS=Homo sapiens OX=9606 GN=FOSL1 PE=1 SV=1	29.737	6.3	1	27.36	0.842458	1.83103	0.374295	0.426786	0.99991	-1.11997	1.211	0.47392	2.62073	1.04132
FOSL2	FOSL2	Fos-related antigen 2 OS=Homo sapiens OX=9606 GN=FOSL2 PE=1 SV=1	35.343	3.7	1	47.01	1.79943	1.70064	0.708419	0.14971	0.99991	0.0814607	1.76984	1.82901	1.4734	1.92788
FOXK2	FOXK2	Forkhead box protein K2 OS=Homo sapiens OX=9606 GN=FOXK2 PE=1 SV=3	69.248	4.4	1	23.15	0.0266113	0.031711	0.557386	0.253844	0.99991	-0.252944	0.0319694	0.0212532	0.0267448	0.0366771
FOXO1	FOXO1	Forkhead box protein O1 OS=Homo sapiens OX=9606 GN=FOXO1 PE=1 SV=2	70.017	4.9	2	152.76	0.370365	0.00406042	0.411164	0.385985	0.99991	6.51118	0.0148354	0.725896	0.0024377	0.00568315
FOXO3	FOXO3	Forkhead box protein O3 OS=Homo sapiens OX=9606 GN=FOXO3 PE=1 SV=1	71.517	2.8	1	34.38	1.59113	0.79399	0.389944	0.408997	0.99991	1.00286	0.913406	2.26885	0.517108	1.07087
FPPS	FDPS	Farnesyl pyrophosphate synthase OS=Homo sapiens OX=9606 GN=FDPS PE=1 SV=4	48.758	9.1	3	97	6.30369	8.99825	0.188282	0.725192	0.99991	-0.513447	6.65459	5.9528	7.67298	10.3235
FPRP	PTGFRN	Prostaglandin F2 receptor negative regulator OS=Homo sapiens OX=9606 GN=PTGFRN PE=1 SV=2	99.464	5.9	4	149.29	0.782354	0.37199	0.302303	0.519558	0.99991	1.07256	0.503615	1.06109	0.266745	0.477235
FR8P1	FRMD8P1	Putative FERM domain-containing protein FRMD8P1 OS=Homo sapiens OX=9606 GN=FRMD8P1 PE=5 SV=2	41.737	5.1	1	78.12	2.19246	2.2564	0.924358	0.0341597	0.99991	-0.0414778	1.74205	2.64286	1.86595	2.64685
FRIH	FTH1	Ferritin heavy chain OS=Homo sapiens OX=9606 GN=FTH1 PE=1 SV=2	21.383	29	5	273.1	18.2526	14.2982	0.425676	0.370921	0.99991	0.352268	14.3659	22.1393	15.1806	13.4158
FRIL	FTL	Ferritin light chain OS=Homo sapiens OX=9606 GN=FTL PE=1 SV=2	20.064	13.7	2	85.68	0.714033	0.524858	0.185185	0.732395	0.99991	0.444064	0.731556	0.69651	0.618403	0.431313
FRMD6	FRMD6	FERM domain-containing protein 6 OS=Homo sapiens OX=9606 GN=FRMD6 PE=1 SV=1	72.853	2.4	1	31.68	0.185353	0.197158	0.860398	0.0653004	0.99991	-0.089073	0.145196	0.225511	0.153652	0.240664
FRYL	FRYL	Protein furry homolog-like OS=Homo sapiens OX=9606 GN=FRYL PE=1 SV=2	342.177	1.5	2	65.71	1.02281	1.72394	0.362612	0.440557	0.99991	-0.753177	1.2307	0.814914	1.1618	2.28608
FSCN1	FSCN1	Fascin OS=Homo sapiens OX=9606 GN=FSCN1 PE=1 SV=3	55.123	37.3	19	933.23	42.3944	29.0712	0.0798137	1.09792	0.99991	0.544282	45.8801	38.9087	31.0496	27.0928
FSTL1	FSTL1	Follistatin-related protein 1 OS=Homo sapiens OX=9606 GN=FSTL1 PE=1 SV=1	36.103	9.1	4	184.11	0.95607	0.811401	0.634147	0.19781	0.99991	0.236702	0.742167	1.16997	0.663201	0.959601
FTO	FTO	Alpha-ketoglutarate-dependent dioxygenase FTO OS=Homo sapiens OX=9606 GN=FTO PE=1 SV=3	59.043	24.6	9	334.64	2.1821	2.70563	0.176579	0.75306	0.99991	-0.310244	2.03588	2.32832	2.49659	2.91466
FUBP1	FUBP1	Far upstream element-binding protein 1 OS=Homo sapiens OX=9606 GN=FUBP1 PE=1 SV=3	67.69	29.3	17	837.15	15.2241	15.2417	0.978423	0.00947354	0.99991	-0.00166348	15.5487	14.8995	15.7168	14.7665
FUBP2	KHSRP	Far upstream element-binding protein 2 OS=Homo sapiens OX=9606 GN=KHSRP PE=1 SV=4	73.355	41.4	19	1076.24	19.2562	23.4094	0.106549	0.972449	0.99991	-0.28176	17.7805	20.732	23.4522	23.3665
FUBP3	FUBP3	Far upstream element-binding protein 3 OS=Homo sapiens OX=9606 GN=FUBP3 PE=1 SV=2	61.944	26.6	8	370.02	8.37397	9.27563	0.131211	0.88203	0.99991	-0.147534	8.13541	8.61252	9.54976	9.0015
FUCO	FUCA1	Tissue alpha-L-fucosidase OS=Homo sapiens OX=9606 GN=FUCA1 PE=1 SV=4	53.94	11.6	4	124.08	2.24323	0.517069	0.397184	0.401008	0.99991	2.11715	0.629423	3.85703	0.442134	0.592005
FUMH	FH	Fumarate hydratase, mitochondrial OS=Homo sapiens OX=9606 GN=FH PE=1 SV=3	54.773	38.4	13	804.87	33.143	31.1167	0.835857	0.077868	0.99991	0.0910121	24.7683	41.5176	33.1177	29.1158
FUND1	FUNDC1	FUN14 domain-containing protein 1 OS=Homo sapiens OX=9606 GN=FUNDC1 PE=1 SV=1	17.224	11	1	26.14	0.134638	0.135654	0.981191	0.00824645	0.99991	-0.0108464	0.101997	0.167279	0.155479	0.115828
FUS	FUS	RNA-binding protein FUS OS=Homo sapiens OX=9606 GN=FUS PE=1 SV=1	53.622	12.7	5	479.94	33.9198	36.616	0.57749	0.238455	0.99991	-0.110348	35.5382	32.3014	32.86	40.372
FWCH2	FLYWCH2	FLYWCH family member 2 OS=Homo sapiens OX=9606 GN=FLYWCH2 PE=1 SV=1	14.669	8.6	1	24.15	0.297449	0.254584	0.649657	0.187316	0.99991	0.2245	0.28788	0.307018	0.174119	0.335049
FXR1	FXR1	Fragile X mental retardation syndrome-related protein 1 OS=Homo sapiens OX=9606 GN=FXR1 PE=1 SV=3	70.02	31.7	13	690.16	6.81138	7.86218	0.485319	0.313973	0.99991	-0.206981	7.53485	6.08791	6.85786	8.86649
FXR2	FXR2	Fragile X mental retardation syndrome-related protein 2 OS=Homo sapiens OX=9606 GN=FXR2 PE=1 SV=2	74.52	19.5	5	340.72	1.7036	1.79267	0.704307	0.152238	0.99991	-0.0735299	1.50176	1.90543	1.81859	1.76676
FXRD1	FOXRED1	FAD-dependent oxidoreductase domain-containing protein 1 OS=Homo sapiens OX=9606 GN=FOXRED1 PE=1 SV=2	54.12	6.2	2	69.19	0.152081	0.153493	0.987199	0.00559508	0.99991	-0.0133306	0.111186	0.192976	0.087097	0.219888
FYCO1	FYCO1	FYVE and coiled-coil domain-containing protein 1 OS=Homo sapiens OX=9606 GN=FYCO1 PE=1 SV=3	168.59	3.2	3	74.4	0.177544	0.213564	0.633065	0.198552	0.99991	-0.266493	0.124268	0.23082	0.17708	0.250048
FZD1	FZD1	Frizzled-1 OS=Homo sapiens OX=9606 GN=FZD1 PE=1 SV=2	72.423	2	1	23.57	0.0611247	0.0655015	0.953173	0.0208282	0.99991	-0.0997744	0.069385	0.0528644	0	0.131003
G3BP1	G3BP1	Ras GTPase-activating protein-binding protein 1 OS=Homo sapiens OX=9606 GN=G3BP1 PE=1 SV=1	52.189	34.3	12	844.36	24.4572	30.4248	0.0611806	1.21339	0.99991	-0.31499	24.2061	24.7083	31.9523	28.8973
G3BP2	G3BP2	Ras GTPase-activating protein-binding protein 2 OS=Homo sapiens OX=9606 GN=G3BP2 PE=1 SV=2	54.145	26.1	8	441.82	8.25976	9.64633	0.236627	0.625936	0.99991	-0.22388	7.85422	8.66531	10.3701	8.92256
G3P	GAPDH	Glyceraldehyde-3-phosphate dehydrogenase OS=Homo sapiens OX=9606 GN=GAPDH PE=1 SV=3	36.201	61.2	44	3159.88	2347.64	2056.41	0.436056	0.360457	0.99991	0.191079	2256.5	2438.78	2343.86	1768.97
G45IP	GADD45GIP1	Growth arrest and DNA damage-inducible proteins-interacting protein 1 OS=Homo sapiens OX=9606 GN=GADD45GIP1 PE=1 SV=1	25.425	19.8	4	101.18	2.06989	0.803613	0.285413	0.544527	0.99991	1.36498	1.41691	2.72287	0.218849	1.38838
G6PD	G6PD	Glucose-6-phosphate 1-dehydrogenase OS=Homo sapiens OX=9606 GN=G6PD PE=1 SV=4	59.675	38.6	21	963.97	32.9653	26.8383	0.353587	0.451504	0.99991	0.296657	29.2281	36.7025	30.3289	23.3476
G6PE	H6PD	GDH/6PGL endoplasmic bifunctional protein OS=Homo sapiens OX=9606 GN=H6PD PE=1 SV=2	89.407	20.4	12	472.31	4.7045	3.67737	0.341573	0.466516	0.99991	0.35537	4.09383	5.31517	4.23982	3.11491
G6PI	GPI	Glucose-6-phosphate isomerase OS=Homo sapiens OX=9606 GN=GPI PE=1 SV=4	63.335	45.9	33	1673.61	62.3659	64.2352	0.764449	0.116651	0.99991	-0.0426066	58.1691	66.5628	67.7178	60.7526
GABPA	GABPA	GA-binding protein alpha chain OS=Homo sapiens OX=9606 GN=GABPA PE=1 SV=1	51.776	2.2	1	14.47	0.372139	0.355267	0.831749	0.0800076	0.99991	0.0669361	0.341558	0.402719	0.292417	0.418117
GAL3A	GATD3A	Glutamine amidotransferase-like class 1 domain-containing protein 3A, mitochondrial OS=Homo sapiens OX=9606 GN=GATD3A PE=1 SV=1	28.495	30.6	4	205.65	7.23131	7.04437	0.892565	0.04936	0.99991	0.037786	6.00985	8.45277	6.97811	7.11063
GALD1	GATD1	Glutamine amidotransferase-like class 1 domain-containing protein 1 OS=Homo sapiens OX=9606 GN=GATD1 PE=1 SV=1	23.796	4.5	1	28.22	2.21532	1.89303	0.0482341	1.31665	0.99991	0.226816	2.18845	2.2422	1.96141	1.82466
GALE	GALE	UDP-glucose 4-epimerase OS=Homo sapiens OX=9606 GN=GALE PE=1 SV=2	38.656	10.3	2	154.43	5.77421	4.55069	0.461313	0.336004	0.99991	0.343539	4.82451	6.7239	5.51453	3.58685
GALK1	GALK1	Galactokinase OS=Homo sapiens OX=9606 GN=GALK1 PE=1 SV=1	42.702	22.2	5	233.04	4.39477	4.30372	0.9516	0.0215457	0.99991	0.030202	3.10192	5.68762	3.99769	4.60976
GALM	GALM	Galactose mutarotase OS=Homo sapiens OX=9606 GN=GALM PE=1 SV=1	37.97	16.4	4	226.76	2.46254	2.18592	0.77323	0.111692	0.99991	0.171908	3.14268	1.78241	2.67903	1.69281
GALNS	GALNS	N-acetylgalactosamine-6-sulfatase OS=Homo sapiens OX=9606 GN=GALNS PE=1 SV=1	58.445	9.4	2	82.73	2.03746	1.43012	0.165057	0.782366	0.99991	0.510637	1.76598	2.30894	1.34996	1.51028
GALT1	GALNT1	Polypeptide N-acetylgalactosaminyltransferase 1 OS=Homo sapiens OX=9606 GN=GALNT1 PE=1 SV=1	65.09	3.6	2	37.03	0.327785	0.226687	0.629144	0.20125	0.99991	0.532049	0.500664	0.154905	0.27316	0.180213
GALT2	GALNT2	Polypeptide N-acetylgalactosaminyltransferase 2 OS=Homo sapiens OX=9606 GN=GALNT2 PE=1 SV=1	65.433	27.3	12	481.61	3.94858	3.6625	0.8067	0.0932881	0.99991	0.108506	4.95677	2.9404	3.85697	3.46803
GALT5	GALNT5	Polypeptide N-acetylgalactosaminyltransferase 5 OS=Homo sapiens OX=9606 GN=GALNT5 PE=1 SV=1	107.055	5.2	4	129.48	0.949263	1.02717	0.669048	0.174543	0.99991	-0.113798	1.10617	0.792355	1.01986	1.03449
GALT7	GALNT7	N-acetylgalactosaminyltransferase 7 OS=Homo sapiens OX=9606 GN=GALNT7 PE=1 SV=1	76.025	9.7	4	132.6	2.4702	5.00538	0.161284	0.79241	0.99991	-1.01885	3.51447	1.42593	4.49132	5.51944
GAMT	GAMT	Guanidinoacetate N-methyltransferase OS=Homo sapiens OX=9606 GN=GAMT PE=1 SV=1	26.529	5.9	1	35.21	8.53546	8.05065	0.772131	0.112309	0.99991	0.0843644	7.97945	9.09148	9.40588	6.69541
GANAB	GANAB	Neutral alpha-glucosidase AB OS=Homo sapiens OX=9606 GN=GANAB PE=1 SV=3	107.263	39	40	2345.59	55.8438	50.4618	0.305076	0.515592	0.99991	0.146206	57.5584	54.1293	54.0069	46.9167
GAPD1	GAPVD1	GTPase-activating protein and VPS9 domain-containing protein 1 OS=Homo sapiens OX=9606 GN=GAPVD1 PE=1 SV=2	166.359	5.1	4	183.29	1.84707	1.74731	0.668621	0.17482	0.99991	0.0801073	1.66821	2.02593	1.65592	1.83869
GAPR1	GLIPR2	Golgi-associated plant pathogenesis-related protein 1 OS=Homo sapiens OX=9606 GN=GLIPR2 PE=1 SV=3	17.322	37	3	130.31	1.77737	1.18094	0.140062	0.85368	0.99991	0.589811	1.98872	1.56602	1.04681	1.31506
GAR1	GAR1	H/ACA ribonucleoprotein complex subunit 1 OS=Homo sapiens OX=9606 GN=GAR1 PE=1 SV=1	22.505	10.1	2	115.48	3.8628	3.57871	0.501649	0.2996	0.99991	0.110205	3.5144	4.21119	3.60606	3.55136
GARS	GARS1	Glycine--tRNA ligase OS=Homo sapiens OX=9606 GN=GARS1 PE=1 SV=3	83.854	36.8	22	1048.01	18.1169	18.7161	0.836172	0.0777046	0.99991	-0.0469449	17.78	18.4537	21.2451	16.1871
GATC	GATC	Glutamyl-tRNA(Gln) amidotransferase subunit C, mitochondrial OS=Homo sapiens OX=9606 GN=GATC PE=1 SV=1	15.191	12.5	1	17.69	0.76221	0.828704	0.536139	0.270722	0.99991	-0.120668	0.687479	0.836941	0.878493	0.778915
GBB2	GNB2	Guanine nucleotide-binding protein G(I)/G(S)/G(T) subunit beta-2 OS=Homo sapiens OX=9606 GN=GNB2 PE=1 SV=3	38.048	16.5	7	302.63	12.5115	9.72596	0.395396	0.402967	0.99991	0.363345	12.8579	12.1652	12.2977	7.15424
GBF1	GBF1	Golgi-specific brefeldin A-resistance guanine nucleotide exchange factor 1 OS=Homo sapiens OX=9606 GN=GBF1 PE=1 SV=2	208.367	5.8	8	282.55	2.01033	1.7604	0.472662	0.325449	0.99991	0.191533	2.14712	1.87355	2.01014	1.51065
GBG12	GNG12	Guanine nucleotide-binding protein G(I)/G(S)/G(O) subunit gamma-12 OS=Homo sapiens OX=9606 GN=GNG12 PE=1 SV=3	8.115	47.2	4	237.5	14.6146	12.8078	0.226997	0.643979	0.99991	0.190389	15.4351	13.7942	13.4607	12.1549
GBG2	GNG2	Guanine nucleotide-binding protein G(I)/G(S)/G(O) subunit gamma-2 OS=Homo sapiens OX=9606 GN=GNG2 PE=1 SV=2	7.959	22.5	1	18.01	6.98602	6.36427	0.807608	0.0927996	0.99991	0.134475	9.22626	4.74578	6.46368	6.26487
GBG5	GNG5	Guanine nucleotide-binding protein G(I)/G(S)/G(O) subunit gamma-5 OS=Homo sapiens OX=9606 GN=GNG5 PE=1 SV=3	7.428	13.2	1	52.29	0.0523242	0.110779	0.292432	0.533975	0.99991	-1.08213	0.0398667	0.0647816	0.0714235	0.150134
GBP1	GBP1	Guanylate-binding protein 1 OS=Homo sapiens OX=9606 GN=GBP1 PE=1 SV=2	68.401	17.9	5	331.26	5.38444	6.48567	0.599212	0.222419	0.99991	-0.26846	4.67065	6.09822	4.85502	8.11632
GBP2	GBP2	Guanylate-binding protein 2 OS=Homo sapiens OX=9606 GN=GBP2 PE=1 SV=3	67.68	6.1	1	182.96	0.0165312	0.028939	0.30187	0.52018	0.99991	-0.807822	0.0185061	0.0145563	0.0201606	0.0377174
GBP4	GBP4	Guanylate-binding protein 4 OS=Homo sapiens OX=9606 GN=GBP4 PE=1 SV=2	73.632	1.2	1	30.7	0.033246	0.0299382	0.865223	0.0628718	0.99991	0.151194	0.0191314	0.0473606	0.0397608	0.0201156
GBRL2	GABARAPL2	Gamma-aminobutyric acid receptor-associated protein-like 2 OS=Homo sapiens OX=9606 GN=GABARAPL2 PE=1 SV=1	13.715	9.4	1	42.57	0.885998	0.933297	0.873887	0.0585446	0.99991	-0.0750333	0.916619	0.855376	1.1946	0.671998
GCC1	GCC1	GRIP and coiled-coil domain-containing protein 1 OS=Homo sapiens OX=9606 GN=GCC1 PE=1 SV=1	87.985	1.2	1	17.22	0.0114601	0.715136	0.428917	0.367627	0.99991	-5.96352	0.0229202	0	0	1.43027
GCC2	GCC2	GRIP and coiled-coil domain-containing protein 2 OS=Homo sapiens OX=9606 GN=GCC2 PE=1 SV=4	196.872	1.3	1	78.88	0.351599	0.326749	0.705743	0.151354	0.99991	0.105746	0.36088	0.342317	0.38306	0.270439
GCN1	GCN1	eIF-2-alpha kinase activator GCN1 OS=Homo sapiens OX=9606 GN=GCN1 PE=1 SV=6	294.967	25.9	49	2091.81	6.43581	5.97627	0.367701	0.434505	0.99991	0.106875	6.82611	6.04551	6.05487	5.89767
GCP2	TUBGCP2	Gamma-tubulin complex component 2 OS=Homo sapiens OX=9606 GN=TUBGCP2 PE=1 SV=2	103.096	6.5	4	148.86	1.0961	0.931075	0.0867888	1.06154	0.99991	0.235411	1.12123	1.07097	0.976678	0.885472
GCP5	TUBGCP5	Gamma-tubulin complex component 5 OS=Homo sapiens OX=9606 GN=TUBGCP5 PE=1 SV=1	119.101	1.3	1	30.68	0.398098	3.15864	0.466923	0.330755	0.99991	-2.98811	0.0271697	0.769027	0.0828354	6.23444
GCP60	ACBD3	Golgi resident protein GCP60 OS=Homo sapiens OX=9606 GN=ACBD3 PE=1 SV=4	60.841	18	6	434.67	5.08554	6.03074	0.222813	0.652059	0.99991	-0.245933	5.40233	4.76875	5.592	6.46947
GCR	NR3C1	Glucocorticoid receptor OS=Homo sapiens OX=9606 GN=NR3C1 PE=1 SV=1	86.745	3.5	2	76.55	0.162335	0.128685	0.465669	0.331922	0.99991	0.335132	0.196267	0.128402	0.144976	0.112393
GCSH	GCSH	Glycine cleavage system H protein, mitochondrial OS=Homo sapiens OX=9606 GN=GCSH PE=1 SV=2	19.101	11.6	1	67.15	21.1927	20.9197	0.946422	0.0239151	0.99991	0.0187058	18.0183	24.3672	19.2262	22.6132
GDAP2	GDAP2	Ganglioside-induced differentiation-associated protein 2 OS=Homo sapiens OX=9606 GN=GDAP2 PE=1 SV=1	56.589	4.2	1	24.09	0.453639	0.439722	0.879321	0.0558526	0.99991	0.0449518	0.384352	0.522925	0.481577	0.397867
GDE	AGL	Glycogen debranching enzyme OS=Homo sapiens OX=9606 GN=AGL PE=1 SV=3	176.819	1.1	1	15.49	0.890818	0.852866	0.765204	0.116223	0.99991	0.0628112	0.779836	1.0018	0.857984	0.847747
GDF8	MSTN	Growth/differentiation factor 8 OS=Homo sapiens OX=9606 GN=MSTN PE=1 SV=1	43.521	4.3	1	17.05	0.0615755	0.0287205	0.0649878	1.18717	0.99991	1.10028	0.056062	0.0670891	0.0355933	0.0218477
GDIA	GDI1	Rab GDP dissociation inhibitor alpha OS=Homo sapiens OX=9606 GN=GDI1 PE=1 SV=2	51.177	44.3	9	1070.94	27.7067	28.1595	0.745737	0.127414	0.99991	-0.0233853	26.4912	28.9223	28.0855	28.2335
GDIB	GDI2	Rab GDP dissociation inhibitor beta OS=Homo sapiens OX=9606 GN=GDI2 PE=1 SV=2	51.087	51.7	15	1153.17	61.2128	63.7378	0.741543	0.129863	0.99991	-0.0583165	55.071	67.3546	66.3482	61.1275
GDIR1	ARHGDIA	Rho GDP-dissociation inhibitor 1 OS=Homo sapiens OX=9606 GN=ARHGDIA PE=1 SV=3	23.25	24.5	9	586.42	140.089	128.746	0.552712	0.257501	0.99991	0.121823	138.861	141.318	144.738	112.754
GDN	SERPINE2	Glia-derived nexin OS=Homo sapiens OX=9606 GN=SERPINE2 PE=1 SV=1	44.202	5.3	2	66.96	0.48076	0.296296	0.361178	0.442279	0.99991	0.698277	0.326472	0.635048	0.325821	0.266772
GDS1	RAP1GDS1	Rap1 GTPase-GDP dissociation stimulator 1 OS=Homo sapiens OX=9606 GN=RAP1GDS1 PE=1 SV=3	67.073	22.1	14	647.45	9.52884	8.9366	0.535587	0.27117	0.99991	0.0925759	9.82504	9.23264	9.67824	8.19495
GELS	GSN	Gelsolin OS=Homo sapiens OX=9606 GN=GSN PE=1 SV=1	86.043	31.7	33	2445.19	123.762	143.663	0.261468	0.582582	0.99991	-0.215114	125.597	121.928	156.377	130.948
GEMI5	GEMIN5	Gem-associated protein 5 OS=Homo sapiens OX=9606 GN=GEMIN5 PE=1 SV=3	170.821	5.7	5	204.01	1.37423	1.38418	0.973476	0.0116748	0.99991	-0.0104053	1.53903	1.20944	1.17653	1.59183
GEPH	GPHN	Gephyrin OS=Homo sapiens OX=9606 GN=GPHN PE=1 SV=1	80.382	5	1	43.04	0.172017	0.155794	0.884057	0.0535196	0.99991	0.142907	0.0790761	0.264958	0.123872	0.187717
GET3	GET3	ATPase GET3 OS=Homo sapiens OX=9606 GN=GET3 PE=1 SV=2	39.224	35.3	7	404.42	14.5149	14.4671	0.986712	0.0058094	0.99991	0.00475868	13.2041	15.8257	16.6467	12.2875
GET4	GET4	Golgi to ER traffic protein 4 homolog OS=Homo sapiens OX=9606 GN=GET4 PE=1 SV=1	36.709	8.3	2	92.81	1.87283	1.71346	0.717609	0.144112	0.99991	0.128309	1.49683	2.24883	1.6415	1.78542
GFAP	GFAP	Glial fibrillary acidic protein OS=Homo sapiens OX=9606 GN=GFAP PE=1 SV=1	49.907	7.9	1	188.54	4.8802	7.21508	0.439474	0.357067	0.99991	-0.564076	4.98622	4.77417	9.65202	4.77813
GFPT1	GFPT1	Glutamine--fructose-6-phosphate aminotransferase [isomerizing] 1 OS=Homo sapiens OX=9606 GN=GFPT1 PE=1 SV=3	79.555	37.9	18	1134.19	13.115	13.135	0.99416	0.00254377	0.99991	-0.00219849	13.782	12.4479	15.4629	10.8071
GFPT2	GFPT2	Glutamine--fructose-6-phosphate aminotransferase [isomerizing] 2 OS=Homo sapiens OX=9606 GN=GFPT2 PE=1 SV=3	77.68	23.5	9	639.2	6.79442	3.90084	0.139214	0.856316	0.99991	0.800565	8.00161	5.58724	3.98039	3.8213
GGH	GGH	Gamma-glutamyl hydrolase OS=Homo sapiens OX=9606 GN=GGH PE=1 SV=2	36.34	28.9	8	384.84	8.52454	5.17128	0.0380387	1.41977	0.99991	0.7211	8.11426	8.93482	5.70522	4.63734
GGT5	GGT5	Glutathione hydrolase 5 proenzyme OS=Homo sapiens OX=9606 GN=GGT5 PE=1 SV=2	62.736	6.8	3	82.18	0.819046	0.331779	0.531794	0.274257	0.99991	1.30372	0.213971	1.42412	0.0936422	0.569915
GGT7	GGT7	Glutathione hydrolase 7 OS=Homo sapiens OX=9606 GN=GGT7 PE=1 SV=2	70.822	2.6	1	35.97	0.029175	0.047715	0.561453	0.250686	0.99991	-0.709711	0.0269769	0.0313732	0.0209394	0.0744907
GGYF2	GIGYF2	GRB10-interacting GYF protein 2 OS=Homo sapiens OX=9606 GN=GIGYF2 PE=1 SV=1	150.32	8.7	8	306.87	1.83276	2.11629	0.289946	0.537683	0.99991	-0.207518	1.63422	2.03131	2.1267	2.10588
GHC1	SLC25A22	Mitochondrial glutamate carrier 1 OS=Homo sapiens OX=9606 GN=SLC25A22 PE=1 SV=1	34.904	2.5	1	18.87	0.0426507	0.0620353	0.610666	0.214196	0.99991	-0.540523	0.0750302	0.0102711	0.063817	0.0602537
GID8	GID8	Glucose-induced degradation protein 8 homolog OS=Homo sapiens OX=9606 GN=GID8 PE=1 SV=1	26.789	28.9	3	100.69	0.731014	0.908036	0.175115	0.756676	0.99991	-0.31285	0.645318	0.81671	0.911884	0.904187
GINM1	GINM1	Glycoprotein integral membrane protein 1 OS=Homo sapiens OX=9606 GN=GINM1 PE=1 SV=1	37.045	5.5	1	26.04	0.418851	0.192938	0.0986768	1.00579	0.99991	1.1183	0.346465	0.491237	0.218504	0.167372
GIPC1	GIPC1	PDZ domain-containing protein GIPC1 OS=Homo sapiens OX=9606 GN=GIPC1 PE=1 SV=2	36.141	40.2	10	412.02	3.83762	4.73772	0.287791	0.540923	0.99991	-0.303982	3.54638	4.12885	5.29333	4.1821
GIT1	GIT1	ARF GTPase-activating protein GIT1 OS=Homo sapiens OX=9606 GN=GIT1 PE=1 SV=2	85.03	4.9	2	106.86	3.56685	3.53629	0.973074	0.011854	0.99991	0.0124133	3.19292	3.94077	4.24603	2.82655
GIT2	GIT2	ARF GTPase-activating protein GIT2 OS=Homo sapiens OX=9606 GN=GIT2 PE=1 SV=2	85.117	18.3	7	232.14	6.56571	7.09358	0.804486	0.0944815	0.99991	-0.111564	5.43377	7.69764	5.6022	8.58497
GL1AD	POLR2M	DNA-directed RNA polymerase II subunit GRINL1A,	15.293	25	1	58.3	0.0698107	0.066504	0.968048	0.0141029	0.99991	0.0700062	0.0393669	0.100254	0	0.133008
GLCM	GBA	Lysosomal acid glucosylceramidase OS=Homo sapiens OX=9606 GN=GBA PE=1 SV=3	60.134	18.8	8	307.28	10.8223	10.6592	0.893606	0.048854	0.99991	0.0219009	9.75766	11.8869	10.4934	10.8251
GLGB	GBE1	1,4-alpha-glucan-branching enzyme OS=Homo sapiens OX=9606 GN=GBE1 PE=1 SV=3	80.879	23.4	17	969.67	19.6171	16.1276	0.601275	0.220927	0.99991	0.282582	14.1987	25.0356	17.8152	14.44
GLNA	GLUL	Glutamine synthetase OS=Homo sapiens OX=9606 GN=GLUL PE=1 SV=4	42.665	8.3	2	45.66	1.01888	0.712916	0.67676	0.169565	0.99991	0.515183	0.389617	1.64815	0.640759	0.785074
GLO2	HAGH	Hydroxyacylglutathione hydrolase, mitochondrial OS=Homo sapiens OX=9606 GN=HAGH PE=1 SV=2	34.24	10.1	2	134.85	0.616544	0.802856	0.478218	0.320374	0.99991	-0.380938	0.423658	0.809429	0.707	0.898712
GLOD4	GLOD4	Glyoxalase domain-containing protein 4 OS=Homo sapiens OX=9606 GN=GLOD4 PE=1 SV=1	35.17	41.2	10	415.51	8.43787	7.06553	0.297634	0.526318	0.99991	0.256081	8.09383	8.78192	7.98684	6.14423
GLP3L	GOLPH3L	Golgi phosphoprotein 3-like OS=Homo sapiens OX=9606 GN=GOLPH3L PE=1 SV=1	32.804	9.8	1	75.46	0.868337	0.734857	0.652931	0.185132	0.99991	0.240791	0.97685	0.759824	0.965664	0.50405
GLPC	GYPC	Glycophorin-C OS=Homo sapiens OX=9606 GN=GYPC PE=1 SV=1	13.802	20.3	1	20.58	1.02311	0.975148	0.928532	0.0322032	0.99991	0.0692608	0.60465	1.44156	0.754057	1.19624
GLRX1	GLRX	Glutaredoxin-1 OS=Homo sapiens OX=9606 GN=GLRX PE=1 SV=2	12.053	18.9	2	102.44	10.2016	7.90595	0.314204	0.502789	0.99991	0.367782	8.6731	11.7301	8.70049	7.11141
GLRX3	GLRX3	Glutaredoxin-3 OS=Homo sapiens OX=9606 GN=GLRX3 PE=1 SV=2	37.693	31	8	391	13.3755	12.4299	0.795495	0.0993628	0.99991	0.105782	13.4288	13.3222	15.63	9.22975
GLRX5	GLRX5	Glutaredoxin-related protein 5, mitochondrial OS=Homo sapiens OX=9606 GN=GLRX5 PE=1 SV=2	16.732	15.9	2	71.21	3.76814	3.46327	0.695959	0.157417	0.99991	0.121717	3.47654	4.05973	4.07255	2.85399
GLSK	GLS	Glutaminase kidney	74.269	27.4	14	838.99	14.221	16.7748	0.326999	0.485453	0.99991	-0.238273	15.3481	13.0939	18.4083	15.1413
GLTP	GLTP	Glycolipid transfer protein OS=Homo sapiens OX=9606 GN=GLTP PE=1 SV=3	24.005	4.8	1	36.85	2.18094	1.81182	0.565099	0.247876	0.99991	0.267509	2.56014	1.80174	2.19687	1.42678
GLU2B	PRKCSH	Glucosidase 2 subunit beta OS=Homo sapiens OX=9606 GN=PRKCSH PE=1 SV=2	60.357	29.7	25	1308.6	70.8501	66.6275	0.70438	0.152193	0.99991	0.0886526	77.0487	64.6514	74.0218	59.2331
GLYC	SHMT1	Serine hydroxymethyltransferase, cytosolic OS=Homo sapiens OX=9606 GN=SHMT1 PE=1 SV=1	53.619	6.6	1	131.59	0.489258	0.478799	0.958136	0.0185728	0.99991	0.0311741	0.57567	0.402845	0.632695	0.324903
GLYG	GYG1	Glycogenin-1 OS=Homo sapiens OX=9606 GN=GYG1 PE=1 SV=4	39.701	15.4	4	219.15	5.41932	5.1038	0.87892	0.0560508	0.99991	0.0865404	3.6235	7.21515	5.45103	4.75658
GLYLB	GLYATL1B	Putative glycine N-acyltransferase-like protein 1B OS=Homo sapiens OX=9606 GN=GLYATL1B PE=3 SV=1	34.93	3	1	28.66	3.12126	2.75014	0.275385	0.560059	0.99991	0.182626	3.36936	2.87316	2.77731	2.72296
GLYM	SHMT2	Serine hydroxymethyltransferase, mitochondrial OS=Homo sapiens OX=9606 GN=SHMT2 PE=1 SV=3	56.414	39.9	13	807.45	21.4431	21.5816	0.930646	0.0312153	0.99991	-0.00929082	21.1675	21.7186	22.9635	20.1997
GLYR1	GLYR1	Putative oxidoreductase GLYR1 OS=Homo sapiens OX=9606 GN=GLYR1 PE=1 SV=4	61.079	8	3	146.88	0.325951	0.28255	0.73965	0.130974	0.99991	0.206149	0.336499	0.315403	0.395872	0.169229
GMFB	GMFB	Glia maturation factor beta OS=Homo sapiens OX=9606 GN=GMFB PE=1 SV=2	16.874	37.3	4	212.26	8.12396	7.4451	0.713384	0.146676	0.99991	0.125891	6.87775	9.37017	8.45578	6.43442
GMPPA	GMPPA	Mannose-1-phosphate guanyltransferase alpha OS=Homo sapiens OX=9606 GN=GMPPA PE=1 SV=1	46.604	18.1	4	168.73	4.84184	8.16721	0.0353931	1.45108	0.99991	-0.754286	4.81183	4.87186	8.8093	7.52511
GMPPB	GMPPB	Mannose-1-phosphate guanyltransferase beta OS=Homo sapiens OX=9606 GN=GMPPB PE=1 SV=2	40.379	8.9	2	149.17	1.78755	1.81427	0.692387	0.159651	0.99991	-0.0214066	1.81092	1.76417	1.7607	1.86784
GMPR1	GMPR	GMP reductase 1 OS=Homo sapiens OX=9606 GN=GMPR PE=1 SV=1	37.851	4.3	1	16.79	0.123808	0.205007	0.237739	0.6239	0.99991	-0.727568	0.172136	0.075479	0.211437	0.198576
GNA1	GNPNAT1	Glucosamine 6-phosphate N-acetyltransferase OS=Homo sapiens OX=9606 GN=GNPNAT1 PE=1 SV=1	21.078	14.1	2	91.97	3.1191	2.28868	0.587903	0.230694	0.99991	0.446609	4.32712	1.91107	2.76427	1.8131
GNA11	GNA11	Guanine nucleotide-binding protein subunit alpha-11 OS=Homo sapiens OX=9606 GN=GNA11 PE=1 SV=2	42.382	22.6	6	254.56	4.49662	4.94364	0.592565	0.227264	0.99991	-0.136732	4.209	4.78425	4.29616	5.59112
GNA13	GNA13	Guanine nucleotide-binding protein subunit alpha-13 OS=Homo sapiens OX=9606 GN=GNA13 PE=1 SV=2	44.364	7.7	2	125.3	0.91408	0.820154	0.376594	0.424126	0.99991	0.156424	0.994103	0.834056	0.79702	0.843289
GNAI1	GNAI1	Guanine nucleotide-binding protein G(i) subunit alpha-1 OS=Homo sapiens OX=9606 GN=GNAI1 PE=1 SV=2	40.905	15.5	2	132.64	1.26997	0.883719	0.33183	0.479084	0.99991	0.523135	0.967537	1.5724	0.915713	0.851724
GNAI2	GNAI2	Guanine nucleotide-binding protein G(i) subunit alpha-2 OS=Homo sapiens OX=9606 GN=GNAI2 PE=1 SV=3	40.995	27	10	635.55	18.811	18.2097	0.900543	0.0454955	0.99991	0.0468629	21.5563	16.0656	21.4583	14.9612
GNAI3	GNAI3	Guanine nucleotide-binding protein G(i) subunit alpha-3 OS=Homo sapiens OX=9606 GN=GNAI3 PE=1 SV=3	41.076	17.8	2	190.27	1.82834	1.71994	0.772893	0.111881	0.99991	0.0881771	1.96941	1.68728	2.01682	1.42306
GNAQ	GNAQ	Guanine nucleotide-binding protein G(q) subunit alpha OS=Homo sapiens OX=9606 GN=GNAQ PE=1 SV=4	42.4	15	3	132.41	0.505161	0.569604	0.593809	0.226353	0.99991	-0.173218	0.476609	0.533712	0.668062	0.471147
GNAS1	GNAS	Guanine nucleotide-binding protein G(s) subunit alpha	111.697	6.8	4	275.14	6.97291	7.03865	0.931802	0.0306764	0.99991	-0.0135371	7.27725	6.66857	6.43056	7.64673
GNL1	GNL1	Guanine nucleotide-binding protein-like 1 OS=Homo sapiens OX=9606 GN=GNL1 PE=1 SV=2	69.132	10.5	5	149.98	0.663177	0.541137	0.364675	0.438095	0.99991	0.293401	0.576845	0.74951	0.600712	0.481561
GNL3	GNL3	Guanine nucleotide-binding protein-like 3 OS=Homo sapiens OX=9606 GN=GNL3 PE=1 SV=2	62.468	8.9	3	197.02	0.733875	0.834289	0.458351	0.338802	0.99991	-0.185013	0.632209	0.835541	0.876792	0.791786
GNPAT	GNPAT	Dihydroxyacetone phosphate acyltransferase OS=Homo sapiens OX=9606 GN=GNPAT PE=1 SV=1	77.936	4.7	2	45.35	1.07389	0.975907	0.681203	0.166724	0.99991	0.138026	0.937559	1.21021	0.821493	1.13032
GNPI1	GNPDA1	Glucosamine-6-phosphate isomerase 1 OS=Homo sapiens OX=9606 GN=GNPDA1 PE=1 SV=1	32.819	10.4	2	90.45	1.90338	1.75785	0.832564	0.0795822	0.99991	0.114746	1.64839	2.15836	2.30748	1.20823
GNPI2	GNPDA2	Glucosamine-6-phosphate isomerase 2 OS=Homo sapiens OX=9606 GN=GNPDA2 PE=1 SV=1	31.293	9.8	1	57.44	0.512259	0.529893	0.937039	0.0282424	0.99991	-0.0488268	0.338726	0.685793	0.624502	0.435284
GNS	GNS	N-acetylglucosamine-6-sulfatase OS=Homo sapiens OX=9606 GN=GNS PE=1 SV=3	62.84	18.5	13	555.53	18.6984	14.7055	0.552855	0.257389	0.99991	0.346559	13.0539	24.3428	14.9035	14.5074
GOGA2	GOLGA2	Golgin subfamily A member 2 OS=Homo sapiens OX=9606 GN=GOLGA2 PE=1 SV=3	113.644	4.3	3	159.07	0.460168	0.585784	0.157952	0.801475	0.99991	-0.34821	0.418976	0.501359	0.546531	0.625038
GOGA3	GOLGA3	Golgin subfamily A member 3 OS=Homo sapiens OX=9606 GN=GOLGA3 PE=1 SV=2	167.765	14.3	13	614.14	1.32989	1.67644	0.103714	0.984163	0.99991	-0.334095	1.44632	1.21345	1.64262	1.71025
GOGA4	GOLGA4	Golgin subfamily A member 4 OS=Homo sapiens OX=9606 GN=GOLGA4 PE=1 SV=1	261.892	6.1	8	381.56	2.19236	2.58294	0.505962	0.295882	0.99991	-0.236526	1.70658	2.67815	2.56733	2.59855
GOGA5	GOLGA5	Golgin subfamily A member 5 OS=Homo sapiens OX=9606 GN=GOLGA5 PE=1 SV=3	83.031	6	3	82.49	0.0615039	0.213378	0.494099	0.306186	0.99991	-1.79466	0.0706305	0.0523773	0.0304972	0.396258
GOGA7	GOLGA7	Golgin subfamily A member 7 OS=Homo sapiens OX=9606 GN=GOLGA7 PE=1 SV=2	16.042	8	1	27.08	0.0131062	0.0111172	0.846082	0.0725875	0.99991	0.237452	0.00416604	0.0220463	0.00985699	0.0123774
GOGB1	GOLGB1	Golgin subfamily B member 1 OS=Homo sapiens OX=9606 GN=GOLGB1 PE=1 SV=2	377.215	2.9	5	230.99	0.563625	0.71253	0.468792	0.32902	0.99991	-0.338217	0.731288	0.395962	0.70299	0.72207
GOLI4	GOLIM4	Golgi integral membrane protein 4 OS=Homo sapiens OX=9606 GN=GOLIM4 PE=1 SV=1	81.888	7.2	3	111.08	0.755342	0.762524	0.967126	0.014517	0.99991	-0.0136529	0.864651	0.646034	0.65348	0.871569
GOLM1	GOLM1	Golgi membrane protein 1 OS=Homo sapiens OX=9606 GN=GOLM1 PE=1 SV=1	45.477	11.2	3	146.55	0.54225	0.512849	0.825364	0.0833543	0.99991	0.0804252	0.508224	0.576276	0.62502	0.400678
GOLP3	GOLPH3	Golgi phosphoprotein 3 OS=Homo sapiens OX=9606 GN=GOLPH3 PE=1 SV=1	34.075	9.4	1	103.48	2.23948	2.07682	0.204276	0.689782	0.99991	0.10879	2.2486	2.23036	2.16389	1.98975
GON7	GON7	EKC/KEOPS complex subunit GON7 OS=Homo sapiens OX=9606 GN=GON7 PE=1 SV=2	10.909	35	2	61.35	0.0482518	0.0345699	0.54395	0.264441	0.99991	0.481064	0.0375906	0.0589129	0.018989	0.0501509
GOPC	GOPC	Golgi-associated PDZ and coiled-coil motif-containing protein OS=Homo sapiens OX=9606 GN=GOPC PE=1 SV=1	50.888	11.5	2	83.36	2.07086	1.88476	0.625698	0.203636	0.99991	0.135849	2.29255	1.84917	2.12379	1.64573
GOR	REXO1L1P	Putative exonuclease GOR OS=Homo sapiens OX=9606 GN=REXO1L1P PE=5 SV=2	75.177	1.8	1	20.16	0.183432	0.168195	0.866363	0.0622999	0.99991	0.125116	0.204358	0.162506	0.245309	0.0910804
GORS2	GORASP2	Golgi reassembly-stacking protein 2 OS=Homo sapiens OX=9606 GN=GORASP2 PE=1 SV=3	47.287	11.9	3	229.07	4.39241	4.94491	0.39649	0.401768	0.99991	-0.170929	3.97861	4.80622	5.25342	4.63639
GOT1B	GOLT1B	Vesicle transport protein GOT1B OS=Homo sapiens OX=9606 GN=GOLT1B PE=1 SV=1	15.415	10.9	2	110.24	0.27425	0.39224	0.494052	0.306228	0.99991	-0.516245	0.34911	0.199391	0.271295	0.513186
GPC1	GPC1	Glypican-1 OS=Homo sapiens OX=9606 GN=GPC1 PE=1 SV=2	62.724	7.7	2	74.89	0.20251	1.14189	0.404446	0.393139	0.99991	-2.49535	0.129731	0.27529	0.248886	2.03489
GPC5B	GPRC5B	G-protein coupled receptor family C group 5 member B OS=Homo sapiens OX=9606 GN=GPRC5B PE=2 SV=2	45.279	9.9	2	59.93	0.00911622	0.00283262	0.351757	0.453758	0.99991	1.6863	0.0135167	0.00471572	0.0056386	2.66323e-05
GPC6	GPC6	Glypican-6 OS=Homo sapiens OX=9606 GN=GPC6 PE=1 SV=1	63.721	8.3	1	22.99	0.0771434	0.0513992	0.789057	0.102891	0.99991	0.585796	0	0.154287	0.0172697	0.0855287
GPDM	GPD2	Glycerol-3-phosphate dehydrogenase, mitochondrial OS=Homo sapiens OX=9606 GN=GPD2 PE=1 SV=3	81.315	23	10	536.29	8.14081	7.8016	0.851986	0.0695676	0.99991	0.0614031	6.54412	9.73751	7.93999	7.66321
GPHRA	GPR89A	Golgi pH regulator A OS=Homo sapiens OX=9606 GN=GPR89A PE=1 SV=2	53.167	8.6	2	73.86	0.685636	0.602938	0.653161	0.18498	0.99991	0.185434	0.801301	0.569971	0.495108	0.710768
GPI8	PIGK	GPI-anchor transamidase OS=Homo sapiens OX=9606 GN=PIGK PE=1 SV=2	45.508	6.3	2	106.73	0.871443	0.756783	0.626298	0.203219	0.99991	0.203527	1.04347	0.69942	0.861209	0.652356
GPKOW	GPKOW	G-patch domain and KOW motifs-containing protein OS=Homo sapiens OX=9606 GN=GPKOW PE=1 SV=2	52.425	12.4	2	136.58	0.895973	0.946272	0.427065	0.369506	0.99991	-0.0787993	0.846661	0.945285	0.958803	0.933741
GPN1	GPN1	GPN-loop GTPase 1 OS=Homo sapiens OX=9606 GN=GPN1 PE=1 SV=1	41.828	7.2	2	70.31	0.595938	0.523167	0.534565	0.272	0.99991	0.187891	0.51626	0.675616	0.579968	0.466366
GPN3	GPN3	GPN-loop GTPase 3 OS=Homo sapiens OX=9606 GN=GPN3 PE=1 SV=2	33.196	6.3	1	50.21	1.15645	1.10899	0.818676	0.0868881	0.99991	0.0604569	1.25655	1.05636	1.26101	0.956974
GPNMB	GPNMB	Transmembrane glycoprotein NMB OS=Homo sapiens OX=9606 GN=GPNMB PE=1 SV=2	64.623	3.1	1	67.02	3.22477	6.61079	0.446342	0.350332	0.99991	-1.03562	0.659734	5.78981	4.08314	9.13844
GPSM1	GPSM1	G-protein-signaling modulator 1 OS=Homo sapiens OX=9606 GN=GPSM1 PE=1 SV=2	75.091	2.5	2	65.93	0.211777	0.221136	0.915172	0.0384974	0.99991	-0.062387	0.238726	0.184829	0.294047	0.148225
GPTC8	GPATCH8	G patch domain-containing protein 8 OS=Homo sapiens OX=9606 GN=GPATCH8 PE=1 SV=2	165.01	1.1	1	33.77	0.22012	0.275468	0.338584	0.470334	0.99991	-0.323595	0.17947	0.260769	0.257659	0.293277
GPX1	GPX1	Glutathione peroxidase 1 OS=Homo sapiens OX=9606 GN=GPX1 PE=1 SV=4	22.36	19.2	3	96.25	12.0304	6.62759	0.227527	0.642968	0.99991	0.860135	8.99339	15.0675	7.4279	5.82728
GPX4	GPX4	Phospholipid hydroperoxide glutathione peroxidase OS=Homo sapiens OX=9606 GN=GPX4 PE=1 SV=3	22.674	13.7	3	68.8	0.787011	0.409104	0.128307	0.89175	0.99991	0.943917	0.639902	0.934121	0.378657	0.43955
GPX7	GPX7	Glutathione peroxidase 7 OS=Homo sapiens OX=9606 GN=GPX7 PE=1 SV=1	21.154	25.1	3	87.79	0.920233	0.749926	0.706565	0.150848	0.99991	0.295249	1.08677	0.7537	1.10516	0.394695
GPX8	GPX8	Probable glutathione peroxidase 8 OS=Homo sapiens OX=9606 GN=GPX8 PE=1 SV=2	24.094	8.6	2	72.55	1.16127	0.933097	0.72421	0.140136	0.99991	0.315599	1.53058	0.791954	1.35714	0.509053
GRAM4	GRAMD4	GRAM domain-containing protein 4 OS=Homo sapiens OX=9606 GN=GRAMD4 PE=1 SV=1	66.766	2.2	1	19.06	0.00868189	0.134491	0.384311	0.415317	0.99991	-3.95336	0.0173638	0	0.0209664	0.248016
GRAP1	GRIPAP1	GRIP1-associated protein 1 OS=Homo sapiens OX=9606 GN=GRIPAP1 PE=1 SV=2	96.289	6.4	3	114.53	0.17428	0.174405	0.998632	0.000594615	0.99991	-0.00103508	0.125766	0.222794	0.131681	0.21713
GRB2	GRB2	Growth factor receptor-bound protein 2 OS=Homo sapiens OX=9606 GN=GRB2 PE=1 SV=1	25.304	19.8	4	150.88	2.63739	2.23015	0.0798615	1.09766	0.99991	0.241969	2.52107	2.7537	2.19156	2.26874
GRDN	CCDC88A	Girdin OS=Homo sapiens OX=9606 GN=CCDC88A PE=1 SV=2	216.593	5.7	8	261.69	0.400368	0.434289	0.788056	0.103443	0.99991	-0.117329	0.350627	0.45011	0.533072	0.335507
GREM1	GREM1	Gremlin-1 OS=Homo sapiens OX=9606 GN=GREM1 PE=1 SV=1	21.197	21.7	2	160.98	1.17075	2.64929	0.341642	0.466428	0.99991	-1.17817	1.38995	0.951552	1.47425	3.82433
GRHPR	GRHPR	Glyoxylate reductase/hydroxypyruvate reductase OS=Homo sapiens OX=9606 GN=GRHPR PE=1 SV=1	36.045	18	3	273.84	17.5392	15.6227	0.533209	0.273102	0.99991	0.166944	14.9917	20.0867	15.3026	15.9427
GRL1A	POLR2M	DNA-directed RNA polymerase II subunit GRINL1A OS=Homo sapiens OX=9606 GN=POLR2M PE=1 SV=1	42.056	4.9	1	30.97	0.117039	0.107839	0.890612	0.0503113	0.99991	0.118103	0.0849355	0.149142	0.0582062	0.157472
GRM2B	GRAMD2B	GRAM domain-containing protein 2B OS=Homo sapiens OX=9606 GN=GRAMD2B PE=1 SV=1	48.296	7.2	2	100.9	0.174898	0.402448	0.545666	0.263073	0.99991	-1.20229	0.182918	0.166879	0.0870631	0.717833
GRP75	HSPA9	Stress-70 protein, mitochondrial OS=Homo sapiens OX=9606 GN=HSPA9 PE=1 SV=2	73.92	43.2	32	2232.41	58.4782	59.2656	0.946421	0.0239155	0.99991	-0.0192952	51.6771	65.2793	67.1022	51.4289
GRPE1	GRPEL1	GrpE protein homolog 1, mitochondrial OS=Homo sapiens OX=9606 GN=GRPEL1 PE=1 SV=2	24.492	34.1	7	389.21	6.43259	7.19811	0.0997602	1.00104	0.99991	-0.162219	6.17295	6.69224	7.23163	7.1646
GRSF1	GRSF1	G-rich sequence factor 1 OS=Homo sapiens OX=9606 GN=GRSF1 PE=1 SV=3	53.606	21.5	6	219.67	5.65968	7.021	0.578641	0.237591	0.99991	-0.310956	6.46138	4.85799	8.93141	5.11059
GRWD1	GRWD1	Glutamate-rich WD repeat-containing protein 1 OS=Homo sapiens OX=9606 GN=GRWD1 PE=1 SV=1	49.787	11	3	149.29	2.10566	2.12362	0.968363	0.0139617	0.99991	-0.0122496	1.89542	2.31591	2.46521	1.78203
GSDMD	GSDMD	Gasdermin-D OS=Homo sapiens OX=9606 GN=GSDMD PE=1 SV=1	53.281	2.9	1	54.86	1.85662	3.54468	0.474886	0.323411	0.99991	-0.932975	2.0412	1.67204	1.61902	5.47033
GSDME	GSDME	Gasdermin-E OS=Homo sapiens OX=9606 GN=GSDME PE=1 SV=2	55.262	15.5	6	222.9	2.79654	2.31558	0.69046	0.160861	0.99991	0.272269	1.941	3.65207	1.71597	2.91519
GSH0	GCLM	Glutamate--cysteine ligase regulatory subunit OS=Homo sapiens OX=9606 GN=GCLM PE=1 SV=1	31.05	9.5	2	115.52	1.81393	1.80535	0.993598	0.0027893	0.99991	0.00684573	2.04827	1.5796	2.72435	0.886342
GSHB	GSS	Glutathione synthetase OS=Homo sapiens OX=9606 GN=GSS PE=1 SV=1	52.523	24.3	7	330.13	7.19302	7.59359	0.804184	0.0946447	0.99991	-0.078184	6.09564	8.2904	8.49237	6.6948
GSHR	GSR	Glutathione reductase, mitochondrial OS=Homo sapiens OX=9606 GN=GSR PE=1 SV=2	56.791	32	11	573.46	25.2278	18.459	0.116394	0.934069	0.99991	0.450695	23.2118	27.2439	16.92	19.9979
GSK3A	GSK3A	Glycogen synthase kinase-3 alpha OS=Homo sapiens OX=9606 GN=GSK3A PE=1 SV=2	51.405	2.9	1	66.64	0.831008	0.81029	0.761345	0.118419	0.99991	0.0364235	0.800401	0.861615	0.861443	0.759137
GSK3B	GSK3B	Glycogen synthase kinase-3 beta OS=Homo sapiens OX=9606 GN=GSK3B PE=1 SV=2	47.228	16.7	3	95.15	3.1359	3.65143	0.140907	0.851069	0.99991	-0.219582	3.32496	2.94684	3.54456	3.7583
GSLG1	GLG1	Golgi apparatus protein 1 OS=Homo sapiens OX=9606 GN=GLG1 PE=1 SV=2	138.341	6.5	7	386.89	2.40385	2.15861	0.727314	0.138278	0.99991	0.155245	3.01247	1.79523	2.09594	2.22127
GST2	GSTT2	Glutathione S-transferase theta-2 OS=Homo sapiens OX=9606 GN=GSTT2 PE=1 SV=1	27.66	7.4	2	82.13	0.0193438	0.502729	0.297459	0.526573	0.99991	-4.69984	0.0273114	0.0113761	0.156587	0.848871
GSTK1	GSTK1	Glutathione S-transferase kappa 1 OS=Homo sapiens OX=9606 GN=GSTK1 PE=1 SV=3	25.594	45.1	8	486.6	16.6246	13.5758	0.313544	0.503701	0.99991	0.292289	14.6752	18.5741	14.7653	12.3862
GSTM2	GSTM2	Glutathione S-transferase Mu 2 OS=Homo sapiens OX=9606 GN=GSTM2 PE=1 SV=2	25.899	33.5	2	287.41	1.38586	1.70361	0.534528	0.27203	0.99991	-0.297814	1.4333	1.33843	2.12819	1.27904
GSTM3	GSTM3	Glutathione S-transferase Mu 3 OS=Homo sapiens OX=9606 GN=GSTM3 PE=1 SV=3	26.998	34.7	6	336.41	2.50035	2.17732	0.912223	0.039899	0.99991	0.199576	4.70284	0.297857	3.54424	0.810405
GSTO1	GSTO1	Glutathione S-transferase omega-1 OS=Homo sapiens OX=9606 GN=GSTO1 PE=1 SV=2	27.833	29.9	8	336.16	42.4801	36.3997	0.49524	0.305184	0.99991	0.222862	43.2782	41.682	43.7094	29.0899
GSTP1	GSTP1	Glutathione S-transferase P OS=Homo sapiens OX=9606 GN=GSTP1 PE=1 SV=2	23.569	61.9	24	1596.22	106.306	98.1709	0.502469	0.29889	0.99991	0.114858	101.249	111.363	106.832	89.5096
GT251	COLGALT1	Procollagen galactosyltransferase 1 OS=Homo sapiens OX=9606 GN=COLGALT1 PE=1 SV=1	71.933	18.2	11	449.32	7.80072	7.40995	0.682704	0.165768	0.99991	0.0741447	7.26439	8.33706	6.78194	8.03795
GT253	CERCAM	Inactive glycosyltransferase 25 family member 3 OS=Homo sapiens OX=9606 GN=CERCAM PE=1 SV=1	67.891	1.5	1	22.94	0.0789737	0.1039	0.741792	0.129718	0.99991	-0.395745	0.131322	0.0266251	0.0637953	0.144004
GTF2I	GTF2I	General transcription factor II-I OS=Homo sapiens OX=9606 GN=GTF2I PE=1 SV=2	112.859	10.9	8	265.06	3.75499	3.97363	0.543817	0.264547	0.99991	-0.0816488	3.78365	3.72633	3.67341	4.27385
GTPB1	GTPBP1	GTP-binding protein 1 OS=Homo sapiens OX=9606 GN=GTPBP1 PE=1 SV=3	73.035	8.7	3	115.96	1.92569	1.71327	0.282527	0.54894	0.99991	0.168624	2.07139	1.77998	1.71931	1.70722
GTPB4	GTPBP4	GTP-binding protein 4 OS=Homo sapiens OX=9606 GN=GTPBP4 PE=1 SV=3	74.317	13.7	6	262.37	2.84727	3.58594	0.241983	0.616215	0.99991	-0.332772	3.11831	2.57623	3.94445	3.22744
GTR1	SLC2A1	Solute carrier family 2, facilitated glucose transporter member 1 OS=Homo sapiens OX=9606 GN=SLC2A1 PE=1 SV=2	54.391	9.3	5	260.75	9.83635	11.7296	0.660865	0.179887	0.99991	-0.253953	10.5319	9.14083	8.08181	15.3773
GTR3	SLC2A3	Solute carrier family 2, facilitated glucose transporter member 3 OS=Homo sapiens OX=9606 GN=SLC2A3 PE=1 SV=1	54.345	2.6	1	36.84	0.0533851	0.149269	0.287664	0.541114	0.99991	-1.48341	0.0615841	0.045186	0.215565	0.0829731
GUAA	GMPS	GMP synthase [glutamine-hydrolyzing] OS=Homo sapiens OX=9606 GN=GMPS PE=1 SV=1	77.408	29.7	15	680.02	12.9258	12.7252	0.594732	0.225678	0.99991	0.0225637	12.7118	13.1398	12.9631	12.4874
GYS1	GYS1	Glycogen [starch] synthase, muscle OS=Homo sapiens OX=9606 GN=GYS1 PE=1 SV=2	84.531	22	13	653.1	9.90709	11.1905	0.831176	0.0803068	0.99991	-0.175745	6.62615	13.188	7.03014	15.3509
H10	H1-0	Histone H1.0 OS=Homo sapiens OX=9606 GN=H1-0 PE=1 SV=3	20.85	20.6	4	173.4	2.59771	1.91465	0.370751	0.430918	0.99991	0.44016	2.58514	2.61028	1.31822	2.51108
H12	H1-2	Histone H1.2 OS=Homo sapiens OX=9606 GN=H1-2 PE=1 SV=2	21.352	16.9	3	178.44	61.7499	51.7953	0.190847	0.719316	0.99991	0.253615	57.1252	66.3746	53.9726	49.618
H15	H1-5	Histone H1.5 OS=Homo sapiens OX=9606 GN=H1-5 PE=1 SV=3	22.566	22.1	6	319.21	129.307	135.063	0.921071	0.0357069	0.99991	-0.0628311	180.706	77.9085	135.877	134.249
H1BP3	HS1BP3	HCLS1-binding protein 3 OS=Homo sapiens OX=9606 GN=HS1BP3 PE=1 SV=1	42.868	6.9	2	84.3	2.34836	2.27953	0.869974	0.0604935	0.99991	0.0429154	1.98854	2.70817	2.37044	2.18862
H1X	H1-10	Histone H1.10 OS=Homo sapiens OX=9606 GN=H1-10 PE=1 SV=1	22.474	13.1	3	178.78	1.84628	1.14261	0.167934	0.774862	0.99991	0.692286	1.51804	2.17452	1.09487	1.19036
H2A1B	H2AC4	Histone H2A type 1-B/E OS=Homo sapiens OX=9606 GN=H2AC4 PE=1 SV=2	14.127	32.3	7	661.61	687.788	708.392	0.8317	0.0800331	0.99991	-0.0425854	639.243	736.333	778.574	638.211
H2AV	H2AZ2	Histone H2A.V OS=Homo sapiens OX=9606 GN=H2AZ2 PE=1 SV=3	13.501	31.2	2	224.15	26.974	23.9057	0.0781469	1.10709	0.99991	0.174216	27.4652	26.4828	24.6742	23.1371
H2AY	MACROH2A1	Core histone macro-H2A.1 OS=Homo sapiens OX=9606 GN=MACROH2A1 PE=1 SV=4	39.764	31.7	10	411.94	8.1836	7.26698	0.628533	0.201672	0.99991	0.171381	9.3737	6.99351	8.3661	6.16786
H2B1B	H2BC3	Histone H2B type 1-B OS=Homo sapiens OX=9606 GN=H2BC3 PE=1 SV=2	13.942	41.3	2	1262.62	183.315	179.995	0.796462	0.0988351	0.99991	0.0263647	184.906	181.723	191.173	168.817
H2B1C	H2BC4	Histone H2B type 1-C/E/F/G/I OS=Homo sapiens OX=9606 GN=H2BC4 PE=1 SV=4	13.898	41.3	2	1259.75	295.411	275.239	0.203345	0.691767	0.99991	0.102037	292.178	298.645	285.567	264.912
H31T	H3-4	Histone H3.1t OS=Homo sapiens OX=9606 GN=H3-4 PE=1 SV=3	15.613	16.9	1	126.34	141.67	142.478	0.962415	0.0166375	0.99991	-0.00819726	151.025	132.316	130.527	154.429
H3PS2	H3-2	Histone HIST2H3PS2 OS=Homo sapiens OX=9606 GN=H3-2 PE=1 SV=1	15.478	19.9	1	121.05	102.095	106.991	0.707998	0.149968	0.99991	-0.067569	111.625	92.5662	100.847	113.134
H4	H4C1	Histone H4 OS=Homo sapiens OX=9606 GN=H4C1 PE=1 SV=2	11.36	53.4	10	609.76	1016.53	727.588	0.445765	0.350894	0.99991	0.482461	1221.18	811.878	956.212	498.964
H90B4	HSP90AB4P	Putative heat shock protein HSP 90-beta 4 OS=Homo sapiens OX=9606 GN=HSP90AB4P PE=5 SV=1	58.855	8.9	3	536.86	48.4059	41.8156	0.559135	0.252483	0.99991	0.211142	49.1388	47.673	51.2748	32.3564
HABP4	HABP4	Intracellular hyaluronan-binding protein 4 OS=Homo sapiens OX=9606 GN=HABP4 PE=1 SV=1	45.872	11.4	2	69.94	0.421535	0.607046	0.375942	0.42488	0.99991	-0.526153	0.508477	0.334593	0.746391	0.4677
HACD2	HACD2	Very-long-chain (3R)-3-hydroxyacyl-CoA dehydratase 2 OS=Homo sapiens OX=9606 GN=HACD2 PE=1 SV=1	28.407	3.5	1	29.92	0.0401505	0.054345	0.417532	0.37931	0.99991	-0.43673	0.0273121	0.0529888	0.0487438	0.0599461
HACD3	HACD3	Very-long-chain (3R)-3-hydroxyacyl-CoA dehydratase 3 OS=Homo sapiens OX=9606 GN=HACD3 PE=1 SV=2	43.36	17.7	6	221.18	7.47355	7.83005	0.872603	0.0591834	0.99991	-0.067227	9.41599	5.53112	7.54965	8.11045
HACL1	HACL1	2-hydroxyacyl-CoA lyase 1 OS=Homo sapiens OX=9606 GN=HACL1 PE=1 SV=2	64.429	2.1	1	41.63	0.057242	0.0791697	0.416247	0.380649	0.99991	-0.467874	0.0400098	0.0744741	0.0662027	0.0921366
HACL2	ILVBL	2-hydroxyacyl-CoA lyase 2 OS=Homo sapiens OX=9606 GN=ILVBL PE=1 SV=2	68.452	19.6	7	320.02	2.5434	3.03603	0.345512	0.461537	0.99991	-0.255431	2.21075	2.87604	2.80957	3.26249
HAP28	PDAP1	28 kDa heat- and acid-stable phosphoprotein OS=Homo sapiens OX=9606 GN=PDAP1 PE=1 SV=1	20.618	13.3	3	220.66	11.6907	11.1974	0.543095	0.265125	0.99991	0.0621995	11.0694	12.312	11.4715	10.9233
HARS1	HARS1	Histidine--tRNA ligase, cytoplasmic OS=Homo sapiens OX=9606 GN=HARS1 PE=1 SV=2	57.944	30.1	9	628.85	9.48257	8.54689	0.724728	0.139825	0.99991	0.149879	10.4858	8.47935	10.6284	6.46535
HAT1	HAT1	Histone acetyltransferase type B catalytic subunit OS=Homo sapiens OX=9606 GN=HAT1 PE=1 SV=1	49.88	15.3	3	129.37	6.1288	7.02929	0.305162	0.51547	0.99991	-0.197773	6.61653	5.64108	7.47251	6.58606
HAUS5	HAUS5	HAUS augmin-like complex subunit 5 OS=Homo sapiens OX=9606 GN=HAUS5 PE=1 SV=2	72.265	2.1	1	21.88	0.0134507	0.0164756	0.798071	0.0979585	0.99991	-0.292653	0.00914984	0.0177515	0.0259165	0.0070347
HAUS6	HAUS6	HAUS augmin-like complex subunit 6 OS=Homo sapiens OX=9606 GN=HAUS6 PE=1 SV=2	109.636	2.6	1	15.21	0.0138841	0.0736577	0.0212009	1.67365	0.99991	-2.4074	0.0169546	0.0108137	0.0653632	0.0819523
HBA	HBA1	Hemoglobin subunit alpha OS=Homo sapiens OX=9606 GN=HBA1 PE=1 SV=2	15.305	33.1	5	211.45	9.27654	13.149	0.602332	0.220164	0.99991	-0.503298	9.50847	9.04462	6.83536	19.4627
HBB	HBB	Hemoglobin subunit beta OS=Homo sapiens OX=9606 GN=HBB PE=1 SV=2	16.102	31.3	4	164.44	6.14562	3.4824	0.395194	0.403189	0.99991	0.819474	3.75261	8.53863	2.83264	4.13217
HBS1L	HBS1L	HBS1-like protein OS=Homo sapiens OX=9606 GN=HBS1L PE=1 SV=1	75.939	13.9	5	272.32	4.24319	4.29197	0.921024	0.0357292	0.99991	-0.0164898	4.49848	3.9879	4.64462	3.93932
HCD2	HSD17B10	3-hydroxyacyl-CoA dehydrogenase type-2 OS=Homo sapiens OX=9606 GN=HSD17B10 PE=1 SV=3	27.134	62.5	13	840.56	33.3309	20.1045	0.373682	0.427498	0.99991	0.729346	21.9599	44.702	17.6124	22.5965
HCDH	HADH	Hydroxyacyl-coenzyme A dehydrogenase, mitochondrial OS=Homo sapiens OX=9606 GN=HADH PE=1 SV=3	34.329	41.4	7	305.16	4.50199	5.53476	0.546652	0.262289	0.99991	-0.297959	3.3088	5.69518	4.7361	6.33343
HCFC1	HCFC1	Host cell factor 1 OS=Homo sapiens OX=9606 GN=HCFC1 PE=1 SV=2	210.598	7.9	11	497.2	1.38726	1.8696	0.0392827	1.4058	0.99991	-0.43049	1.33008	1.44444	1.94983	1.78936
HD	HTT	Huntingtin OS=Homo sapiens OX=9606 GN=HTT PE=1 SV=2	351.374	0.5	2	86.43	0.118902	0.133415	0.832936	0.0793886	0.99991	-0.166145	0.112407	0.125397	0.0732015	0.193628
HDAC1	HDAC1	Histone deacetylase 1 OS=Homo sapiens OX=9606 GN=HDAC1 PE=1 SV=1	55.638	11.6	1	221.41	1.23904	1.11095	0.541358	0.266515	0.99991	0.157433	1.15442	1.32366	1.26469	0.957206
HDAC2	HDAC2	Histone deacetylase 2 OS=Homo sapiens OX=9606 GN=HDAC2 PE=1 SV=2	55.899	22.1	4	347.57	5.4734	5.40818	0.858134	0.0664449	0.99991	0.0172936	5.51045	5.43635	5.72782	5.08854
HDDC2	HDDC2	5'-deoxynucleotidase HDDC2 OS=Homo sapiens OX=9606 GN=HDDC2 PE=1 SV=1	23.547	20.1	5	136.83	1.13841	0.911124	0.33186	0.479046	0.99991	0.321305	1.16812	1.10871	1.08762	0.734632
HDGF	HDGF	Hepatoma-derived growth factor OS=Homo sapiens OX=9606 GN=HDGF PE=1 SV=1	26.886	26.2	7	394.85	50.7571	48.2343	0.784542	0.105384	0.99991	0.073551	45.8584	55.6558	41.8022	54.6664
HDGR2	HDGFL2	Hepatoma-derived growth factor-related protein 2 OS=Homo sapiens OX=9606 GN=HDGFL2 PE=1 SV=1	74.443	14.9	6	203.64	3.65043	4.14189	0.517446	0.286135	0.99991	-0.182221	3.02031	4.28055	4.11356	4.17021
HDGR3	HDGFL3	Hepatoma-derived growth factor-related protein 3 OS=Homo sapiens OX=9606 GN=HDGFL3 PE=1 SV=1	22.663	23.6	2	147.82	3.365	2.98661	0.727456	0.138193	0.99991	0.172099	2.69826	4.03174	2.31753	3.65568
HDHD1	PUDP	Pseudouridine-5'-phosphatase OS=Homo sapiens OX=9606 GN=PUDP PE=1 SV=3	25.404	4.4	1	47.25	0.385413	0.453095	0.75571	0.121645	0.99991	-0.233409	0.197578	0.573248	0.424672	0.481519
HDHD2	HDHD2	Haloacid dehalogenase-like hydrolase domain-containing protein 2 OS=Homo sapiens OX=9606 GN=HDHD2 PE=1 SV=1	28.746	16.6	3	89.28	2.61213	2.4177	0.731757	0.135633	0.99991	0.111591	2.11924	3.10501	2.3886	2.4468
HDHD5	HDHD5	Haloacid dehalogenase-like hydrolase domain-containing 5 OS=Homo sapiens OX=9606 GN=HDHD5 PE=1 SV=1	46.748	13.2	2	107.13	1.36459	1.0313	0.399522	0.39846	0.99991	0.404014	1.05306	1.67612	1.06934	0.99325
HEAT1	HEATR1	HEAT repeat-containing protein 1 OS=Homo sapiens OX=9606 GN=HEATR1 PE=1 SV=3	244.382	4	6	278.23	1.0747	1.05917	0.969135	0.0136159	0.99991	0.0209958	1.27402	0.875372	1.35359	0.764754
HEAT3	HEATR3	HEAT repeat-containing protein 3 OS=Homo sapiens OX=9606 GN=HEATR3 PE=1 SV=2	75.789	1.6	1	29.34	0.27357	0.304593	0.3119	0.505984	0.99991	-0.154975	0.294104	0.253035	0.293941	0.315246
HEBP1	HEBP1	Heme-binding protein 1 OS=Homo sapiens OX=9606 GN=HEBP1 PE=1 SV=1	21.198	49.2	6	268.89	3.34615	3.56123	0.877082	0.0569598	0.99991	-0.0898767	2.88028	3.81202	4.69738	2.42509
HEBP2	HEBP2	Heme-binding protein 2 OS=Homo sapiens OX=9606 GN=HEBP2 PE=1 SV=1	22.861	28.8	6	256.42	4.09022	4.76922	0.302678	0.519019	0.99991	-0.221576	4.30101	3.87942	5.21544	4.32299
HECD1	HECTD1	E3 ubiquitin-protein ligase HECTD1 OS=Homo sapiens OX=9606 GN=HECTD1 PE=1 SV=3	292.225	6.3	10	318.26	1.01624	1.12926	0.275838	0.559346	0.99991	-0.152132	0.942415	1.09007	1.11078	1.14773
HECD3	HECTD3	E3 ubiquitin-protein ligase HECTD3 OS=Homo sapiens OX=9606 GN=HECTD3 PE=1 SV=1	98.135	5.5	3	85.44	0.300468	0.282733	0.88751	0.0518269	0.99991	0.0877713	0.2342	0.366736	0.371499	0.193967
HEG1	HEG1	Protein HEG homolog 1 OS=Homo sapiens OX=9606 GN=HEG1 PE=1 SV=3	149.023	2.2	3	82.32	0.0991712	0.0528396	0.177733	0.750232	0.99991	0.908302	0.0773244	0.121018	0.0467689	0.0589103
HELLS	HELLS	Lymphoid-specific helicase OS=Homo sapiens OX=9606 GN=HELLS PE=1 SV=1	97.639	1.9	1	21.65	5.83302	6.86804	0.466756	0.33091	0.99991	-0.235655	6.69691	4.96914	6.09229	7.64379
HEM3	HMBS	Porphobilinogen deaminase OS=Homo sapiens OX=9606 GN=HMBS PE=1 SV=2	39.534	10.8	2	65.37	0.2161	0.339251	0.175582	0.755519	0.99991	-0.650654	0.163314	0.268885	0.367317	0.311185
HEM6	CPOX	Oxygen-dependent coproporphyrinogen-III oxidase, mitochondrial OS=Homo sapiens OX=9606 GN=CPOX PE=1 SV=3	50.918	13.4	5	200.07	2.99922	2.40282	0.467783	0.329956	0.99991	0.319862	2.33653	3.66191	2.50709	2.29854
HEMH	FECH	Ferrochelatase, mitochondrial OS=Homo sapiens OX=9606 GN=FECH PE=1 SV=2	48.402	16.8	4	97.12	1.93387	1.6734	0.749434	0.125267	0.99991	0.208707	2.34056	1.52718	2.25734	1.08946
HERC4	HERC4	Probable E3 ubiquitin-protein ligase HERC4 OS=Homo sapiens OX=9606 GN=HERC4 PE=1 SV=1	119.913	12.2	9	353.43	3.44677	4.42902	0.445806	0.350854	0.99991	-0.361741	3.82126	3.07229	5.40269	3.45535
HERC6	HERC6	Probable E3 ubiquitin-protein ligase HERC6 OS=Homo sapiens OX=9606 GN=HERC6 PE=1 SV=2	116.535	2.6	1	27.97	0.0135955	0.014802	0.700192	0.154783	0.99991	-0.122655	0.0118586	0.0153325	0.0127159	0.016888
HERP1	HERPUD1	Homocysteine-responsive endoplasmic reticulum-resident ubiquitin-like domain member 1 protein OS=Homo sapiens OX=9606 GN=HERPUD1 PE=1 SV=1	43.807	3.3	1	49.32	0.134286	0.16248	0.165386	0.781502	0.99991	-0.274955	0.130072	0.138499	0.150015	0.174945
HES1	HES1	Transcription factor HES-1 OS=Homo sapiens OX=9606 GN=HES1 PE=1 SV=1	29.75	3.2	1	32.38	0.00663007	0.157287	0.434289	0.362221	0.99991	-4.56824	0.00238069	0.0108795	0.00206179	0.312513
HEXA	HEXA	Beta-hexosaminidase subunit alpha OS=Homo sapiens OX=9606 GN=HEXA PE=1 SV=2	61.12	17	7	306.24	4.51618	3.14531	0.382697	0.417145	0.99991	0.521901	3.35353	5.67882	3.56299	2.72762
HEXB	HEXB	Beta-hexosaminidase subunit beta OS=Homo sapiens OX=9606 GN=HEXB PE=1 SV=3	63.527	17.3	8	381.03	10.8322	9.57166	0.699633	0.15513	0.99991	0.178488	8.26812	13.3963	10.7705	8.37283
HEXI1	HEXIM1	Protein HEXIM1 OS=Homo sapiens OX=9606 GN=HEXIM1 PE=1 SV=1	40.884	8.6	3	162.24	1.19994	1.33456	0.653457	0.184783	0.99991	-0.153396	1.14824	1.25164	1.08214	1.58697
HGH1	HGH1	Protein HGH1 homolog OS=Homo sapiens OX=9606 GN=HGH1 PE=1 SV=1	42.559	6.2	1	38.26	0.0586744	0.0904288	0.350841	0.45489	0.99991	-0.624052	0.0409469	0.0764019	0.0709875	0.10987
HGS	HGS	Hepatocyte growth factor-regulated tyrosine kinase substrate OS=Homo sapiens OX=9606 GN=HGS PE=1 SV=1	86.708	13.1	5	327.25	11.5285	13.6414	0.366648	0.43575	0.99991	-0.242796	12.7703	10.2866	14.9796	12.3033
HIBCH	HIBCH	3-hydroxyisobutyryl-CoA hydrolase, mitochondrial OS=Homo sapiens OX=9606 GN=HIBCH PE=1 SV=2	43.797	20.2	7	277.8	1.35177	1.15326	0.0551631	1.25835	0.99991	0.229132	1.34267	1.36088	1.20106	1.10546
HIF1N	HIF1AN	Hypoxia-inducible factor 1-alpha inhibitor OS=Homo sapiens OX=9606 GN=HIF1AN PE=1 SV=2	40.431	4.6	1	33.99	0.505748	0.271114	0.397757	0.400382	0.99991	0.89952	0.389548	0.621948	0.457836	0.0843914
HIKES	HIKESHI	Protein Hikeshi OS=Homo sapiens OX=9606 GN=HIKESHI PE=1 SV=2	21.671	6.6	1	68.88	1.88128	1.93495	0.910585	0.0406797	0.99991	-0.0405817	1.48592	2.27663	2.08459	1.78531
HINT1	HINT1	Histidine triad nucleotide-binding protein 1 OS=Homo sapiens OX=9606 GN=HINT1 PE=1 SV=2	13.907	43.7	3	316.42	18.7315	26.4834	0.242364	0.615532	0.99991	-0.499619	15.7554	21.7076	30.1495	22.8173
HINT2	HINT2	Histidine triad nucleotide-binding protein 2, mitochondrial OS=Homo sapiens OX=9606 GN=HINT2 PE=1 SV=1	17.208	36.8	4	204.39	5.44614	4.96285	0.749895	0.124999	0.99991	0.134064	4.26192	6.63036	4.37311	5.5526
HIP1	HIP1	Huntingtin-interacting protein 1 OS=Homo sapiens OX=9606 GN=HIP1 PE=1 SV=5	117.232	18	9	289.58	4.66108	3.28392	0.32692	0.485559	0.99991	0.505243	3.67947	5.64268	3.70976	2.85809
HIRP3	HIRIP3	HIRA-interacting protein 3 OS=Homo sapiens OX=9606 GN=HIRIP3 PE=1 SV=3	62.262	3.2	1	34.12	0.148384	0.180394	0.583794	0.23374	0.99991	-0.281809	0.115766	0.181002	0.14323	0.217557
HKDC1	HKDC1	Hexokinase HKDC1 OS=Homo sapiens OX=9606 GN=HKDC1 PE=1 SV=3	103.79	1.7	1	126.9	0.215653	0.193918	0.69952	0.1552	0.99991	0.153266	0.256267	0.175039	0.220944	0.166891
HLAA	HLA-A	HLA class I histocompatibility antigen, A alpha chain OS=Homo sapiens OX=9606 GN=HLA-A PE=1 SV=2	41.1	35.1	6	681.31	19.97	21.2661	0.957509	0.0188572	0.99991	-0.090727	3.94606	35.9939	6.85562	35.6767
HLAB	HLA-B	HLA class I histocompatibility antigen, B alpha chain OS=Homo sapiens OX=9606 GN=HLA-B PE=1 SV=3	40.777	27.9	4	450.64	10.0006	11.2133	0.828677	0.0816147	0.99991	-0.165115	6.46821	13.5331	7.7729	14.6537
HLAC	HLA-C	HLA class I histocompatibility antigen, C alpha chain OS=Homo sapiens OX=9606 GN=HLA-C PE=1 SV=3	41.136	31.4	2	464.63	2.04056	2.29606	0.874271	0.0583539	0.99991	-0.170194	0.938527	3.14259	1.3918	3.20031
HM13	HM13	Minor histocompatibility antigen H13 OS=Homo sapiens OX=9606 GN=HM13 PE=1 SV=1	41.747	12.5	4	168.79	6.34186	6.1457	0.901407	0.0450792	0.99991	0.0453304	7.72267	4.96106	5.91434	6.37705
HMCS1	HMGCS1	Hydroxymethylglutaryl-CoA synthase, cytoplasmic OS=Homo sapiens OX=9606 GN=HMGCS1 PE=1 SV=2	57.828	12.5	5	216.11	0.568162	0.911832	0.277423	0.556858	0.99991	-0.682464	0.644153	0.492172	0.692113	1.13155
HMGA1	HMGA1	High mobility group protein HMG-I/HMG-Y OS=Homo sapiens OX=9606 GN=HMGA1 PE=1 SV=3	11.669	23.4	5	221.33	22.15	26.9317	0.456382	0.340671	0.99991	-0.282002	23.2849	21.0151	32.0274	21.8361
HMGA2	HMGA2	High mobility group protein HMGI-C OS=Homo sapiens OX=9606 GN=HMGA2 PE=1 SV=1	11.825	31.2	3	190.72	3.38386	6.04729	0.0888054	1.05156	0.99991	-0.837617	2.9546	3.81313	6.78267	5.31191
HMGB1	HMGB1	High mobility group protein B1 OS=Homo sapiens OX=9606 GN=HMGB1 PE=1 SV=3	25.049	29.8	13	1070.87	30.4379	34.8392	0.574642	0.240603	0.99991	-0.194842	30.4758	30.4001	28.2176	41.4608
HMGB2	HMGB2	High mobility group protein B2 OS=Homo sapiens OX=9606 GN=HMGB2 PE=1 SV=2	24.19	22.5	5	500.14	11.0423	10.6555	0.682934	0.165621	0.99991	0.0514424	10.3306	11.754	10.252	11.059
HMGB3	HMGB3	High mobility group protein B3 OS=Homo sapiens OX=9606 GN=HMGB3 PE=1 SV=4	23.137	24	4	206.12	7.67489	7.15111	0.637231	0.195703	0.99991	0.101979	8.35167	6.99811	6.48244	7.81979
HMGCL	HMGCL	Hydroxymethylglutaryl-CoA lyase, mitochondrial OS=Homo sapiens OX=9606 GN=HMGCL PE=1 SV=2	34.794	15.4	3	102.14	1.15933	1.25228	0.892375	0.0494525	0.99991	-0.111265	0.714121	1.60455	0.839481	1.66509
HMGN1	HMGN1	Non-histone chromosomal protein HMG-14 OS=Homo sapiens OX=9606 GN=HMGN1 PE=1 SV=3	10.653	45	5	301.09	3.32785	3.67147	0.316734	0.499305	0.99991	-0.141768	3.57343	3.08226	3.58715	3.75579
HMGN5	HMGN5	High mobility group nucleosome-binding domain-containing protein 5 OS=Homo sapiens OX=9606 GN=HMGN5 PE=1 SV=1	31.506	26.6	2	100.5	0.299161	0.328437	0.912237	0.0398923	0.99991	-0.134692	0.0873815	0.510941	0.226669	0.430204
HMOX1	HMOX1	Heme oxygenase 1 OS=Homo sapiens OX=9606 GN=HMOX1 PE=1 SV=1	32.798	42	9	408.3	16.2962	18.1629	0.893796	0.0487616	0.99991	-0.156457	24.3003	8.29206	27.5785	8.74718
HMOX2	HMOX2	Heme oxygenase 2 OS=Homo sapiens OX=9606 GN=HMOX2 PE=1 SV=2	36.181	19.6	4	146.46	0.599379	0.607825	0.970609	0.0129557	0.99991	-0.0201861	0.801983	0.396775	0.593686	0.621963
HNMT	HNMT	Histamine N-methyltransferase OS=Homo sapiens OX=9606 GN=HNMT PE=1 SV=1	33.616	2.7	1	42.16	0.618873	0.353483	0.00232475	2.63362	0.99991	0.808001	0.607634	0.630111	0.359648	0.347318
HNRDL	HNRNPDL	Heterogeneous nuclear ribonucleoprotein D-like OS=Homo sapiens OX=9606 GN=HNRNPDL PE=1 SV=3	46.58	15	4	284.59	25.0197	28.7727	0.639296	0.194298	0.99991	-0.201639	25.7007	24.3386	35.6009	21.9446
HNRH1	HNRNPH1	Heterogeneous nuclear ribonucleoprotein H OS=Homo sapiens OX=9606 GN=HNRNPH1 PE=1 SV=4	49.484	39.9	8	1117.42	51.0551	50.9175	0.961649	0.0169835	0.99991	0.00389601	49.8074	52.3029	53.1262	48.7087
HNRH2	HNRNPH2	Heterogeneous nuclear ribonucleoprotein H2 OS=Homo sapiens OX=9606 GN=HNRNPH2 PE=1 SV=1	49.517	28.3	5	730.76	33.0555	33.5939	0.841476	0.0749582	0.99991	-0.023309	31.5783	34.5326	35.4488	31.739
HNRH3	HNRNPH3	Heterogeneous nuclear ribonucleoprotein H3 OS=Homo sapiens OX=9606 GN=HNRNPH3 PE=1 SV=2	36.96	64.2	18	946.92	24.2844	25.2609	0.151849	0.818588	0.99991	-0.0568764	24.1908	24.3779	25.6819	24.8398
HNRL1	HNRNPUL1	Heterogeneous nuclear ribonucleoprotein U-like protein 1 OS=Homo sapiens OX=9606 GN=HNRNPUL1 PE=1 SV=2	96.25	9.1	6	283.77	4.12487	3.77512	0.269837	0.568898	0.99991	0.127829	3.97954	4.27021	3.59501	3.95523
HNRL2	HNRNPUL2	Heterogeneous nuclear ribonucleoprotein U-like protein 2 OS=Homo sapiens OX=9606 GN=HNRNPUL2 PE=1 SV=1	85.622	20.9	14	531.88	23.0224	24.4801	0.701066	0.154241	0.99991	-0.0885691	22.3681	23.6767	27.7047	21.2555
HNRLL	HNRNPLL	Heterogeneous nuclear ribonucleoprotein L-like OS=Homo sapiens OX=9606 GN=HNRNPLL PE=1 SV=1	60.9	14	5	251.52	2.88441	2.71446	0.675858	0.170145	0.99991	0.0876084	3.13997	2.62884	2.95464	2.47428
HNRPC	HNRNPC	Heterogeneous nuclear ribonucleoproteins C1/C2 OS=Homo sapiens OX=9606 GN=HNRNPC PE=1 SV=4	33.707	40.5	17	972.79	101.727	100.626	0.961461	0.0170683	0.99991	0.0157024	102.159	101.295	120.811	80.4408
HNRPD	HNRNPD	Heterogeneous nuclear ribonucleoprotein D0 OS=Homo sapiens OX=9606 GN=HNRNPD PE=1 SV=1	38.581	25.9	7	467.25	80.0905	77.9089	0.767335	0.115015	0.99991	0.0398418	80.4077	79.7732	84.3492	71.4686
HNRPF	HNRNPF	Heterogeneous nuclear ribonucleoprotein F OS=Homo sapiens OX=9606 GN=HNRNPF PE=1 SV=3	45.985	26	7	776.13	26.128	25.9868	0.946873	0.0237084	0.99991	0.00781809	24.3803	27.8757	26.6707	25.3029
HNRPK	HNRNPK	Heterogeneous nuclear ribonucleoprotein K OS=Homo sapiens OX=9606 GN=HNRNPK PE=1 SV=1	51.23	40	24	1495.01	213.513	224.372	0.652602	0.185352	0.99991	-0.0715661	199.487	227.539	239.63	209.114
HNRPL	HNRNPL	Heterogeneous nuclear ribonucleoprotein L OS=Homo sapiens OX=9606 GN=HNRNPL PE=1 SV=2	64.72	36	21	1252.72	86.1811	92.1435	0.583453	0.233994	0.99991	-0.0965105	83.9881	88.3742	101.08	83.2072
HNRPM	HNRNPM	Heterogeneous nuclear ribonucleoprotein M OS=Homo sapiens OX=9606 GN=HNRNPM PE=1 SV=3	77.749	44.5	31	1715.42	64.7733	65.1616	0.962901	0.0164185	0.99991	-0.008621	66.3256	63.2211	72.3911	57.932
HNRPQ	SYNCRIP	Heterogeneous nuclear ribonucleoprotein Q OS=Homo sapiens OX=9606 GN=SYNCRIP PE=1 SV=2	69.788	44.3	18	1262.18	121.493	115.162	0.392599	0.406051	0.99991	0.0772061	120.046	122.941	109.489	120.835
HNRPR	HNRNPR	Heterogeneous nuclear ribonucleoprotein R OS=Homo sapiens OX=9606 GN=HNRNPR PE=1 SV=1	71.184	37.9	14	926.41	23.2125	23.3359	0.960768	0.0173814	0.99991	-0.00764507	25.4115	21.0136	23.022	23.6498
HNRPU	HNRNPU	Heterogeneous nuclear ribonucleoprotein U OS=Homo sapiens OX=9606 GN=HNRNPU PE=1 SV=6	91.269	20.1	20	1360.79	109.177	111.315	0.834683	0.0784782	0.99991	-0.0279748	109.558	108.796	102.305	120.324
HOIL1	RBCK1	RanBP-type and C3HC4-type zinc finger-containing protein 1 OS=Homo sapiens OX=9606 GN=RBCK1 PE=1 SV=2	59.359	3.7	1	26.09	0.0582415	0.0580405	0.996103	0.00169596	0.99991	0.00498642	0.0290076	0.0874753	0.0798253	0.0362557
HOME3	HOMER3	Homer protein homolog 3 OS=Homo sapiens OX=9606 GN=HOMER3 PE=1 SV=2	39.812	22.2	3	195.25	1.97987	2.94539	0.0111368	1.95324	0.99991	-0.573052	1.87841	2.08133	2.96164	2.92915
HOOK2	HOOK2	Protein Hook homolog 2 OS=Homo sapiens OX=9606 GN=HOOK2 PE=1 SV=3	83.726	2.6	2	88.61	0.631323	0.517977	0.0435497	1.36101	0.99991	0.285489	0.606877	0.655768	0.518822	0.517133
HOOK3	HOOK3	Protein Hook homolog 3 OS=Homo sapiens OX=9606 GN=HOOK3 PE=1 SV=2	83.474	17.7	10	426.61	4.05528	3.84661	0.547046	0.261976	0.99991	0.0762155	4.13282	3.97775	4.1265	3.56672
HORN	HRNR	Hornerin OS=Homo sapiens OX=9606 GN=HRNR PE=1 SV=2	283.14	1.5	1	87.67	0.127568	0.22883	0.294007	0.531643	0.99991	-0.843009	0.0803595	0.174776	0.174694	0.282966
HP1B3	HP1BP3	Heterochromatin protein 1-binding protein 3 OS=Homo sapiens OX=9606 GN=HP1BP3 PE=1 SV=1	61.454	19	11	456.21	4.39996	4.3994	0.998418	0.000687396	0.99991	0.000182005	4.61818	4.18173	4.51757	4.28124
HPBP1	HSPBP1	Hsp70-binding protein 1 OS=Homo sapiens OX=9606 GN=HSPBP1 PE=1 SV=2	40.019	10.3	3	135.75	0.772878	0.678304	0.629547	0.200972	0.99991	0.188308	0.815851	0.729904	0.840378	0.516229
HPCL1	HPCAL1	Hippocalcin-like protein 1 OS=Homo sapiens OX=9606 GN=HPCAL1 PE=1 SV=3	22.413	53.9	5	471.28	10.5205	9.58964	0.582914	0.234396	0.99991	0.13366	10.6831	10.358	11.0148	8.1645
HPF1	HPF1	Histone PARylation factor 1 OS=Homo sapiens OX=9606 GN=HPF1 PE=1 SV=2	39.81	3.2	1	29.04	0.397271	0.381025	0.77824	0.108886	0.99991	0.0602385	0.385074	0.409469	0.430043	0.332007
HPRT	HPRT1	Hypoxanthine-guanine phosphoribosyltransferase OS=Homo sapiens OX=9606 GN=HPRT1 PE=1 SV=2	24.792	33.5	5	202.93	5.63213	4.56018	0.374845	0.426148	0.99991	0.30459	5.12354	6.14072	5.35823	3.76212
HRG	HRG	Histidine-rich glycoprotein OS=Homo sapiens OX=9606 GN=HRG PE=1 SV=1	60.51	4.4	2	81.49	0.00260412	0.0673159	0.41919	0.377589	0.99991	-4.69208	0.00372221	0.00148603	0.00319298	0.131439
HS105	HSPH1	Heat shock protein 105 kDa OS=Homo sapiens OX=9606 GN=HSPH1 PE=1 SV=1	97.716	26.8	18	989.87	12.4814	14.2076	0.558773	0.252764	0.99991	-0.186883	12.9914	11.9714	16.6372	11.778
HS2ST	HS2ST1	Heparan sulfate 2-O-sulfotransferase 1 OS=Homo sapiens OX=9606 GN=HS2ST1 PE=1 SV=1	42.14	4.2	1	25.34	0.213122	0.297294	0.463401	0.334043	0.99991	-0.480211	0.154763	0.27148	0.370469	0.224118
HS71A	HSPA1A	Heat shock 70 kDa protein 1A OS=Homo sapiens OX=9606 GN=HSPA1A PE=1 SV=1	70.294	36.8	8	1207.98	38.9403	38.3144	0.912327	0.0398493	0.99991	0.0233759	35.7189	42.1617	34.4535	42.1754
HS71L	HSPA1L	Heat shock 70 kDa protein 1-like OS=Homo sapiens OX=9606 GN=HSPA1L PE=1 SV=2	70.73	30.9	2	1044.71	0.778274	0.729092	0.0240634	1.61864	0.99991	0.0941774	0.773662	0.782887	0.735346	0.722839
HS74L	HSPA4L	Heat shock 70 kDa protein 4L OS=Homo sapiens OX=9606 GN=HSPA4L PE=1 SV=3	95.479	11.4	5	297.97	0.730997	0.614534	0.79655	0.098787	0.99991	0.250373	0.35845	1.10354	0.479363	0.749705
HS904	HSP90AA4P	Putative heat shock protein HSP 90-alpha A4 OS=Homo sapiens OX=9606 GN=HSP90AA4P PE=5 SV=1	47.796	10.3	1	258.95	0.619717	0.456527	0.106474	0.972758	0.99991	0.44091	0.561851	0.677583	0.460271	0.452783
HS90A	HSP90AA1	Heat shock protein HSP 90-alpha OS=Homo sapiens OX=9606 GN=HSP90AA1 PE=1 SV=5	85.006	51.1	33	2989.29	272.774	254.145	0.0971631	1.0125	0.99991	0.102054	266.723	278.825	255.803	252.487
HS90B	HSP90AB1	Heat shock protein HSP 90-beta OS=Homo sapiens OX=9606 GN=HSP90AB1 PE=1 SV=4	83.554	52.8	25	3253.7	398.373	420.686	0.403029	0.394663	0.99991	-0.0786232	402.221	394.525	399.835	441.537
HSBP1	HSBP1	Heat shock factor-binding protein 1 OS=Homo sapiens OX=9606 GN=HSBP1 PE=1 SV=1	8.538	64.5	3	281.27	10.1632	10.8718	0.68984	0.161252	0.99991	-0.0972387	10.0558	10.2706	12.4039	9.33973
HSDL2	HSDL2	Hydroxysteroid dehydrogenase-like protein 2 OS=Homo sapiens OX=9606 GN=HSDL2 PE=1 SV=1	45.651	28.7	8	356.29	4.74278	5.29342	0.416102	0.3808	0.99991	-0.158466	4.30283	5.18273	4.97797	5.60886
HSP13	HSPA13	Heat shock 70 kDa protein 13 OS=Homo sapiens OX=9606 GN=HSPA13 PE=1 SV=1	51.952	14.2	4	138.59	1.62701	1.51925	0.708873	0.149431	0.99991	0.0988691	1.74851	1.50552	1.73821	1.30029
HSP72	HSPA2	Heat shock-related 70 kDa protein 2 OS=Homo sapiens OX=9606 GN=HSPA2 PE=1 SV=1	70.263	27.7	5	1403.71	3.97097	4.7057	0.689342	0.161566	0.99991	-0.244919	4.04759	3.89435	3.11793	6.29348
HSP74	HSPA4	Heat shock 70 kDa protein 4 OS=Homo sapiens OX=9606 GN=HSPA4 PE=1 SV=4	95.127	42.5	36	1890.08	30.9922	31.8776	0.855901	0.0675764	0.99991	-0.0406415	27.8957	34.0887	34.8609	28.8944
HSP7C	HSPA8	Heat shock cognate 71 kDa protein OS=Homo sapiens OX=9606 GN=HSPA8 PE=1 SV=1	71.082	46.6	37	3466.28	399.074	385.492	0.700483	0.154602	0.99991	0.0499574	407.757	390.392	414.828	356.156
HSP7E	HSPA14	Heat shock 70 kDa protein 14 OS=Homo sapiens OX=9606 GN=HSPA14 PE=1 SV=1	55.444	11.4	4	121.47	1.14941	0.988592	0.00596496	2.22439	0.99991	0.217446	1.1509	1.14792	1.00098	0.976206
HSPB1	HSPB1	Heat shock protein beta-1 OS=Homo sapiens OX=9606 GN=HSPB1 PE=1 SV=2	22.826	62	18	932.37	263.568	281.85	0.846333	0.0724587	0.99991	-0.0967475	183.935	343.202	258.02	305.679
HSPB2	HSPB2	Heat shock protein beta-2 OS=Homo sapiens OX=9606 GN=HSPB2 PE=1 SV=2	20.277	38.5	4	215.18	0.446156	1.28695	0.311131	0.507056	0.99991	-1.52833	0.537331	0.354981	0.668013	1.90588
HSPB3	HSPB3	Heat shock protein beta-3 OS=Homo sapiens OX=9606 GN=HSPB3 PE=1 SV=2	17.069	22	2	86.96	0.0102483	0.0218381	0.562034	0.250237	0.99991	-1.09147	0.0132614	0.00723513	0.00528817	0.0383881
HSPB6	HSPB6	Heat shock protein beta-6 OS=Homo sapiens OX=9606 GN=HSPB6 PE=1 SV=2	17.182	68.8	6	150.67	1.36795	3.16502	0.087168	1.05964	0.99991	-1.2102	0.867198	1.86871	2.89603	3.43401
HSPB7	HSPB7	Heat shock protein beta-7 OS=Homo sapiens OX=9606 GN=HSPB7 PE=1 SV=1	18.656	27.1	3	237.25	1.03958	1.38288	0.45744	0.339666	0.99991	-0.411674	0.70182	1.37734	1.21805	1.54771
HSPB8	HSPB8	Heat shock protein beta-8 OS=Homo sapiens OX=9606 GN=HSPB8 PE=1 SV=1	21.762	4.1	1	37.46	0.29064	0.249554	0.20007	0.698817	0.99991	0.21988	0.306093	0.275187	0.234186	0.264923
HTF4	TCF12	Transcription factor 12 OS=Homo sapiens OX=9606 GN=TCF12 PE=1 SV=1	73.091	2.3	1	37.1	0.210397	0.211752	0.991831	0.00356216	0.99991	-0.00925993	0.303162	0.117632	0.283495	0.140009
HTR5B	HEATR5B	HEAT repeat-containing protein 5B OS=Homo sapiens OX=9606 GN=HEATR5B PE=1 SV=2	226.839	0.7	1	28.47	0.0815266	0.114489	0.621307	0.206694	0.99991	-0.489862	0.105088	0.0579652	0.166351	0.0626261
HTRA1	HTRA1	Serine protease HTRA1 OS=Homo sapiens OX=9606 GN=HTRA1 PE=1 SV=1	52.167	22.1	8	357.61	2.29316	5.01333	0.608368	0.215834	0.99991	-1.12844	2.13554	2.45077	0.49701	9.52966
HTRA2	HTRA2	Serine protease HTRA2, mitochondrial OS=Homo sapiens OX=9606 GN=HTRA2 PE=1 SV=2	48.868	10.3	3	99.86	0.532116	0.553037	0.63466	0.197459	0.99991	-0.0556344	0.52158	0.542653	0.516847	0.589227
HTSF1	HTATSF1	HIV Tat-specific factor 1 OS=Homo sapiens OX=9606 GN=HTATSF1 PE=1 SV=1	86.371	8.9	3	160.3	2.14892	2.67585	0.348486	0.457814	0.99991	-0.316388	2.31241	1.98542	2.27397	3.07773
HUWE1	HUWE1	E3 ubiquitin-protein ligase HUWE1 OS=Homo sapiens OX=9606 GN=HUWE1 PE=1 SV=3	485.523	10.4	27	1182.3	4.32939	4.69605	0.355124	0.449621	0.99991	-0.117284	4.05415	4.60464	4.55945	4.83265
HXK1	HK1	Hexokinase-1 OS=Homo sapiens OX=9606 GN=HK1 PE=1 SV=3	103.561	28.5	21	1410.2	15.5469	13.5345	0.717128	0.144403	0.99991	0.199983	18.3301	12.7637	17.4758	9.59322
HXK2	HK2	Hexokinase-2 OS=Homo sapiens OX=9606 GN=HK2 PE=1 SV=2	103.739	4.6	1	144.06	0.0930864	0.1425	0.44118	0.355384	0.99991	-0.614321	0.0936793	0.0924936	0.0906514	0.194349
HYAS2	HAS2	Hyaluronan synthase 2 OS=Homo sapiens OX=9606 GN=HAS2 PE=1 SV=1	64.323	3.6	1	47.6	0.246947	0.693452	0.236011	0.627067	0.99991	-1.4896	0.483533	0.0103606	0.570454	0.816451
HYEP	EPHX1	Epoxide hydrolase 1 OS=Homo sapiens OX=9606 GN=EPHX1 PE=1 SV=1	53.143	20	6	372.31	4.33536	3.82319	0.72987	0.136754	0.99991	0.181374	3.36698	5.30373	2.96967	4.67672
HYOU1	HYOU1	Hypoxia up-regulated protein 1 OS=Homo sapiens OX=9606 GN=HYOU1 PE=1 SV=1	111.494	40	31	2175.25	19.638	20.0798	0.923291	0.0346614	0.99991	-0.0320971	22.0983	17.1777	16.8494	23.3101
HYPK	HYPK	Huntingtin-interacting protein K OS=Homo sapiens OX=9606 GN=HYPK PE=1 SV=2	14.656	33.3	3	201	9.01931	9.05738	0.960479	0.0175121	0.99991	-0.00607775	9.53677	8.50184	9.49968	8.61508
I2BP2	IRF2BP2	Interferon regulatory factor 2-binding protein 2 OS=Homo sapiens OX=9606 GN=IRF2BP2 PE=1 SV=2	61.728	10.9	2	113.34	0.643707	0.70311	0.654712	0.18395	0.99991	-0.127347	0.583665	0.703748	0.800215	0.606005
I2BPL	IRF2BPL	Probable E3 ubiquitin-protein ligase IRF2BPL OS=Homo sapiens OX=9606 GN=IRF2BPL PE=1 SV=1	83.576	8.2	4	189.61	1.37647	1.15695	0.306811	0.513129	0.99991	0.250647	1.2847	1.46824	1.02418	1.28972
IAH1	IAH1	Isoamyl acetate-hydrolyzing esterase 1 homolog OS=Homo sapiens OX=9606 GN=IAH1 PE=1 SV=1	28.037	20.6	4	201.16	1.81364	1.92437	0.69939	0.155281	0.99991	-0.0854975	1.6547	1.97259	2.11528	1.73347
IBP3	IGFBP3	Insulin-like growth factor-binding protein 3 OS=Homo sapiens OX=9606 GN=IGFBP3 PE=1 SV=2	32.68	6.2	1	32.76	0	0.0120009	0.42265	0.374019	0.99991	#NAME?	0	0	0	0.0240017
IBP7	IGFBP7	Insulin-like growth factor-binding protein 7 OS=Homo sapiens OX=9606 GN=IGFBP7 PE=1 SV=1	30.138	4.6	1	29.29	0.227508	0.442898	0.335668	0.47409	0.99991	-0.961058	0.274959	0.180057	0.278243	0.607553
ICAL	CAST	Calpastatin OS=Homo sapiens OX=9606 GN=CAST PE=1 SV=4	76.925	28.5	12	999.86	16.3013	15.1141	0.52192	0.282396	0.99991	0.109093	16.7223	15.8803	16.5978	13.6304
ICLN	CLNS1A	Methylosome subunit pICln OS=Homo sapiens OX=9606 GN=CLNS1A PE=1 SV=1	26.37	35.9	5	252.95	2.99258	3.07331	0.823056	0.0845705	0.99991	-0.0384054	3.20393	2.78122	3.31029	2.83633
ICMT	ICMT	Protein-S-isoprenylcysteine O-methyltransferase OS=Homo sapiens OX=9606 GN=ICMT PE=1 SV=1	32.316	3.2	1	30	0.256683	0.6898	0.466741	0.330924	0.99991	-1.42619	0.318558	0.194807	0.207911	1.17169
ICT1	MRPL58	Peptidyl-tRNA hydrolase ICT1, mitochondrial OS=Homo sapiens OX=9606 GN=MRPL58 PE=1 SV=1	23.843	6.8	1	21.86	0.370975	0.108756	0.191069	0.71881	0.99991	1.77023	0.269397	0.472554	0.0202083	0.197303
IDE	IDE	Insulin-degrading enzyme OS=Homo sapiens OX=9606 GN=IDE PE=1 SV=4	118.692	8.2	6	214.07	3.43199	2.97465	0.0981234	1.00823	0.99991	0.206328	3.2772	3.58678	2.98065	2.96864
IDH3A	IDH3A	Isocitrate dehydrogenase [NAD] subunit alpha, mitochondrial OS=Homo sapiens OX=9606 GN=IDH3A PE=1 SV=1	40.022	21.6	6	254.68	7.24107	6.91959	0.690535	0.160814	0.99991	0.0655168	6.68412	7.79801	6.49801	7.34116
IDH3B	IDH3B	Isocitrate dehydrogenase [NAD] subunit beta, mitochondrial OS=Homo sapiens OX=9606 GN=IDH3B PE=1 SV=2	42.442	13.8	3	162.35	3.83965	3.90948	0.89408	0.0486234	0.99991	-0.0260024	3.67198	4.00733	4.34166	3.47731
IDH3G	IDH3G	Isocitrate dehydrogenase [NAD] subunit gamma, mitochondrial OS=Homo sapiens OX=9606 GN=IDH3G PE=1 SV=1	43.166	10.9	2	90.77	3.27912	3.89051	0.492624	0.307484	0.99991	-0.24665	2.59164	3.96661	3.63266	4.14836
IDHC	IDH1	Isocitrate dehydrogenase [NADP] cytoplasmic OS=Homo sapiens OX=9606 GN=IDH1 PE=1 SV=2	46.915	32.1	11	607.35	8.99717	9.27646	0.873999	0.0584891	0.99991	-0.0441036	8.41678	9.57756	10.719	7.83397
IDHP	IDH2	Isocitrate dehydrogenase [NADP], mitochondrial OS=Homo sapiens OX=9606 GN=IDH2 PE=1 SV=2	51.333	30.1	11	581.93	9.98677	10.8409	0.476351	0.322073	0.99991	-0.11839	10.8902	9.08332	10.4546	11.2271
IDI1	IDI1	Isopentenyl-diphosphate Delta-isomerase 1 OS=Homo sapiens OX=9606 GN=IDI1 PE=1 SV=2	26.645	9.3	2	64.78	1.00064	1.01532	0.94418	0.024945	0.99991	-0.0210235	1.17818	0.823092	1.07002	0.960624
IDUA	IDUA	Alpha-L-iduronidase OS=Homo sapiens OX=9606 GN=IDUA PE=1 SV=2	72.967	3.7	1	14.99	0.130228	0.0545542	0.34904	0.457125	0.99991	1.25528	0.068775	0.191682	0.0437266	0.0653817
IF16	IFI16	Gamma-interferon-inducible protein 16 OS=Homo sapiens OX=9606 GN=IFI16 PE=1 SV=3	88.656	23.7	14	565.75	7.84776	6.45712	0.683458	0.165288	0.99991	0.281391	6.28535	9.41016	3.95868	8.95555
IF1AX	EIF1AX	Eukaryotic translation initiation factor 1A, X-chromosomal OS=Homo sapiens OX=9606 GN=EIF1AX PE=1 SV=2	16.564	14.6	3	116.93	5.46254	5.75141	0.598204	0.223151	0.99991	-0.0743432	5.30779	5.61728	6.19046	5.31235
IF2A	EIF2S1	Eukaryotic translation initiation factor 2 subunit 1 OS=Homo sapiens OX=9606 GN=EIF2S1 PE=1 SV=3	36.374	47.3	13	613.27	17.5705	15.6469	0.132417	0.878056	0.99991	0.16728	16.9107	18.2303	16.0622	15.2316
IF2B	EIF2S2	Eukaryotic translation initiation factor 2 subunit 2 OS=Homo sapiens OX=9606 GN=EIF2S2 PE=1 SV=2	38.706	47.7	15	719.57	14.9731	14.2892	0.76357	0.117151	0.99991	0.0674501	14.2717	15.6746	16.1488	12.4297
IF2B1	IGF2BP1	Insulin-like growth factor 2 mRNA-binding protein 1 OS=Homo sapiens OX=9606 GN=IGF2BP1 PE=1 SV=2	63.783	12	3	184.51	1.58831	2.84782	0.240619	0.618671	0.99991	-0.842364	2.33879	0.837838	2.98596	2.70969
IF2B2	IGF2BP2	Insulin-like growth factor 2 mRNA-binding protein 2 OS=Homo sapiens OX=9606 GN=IGF2BP2 PE=1 SV=2	66.195	21.9	8	552.73	3.1383	3.05267	0.927264	0.0327966	0.99991	0.0399158	2.66699	3.60962	3.73628	2.36906
IF2B3	IGF2BP3	Insulin-like growth factor 2 mRNA-binding protein 3 OS=Homo sapiens OX=9606 GN=IGF2BP3 PE=1 SV=2	64.008	20.2	6	356.33	6.95529	8.87797	0.2661	0.574956	0.99991	-0.352119	6.9128	6.99777	10.1356	7.62037
IF2G	EIF2S3	Eukaryotic translation initiation factor 2 subunit 3 OS=Homo sapiens OX=9606 GN=EIF2S3 PE=1 SV=3	51.647	30.5	10	528.29	15.4277	15.8815	0.891667	0.0497974	0.99991	-0.0418238	13.9394	16.916	18.4223	13.3408
IF2P	EIF5B	Eukaryotic translation initiation factor 5B OS=Homo sapiens OX=9606 GN=EIF5B PE=1 SV=4	139.198	19.3	17	909.26	8.60177	8.29054	0.130323	0.88498	0.99991	0.053168	8.70395	8.4996	8.3624	8.21868
IF44L	IFI44L	Interferon-induced protein 44-like OS=Homo sapiens OX=9606 GN=IFI44L PE=2 SV=3	51.973	8.6	2	112.94	0.160546	0.26236	0.610496	0.214317	0.99991	-0.708563	0.126006	0.195085	0.095664	0.429055
IF4A1	EIF4A1	Eukaryotic initiation factor 4A-I OS=Homo sapiens OX=9606 GN=EIF4A1 PE=1 SV=1	46.353	52.5	19	1871.51	92.3066	87.8781	0.832498	0.0796169	0.99991	0.0709305	94.1261	90.4871	106.219	69.5373
IF4A2	EIF4A2	Eukaryotic initiation factor 4A-II OS=Homo sapiens OX=9606 GN=EIF4A2 PE=1 SV=2	46.601	44.7	7	1075.68	12.1737	12.6463	0.671766	0.172782	0.99991	-0.0549481	12.9285	11.4189	13.2423	12.0503
IF4A3	EIF4A3	Eukaryotic initiation factor 4A-III OS=Homo sapiens OX=9606 GN=EIF4A3 PE=1 SV=4	47.126	37.2	14	961.33	10.565	10.375	0.853749	0.0686699	0.99991	0.02618	10.7563	10.3737	11.2633	9.48665
IF4B	EIF4B	Eukaryotic translation initiation factor 4B OS=Homo sapiens OX=9606 GN=EIF4B PE=1 SV=2	69.167	11.3	9	358.42	4.12474	4.13192	0.893977	0.0486735	0.99991	-0.00250857	4.08443	4.16505	4.10659	4.15724
IF4E	EIF4E	Eukaryotic translation initiation factor 4E OS=Homo sapiens OX=9606 GN=EIF4E PE=1 SV=2	25.31	22.1	4	329.85	8.13381	7.56207	0.376526	0.424206	0.99991	0.105149	8.22523	8.04238	8.06073	7.06341
IF4G1	EIF4G1	Eukaryotic translation initiation factor 4 gamma 1 OS=Homo sapiens OX=9606 GN=EIF4G1 PE=1 SV=4	176.124	24	28	1459.59	16.2489	18.9718	0.0990567	1.00412	0.99991	-0.223513	16.4429	16.055	18.065	19.8787
IF4G2	EIF4G2	Eukaryotic translation initiation factor 4 gamma 2 OS=Homo sapiens OX=9606 GN=EIF4G2 PE=1 SV=1	102.81	25.2	17	792.13	8.75818	11.5358	0.0539878	1.2677	0.99991	-0.397413	8.45632	9.06004	12.1372	10.9343
IF4G3	EIF4G3	Eukaryotic translation initiation factor 4 gamma 3 OS=Homo sapiens OX=9606 GN=EIF4G3 PE=1 SV=2	177.682	6.2	5	243.68	0.689329	0.711388	0.857388	0.0668227	0.99991	-0.0454425	0.611802	0.766857	0.635836	0.78694
IF4H	EIF4H	Eukaryotic translation initiation factor 4H OS=Homo sapiens OX=9606 GN=EIF4H PE=1 SV=5	27.425	29.4	7	285.63	25.2651	28.9101	0.0794463	1.09993	0.99991	-0.19443	24.6404	25.8898	29.8078	28.0124
IF5	EIF5	Eukaryotic translation initiation factor 5 OS=Homo sapiens OX=9606 GN=EIF5 PE=1 SV=2	49.648	19.7	11	488.76	6.97717	5.80147	0.545567	0.263152	0.99991	0.266222	7.12711	6.82723	7.42416	4.17879
IF5A1	EIF5A	Eukaryotic translation initiation factor 5A-1 OS=Homo sapiens OX=9606 GN=EIF5A PE=1 SV=2	17.049	36.4	9	582.6	35.3799	41.0668	0.540482	0.267219	0.99991	-0.215046	28.835	41.9247	45.2593	36.8744
IF6	EIF6	Eukaryotic translation initiation factor 6 OS=Homo sapiens OX=9606 GN=EIF6 PE=1 SV=1	27.095	26.9	7	489.04	19.6734	22.8838	0.304413	0.516537	0.99991	-0.218085	18.8446	20.5021	25.0772	20.6905
IFG15	TOR1AIP2	Torsin-1A-interacting protein 2,	15.68	10.7	1	54.39	0.0963671	0.104596	0.848826	0.0711811	0.99991	-0.118211	0.0825317	0.110202	0.140037	0.069154
IFI44	IFI44	Interferon-induced protein 44 OS=Homo sapiens OX=9606 GN=IFI44 PE=1 SV=2	51.143	5.2	2	102.08	0.034165	0.0609931	0.13932	0.855987	0.99991	-0.836126	0.0351105	0.0332195	0.0721753	0.0498109
IFIH1	IFIH1	Interferon-induced helicase C domain-containing protein 1 OS=Homo sapiens OX=9606 GN=IFIH1 PE=1 SV=3	117.926	4.2	3	169.43	0.0701342	0.103095	0.629613	0.200926	0.99991	-0.555789	0.06989	0.0703784	0.0446452	0.161545
IFIT1	IFIT1	Interferon-induced protein with tetratricopeptide repeats 1 OS=Homo sapiens OX=9606 GN=IFIT1 PE=1 SV=2	55.781	23.6	10	587.09	1.29711	1.4858	0.846312	0.0724694	0.99991	-0.19594	0.860434	1.73378	0.747419	2.22418
IFIT2	IFIT2	Interferon-induced protein with tetratricopeptide repeats 2 OS=Homo sapiens OX=9606 GN=IFIT2 PE=1 SV=1	55.282	9.1	4	187.42	0.0806541	0.0692019	0.726362	0.138847	0.99991	0.220935	0.05313	0.108178	0.076456	0.0619479
IFIT3	IFIT3	Interferon-induced protein with tetratricopeptide repeats 3 OS=Homo sapiens OX=9606 GN=IFIT3 PE=1 SV=1	56.691	18	5	416.12	2.24561	2.33976	0.956232	0.0194365	0.99991	-0.0592526	1.06695	3.42426	1.3806	3.29891
IFIT5	IFIT5	Interferon-induced protein with tetratricopeptide repeats 5 OS=Homo sapiens OX=9606 GN=IFIT5 PE=1 SV=1	56.268	10.6	3	176.35	0.418967	0.30249	0.217797	0.661948	0.99991	0.469947	0.353372	0.484562	0.303368	0.301612
IFM3	IFITM3	Interferon-induced transmembrane protein 3 OS=Homo sapiens OX=9606 GN=IFITM3 PE=1 SV=2	14.794	30.8	2	151.57	14.5968	9.72539	0.68241	0.165955	0.99991	0.585828	6.22907	22.9646	3.74593	15.7049
IFT25	HSPB11	Intraflagellar transport protein 25 homolog OS=Homo sapiens OX=9606 GN=HSPB11 PE=1 SV=1	16.401	25.7	2	158.42	5.61994	5.76617	0.83437	0.0786415	0.99991	-0.0370599	5.05861	6.18126	5.51323	6.01911
IFT27	IFT27	Intraflagellar transport protein 27 homolog OS=Homo sapiens OX=9606 GN=IFT27 PE=1 SV=1	20.752	17.7	3	84.1	0.188469	0.0993107	0.281429	0.550631	0.99991	0.924306	0.163019	0.213919	0.154766	0.0438557
IGBP1	IGBP1	Immunoglobulin-binding protein 1 OS=Homo sapiens OX=9606 GN=IGBP1 PE=1 SV=1	39.312	16.5	4	151.92	1.40028	1.22341	0.516928	0.28657	0.99991	0.194815	1.19294	1.60762	1.31506	1.13175
IGG1	Immunoglobulin gamma-1 heavy chain OS=Homo sapiens OX=9606	Immunoglobulin gamma-1 heavy chain OS=Homo sapiens OX=9606 PE=1 SV=2	49.925	10.9	4	176.34	0.0480827	0.0201516	0.123248	0.909221	0.99991	1.25463	0.0579711	0.0381944	0.0157248	0.0245784
IGHA1	IGHA1	Immunoglobulin heavy constant alpha 1 OS=Homo sapiens OX=9606 GN=IGHA1 PE=1 SV=2	38.486	2.8	1	47.1	0.0254737	0.0350967	0.479266	0.319424	0.99991	-0.462329	0.0150124	0.035935	0.0389712	0.0312223
IGHG2	IGHG2	Immunoglobulin heavy constant gamma 2 OS=Homo sapiens OX=9606 GN=IGHG2 PE=1 SV=2	36.505	16	4	190.47	1.2089	0.787735	0.242273	0.615696	0.99991	0.617917	1.40969	1.00812	0.947325	0.628145
IKBB	NFKBIB	NF-kappa-B inhibitor beta OS=Homo sapiens OX=9606 GN=NFKBIB PE=1 SV=2	38.147	3.7	1	46.91	0.26626	0.375149	0.122882	0.910511	0.99991	-0.494629	0.299323	0.233196	0.34899	0.401307
IKIP	IKBIP	Inhibitor of nuclear factor kappa-B kinase-interacting protein OS=Homo sapiens OX=9606 GN=IKBIP PE=1 SV=1	39.399	33.7	10	416.87	8.33374	7.23007	0.293001	0.533132	0.99991	0.204953	7.90899	8.75848	7.88505	6.57509
IKKB	IKBKB	Inhibitor of nuclear factor kappa-B kinase subunit beta OS=Homo sapiens OX=9606 GN=IKBKB PE=1 SV=1	87.535	7.3	4	144.59	0.547459	0.640658	0.605275	0.218047	0.99991	-0.226803	0.665403	0.429515	0.738742	0.542575
IL6RB	IL6ST	Interleukin-6 receptor subunit beta OS=Homo sapiens OX=9606 GN=IL6ST PE=1 SV=2	104.498	1.7	1	49.47	2.23769	2.15555	0.937564	0.027999	0.99991	0.0539577	1.31831	3.15707	2.02565	2.28544
ILEU	SERPINB1	Leukocyte elastase inhibitor OS=Homo sapiens OX=9606 GN=SERPINB1 PE=1 SV=1	42.829	29.3	8	367.4	3.05925	2.53763	0.607953	0.21613	0.99991	0.269694	2.25045	3.86804	2.22954	2.84572
ILF2	ILF2	Interleukin enhancer-binding factor 2 OS=Homo sapiens OX=9606 GN=ILF2 PE=1 SV=2	43.263	54.1	18	1134.34	33.0504	41.1293	0.159273	0.797859	0.99991	-0.315498	30.9319	35.1689	44.1373	38.1213
ILF3	ILF3	Interleukin enhancer-binding factor 3 OS=Homo sapiens OX=9606 GN=ILF3 PE=1 SV=3	95.678	33.2	27	1450.73	60.1239	43.0995	0.375954	0.424865	0.99991	0.48027	45.061	75.1869	42.5415	43.6575
ILK	ILK	Integrin-linked protein kinase OS=Homo sapiens OX=9606 GN=ILK PE=1 SV=2	51.899	27	12	537.57	14.2727	13.243	0.380963	0.419117	0.99991	0.10802	14.2668	14.2785	14.1667	12.3194
ILKAP	ILKAP	Integrin-linked kinase-associated serine/threonine phosphatase 2C OS=Homo sapiens OX=9606 GN=ILKAP PE=1 SV=1	43.45	13	5	204.13	0.774741	0.853848	0.575073	0.240277	0.99991	-0.140264	0.713356	0.836127	0.955982	0.751713
IMA1	KPNA2	Importin subunit alpha-1 OS=Homo sapiens OX=9606 GN=KPNA2 PE=1 SV=1	58.168	25.1	11	749.98	11.198	14.8961	0.202961	0.692587	0.99991	-0.4117	13.1747	9.22122	14.7601	15.0321
IMA3	KPNA4	Importin subunit alpha-3 OS=Homo sapiens OX=9606 GN=KPNA4 PE=1 SV=1	58.364	7.1	1	178.64	4.71614	5.16375	0.670289	0.173738	0.99991	-0.130813	4.85243	4.57984	6.05972	4.26778
IMA4	KPNA3	Importin subunit alpha-4 OS=Homo sapiens OX=9606 GN=KPNA3 PE=1 SV=2	58.288	16.7	5	328.84	4.00026	4.07186	0.931875	0.0306423	0.99991	-0.0255941	4.22201	3.77852	4.77937	3.36435
IMA5	KPNA1	Importin subunit alpha-5 OS=Homo sapiens OX=9606 GN=KPNA1 PE=1 SV=3	60.925	8.7	1	244.35	9.74998	9.41752	0.756951	0.120932	0.99991	0.0500516	8.90632	10.5936	9.82801	9.00703
IMA7	KPNA6	Importin subunit alpha-7 OS=Homo sapiens OX=9606 GN=KPNA6 PE=1 SV=1	60.733	11.6	1	350.68	9.43426	10.1264	0.577358	0.238555	0.99991	-0.102145	9.72355	9.14498	9.11756	11.1353
IMB1	KPNB1	Importin subunit beta-1 OS=Homo sapiens OX=9606 GN=KPNB1 PE=1 SV=2	98.42	28	26	1634.46	36.1701	31.449	0.466878	0.330796	0.99991	0.201785	38.2901	34.0501	36.3041	26.5939
IMDH2	IMPDH2	Inosine-5'-monophosphate dehydrogenase 2 OS=Homo sapiens OX=9606 GN=IMPDH2 PE=1 SV=2	56.226	31.7	20	1598.89	22.6423	18.5452	0.0139437	1.85562	0.99991	0.287972	22.1923	23.0923	18.7364	18.354
IMPA1	IMPA1	Inositol monophosphatase 1 OS=Homo sapiens OX=9606 GN=IMPA1 PE=1 SV=1	30.568	30.3	6	316.01	4.19535	3.59745	0.486445	0.312966	0.99991	0.221817	3.82828	4.56243	4.20098	2.99393
IMPA3	BPNT2	Golgi-resident adenosine 3',5'-bisphosphate 3'-phosphatase OS=Homo sapiens OX=9606 GN=BPNT2 PE=1 SV=1	38.828	12.8	3	111.3	1.45921	1.45882	0.999314	0.000297906	0.99991	0.000387166	1.83714	1.08128	1.31673	1.6009
IMPCT	IMPACT	Protein IMPACT OS=Homo sapiens OX=9606 GN=IMPACT PE=1 SV=2	37.023	3.4	1	21.5	0.0435253	0.0304496	0.446454	0.350223	0.99991	0.515429	0.0305317	0.0565189	0.0254826	0.0354167
IN35	IFI35	Interferon-induced 35 kDa protein OS=Homo sapiens OX=9606 GN=IFI35 PE=1 SV=5	31.698	7.7	2	88.1	0.122095	0.10856	0.915588	0.0382999	0.99991	0.169507	0.0301711	0.214019	0.0428873	0.174233
INF2	INF2	Inverted formin-2 OS=Homo sapiens OX=9606 GN=INF2 PE=1 SV=2	136.851	19.9	14	781.92	7.7237	11.2527	0.0107638	1.96803	0.99991	-0.542911	7.36543	8.08196	11.1639	11.3416
INSRR	INSRR	Insulin receptor-related protein OS=Homo sapiens OX=9606 GN=INSRR PE=1 SV=2	146.251	1.1	1	16.59	0.727001	0.595338	0.794997	0.0996346	0.99991	0.28825	0.499126	0.954877	0.976979	0.213696
INT11	INTS11	Integrator complex subunit 11 OS=Homo sapiens OX=9606 GN=INTS11 PE=1 SV=2	68.36	1.7	1	30.36	0.07555	0.0532555	0.643845	0.191219	0.99991	0.504502	0.09633	0.05477	0.0890174	0.0174935
INT14	INTS14	Integrator complex subunit 14 OS=Homo sapiens OX=9606 GN=INTS14 PE=1 SV=2	58.004	5.8	1	31.03	0.477041	0.745793	0.201657	0.695387	0.99991	-0.644661	0.447254	0.506828	0.886011	0.605575
INT3	INTS3	Integrator complex subunit 3 OS=Homo sapiens OX=9606 GN=INTS3 PE=1 SV=1	119.533	8.9	4	149.97	0.446602	0.582162	0.256482	0.590944	0.99991	-0.382431	0.402934	0.490271	0.656496	0.507828
INT4	INTS4	Integrator complex subunit 4 OS=Homo sapiens OX=9606 GN=INTS4 PE=1 SV=2	109.071	1	1	49.96	0.00314709	0.0187512	0.498079	0.302702	0.99991	-2.57489	0.00629419	0	0.0375023	0
INVO	IVL	Involucrin OS=Homo sapiens OX=9606 GN=IVL PE=1 SV=2	68.551	1.7	1	21.56	0.57625	0.49294	0.390403	0.408486	0.99991	0.225285	0.652795	0.499706	0.495981	0.489898
IPKA	PKIA	cAMP-dependent protein kinase inhibitor alpha OS=Homo sapiens OX=9606 GN=PKIA PE=1 SV=2	7.984	19.7	1	47.73	0.0766101	0.0860561	0.791453	0.101575	0.99991	-0.167742	0.0556675	0.0975527	0.109349	0.062763
IPO11	IPO11	Importin-11 OS=Homo sapiens OX=9606 GN=IPO11 PE=1 SV=1	113.489	6.4	4	120.36	0.642327	0.734861	0.318906	0.496337	0.99991	-0.194165	0.597305	0.687348	0.788908	0.680815
IPO4	IPO4	Importin-4 OS=Homo sapiens OX=9606 GN=IPO4 PE=1 SV=2	120.179	16.2	11	518.14	4.47921	4.26021	0.629091	0.201287	0.99991	0.0723206	4.82426	4.13417	4.43707	4.08335
IPO5	IPO5	Importin-5 OS=Homo sapiens OX=9606 GN=IPO5 PE=1 SV=4	125.032	31.2	26	1533.46	27.0466	27.5673	0.869027	0.0609668	0.99991	-0.0275142	28.7349	25.3582	29.7851	25.3495
IPO7	IPO7	Importin-7 OS=Homo sapiens OX=9606 GN=IPO7 PE=1 SV=1	120.751	15.3	12	682.83	13.4427	14.144	0.571448	0.243024	0.99991	-0.0733626	14.3774	12.508	14.6123	13.6756
IPO8	IPO8	Importin-8 OS=Homo sapiens OX=9606 GN=IPO8 PE=1 SV=2	120.945	6.8	4	154.76	0.916217	0.867629	0.399401	0.398591	0.99991	0.0786109	0.960384	0.872049	0.855749	0.879509
IPO9	IPO9	Importin-9 OS=Homo sapiens OX=9606 GN=IPO9 PE=1 SV=3	116.858	14.1	10	513.1	10.157	9.29058	0.31378	0.503375	0.99991	0.128637	9.55917	10.7549	9.03696	9.54421
IPP2	PPP1R2	Protein phosphatase inhibitor 2 OS=Homo sapiens OX=9606 GN=PPP1R2 PE=1 SV=2	23.058	11.7	2	112.83	1.10499	1.2231	0.705022	0.151797	0.99991	-0.146503	0.959754	1.25023	0.994876	1.45132
IPYR	PPA1	Inorganic pyrophosphatase OS=Homo sapiens OX=9606 GN=PPA1 PE=1 SV=2	33.095	43.6	10	549.25	27.9515	30.3142	0.470663	0.32729	0.99991	-0.117069	25.6571	30.2459	31.6948	28.9336
IPYR2	PPA2	Inorganic pyrophosphatase 2, mitochondrial OS=Homo sapiens OX=9606 GN=PPA2 PE=1 SV=2	38.409	26.3	6	222.05	5.1439	4.49084	0.478037	0.320538	0.99991	0.195878	4.40474	5.88306	4.33882	4.64286
IQGA1	IQGAP1	Ras GTPase-activating-like protein IQGAP1 OS=Homo sapiens OX=9606 GN=IQGAP1 PE=1 SV=1	189.761	50.8	95	5158.06	73.1976	80.3963	0.478771	0.319873	0.99991	-0.135332	79.6159	66.7793	85.7129	75.0797
IQGA3	IQGAP3	Ras GTPase-activating-like protein IQGAP3 OS=Homo sapiens OX=9606 GN=IQGAP3 PE=1 SV=2	185.268	9.7	8	442.24	1.28236	1.42624	0.510694	0.291839	0.99991	-0.153418	1.43445	1.13028	1.525	1.32749
IR3IP	IER3IP1	Immediate early response 3-interacting protein 1 OS=Homo sapiens OX=9606 GN=IER3IP1 PE=1 SV=1	9.02	24.4	1	70.82	4.13257	4.45237	0.432213	0.364302	0.99991	-0.107533	4.45068	3.81447	4.53168	4.37306
IRF9	IRF9	Interferon regulatory factor 9 OS=Homo sapiens OX=9606 GN=IRF9 PE=1 SV=1	44.125	8.9	3	59.46	0.354749	0.381909	0.848619	0.0712874	0.99991	-0.106431	0.245169	0.464328	0.32093	0.442887
IRGQ	IRGQ	Immunity-related GTPase family Q protein OS=Homo sapiens OX=9606 GN=IRGQ PE=1 SV=1	63.192	25.2	9	394.56	1.8251	1.99173	0.748936	0.125555	0.99991	-0.126047	2.00287	1.64733	1.57369	2.40977
IRS2	IRS2	Insulin receptor substrate 2 OS=Homo sapiens OX=9606 GN=IRS2 PE=1 SV=2	138.446	5.6	5	203.63	0.789007	0.665151	0.785052	0.105102	0.99991	0.246356	1.12345	0.454565	0.880764	0.449538
ISCU	ISCU	Iron-sulfur cluster assembly enzyme ISCU, mitochondrial OS=Homo sapiens OX=9606 GN=ISCU PE=1 SV=2	18.216	10.8	2	66.29	0.0561387	0.0609007	0.88166	0.0546988	0.99991	-0.117462	0.0354765	0.076801	0.0801709	0.0416304
ISG15	ISG15	Ubiquitin-like protein ISG15 OS=Homo sapiens OX=9606 GN=ISG15 PE=1 SV=5	17.933	39.4	7	409.78	9.78603	9.24381	0.929847	0.0315885	0.99991	0.0822362	5.59916	13.9729	5.752	12.7356
ISOC2	ISOC2	Isochorismatase domain-containing protein 2 OS=Homo sapiens OX=9606 GN=ISOC2 PE=1 SV=1	22.608	33.2	3	137.95	5.17227	4.37922	0.596433	0.224438	0.99991	0.240124	4.64028	5.70426	3.22452	5.53392
IST1	IST1	IST1 homolog OS=Homo sapiens OX=9606 GN=IST1 PE=1 SV=1	39.897	33	7	323.98	2.19422	2.39732	0.306423	0.513679	0.99991	-0.127711	2.33895	2.0495	2.4334	2.36123
ISY1	ISY1	Pre-mRNA-splicing factor ISY1 homolog OS=Homo sapiens OX=9606 GN=ISY1 PE=1 SV=3	33.029	4.9	1	55.54	1.06761	0.840466	0.601182	0.220994	0.99991	0.345122	1.17212	0.963097	1.19468	0.486251
ITA1	ITGA1	Integrin alpha-1 OS=Homo sapiens OX=9606 GN=ITGA1 PE=1 SV=2	132.304	1.1	1	16.47	0.277891	0.0962555	0.556603	0.254454	0.99991	1.52958	0.0231624	0.532619	0.0460337	0.146477
ITA11	ITGA11	Integrin alpha-11 OS=Homo sapiens OX=9606 GN=ITGA11 PE=1 SV=2	134.527	3	4	106.71	0.233846	0.307056	0.849975	0.0705939	0.99991	-0.392941	0.0405169	0.427175	0.0259732	0.588138
ITA3	ITGA3	Integrin alpha-3 OS=Homo sapiens OX=9606 GN=ITGA3 PE=1 SV=5	117.735	15.9	13	607.62	8.78305	11.1996	0.33719	0.472125	0.99991	-0.35066	8.00602	9.56008	12.9668	9.43248
ITA4	ITGA4	Integrin alpha-4 OS=Homo sapiens OX=9606 GN=ITGA4 PE=1 SV=3	116.252	2.7	2	81.63	0.0189917	0.0331002	0.105402	0.97715	0.99991	-0.801471	0.0225445	0.0154388	0.0296057	0.0365946
ITA5	ITGA5	Integrin alpha-5 OS=Homo sapiens OX=9606 GN=ITGA5 PE=1 SV=2	115.605	9.4	6	369.03	10.5371	11.5637	0.705429	0.151547	0.99991	-0.134124	12.2885	8.78566	13.138	9.98945
ITA6	ITGA6	Integrin alpha-6 OS=Homo sapiens OX=9606 GN=ITGA6 PE=1 SV=5	127.724	15.5	13	505.55	2.3226	4.37901	0.289664	0.538106	0.99991	-0.914864	3.76245	0.882755	4.43279	4.32524
ITA7	ITGA7	Integrin alpha-7 OS=Homo sapiens OX=9606 GN=ITGA7 PE=1 SV=3	130.121	13.8	12	539.01	4.83777	5.76186	0.784334	0.105499	0.99991	-0.252191	3.24245	6.43309	3.27032	8.2534
ITAV	ITGAV	Integrin alpha-V OS=Homo sapiens OX=9606 GN=ITGAV PE=1 SV=2	117.048	23.2	20	805.04	6.7189	8.45353	0.306191	0.514007	0.99991	-0.331328	6.58164	6.85616	7.1878	9.71926
ITB1	ITGB1	Integrin beta-1 OS=Homo sapiens OX=9606 GN=ITGB1 PE=1 SV=2	91.664	18.3	20	981.21	38.9962	44.7988	0.361079	0.442398	0.99991	-0.200125	34.8841	43.1084	42.0612	47.5364
ITB5	ITGB5	Integrin beta-5 OS=Homo sapiens OX=9606 GN=ITGB5 PE=1 SV=1	91.303	13.1	7	342.76	3.2274	4.43742	0.0350707	1.45506	0.99991	-0.459347	3.23617	3.21864	4.20482	4.67002
ITCH	ITCH	E3 ubiquitin-protein ligase Itchy homolog OS=Homo sapiens OX=9606 GN=ITCH PE=1 SV=2	103.593	3.3	2	58.64	0.800078	0.664523	0.616974	0.209733	0.99991	0.267821	0.932327	0.667829	0.85412	0.474926
ITIH2	ITIH2	Inter-alpha-trypsin inhibitor heavy chain H2 OS=Homo sapiens OX=9606 GN=ITIH2 PE=1 SV=2	106.853	7.6	8	302.53	5.32263	3.85086	0.672939	0.172024	0.99991	0.466961	3.04081	7.60446	1.89248	5.80923
ITIH3	ITIH3	Inter-alpha-trypsin inhibitor heavy chain H3 OS=Homo sapiens OX=9606 GN=ITIH3 PE=1 SV=2	100.072	5.1	4	137.27	25.6567	13.7408	0.467308	0.330397	0.99991	0.900873	12.5387	38.7747	11.0732	16.4084
ITIH4	ITIH4	Inter-alpha-trypsin inhibitor heavy chain H4 OS=Homo sapiens OX=9606 GN=ITIH4 PE=1 SV=4	103.521	1.1	1	34.99	0.601453	0.391924	0.743622	0.128648	0.99991	0.61788	0.1448	1.05811	0.0702401	0.713607
ITM2B	ITM2B	Integral membrane protein 2B OS=Homo sapiens OX=9606 GN=ITM2B PE=1 SV=1	30.832	13.2	2	61.61	1.89851	1.48461	0.148976	0.826883	0.99991	0.354784	1.85968	1.93734	1.30824	1.66098
ITM2C	ITM2C	Integral membrane protein 2C OS=Homo sapiens OX=9606 GN=ITM2C PE=1 SV=1	30.547	7.5	1	54.83	0.647703	0.773465	0.807195	0.0930216	0.99991	-0.256004	0.488052	0.807354	0.349984	1.19695
ITPA	ITPA	Inosine triphosphate pyrophosphatase OS=Homo sapiens OX=9606 GN=ITPA PE=1 SV=2	21.831	19.6	4	195.79	11.4002	10.5144	0.645294	0.190242	0.99991	0.116691	11.9651	10.8353	12.0657	8.96302
ITPI2	ITPRID2	Protein ITPRID2 OS=Homo sapiens OX=9606 GN=ITPRID2 PE=1 SV=3	139.554	4.8	4	131.48	2.41976	2.16691	0.683084	0.165526	0.99991	0.159226	2.95146	1.88806	2.10683	2.22698
ITPR3	ITPR3	Inositol 1,4,5-trisphosphate receptor type 3 OS=Homo sapiens OX=9606 GN=ITPR3 PE=1 SV=2	306.82	2.1	4	159.41	0.331592	0.363067	0.51885	0.284958	0.99991	-0.130826	0.307936	0.355249	0.396001	0.330133
IVD	IVD	Isovaleryl-CoA dehydrogenase, mitochondrial OS=Homo sapiens OX=9606 GN=IVD PE=1 SV=2	47.134	12.9	4	112.71	2.06659	2.32382	0.732072	0.135446	0.99991	-0.169251	2.13362	1.99956	1.6732	2.97445
IWS1	IWS1	Protein IWS1 homolog OS=Homo sapiens OX=9606 GN=IWS1 PE=1 SV=2	91.956	3.9	2	62.12	1.14549	1.40135	0.0875156	1.05791	0.99991	-0.290843	1.08488	1.20611	1.45524	1.34745
JAGN1	JAGN1	Protein jagunal homolog 1 OS=Homo sapiens OX=9606 GN=JAGN1 PE=1 SV=1	21.111	6.6	1	139	0.379221	0.300824	0.622146	0.206108	0.99991	0.334119	0.262332	0.496111	0.370017	0.231632
JAK1	JAK1	Tyrosine-protein kinase JAK1 OS=Homo sapiens OX=9606 GN=JAK1 PE=1 SV=2	135.016	1	1	15.05	0.0259143	0.0189904	0.793884	0.100243	0.99991	0.448481	0.0125119	0.0393167	0	0.0379807
JAM3	JAM3	Junctional adhesion molecule C OS=Homo sapiens OX=9606 GN=JAM3 PE=1 SV=1	35.568	14.2	4	104.57	1.33849	1.39666	0.885091	0.0530122	0.99991	-0.0613768	1.53942	1.13756	1.10328	1.69005
JIP4	SPAG9	C-Jun-amino-terminal kinase-interacting protein 4 OS=Homo sapiens OX=9606 GN=SPAG9 PE=1 SV=4	146.913	20.4	18	994.39	9.64775	9.29178	0.562679	0.249739	0.99991	0.0542374	9.13793	10.1576	9.38124	9.20232
JKIP3	JAKMIP3	Janus kinase and microtubule-interacting protein 3 OS=Homo sapiens OX=9606 GN=JAKMIP3 PE=2 SV=2	98.64	2.1	1	54.68	0.121247	2.30386	0.432566	0.363947	0.99991	-4.24803	0.0639979	0.178495	0.0650061	4.54271
JMJD6	JMJD6	Bifunctional arginine demethylase and lysyl-hydroxylase JMJD6 OS=Homo sapiens OX=9606 GN=JMJD6 PE=1 SV=1	46.718	11.7	2	127.7	1.04406	1.04784	0.993145	0.00298735	0.99991	-0.00521485	1.01585	1.07227	1.4368	0.658881
JPH2	JPH2	Junctophilin-2 OS=Homo sapiens OX=9606 GN=JPH2 PE=1 SV=2	74.404	4.9	2	99.08	0.128353	0.369804	0.512996	0.289886	0.99991	-1.52664	0.0473961	0.20931	0.0745084	0.665099
JSPR1	JSRP1	Junctional sarcoplasmic reticulum protein 1 OS=Homo sapiens OX=9606 GN=JSRP1 PE=1 SV=1	36.468	32.6	8	274.26	4.36262	6.25126	0.456635	0.340431	0.99991	-0.518951	3.81316	4.91208	4.26248	8.24004
JUN	JUN	Transcription factor AP-1 OS=Homo sapiens OX=9606 GN=JUN PE=1 SV=2	35.824	8.8	2	116.51	4.49458	2.03854	0.375849	0.424987	0.99991	1.14065	2.37579	6.61337	2.52518	1.55189
JUND	JUND	Transcription factor jun-D OS=Homo sapiens OX=9606 GN=JUND PE=1 SV=3	35.266	4	1	24.48	0.171998	0.275764	0.155955	0.806999	0.99991	-0.681039	0.196389	0.147608	0.315492	0.236035
JUPI1	JPT1	Jupiter microtubule associated homolog 1 OS=Homo sapiens OX=9606 GN=JPT1 PE=1 SV=3	16.005	37	6	318.24	32.8741	34.2178	0.618256	0.208832	0.99991	-0.0577968	35.1708	30.5774	34.3503	34.0853
JUPI2	JPT2	Jupiter microtubule associated homolog 2 OS=Homo sapiens OX=9606 GN=JPT2 PE=1 SV=1	20.108	31.1	4	218.06	9.24464	10.3785	0.4198	0.376958	0.99991	-0.166907	8.9248	9.56447	11.4576	9.2994
K1C10	KRT10	Keratin, type I cytoskeletal 10 OS=Homo sapiens OX=9606 GN=KRT10 PE=1 SV=6	59.02	40.8	25	1837.57	18.2877	28.3883	0.430738	0.365786	0.99991	-0.634421	12.9846	23.5909	19.5408	37.2358
K1C13	KRT13	Keratin, type I cytoskeletal 13 OS=Homo sapiens OX=9606 GN=KRT13 PE=1 SV=4	49.9	11.4	1	363.55	0.0748743	0.0450131	0.756237	0.121342	0.99991	0.734124	0.00150989	0.148239	0.0859402	0.00408608
K1C14	KRT14	Keratin, type I cytoskeletal 14 OS=Homo sapiens OX=9606 GN=KRT14 PE=1 SV=4	51.872	34.3	5	899.31	0.462543	1.33666	0.179078	0.746959	0.99991	-1.53097	0.273767	0.65132	1.72295	0.950367
K1C16	KRT16	Keratin, type I cytoskeletal 16 OS=Homo sapiens OX=9606 GN=KRT16 PE=1 SV=4	51.578	42.9	18	1650.16	0.103494	1.16113	0.412446	0.384633	0.99991	-3.48791	0.08306	0.123928	2.19089	0.131371
K1C17	KRT17	Keratin, type I cytoskeletal 17 OS=Homo sapiens OX=9606 GN=KRT17 PE=1 SV=2	48.361	19.2	2	385.62	0.00881706	0.0154027	0.128038	0.892662	0.99991	-0.804816	0.00864901	0.0089851	0.0180119	0.0127935
K1C9	KRT9	Keratin, type I cytoskeletal 9 OS=Homo sapiens OX=9606 GN=KRT9 PE=1 SV=3	62.255	40.3	20	1372.4	12.2914	26.3214	0.14496	0.83875	0.99991	-1.09859	6.27551	18.3073	26.2218	26.4211
K2013	KIAA2013	Uncharacterized protein KIAA2013 OS=Homo sapiens OX=9606 GN=KIAA2013 PE=1 SV=1	69.684	4.3	1	38.27	0.156899	0.161647	0.945169	0.0244907	0.99991	-0.0430085	0.192346	0.121452	0.211456	0.111837
K22E	KRT2	Keratin, type II cytoskeletal 2 epidermal OS=Homo sapiens OX=9606 GN=KRT2 PE=1 SV=2	65.678	55.1	22	2049.71	6.31356	13.5622	0.426896	0.369678	0.99991	-1.10307	4.5032	8.12393	6.46025	20.6642
K2C1	KRT1	Keratin, type II cytoskeletal 1 OS=Homo sapiens OX=9606 GN=KRT1 PE=1 SV=6	66.17	48.1	38	2733.24	20.1803	34.9654	0.130972	0.882822	0.99991	-0.792977	14.2283	26.1324	34.9483	34.9825
K2C4	KRT4	Keratin, type II cytoskeletal 4 OS=Homo sapiens OX=9606 GN=KRT4 PE=1 SV=5	56.508	11.9	2	304.95	0.301892	0.190496	0.665003	0.177176	0.99991	0.664273	0.105248	0.498536	0.292545	0.0884461
K2C5	KRT5	Keratin, type II cytoskeletal 5 OS=Homo sapiens OX=9606 GN=KRT5 PE=1 SV=3	62.568	32.4	11	913.77	0.395204	0.714393	0.191035	0.718886	0.99991	-0.854122	0.252453	0.537955	0.633634	0.795152
K2C6A	KRT6A	Keratin, type II cytoskeletal 6A OS=Homo sapiens OX=9606 GN=KRT6A PE=1 SV=3	60.293	36	2	1101.09	0.063496	0.163665	0.484762	0.314471	0.99991	-1.36601	0.0103708	0.116621	0.268826	0.0585032
K2C6B	KRT6B	Keratin, type II cytoskeletal 6B OS=Homo sapiens OX=9606 GN=KRT6B PE=1 SV=5	60.315	38.5	2	1192.25	0.0923722	0.258699	0.447639	0.349072	0.99991	-1.48575	0.0867072	0.0980371	0.436103	0.0812951
K2C80	KRT80	Keratin, type II cytoskeletal 80 OS=Homo sapiens OX=9606 GN=KRT80 PE=1 SV=2	51.007	4.6	1	78.86	2.606	6.1693	0.320233	0.494534	0.99991	-1.24327	2.48693	2.72507	3.45337	8.88522
KAD1	AK1	Adenylate kinase isoenzyme 1 OS=Homo sapiens OX=9606 GN=AK1 PE=1 SV=3	21.735	44.8	10	520.14	7.21218	9.61461	0.246271	0.608588	0.99991	-0.414794	7.61562	6.80873	11.0398	8.18943
KAD2	AK2	Adenylate kinase 2, mitochondrial OS=Homo sapiens OX=9606 GN=AK2 PE=1 SV=2	26.689	48.1	10	384.13	8.10114	6.50131	0.356801	0.447575	0.99991	0.317394	6.76741	9.43487	6.68777	6.31486
KAD3	AK3	GTP:AMP phosphotransferase AK3, mitochondrial OS=Homo sapiens OX=9606 GN=AK3 PE=1 SV=4	25.55	33.9	7	251.45	4.92984	3.93334	0.587811	0.230762	0.99991	0.325785	3.45961	6.40006	3.41927	4.44741
KAD4	AK4	Adenylate kinase 4, mitochondrial OS=Homo sapiens OX=9606 GN=AK4 PE=1 SV=1	25.366	9.4	2	74.86	1.37862	1.43241	0.827067	0.0824595	0.99991	-0.0552267	1.16209	1.59514	1.42487	1.43996
KAD5	AK5	Adenylate kinase isoenzyme 5 OS=Homo sapiens OX=9606 GN=AK5 PE=1 SV=2	63.863	24.6	10	399.56	13.5153	12.8009	0.755512	0.121759	0.99991	0.0783485	13.7307	13.2999	14.7928	10.809
KAD6	AK6	Adenylate kinase isoenzyme 6 OS=Homo sapiens OX=9606 GN=AK6 PE=1 SV=1	20.22	5.2	1	33.77	0.279599	0.250433	0.823158	0.0845167	0.99991	0.158932	0.285696	0.273501	0.365053	0.135814
KANK1	KANK1	KN motif and ankyrin repeat domain-containing protein 1 OS=Homo sapiens OX=9606 GN=KANK1 PE=1 SV=3	149.021	4.2	2	247.05	0.21691	0.509502	0.0714353	1.14609	0.99991	-1.23199	0.230738	0.203082	0.427966	0.591039
KANK2	KANK2	KN motif and ankyrin repeat domain-containing protein 2 OS=Homo sapiens OX=9606 GN=KANK2 PE=1 SV=1	91.916	31.4	17	1030.87	5.48145	5.45661	0.987255	0.00557077	0.99991	0.00655327	4.24155	6.72135	4.85501	6.05821
KAP0	PRKAR1A	cAMP-dependent protein kinase type I-alpha regulatory subunit OS=Homo sapiens OX=9606 GN=PRKAR1A PE=1 SV=1	43.183	28.9	10	481.69	45.5478	40.5319	0.263208	0.5797	0.99991	0.168324	46.4248	44.6707	43.6662	37.3975
KAP2	PRKAR2A	cAMP-dependent protein kinase type II-alpha regulatory subunit OS=Homo sapiens OX=9606 GN=PRKAR2A PE=1 SV=2	45.832	28	9	534.46	6.3599	6.66086	0.777773	0.109147	0.99991	-0.0667046	5.45506	7.26474	6.89115	6.43057
KAPCA	PRKACA	cAMP-dependent protein kinase catalytic subunit alpha OS=Homo sapiens OX=9606 GN=PRKACA PE=1 SV=2	40.678	36.5	4	462.07	4.18251	4.28722	0.854148	0.068467	0.99991	-0.0356749	4.04004	4.32497	4.76883	3.80562
KAPCB	PRKACB	cAMP-dependent protein kinase catalytic subunit beta OS=Homo sapiens OX=9606 GN=PRKACB PE=1 SV=2	40.711	26.2	1	364.61	0.496056	0.440019	0.344291	0.463075	0.99991	0.172938	0.505602	0.486509	0.484634	0.395403
KAT2B	KAT2B	Histone acetyltransferase KAT2B OS=Homo sapiens OX=9606 GN=KAT2B PE=1 SV=3	94.037	1.3	1	21.38	0.27794	5.96211	0.44138	0.355187	0.99991	-4.42298	0.0179669	0.537913	0	11.9242
KAT3	KYAT3	Kynurenine--oxoglutarate transaminase 3 OS=Homo sapiens OX=9606 GN=KYAT3 PE=1 SV=1	51.824	7.9	1	72.27	5.08278	3.45946	0.252076	0.598469	0.99991	0.555071	4.34731	5.81826	4.16436	2.75456
KBP	KIFBP	KIF-binding protein OS=Homo sapiens OX=9606 GN=KIFBP PE=1 SV=1	72.453	13.4	7	241.61	2.3115	2.62702	0.0888712	1.05124	0.99991	-0.184599	2.40194	2.22106	2.67179	2.58224
KC1A	CSNK1A1	Casein kinase I	39.118	15.1	4	91.99	0.689963	0.726176	0.791103	0.101767	0.99991	-0.0738004	0.80928	0.570645	0.737724	0.714628
KCC2D	CAMK2D	Calcium/calmodulin-dependent protein kinase type II subunit delta OS=Homo sapiens OX=9606 GN=CAMK2D PE=1 SV=3	56.961	27.7	9	769.96	14.9509	15.7471	0.789142	0.102845	0.99991	-0.0748548	12.4287	17.473	15.0755	16.4187
KCC2G	CAMK2G	Calcium/calmodulin-dependent protein kinase type II subunit gamma OS=Homo sapiens OX=9606 GN=CAMK2G PE=1 SV=4	63.309	13.8	2	258.21	0.575103	0.518922	0.693034	0.159246	0.99991	0.148302	0.514083	0.636123	0.625911	0.411934
KCD12	KCTD12	BTB/POZ domain-containing protein KCTD12 OS=Homo sapiens OX=9606 GN=KCTD12 PE=1 SV=1	35.964	25.2	8	393.65	14.1336	7.95771	0.178212	0.749063	0.99991	0.828706	15.8299	12.4373	5.44955	10.4659
KCMF1	KCMF1	E3 ubiquitin-protein ligase KCMF1 OS=Homo sapiens OX=9606 GN=KCMF1 PE=1 SV=2	42.603	11	2	123.29	0.619075	0.821811	0.0666588	1.17614	0.99991	-0.408693	0.565037	0.673112	0.832776	0.810845
KCNJ6	KCNJ6	G protein-activated inward rectifier potassium channel 2 OS=Homo sapiens OX=9606 GN=KCNJ6 PE=1 SV=1	48.763	6.6	1	30.31	0.032645	0.114822	0.481572	0.317339	0.99991	-1.81447	0.00672807	0.0585619	0.0225463	0.207099
KCRB	CKB	Creatine kinase B-type OS=Homo sapiens OX=9606 GN=CKB PE=1 SV=1	42.902	46.5	14	879.62	14.8635	33.2079	0.0534514	1.27204	0.99991	-1.15975	17.1404	12.5867	29.419	36.9968
KCTD6	KCTD6	BTB/POZ domain-containing protein KCTD6 OS=Homo sapiens OX=9606 GN=KCTD6 PE=1 SV=2	27.821	13.5	1	14.49	1.27283	1.99791	0.147166	0.832194	0.99991	-0.650449	1.19217	1.35349	2.30129	1.69452
KCY	CMPK1	UMP-CMP kinase OS=Homo sapiens OX=9606 GN=CMPK1 PE=1 SV=3	22.436	42.9	8	570.88	9.93024	9.97439	0.914185	0.038966	0.99991	-0.00640105	9.6885	10.172	10.2445	9.70425
KDM1A	KDM1A	Lysine-specific histone demethylase 1A OS=Homo sapiens OX=9606 GN=KDM1A PE=1 SV=2	93.358	9.2	3	65.56	0.263199	0.357684	0.500474	0.300618	0.99991	-0.442528	0.365911	0.160487	0.304064	0.411303
KDM3B	KDM3B	Lysine-specific demethylase 3B OS=Homo sapiens OX=9606 GN=KDM3B PE=1 SV=2	193.172	0.7	1	32.42	0.0333534	0.0313269	0.918876	0.0367431	0.99991	0.090436	0.0168625	0.0498444	0.02516	0.0374938
KDSR	KDSR	3-ketodihydrosphingosine reductase OS=Homo sapiens OX=9606 GN=KDSR PE=1 SV=1	36.563	3.3	1	21.93	1.22128	1.01926	0.454623	0.342348	0.99991	0.260883	1.24628	1.19629	1.23738	0.801127
KGUA	GUK1	Guanylate kinase OS=Homo sapiens OX=9606 GN=GUK1 PE=1 SV=2	21.769	16.2	1	33.18	1.57089	1.35497	0.0161935	1.79066	0.99991	0.213328	1.58879	1.55299	1.33367	1.37626
KHDR1	KHDRBS1	KH domain-containing, RNA-binding, signal transduction-associated protein 1 OS=Homo sapiens OX=9606 GN=KHDRBS1 PE=1 SV=1	48.311	15.1	8	479.75	17.1814	18.5593	0.691245	0.160368	0.99991	-0.111299	18.8492	15.5136	21.0549	16.0637
KI13A	KIF13A	Kinesin-like protein KIF13A OS=Homo sapiens OX=9606 GN=KIF13A PE=1 SV=2	203.836	4.2	2	286.36	0.212424	0.267427	0.62669	0.202947	0.99991	-0.332196	0.287322	0.137526	0.328516	0.206338
KI13B	KIF13B	Kinesin-like protein KIF13B OS=Homo sapiens OX=9606 GN=KIF13B PE=1 SV=2	203.974	8.2	6	411.6	0.942608	1.2244	0.456998	0.340085	0.99991	-0.377342	0.988054	0.897163	0.919627	1.52917
KI20A	KIF20A	Kinesin-like protein KIF20A OS=Homo sapiens OX=9606 GN=KIF20A PE=1 SV=1	101.242	3.8	3	142.99	0.0930545	0.131445	0.4618	0.335546	0.99991	-0.498313	0.101387	0.084722	0.0897589	0.173131
KI20B	KIF20B	Kinesin-like protein KIF20B OS=Homo sapiens OX=9606 GN=KIF20B PE=1 SV=3	211.868	0.4	1	21.8	0.029345	0.0342129	0.796053	0.0990582	0.99991	-0.221425	0.0136189	0.0450712	0.0291443	0.0392815
KI67	MKI67	Proliferation marker protein Ki-67 OS=Homo sapiens OX=9606 GN=MKI67 PE=1 SV=2	360.698	11.6	23	929.78	0.94921	1.28605	0.542113	0.26591	0.99991	-0.438153	1.4114	0.48702	1.30154	1.27057
KIF11	KIF11	Kinesin-like protein KIF11 OS=Homo sapiens OX=9606 GN=KIF11 PE=1 SV=2	120.111	4.5	4	125.68	0.328772	0.364065	0.742419	0.129351	0.99991	-0.14711	0.42158	0.235963	0.376342	0.351788
KIF1B	KIF1B	Kinesin-like protein KIF1B OS=Homo sapiens OX=9606 GN=KIF1B PE=1 SV=5	205.774	2.3	3	107.6	0.373346	0.392286	0.84765	0.0717832	0.99991	-0.0713928	0.292735	0.453956	0.424694	0.359877
KIF22	KIF22	Kinesin-like protein KIF22 OS=Homo sapiens OX=9606 GN=KIF22 PE=1 SV=5	73.616	2.6	1	48.35	0.0666442	0.0814422	0.824595	0.0837594	0.99991	-0.289297	0.124174	0.00911434	0.0696297	0.0932546
KIF23	KIF23	Kinesin-like protein KIF23 OS=Homo sapiens OX=9606 GN=KIF23 PE=1 SV=3	111.016	10.4	8	294.95	0.656962	1.0841	0.272419	0.564763	0.99991	-0.722619	0.783588	0.530337	0.829021	1.33918
KIF24	KIF24	Kinesin-like protein KIF24 OS=Homo sapiens OX=9606 GN=KIF24 PE=1 SV=2	153.177	1.5	1	16.77	15.5067	6.22922	0.50365	0.297871	0.99991	1.31576	4.08912	26.9242	5.09457	7.36386
KIF2A	KIF2A	Kinesin-like protein KIF2A OS=Homo sapiens OX=9606 GN=KIF2A PE=1 SV=3	80.589	6.1	3	116.86	0.559665	0.547002	0.933518	0.0298775	0.99991	0.0330194	0.551427	0.567904	0.681143	0.41286
KIF2C	KIF2C	Kinesin-like protein KIF2C OS=Homo sapiens OX=9606 GN=KIF2C PE=1 SV=2	82.174	1	1	48.76	0.00659899	0.00819888	0.871605	0.0596803	0.99991	-0.313183	0.0127684	0.000429573	0.0143871	0.00201071
KIF4A	KIF4A	Chromosome-associated kinesin KIF4A OS=Homo sapiens OX=9606 GN=KIF4A PE=1 SV=3	141.39	1.1	1	59.56	0.0713928	0.319414	0.428457	0.368092	0.99991	-2.16158	0.116965	0.0258206	0.0717803	0.567048
KIFC1	KIFC1	Kinesin-like protein KIFC1 OS=Homo sapiens OX=9606 GN=KIFC1 PE=1 SV=2	74.272	4.6	1	30.85	1.50876	2.12688	0.575841	0.239698	0.99991	-0.495378	2.43954	0.577974	2.1936	2.06016
KIME	MVK	Mevalonate kinase OS=Homo sapiens OX=9606 GN=MVK PE=1 SV=1	42.994	5.3	1	37.52	0.441223	0.404575	0.789656	0.102562	0.99991	0.125102	0.395882	0.486565	0.292992	0.516158
KINH	KIF5B	Kinesin-1 heavy chain OS=Homo sapiens OX=9606 GN=KIF5B PE=1 SV=1	110.358	40.9	38	1979.96	15.0425	15.8148	0.530783	0.275083	0.99991	-0.0722359	16.0088	14.0761	15.4647	16.1649
KIRR1	KIRREL1	Kin of IRRE-like protein 1 OS=Homo sapiens OX=9606 GN=KIRREL1 PE=1 SV=2	84.111	2	1	31.46	0.284003	0.163179	0.2558	0.592099	0.99991	0.799455	0.230276	0.337731	0.108465	0.217893
KISHA	TMEM167A	Protein kish-A OS=Homo sapiens OX=9606 GN=TMEM167A PE=1 SV=1	8.339	12.5	1	52.06	0.213628	0.117387	0.44258	0.354008	0.99991	0.863823	0.311211	0.116045	0.144792	0.0899831
KLC1	KLC1	Kinesin light chain 1 OS=Homo sapiens OX=9606 GN=KLC1 PE=1 SV=2	65.782	30.5	12	683.05	7.66029	8.17929	0.600641	0.221385	0.99991	-0.0945763	8.42219	6.89839	7.81974	8.53884
KLC2	KLC2	Kinesin light chain 2 OS=Homo sapiens OX=9606 GN=KLC2 PE=1 SV=1	69.291	25.7	6	444.92	1.55827	2.18758	0.289101	0.538951	0.99991	-0.489391	1.44941	1.66713	1.76102	2.61414
KLC4	KLC4	Kinesin light chain 4 OS=Homo sapiens OX=9606 GN=KLC4 PE=1 SV=3	69.054	6	1	120.76	0.206108	0.232186	0.816086	0.088264	0.99991	-0.171885	0.166486	0.245729	0.141945	0.322428
KLDC4	KLHDC4	Kelch domain-containing protein 4 OS=Homo sapiens OX=9606 GN=KLHDC4 PE=1 SV=1	58.255	2.1	1	32.79	0.120157	0.178138	0.576859	0.23893	0.99991	-0.568076	0.0865276	0.153786	0.0970442	0.259231
KLF16	KLF16	Krueppel-like factor 16 OS=Homo sapiens OX=9606 GN=KLF16 PE=1 SV=1	25.871	10.3	1	35.05	0.0438074	0.0455634	0.962759	0.0164823	0.99991	-0.0567023	0.0769398	0.010675	0.0490908	0.0420361
KLH41	KLHL41	Kelch-like protein 41 OS=Homo sapiens OX=9606 GN=KLHL41 PE=1 SV=2	68.792	28.7	14	627.34	8.57019	12.0922	0.504469	0.297165	0.99991	-0.496678	7.33576	9.80463	7.90502	16.2794
KNG1	KNG1	Kininogen-1 OS=Homo sapiens OX=9606 GN=KNG1 PE=1 SV=2	72.996	3	1	15.5	0.0105903	0.0317356	0.507961	0.294169	0.99991	-1.58336	0.000780376	0.0204002	0.00716684	0.0563043
KPB1	PHKA1	Phosphorylase b kinase regulatory subunit alpha, skeletal muscle	138.251	1.9	1	71.16	0.370944	0.231088	0.140668	0.851805	0.99991	0.682759	0.328621	0.413266	0.271986	0.190189
KPCA	PRKCA	Protein kinase C alpha type OS=Homo sapiens OX=9606 GN=PRKCA PE=1 SV=4	77.841	9.4	2	117.09	4.36953	3.75737	0.443748	0.352863	0.99991	0.217755	3.96908	4.76999	4.26514	3.2496
KPCD1	PRKD1	Serine/threonine-protein kinase D1 OS=Homo sapiens OX=9606 GN=PRKD1 PE=1 SV=2	102.951	12.7	4	160.31	1.89364	1.41613	0.702021	0.15365	0.99991	0.419212	1.01384	2.77344	0.786877	2.04537
KPCE	PRKCE	Protein kinase C epsilon type OS=Homo sapiens OX=9606 GN=PRKCE PE=1 SV=1	84.989	1.1	1	17.91	0.00419724	0.0801262	0.443872	0.352742	0.99991	-4.25476	0	0.00839447	0	0.160252
KPCI	PRKCI	Protein kinase C iota type OS=Homo sapiens OX=9606 GN=PRKCI PE=1 SV=2	69.188	5	2	108.75	1.60529	2.0264	0.13159	0.880776	0.99991	-0.336084	1.69349	1.51708	1.88104	2.17175
KPRA	PRPSAP1	Phosphoribosyl pyrophosphate synthase-associated protein 1 OS=Homo sapiens OX=9606 GN=PRPSAP1 PE=1 SV=2	39.654	19.7	4	181.27	0.973822	0.908471	0.761428	0.118371	0.99991	0.100218	1.10964	0.838005	1.03861	0.778334
KPRB	PRPSAP2	Phosphoribosyl pyrophosphate synthase-associated protein 2 OS=Homo sapiens OX=9606 GN=PRPSAP2 PE=1 SV=1	41.299	13.3	1	69.96	0.871291	0.787965	0.553936	0.25654	0.99991	0.145024	0.942136	0.800446	0.882607	0.693322
KPYM	PKM	Pyruvate kinase PKM OS=Homo sapiens OX=9606 GN=PKM PE=1 SV=4	58.47	56.1	45	3407.89	2115.88	2171.88	0.816434	0.088079	0.99991	-0.0376869	2327.92	1903.84	2173.84	2169.91
KRBA1	KRBA1	Protein KRBA1 OS=Homo sapiens OX=9606 GN=KRBA1 PE=1 SV=3	108.97	1.3	1	32.25	0.411035	0.509731	0.196255	0.707178	0.99991	-0.310472	0.425778	0.396293	0.559243	0.460218
KRI1	KRI1	Protein KRI1 homolog OS=Homo sapiens OX=9606 GN=KRI1 PE=1 SV=3	83.004	3.7	2	59.29	0.372745	0.305289	0.467195	0.330502	0.99991	0.288017	0.298512	0.446979	0.320415	0.290163
KRR1	KRR1	KRR1 small subunit processome component homolog OS=Homo sapiens OX=9606 GN=KRR1 PE=1 SV=4	43.866	4.2	1	16.85	0.178346	0.359282	0.0842515	1.07442	0.99991	-1.01044	0.204589	0.152102	0.408899	0.309665
KRT82	KRT82	Keratin, type II cuticular Hb2 OS=Homo sapiens OX=9606 GN=KRT82 PE=1 SV=3	57.985	1.9	1	18.28	0.618209	0.461557	0.376284	0.424484	0.99991	0.421587	0.753077	0.483341	0.494439	0.428675
KRT83	KRT83	Keratin, type II cuticular Hb3 OS=Homo sapiens OX=9606 GN=KRT83 PE=1 SV=2	55.928	4.5	1	114.34	0.201329	1.28395	0.414941	0.382013	0.99991	-2.67296	0.177101	0.225558	0.223074	2.34483
KS6A3	RPS6KA3	Ribosomal protein S6 kinase alpha-3 OS=Homo sapiens OX=9606 GN=RPS6KA3 PE=1 SV=1	84.025	2.2	1	14.69	1.67645	1.74604	0.664169	0.177721	0.99991	-0.0586726	1.72079	1.63212	1.61535	1.87673
KT3K	FN3KRP	Ketosamine-3-kinase OS=Homo sapiens OX=9606 GN=FN3KRP PE=1 SV=2	34.618	14.2	3	134.46	0.810444	0.825657	0.982575	0.00763434	0.99991	-0.02683	1.21552	0.405372	1.29139	0.359924
KTAP2	KRTCAP2	Keratinocyte-associated protein 2 OS=Homo sapiens OX=9606 GN=KRTCAP2 PE=1 SV=2	14.84	12.5	1	31.32	5.09692	5.57795	0.81889	0.0867746	0.99991	-0.130111	5.97213	4.22171	3.95143	7.20448
KTHY	DTYMK	Thymidylate kinase OS=Homo sapiens OX=9606 GN=DTYMK PE=1 SV=4	23.976	34	7	273.88	5.03156	4.20952	0.125934	0.899858	0.99991	0.257348	4.77362	5.2895	4.40405	4.015
KTN1	KTN1	Kinectin OS=Homo sapiens OX=9606 GN=KTN1 PE=1 SV=1	156.464	32.3	32	1853.78	6.48407	5.99308	0.786905	0.104078	0.99991	0.113602	7.51387	5.45426	4.77926	7.2069
L10K	C19orf53	Leydig cell tumor 10 kDa protein homolog OS=Homo sapiens OX=9606 GN=C19orf53 PE=1 SV=1	10.57	9.1	1	38.23	0.0565167	0.0663382	0.520092	0.28392	0.99991	-0.231163	0.05447	0.0585635	0.078868	0.0538084
L1CAM	L1CAM	Neural cell adhesion molecule L1 OS=Homo sapiens OX=9606 GN=L1CAM PE=1 SV=2	140.885	1.8	1	44.07	0.0468688	0.112263	0.110431	0.956909	0.99991	-1.26018	0.0633032	0.0304344	0.0951242	0.129402
L2GL1	LLGL1	Lethal(2) giant larvae protein homolog 1 OS=Homo sapiens OX=9606 GN=LLGL1 PE=1 SV=3	116.657	4.6	3	93.52	0.339469	0.357145	0.906434	0.0426637	0.99991	-0.0732325	0.324937	0.354001	0.489351	0.22494
LA	SSB	Lupus La protein OS=Homo sapiens OX=9606 GN=SSB PE=1 SV=2	46.979	36.3	16	844.56	29.1319	26.3209	0.633116	0.198516	0.99991	0.14639	24.0926	34.1712	26.2432	26.3985
LACB2	LACTB2	Endoribonuclease LACTB2 OS=Homo sapiens OX=9606 GN=LACTB2 PE=1 SV=2	33.07	14.6	3	55.53	1.2032	1.04089	0.787311	0.103854	0.99991	0.209057	0.68303	1.72337	0.954686	1.12709
LACTB	LACTB	Serine beta-lactamase-like protein LACTB, mitochondrial OS=Homo sapiens OX=9606 GN=LACTB PE=1 SV=2	61.111	15.9	6	245.53	2.99878	2.68519	0.726796	0.138587	0.99991	0.159351	2.22355	3.77402	2.77787	2.59252
LAMB1	LAMB1	Laminin subunit beta-1 OS=Homo sapiens OX=9606 GN=LAMB1 PE=1 SV=2	205.15	5.5	8	280.98	5.39157	5.49114	0.903253	0.0441908	0.99991	-0.026401	6.03752	4.74561	5.16339	5.81889
LAMB2	LAMB2	Laminin subunit beta-2 OS=Homo sapiens OX=9606 GN=LAMB2 PE=1 SV=2	202.982	7.2	8	326.52	0.827686	0.593317	0.743603	0.128659	0.99991	0.480282	0.362682	1.29269	0.176078	1.01055
LAMC1	LAMC1	Laminin subunit gamma-1 OS=Homo sapiens OX=9606 GN=LAMC1 PE=1 SV=3	183.191	10.9	11	661.25	6.97464	6.9216	0.982862	0.00750745	0.99991	0.0110127	7.21996	6.72931	4.7474	9.09579
LAMP1	LAMP1	Lysosome-associated membrane glycoprotein 1 OS=Homo sapiens OX=9606 GN=LAMP1 PE=1 SV=3	45.367	14.1	9	463.73	20.8214	18.2027	0.303581	0.517726	0.99991	0.193912	19.1099	22.5329	19.0462	17.3593
LAMP2	LAMP2	Lysosome-associated membrane glycoprotein 2 OS=Homo sapiens OX=9606 GN=LAMP2 PE=1 SV=2	45.503	4.9	2	122.63	7.54452	7.03134	0.828281	0.0818224	0.99991	0.10163	5.5011	9.58794	7.42921	6.63348
LANC1	LANCL1	Glutathione S-transferase LANCL1 OS=Homo sapiens OX=9606 GN=LANCL1 PE=1 SV=1	45.995	2.8	1	46.26	5.24842	4.11536	0.348861	0.457348	0.99991	0.350864	4.6128	5.88404	4.79952	3.4312
LANC2	LANCL2	LanC-like protein 2 OS=Homo sapiens OX=9606 GN=LANCL2 PE=1 SV=1	51.677	5.6	2	72.32	1.48456	1.4498	0.788961	0.102945	0.99991	0.0341856	1.55055	1.41857	1.35701	1.54258
LAP2A	TMPO	Lamina-associated polypeptide 2,	76.016	35.3	9	786.41	6.7572	7.09594	0.797422	0.0983118	0.99991	-0.0705669	7.49573	6.01867	6.20421	7.98767
LAP2B	TMPO	Lamina-associated polypeptide 2,	50.696	48.9	7	720.61	7.95813	8.37745	0.687297	0.162856	0.99991	-0.0740816	8.78178	7.13449	8.01307	8.74183
LAR4B	LARP4B	La-related protein 4B OS=Homo sapiens OX=9606 GN=LARP4B PE=1 SV=3	80.902	6.9	4	148.7	2.08508	2.45828	0.224051	0.649653	0.99991	-0.237543	2.27099	1.89918	2.56533	2.35123
LARP1	LARP1	La-related protein 1 OS=Homo sapiens OX=9606 GN=LARP1 PE=1 SV=2	123.833	18.2	10	471.01	2.55632	3.19399	0.0926534	1.03314	0.99991	-0.321293	2.55202	2.56062	3.40285	2.98513
LARP4	LARP4	La-related protein 4 OS=Homo sapiens OX=9606 GN=LARP4 PE=1 SV=3	81.23	4.1	3	84.92	0.301207	0.352149	0.192104	0.716463	0.99991	-0.22543	0.316441	0.285973	0.373558	0.33074
LARP7	LARP7	La-related protein 7 OS=Homo sapiens OX=9606 GN=LARP7 PE=1 SV=1	67.143	12.2	5	178.49	1.03017	0.887162	0.548755	0.260622	0.99991	0.215618	0.883494	1.17685	1.0231	0.751219
LAS1L	LAS1L	Ribosomal biogenesis protein LAS1L OS=Homo sapiens OX=9606 GN=LAS1L PE=1 SV=2	83.982	6	2	123.31	1.06478	1.30336	0.370942	0.430694	0.99991	-0.291679	0.955964	1.1736	1.48118	1.12555
LASP1	LASP1	LIM and SH3 domain protein 1 OS=Homo sapiens OX=9606 GN=LASP1 PE=1 SV=2	30.097	51	18	835.8	50.3187	45.807	0.708018	0.149956	0.99991	0.135527	41.5174	59.1201	51.4409	40.1732
LAT1	SLC7A5	Large neutral amino acids transporter small subunit 1 OS=Homo sapiens OX=9606 GN=SLC7A5 PE=1 SV=2	55.659	8.1	3	155.21	1.39	2.79308	0.56367	0.248975	0.99991	-1.00677	1.17816	1.60184	0.758141	4.82803
LBH	LBH	Protein LBH OS=Homo sapiens OX=9606 GN=LBH PE=1 SV=1	12.437	35.2	2	93.74	2.27576	4.18836	0.524649	0.280131	0.99991	-0.880038	3.42242	1.12909	1.96335	6.41336
LBR	LBR	Delta(14)-sterol reductase LBR OS=Homo sapiens OX=9606 GN=LBR PE=1 SV=2	71.057	1.8	1	43.51	0.537181	0.327127	0.418569	0.378233	0.99991	0.715558	0.737313	0.337049	0.3832	0.271054
LC7L2	LUC7L2	Putative RNA-binding protein Luc7-like 2 OS=Homo sapiens OX=9606 GN=LUC7L2 PE=1 SV=2	46.942	20.2	4	275.65	4.86388	4.83709	0.943964	0.0250447	0.99991	0.0079679	4.66137	5.0664	4.56709	5.1071
LC7L3	LUC7L3	Luc7-like protein 3 OS=Homo sapiens OX=9606 GN=LUC7L3 PE=1 SV=2	51.834	17.4	8	507.71	4.01861	3.96067	0.846884	0.0721759	0.99991	0.0209527	3.75423	4.28299	3.95582	3.96552
LCAP	LNPEP	Leucyl-cystinyl aminopeptidase OS=Homo sapiens OX=9606 GN=LNPEP PE=1 SV=3	117.787	12.9	9	421.65	2.09002	2.11947	0.968765	0.0137817	0.99991	-0.0201887	2.14011	2.03992	1.45493	2.78401
LCMT1	LCMT1	Leucine carboxyl methyltransferase 1 OS=Homo sapiens OX=9606 GN=LCMT1 PE=1 SV=2	39.152	9.6	2	41.26	0.620431	0.593155	0.866062	0.0624511	0.99991	0.0648622	0.627904	0.612958	0.735662	0.450647
LDHA	LDHA	L-lactate dehydrogenase A chain OS=Homo sapiens OX=9606 GN=LDHA PE=1 SV=2	36.95	38	20	1176.01	336.407	335.942	0.995855	0.0018041	0.99991	0.00199616	407.261	265.553	371.643	300.241
LDHB	LDHB	L-lactate dehydrogenase B chain OS=Homo sapiens OX=9606 GN=LDHB PE=1 SV=2	36.9	37.4	20	1199.4	151.274	140.733	0.660603	0.180059	0.99991	0.104203	131.043	171.506	144.908	136.558
LDLR	LDLR	Low-density lipoprotein receptor OS=Homo sapiens OX=9606 GN=LDLR PE=1 SV=1	98.906	4.4	3	81.17	0.628105	0.562209	0.257758	0.588787	0.99991	0.159899	0.594277	0.661932	0.587219	0.537199
LEG1	LGALS1	Galectin-1 OS=Homo sapiens OX=9606 GN=LGALS1 PE=1 SV=2	15.048	31.1	9	663.25	639.625	589.751	0.777107	0.109519	0.99991	0.117119	697.813	581.436	732.592	446.91
LEG3	LGALS3	Galectin-3 OS=Homo sapiens OX=9606 GN=LGALS3 PE=1 SV=5	26.193	28.8	11	712.23	14.1865	14.039	0.964888	0.015523	0.99991	0.015083	12.5455	15.8276	16.5138	11.5641
LEMD2	LEMD2	LEM domain-containing protein 2 OS=Homo sapiens OX=9606 GN=LEMD2 PE=1 SV=1	57.339	6	2	85.21	1.81703	2.48399	0.279397	0.553778	0.99991	-0.451073	2.05305	1.58101	2.09643	2.87154
LEO1	LEO1	RNA polymerase-associated protein LEO1 OS=Homo sapiens OX=9606 GN=LEO1 PE=1 SV=1	75.473	8.1	3	75.95	1.50834	1.2171	0.111648	0.952148	0.99991	0.309518	1.47258	1.54411	1.31736	1.11685
LETM1	LETM1	Mitochondrial proton/calcium exchanger protein OS=Homo sapiens OX=9606 GN=LETM1 PE=1 SV=1	83.986	15.7	9	409.64	6.30024	5.70252	0.659427	0.180833	0.99991	0.143809	5.37273	7.22776	4.99455	6.41048
LFG3	TMBIM1	Protein lifeguard 3 OS=Homo sapiens OX=9606 GN=TMBIM1 PE=1 SV=2	34.927	4.5	1	57.38	1.77295	1.1298	0.19736	0.704741	0.99991	0.650085	1.45597	2.08994	1.247	1.01261
LG3BP	LGALS3BP	Galectin-3-binding protein OS=Homo sapiens OX=9606 GN=LGALS3BP PE=1 SV=1	66.202	18.1	7	336.12	2.71022	2.10436	0.378273	0.422195	0.99991	0.365031	3.2414	2.17904	2.00884	2.19988
LGAT1	LPGAT1	Acyl-CoA:lysophosphatidylglycerol acyltransferase 1 OS=Homo sapiens OX=9606 GN=LPGAT1 PE=1 SV=1	43.289	4.3	1	37.61	0.415915	0.430228	0.722219	0.141331	0.99991	-0.0488142	0.450135	0.381694	0.437582	0.422875
LGUL	GLO1	Lactoylglutathione lyase OS=Homo sapiens OX=9606 GN=GLO1 PE=1 SV=4	20.992	39.7	6	314.73	14.7535	19.6631	0.42426	0.372368	0.99991	-0.414434	10.0158	19.4911	21.0274	18.2987
LHPL2	LHFPL2	LHFPL tetraspan subfamily member 2 protein OS=Homo sapiens OX=9606 GN=LHFPL2 PE=1 SV=2	25.154	11	1	36.49	2.0699	1.11632	0.454977	0.342011	0.99991	0.890809	3.10654	1.03326	1.15222	1.08042
LHPP	LHPP	Phospholysine phosphohistidine inorganic pyrophosphate phosphatase OS=Homo sapiens OX=9606 GN=LHPP PE=1 SV=2	29.432	7.8	2	57.55	0.210303	0.215789	0.955526	0.0197573	0.99991	-0.0371549	0.141641	0.278965	0.162125	0.269454
LHX2	LHX2	LIM/homeobox protein Lhx2 OS=Homo sapiens OX=9606 GN=LHX2 PE=1 SV=2	45.2	2.5	1	18.09	3.78863	3.02328	0.187705	0.726523	0.99991	0.32556	3.71478	3.86248	2.64178	3.40478
LICH	LIPA	Lysosomal acid lipase/cholesteryl ester hydrolase OS=Homo sapiens OX=9606 GN=LIPA PE=1 SV=2	45.789	5.3	2	49.86	1.81063	1.40477	0.498462	0.302368	0.99991	0.366152	1.32848	2.29278	1.29257	1.51697
LIMA1	LIMA1	LIM domain and actin-binding protein 1 OS=Homo sapiens OX=9606 GN=LIMA1 PE=1 SV=1	85.63	33.6	18	1005.59	20.7842	26.892	0.44783	0.348886	0.99991	-0.371686	20.307	21.2615	20.3884	33.3956
LIMD1	LIMD1	LIM domain-containing protein 1 OS=Homo sapiens OX=9606 GN=LIMD1 PE=1 SV=1	73.855	8.6	3	140.56	0.86528	1.25645	0.165094	0.782269	0.99991	-0.538111	0.743085	0.987475	1.39178	1.12111
LIMS1	LIMS1	LIM and senescent cell antigen-like-containing domain protein 1 OS=Homo sapiens OX=9606 GN=LIMS1 PE=1 SV=4	39.108	3.7	1	53.93	20.8114	18.8808	0.265821	0.575411	0.99991	0.140451	19.6299	21.9929	18.436	19.3256
LIMS3	LIMS3	LIM and senescent cell antigen-like-containing domain protein 3 OS=Homo sapiens OX=9606 GN=LIMS3 PE=2 SV=1	13.641	13.7	2	163.12	2.73308	2.70522	0.92766	0.0326113	0.99991	0.0147797	2.81763	2.64853	2.44715	2.9633
LIN7A	LIN7A	Protein lin-7 homolog A OS=Homo sapiens OX=9606 GN=LIN7A PE=1 SV=2	26.095	22.7	3	201.43	1.11212	1.26688	0.507995	0.294141	0.99991	-0.187965	0.944909	1.27933	1.36452	1.16924
LIPA1	PPFIA1	Liprin-alpha-1 OS=Homo sapiens OX=9606 GN=PPFIA1 PE=1 SV=1	136.265	3.7	2	63.18	0.273426	0.287662	0.583197	0.234184	0.99991	-0.073227	0.293095	0.253757	0.277909	0.297415
LIPB1	PPFIBP1	Liprin-beta-1 OS=Homo sapiens OX=9606 GN=PPFIBP1 PE=1 SV=2	114.523	12.4	9	331.88	7.75386	8.65083	0.201449	0.695836	0.99991	-0.157923	7.28783	8.2199	8.54419	8.75747
LIS1	PAFAH1B1	Platelet-activating factor acetylhydrolase IB subunit beta OS=Homo sapiens OX=9606 GN=PAFAH1B1 PE=1 SV=2	47.178	31	12	577.26	12.699	12.947	0.771186	0.112841	0.99991	-0.0279043	12.4755	12.9224	12.2351	13.6588
LKHA4	LTA4H	Leukotriene A-4 hydrolase OS=Homo sapiens OX=9606 GN=LTA4H PE=1 SV=2	69.868	31.1	13	608.68	10.7367	11.7613	0.27988	0.553029	0.99991	-0.131502	11.0917	10.3817	11.1603	12.3624
LLPH	LLPH	Protein LLP homolog OS=Homo sapiens OX=9606 GN=LLPH PE=1 SV=1	15.329	12.4	1	14.65	1.16197	1.02311	0.728799	0.137392	0.99991	0.183608	1.17495	1.14898	1.37134	0.674874
LMAN1	LMAN1	Protein ERGIC-53 OS=Homo sapiens OX=9606 GN=LMAN1 PE=1 SV=2	57.798	27.8	12	494.85	12.7922	12.0589	0.791785	0.101393	0.99991	0.085157	12.9329	12.6514	9.62754	14.4904
LMAN2	LMAN2	Vesicular integral-membrane protein VIP36 OS=Homo sapiens OX=9606 GN=LMAN2 PE=1 SV=1	40.545	31.2	8	376.76	11.5562	10.8667	0.618231	0.208849	0.99991	0.0887545	12.6735	10.4389	10.4861	11.2473
LMCD1	LMCD1	LIM and cysteine-rich domains protein 1 OS=Homo sapiens OX=9606 GN=LMCD1 PE=1 SV=1	42.004	13.4	3	95.53	2.18525	1.52201	0.27914	0.554177	0.99991	0.521816	2.00034	2.37016	1.11077	1.93326
LMF2	LMF2	Lipase maturation factor 2 OS=Homo sapiens OX=9606 GN=LMF2 PE=1 SV=2	79.933	6.9	4	103.88	1.10894	1.11315	0.990777	0.00402415	0.99991	-0.00545969	1.41296	0.804933	1.22029	1.00601
LMNA	LMNA	Prelamin-A/C OS=Homo sapiens OX=9606 GN=LMNA PE=1 SV=1	74.38	57.1	76	4868.72	297.507	354.412	0.476889	0.321583	0.99991	-0.252505	326.42	268.593	413.248	295.576
LMNB1	LMNB1	Lamin-B1 OS=Homo sapiens OX=9606 GN=LMNB1 PE=1 SV=2	66.653	43.7	34	2242.77	19.3961	18.6728	0.893412	0.048948	0.99991	0.0548267	15.0384	23.7538	16.7305	20.6151
LMNB2	LMNB2	Lamin-B2 OS=Homo sapiens OX=9606 GN=LMNB2 PE=1 SV=4	70.02	46	32	1703.49	22.8086	23.6191	0.601988	0.220412	0.99991	-0.0503784	21.6433	23.9739	24.2414	22.9968
LMO7	LMO7	LIM domain only protein 7 OS=Homo sapiens OX=9606 GN=LMO7 PE=1 SV=3	194.002	33.7	53	2926.89	29.2422	37.5314	0.253769	0.595562	0.99991	-0.360049	25.4227	33.0616	33.9605	41.1023
LNP	LNPK	Endoplasmic reticulum junction formation protein lunapark OS=Homo sapiens OX=9606 GN=LNPK PE=1 SV=2	48.052	9.1	3	108.24	1.67795	1.48206	0.790815	0.101925	0.99991	0.179097	1.16764	2.18826	1.08348	1.88064
LONM	LONP1	Lon protease homolog, mitochondrial OS=Homo sapiens OX=9606 GN=LONP1 PE=1 SV=2	106.936	17.4	11	595.47	6.10545	5.16124	0.456719	0.340351	0.99991	0.242381	5.12073	7.09017	4.85326	5.46922
LPP	LPP	Lipoma-preferred partner OS=Homo sapiens OX=9606 GN=LPP PE=1 SV=1	67.129	19.6	6	337.7	11.0619	10.0029	0.753162	0.123112	0.99991	0.14518	8.3483	13.7755	8.87219	11.1337
LPPRC	LRPPRC	Leucine-rich PPR motif-containing protein, mitochondrial OS=Homo sapiens OX=9606 GN=LRPPRC PE=1 SV=3	159.003	38	47	2387.6	12.2304	14.7765	0.252533	0.597682	0.99991	-0.272832	12.2189	12.2418	16.3764	13.1765
LPXN	LPXN	Leupaxin OS=Homo sapiens OX=9606 GN=LPXN PE=1 SV=1	44.615	16.1	5	173.45	3.04104	2.74036	0.790655	0.102013	0.99991	0.150201	3.63704	2.44504	3.53475	1.94596
LRBA	LRBA	Lipopolysaccharide-responsive and beige-like anchor protein OS=Homo sapiens OX=9606 GN=LRBA PE=1 SV=4	321.586	1	1	38.15	0.321867	0.259846	0.434303	0.362208	0.99991	0.308809	0.317327	0.326407	0.196079	0.323612
LRC17	LRRC17	Leucine-rich repeat-containing protein 17 OS=Homo sapiens OX=9606 GN=LRRC17 PE=2 SV=1	52.508	14.1	7	273.53	1.83292	3.65591	0.468711	0.329095	0.99991	-0.996085	3.177	0.488846	5.21108	2.10073
LRC40	LRRC40	Leucine-rich repeat-containing protein 40 OS=Homo sapiens OX=9606 GN=LRRC40 PE=1 SV=1	68.72	17.4	7	242.6	1.51519	1.60641	0.770048	0.113482	0.99991	-0.0843407	1.69203	1.33835	1.81438	1.39845
LRC41	LRRC41	Leucine-rich repeat-containing protein 41 OS=Homo sapiens OX=9606 GN=LRRC41 PE=1 SV=3	89.734	1.7	1	49.61	0.0452745	0.0989303	0.547871	0.261322	0.99991	-1.12771	0.0717869	0.0187621	0.0289351	0.168925
LRC47	LRRC47	Leucine-rich repeat-containing protein 47 OS=Homo sapiens OX=9606 GN=LRRC47 PE=1 SV=1	64.004	19.7	9	477.56	6.13342	4.88477	0.0779677	1.10809	0.99991	0.328399	5.82123	6.4456	4.68489	5.08466
LRC57	LRRC57	Leucine-rich repeat-containing protein 57 OS=Homo sapiens OX=9606 GN=LRRC57 PE=1 SV=1	27.079	5.4	1	18.63	0.53079	0.406025	0.490705	0.30918	0.99991	0.386572	0.382272	0.679308	0.418898	0.393152
LRC59	LRRC59	Leucine-rich repeat-containing protein 59 OS=Homo sapiens OX=9606 GN=LRRC59 PE=1 SV=1	35.308	26.4	11	522.48	21.3847	22.4598	0.876248	0.0573731	0.99991	-0.0707609	27.0112	15.7583	24.8042	20.1154
LRC8A	LRRC8A	Volume-regulated anion channel subunit LRRC8A OS=Homo sapiens OX=9606 GN=LRRC8A PE=1 SV=1	95.051	2.5	1	77.3	0.0192289	0.0187552	0.977237	0.0099999	0.99991	0.0359886	0.032643	0.00581479	0.0127117	0.0247987
LRCH3	LRCH3	DISP complex protein LRCH3 OS=Homo sapiens OX=9606 GN=LRCH3 PE=1 SV=2	87.113	4.5	2	64.99	0.14584	0.0959305	0.0659501	1.18078	0.99991	0.60432	0.139764	0.151915	0.107979	0.0838819
LRIG1	LRIG1	Leucine-rich repeats and immunoglobulin-like domains protein 1 OS=Homo sapiens OX=9606 GN=LRIG1 PE=1 SV=2	120.692	1.4	1	26.09	1.09258e-05	0.140009	0.42268	0.373989	0.99991	-13.6455	2.18516e-05	0	0	0.280018
LRP1	LRP1	Prolow-density lipoprotein receptor-related protein 1 OS=Homo sapiens OX=9606 GN=LRP1 PE=1 SV=2	523.15	16.2	55	2781.36	15.2097	15.1537	0.97843	0.00947024	0.99991	0.00532517	16.8398	13.5796	14.3076	15.9998
LRP10	LRP10	Low-density lipoprotein receptor-related protein 10 OS=Homo sapiens OX=9606 GN=LRP10 PE=1 SV=2	78.026	3.9	2	73.39	0.94845	1.19168	0.146205	0.835039	0.99991	-0.329355	0.995083	0.901818	1.09775	1.28562
LRP12	LRP12	Low-density lipoprotein receptor-related protein 12 OS=Homo sapiens OX=9606 GN=LRP12 PE=1 SV=1	97.717	1.9	1	27.25	0.0521482	0.181475	0.411393	0.385743	0.99991	-1.79908	0.0352264	0.06907	0.0570216	0.305928
LRRF1	LRRFIP1	Leucine-rich repeat flightless-interacting protein 1 OS=Homo sapiens OX=9606 GN=LRRFIP1 PE=1 SV=2	89.826	30.2	18	1129.08	5.08968	7.24532	0.298986	0.52435	0.99991	-0.509476	5.82386	4.3555	5.87949	8.61116
LRRF2	LRRFIP2	Leucine-rich repeat flightless-interacting protein 2 OS=Homo sapiens OX=9606 GN=LRRFIP2 PE=1 SV=1	82.349	9.6	4	268.04	1.51649	1.91725	0.00156987	2.80414	0.99991	-0.338308	1.52659	1.50639	1.90498	1.92953
LRSM1	LRSAM1	E3 ubiquitin-protein ligase LRSAM1 OS=Homo sapiens OX=9606 GN=LRSAM1 PE=1 SV=1	84.567	6.2	2	46.76	0.175355	0.183139	0.951729	0.0214868	0.99991	-0.0626623	0.0912287	0.25948	0.106361	0.259917
LS14A	LSM14A	Protein LSM14 homolog A OS=Homo sapiens OX=9606 GN=LSM14A PE=1 SV=3	50.727	6.9	2	73.83	3.08015	3.18639	0.819666	0.0863629	0.99991	-0.0489219	2.67041	3.4899	3.18666	3.18612
LS14B	LSM14B	Protein LSM14 homolog B OS=Homo sapiens OX=9606 GN=LSM14B PE=1 SV=1	42.159	18.4	4	241.25	1.64537	1.97983	0.520643	0.28346	0.99991	-0.266964	1.89235	1.3984	2.33547	1.62419
LSG1	LSG1	Large subunit GTPase 1 homolog OS=Homo sapiens OX=9606 GN=LSG1 PE=1 SV=2	75.863	1.7	1	32.68	0.053315	0.051117	0.91478	0.0386832	0.99991	0.0607381	0.0354935	0.0711365	0.0546657	0.0475683
LSM1	LSM1	U6 snRNA-associated Sm-like protein LSm1 OS=Homo sapiens OX=9606 GN=LSM1 PE=1 SV=1	15.17	31.6	3	243.94	1.58277	1.62122	0.946219	0.0240085	0.99991	-0.0346358	1.46114	1.70439	2.11127	1.13118
LSM12	LSM12	Protein LSM12 homolog OS=Homo sapiens OX=9606 GN=LSM12 PE=1 SV=2	21.972	23.6	3	127.23	1.11841	1.13322	0.953552	0.0206558	0.99991	-0.0189741	1.05329	1.18353	1.34875	0.917679
LSM2	LSM2	U6 snRNA-associated Sm-like protein LSm2 OS=Homo sapiens OX=9606 GN=LSM2 PE=1 SV=1	10.942	40	5	373.91	9.10093	8.0576	0.595749	0.224937	0.99991	0.175665	8.35303	9.84883	9.54989	6.56531
LSM3	LSM3	U6 snRNA-associated Sm-like protein LSm3 OS=Homo sapiens OX=9606 GN=LSM3 PE=1 SV=2	11.838	11.8	1	29.55	8.19147	7.44524	0.410779	0.386392	0.99991	0.137804	7.75448	8.62846	8.02194	6.86854
LSM4	LSM4	U6 snRNA-associated Sm-like protein LSm4 OS=Homo sapiens OX=9606 GN=LSM4 PE=1 SV=1	15.511	7.2	1	34.26	6.08788	6.27307	0.574665	0.240585	0.99991	-0.0432325	6.04311	6.13264	6.54809	5.99805
LSM7	LSM7	U6 snRNA-associated Sm-like protein LSm7 OS=Homo sapiens OX=9606 GN=LSM7 PE=1 SV=1	11.709	7.8	1	45.11	1.2284	1.24749	0.950245	0.0221642	0.99991	-0.0222514	1.07138	1.38541	1.0266	1.46838
LSM8	LSM8	U6 snRNA-associated Sm-like protein LSm8 OS=Homo sapiens OX=9606 GN=LSM8 PE=1 SV=3	10.396	34.4	1	65.5	2.65438	3.52497	0.144815	0.839187	0.99991	-0.409237	2.45467	2.85409	3.2098	3.84013
LSP1	LSP1	Lymphocyte-specific protein 1 OS=Homo sapiens OX=9606 GN=LSP1 PE=1 SV=1	37.397	11.8	2	72.78	2.04972	1.26894	0.443071	0.353527	0.99991	0.691802	1.36853	2.7309	0.806455	1.73142
LSS	LSS	Lanosterol synthase OS=Homo sapiens OX=9606 GN=LSS PE=1 SV=1	84.453	15.7	10	396.03	2.19791	2.88053	0.439705	0.356838	0.99991	-0.390201	2.31466	2.08116	2.17658	3.58447
LTBP2	LTBP2	Latent-transforming growth factor beta-binding protein 2 OS=Homo sapiens OX=9606 GN=LTBP2 PE=1 SV=3	204.046	0.7	1	28.99	0.144752	0.0939416	0.650228	0.186934	0.99991	0.623745	0.0797966	0.209707	0.0229405	0.164943
LTN1	LTN1	E3 ubiquitin-protein ligase listerin OS=Homo sapiens OX=9606 GN=LTN1 PE=1 SV=6	203.103	1.5	3	68.42	0.444057	0.658262	0.496561	0.304027	0.99991	-0.567916	0.578799	0.309315	0.435955	0.880569
LTOR1	LAMTOR1	Ragulator complex protein LAMTOR1 OS=Homo sapiens OX=9606 GN=LAMTOR1 PE=1 SV=2	17.848	55.3	5	304.69	6.23908	6.4701	0.6612	0.179667	0.99991	-0.0524536	6.38896	6.0892	6.89826	6.04194
LTOR2	LAMTOR2	Ragulator complex protein LAMTOR2 OS=Homo sapiens OX=9606 GN=LAMTOR2 PE=1 SV=1	13.613	61.6	4	167.95	4.08172	5.01048	0.217864	0.661815	0.99991	-0.29577	3.56073	4.60272	4.9625	5.05846
[truncated: 2,421 more rows]
