# Supplementary material for: Facioscapulohumeral Muscular Dystrophy is Associated With Altered Myoblast Proteome Dynamics
Source: Mol Cell Proteomics. 2023 Jun 22;22(8):100605. doi: 10.1016/j.mcpro.2023.100605 (PMC10392138; doi:10.1016/j.mcpro.2023.100605)
Supplement: Supplemental Table S2 — Fractional turnover rate (FTR) between baseline and 24 h. [file mmc3.xlsx]

## Sheet: Column Definitions
	Definition
Gene Name	is the gene name for the assigned protein
FSHD, UASb	are the average (n = 2) of FTR values as %/h
p.val	is p value of one-way ANOVA (FSHD vs UASb)
log.p.val	is the logarithm (base 10) of p.val
log.FC	shows FTR of a particular protein between FSHD/UASb by taking the logarithm (base 2) of the ratio of FTR
FSHD_15A, FSHD_16A, UASb_15V, UASB_16U	are protein fractional turnover rate (FTR) values as %/h

## Sheet: Supplemental Table S2
gene.name	FSHD	UASb	p.val	log.p.val	q.val	log.FC	FSHD_15A	FSHD_16A	UASb_15V	UASb_16U
YWHAB	0.453653	0.516482	0.721927	0.141507	0.99875	-0.187129	0.54599	0.361316	0.639062	0.393903
YWHAE	0.444014	0.468058	0.853626	0.0687326	0.99875	-0.0760818	0.511358	0.37667	0.561154	0.374962
YWHAH	0.67764	0.410241	0.589258	0.229694	0.99875	0.724048	1.08137	0.273909	0.295522	0.52496
YWHAG	0.423546	0.412282	0.924015	0.0343209	0.99875	0.0388883	0.499169	0.347924	0.484435	0.340129
YWHAQ	0.437209	0.498026	0.589252	0.229699	0.99875	-0.187897	0.506023	0.368395	0.564182	0.43187
YWHAZ	0.405493	0.355061	0.578624	0.237604	0.99875	0.191611	0.451012	0.359975	0.416856	0.293266
PPP2R5D	0.509837	0.403622	0.626969	0.202754	0.99875	0.337031	0.655889	0.363785	0.52009	0.287154
PPP2R1A	0.756621	0.70195	0.635537	0.196859	0.99875	0.108204	0.78686	0.726383	0.795982	0.607918
PPP2R2A	0.465422	0.564128	0.612659	0.212781	0.99875	-0.277485	0.469759	0.461084	0.730198	0.398058
HIBADH	0.618993	0.531715	0.732622	0.13512	0.99875	0.21927	0.767761	0.470225	0.697047	0.366383
MPG	1.25194	0.944731	0.709935	0.148782	0.99875	0.406192	1.61001	0.893879	1.56558	0.32388
SLC3A2	0.455609	0.757145	0.302501	0.519273	0.99875	-0.732774	0.370169	0.541048	0.555441	0.958848
NT5E	0.629959	0.783019	0.587338	0.231112	0.99875	-0.313788	0.841578	0.41834	0.672158	0.893879
PGD	0.471766	0.488543	0.950827	0.0218983	0.99875	-0.0504156	0.686156	0.257376	0.598561	0.378526
PGLS	0.366008	0.334806	0.585272	0.232643	0.99875	0.128548	0.412201	0.319814	0.320334	0.349278
SERPINA1	0.582472	0.440884	0.444766	0.351868	0.99875	0.401791	0.729864	0.43508	0.468563	0.413204
A2M	0.395068	0.353647	0.910178	0.0408735	0.99875	0.15979	0.496437	0.2937	0.662182	0.0451127
APP	1.13935	0.954872	0.825769	0.0831416	0.99875	0.254832	1.77331	0.505388	1.3312	0.578548
SLC1A5	0.827271	1.04878	0.282948	0.548294	0.99875	-0.342284	0.926976	0.727567	1.16385	0.933713
AACS	0.411747	0.529211	0.855635	0.0677115	0.99875	-0.362084	0.158357	0.665137	0.0193938	1.03903
PRKAB1	0.589519	1.26293	0.457814	0.339311	0.99875	-1.09917	0.893033	0.286006	1.93559	0.59028
AAMDC	0.843276	0.291121	0.250551	0.601104	0.99875	1.53439	0.589065	1.09749	0.524226	0.0580151
AARSD1	0.460332	0.360324	0.379303	0.421014	0.99875	0.353378	0.549041	0.371622	0.370805	0.349844
GOT1	0.470101	0.383551	0.619465	0.207983	0.99875	0.293551	0.604769	0.335433	0.320432	0.446671
GOT2	0.236831	0.498492	0.0939426	1.02714	0.99875	-1.07372	0.151855	0.321806	0.482809	0.514175
APOBEC3B	4.65595	1.07205	0.365012	0.437692	0.99875	2.1187	7.72609	1.58581	0.78974	1.35436
ABCD3	0.638053	0.39099	0.259826	0.585317	0.99875	0.706545	0.577936	0.698169	0.53787	0.244109
ABCE1	0.585462	0.632315	0.843509	0.0739103	0.99875	-0.111068	0.734757	0.436167	0.778715	0.485915
ABCF1	0.349912	0.452447	0.789405	0.1027	0.99875	-0.370753	0.645448	0.054377	0.613466	0.291427
ABCF2	0.726021	1.09863	0.0561218	1.25087	0.99875	-0.597621	0.655587	0.796455	1.15812	1.03913
ABHD10	0.645684	0.811975	0.220822	0.655958	0.99875	-0.330607	0.551194	0.740173	0.80761	0.816339
ABLIM3	0.554022	0.688099	0.318644	0.496694	0.99875	-0.312673	0.651147	0.456897	0.718751	0.657447
ACACA	1.1476	1.57293	0.267302	0.572997	0.99875	-0.454829	0.986529	1.30867	1.80116	1.34469
ACAD9	0.605991	0.898139	0.393068	0.405533	0.99875	-0.567644	0.773369	0.438612	0.685632	1.11065
ACADVL	0.518519	0.49828	0.929012	0.0319788	0.99875	0.0574401	0.62413	0.412908	0.669404	0.327156
DBI	0.486624	0.748603	0.548835	0.260558	0.99875	-0.621394	0.832209	0.141039	0.626764	0.870441
ACIN1	0.532354	1.1499	0.472927	0.325206	0.99875	-1.11105	0.610092	0.454616	1.84965	0.450143
ACTL6A	0.870791	0.847838	0.13395	0.873057	0.99875	0.0385376	0.87364	0.867942	0.856764	0.838912
ACLY	0.477742	0.719875	0.317836	0.497797	0.99875	-0.591514	0.513398	0.442087	0.539851	0.899899
ACO1	0.74691	0.659292	0.618972	0.208329	0.99875	0.180017	0.897202	0.596617	0.662821	0.655762
ACO2	0.27497	0.490413	0.295039	0.530121	0.99875	-0.834725	0.121799	0.42814	0.484973	0.495854
ACOT9	0.335455	0.427932	0.708121	0.149893	0.99875	-0.351262	0.540386	0.130524	0.490532	0.365331
ACOX1	0.756004	0.662412	0.628128	0.201952	0.99875	0.190666	0.723402	0.788607	0.500459	0.824364
ACOX3	0.129085	0.959868	0.0237846	1.62371	0.99875	-2.89451	0.113727	0.144443	1.08942	0.83031
APEH	0.44012	0.583572	0.532885	0.273367	0.99875	-0.407014	0.536861	0.343379	0.749427	0.417717
ACSL1	0.205117	0.520931	0.122701	0.911151	0.99875	-1.34464	0.147499	0.262736	0.413203	0.628659
ACSL3	0.361658	0.541023	0.525843	0.279144	0.99875	-0.581063	0.595767	0.127549	0.566627	0.515419
ACSL4	0.896589	1.53032	0.0335599	1.47418	0.99875	-0.771319	0.783538	1.00964	1.4928	1.56785
ACTB	0.364005	0.380937	0.671389	0.173026	0.99875	-0.0655948	0.385842	0.342168	0.407532	0.354342
ACTBL2	0.401512	1.5025	0.399294	0.398707	0.99875	-1.90385	0.495467	0.307557	2.53435	0.470653
ACTN1	0.32616	0.353814	0.364976	0.437736	0.99875	-0.117409	0.31096	0.34136	0.372111	0.335517
ACTN4	0.405328	0.386114	0.900386	0.0455713	0.99875	0.0700621	0.50153	0.309126	0.481835	0.290394
ACTR1B	0.563264	0.494163	0.808895	0.0921077	0.99875	0.188825	0.485096	0.641431	0.732648	0.255677
ACTR1A	0.49197	0.304121	0.24241	0.61545	0.99875	0.693923	0.588698	0.395241	0.365285	0.242958
ACY1	0.607939	0.289572	0.100524	0.997732	0.99875	1.07	0.701426	0.514452	0.232821	0.346324
ADAM17	2.64656	2.27463	0.642941	0.191829	0.99875	0.218487	2.11056	3.18257	1.84329	2.70597
AGPS	0.471111	0.415828	0.730543	0.136354	0.99875	0.180082	0.548507	0.393715	0.532139	0.299516
ADD1	0.755048	1.3091	0.455826	0.341201	0.99875	-0.793938	1.14849	0.361608	1.7674	0.850802
ADD3	0.898375	0.606569	0.0255732	1.59221	0.99875	0.566645	0.863329	0.93342	0.574385	0.638753
ADH1	0.0444635	0.0597626	0.621858	0.206309	0.99875	-0.426622	0.0243889	0.064538	0.0424874	0.0770379
ADH5	0.491653	0.498091	0.943392	0.0253077	0.99875	-0.0187698	0.51764	0.465666	0.574063	0.422118
ADIRF	1.05266	0.665425	0.202226	0.694163	0.99875	0.661696	1.01781	1.08751	0.461428	0.869421
ADPRS	0.243451	0.2523	0.970874	0.012837	0.99875	-0.0515075	0.26339	0.223512	0.0384907	0.466109
ADRM1	0.223604	0.28192	0.645876	0.189851	0.99875	-0.334336	0.29394	0.153269	0.365055	0.198784
SLC25A5	0.210215	0.295692	0.280416	0.552197	0.99875	-0.492229	0.157556	0.262875	0.270613	0.320772
SLC25A6	0.205894	0.296147	0.339888	0.468664	0.99875	-0.524414	0.157556	0.254231	0.241949	0.350345
ADO	0.573755	0.751192	0.636216	0.196396	0.99875	-0.388748	0.889412	0.258098	0.810949	0.691436
MLLT11	0.553539	0.386578	0.764083	0.11686	0.99875	0.517923	0.104068	1.00301	0.572222	0.200935
AFDN	0.350041	0.716002	0.130668	0.883831	0.99875	-1.03244	0.254316	0.445766	0.827716	0.604288
AGFG1	0.154368	0.29912	0.479163	0.319517	0.99875	-0.954355	0.209758	0.0989777	0.457474	0.140767
AGK	0.867043	0.0776368	0.0847762	1.07173	0.99875	3.48129	0.630349	1.10374	0.143761	0.0115128
PGM3	0.514754	0.24547	0.268319	0.571349	0.99875	1.06834	0.623823	0.405685	0.385369	0.10557
ADGRE3	0.328829	0.491058	0.783437	0.105996	0.99875	-0.578557	0.501547	0.15611	0.978491	0.00362382
ADGRE5	0.721458	0.931295	0.370468	0.431249	0.99875	-0.368322	0.580689	0.862228	0.814163	1.04843
AHNAK	0.673875	0.599814	0.331119	0.480016	0.99875	0.167965	0.724032	0.623718	0.570291	0.629337
AHNAK2	0.408424	0.563759	0.0182513	1.73871	0.99875	-0.465012	0.429496	0.387352	0.56671	0.560809
AHSA1	0.379032	0.486481	0.54944	0.26008	0.99875	-0.360065	0.447562	0.310502	0.352439	0.620523
AIDA	0.61486	1.05504	0.579299	0.237098	0.99875	-0.778975	0.430999	0.798721	1.70057	0.409523
AIFM1	0.457646	0.26799	0.271916	0.565566	0.99875	0.77205	0.564145	0.351147	0.335812	0.200169
AIMP1	0.665628	0.929937	0.422142	0.374542	0.99875	-0.482415	0.834269	0.496988	0.726873	1.133
AIMP2	0.346776	0.280921	0.59765	0.223553	0.99875	0.30384	0.285438	0.408115	0.194526	0.367316
AIP	0.97798	0.679746	0.626985	0.202743	0.99875	0.524808	1.35445	0.601508	1.04501	0.314487
AKR1A1	0.413748	0.437474	0.8452	0.0730407	0.99875	-0.0804469	0.512708	0.314787	0.478358	0.396591
AKR1C3	0.438032	0.812447	0.440242	0.356309	0.99875	-0.891238	0.407039	0.469024	1.20315	0.421741
AKAP12	0.529896	0.578232	0.651003	0.186417	0.99875	-0.125938	0.477653	0.582139	0.653686	0.502777
AKAP2	0.482389	0.573699	0.504724	0.296946	0.99875	-0.250095	0.542627	0.422151	0.477798	0.6696
AKAP8	0.365071	0.514816	0.493411	0.306791	0.99875	-0.495879	0.517272	0.21287	0.61131	0.418322
AKT1	0.88947	0.485631	0.506244	0.29564	0.99875	0.873084	1.3848	0.394138	0.398591	0.572672
ALDH1A1	0.363122	0.380104	0.893833	0.0487437	0.99875	-0.0659382	0.444243	0.282001	0.457997	0.30221
ALDH1B1	0.371846	0.449365	0.636579	0.196148	0.99875	-0.273182	0.402925	0.340766	0.31233	0.586399
ALDH4A1	0.526591	1.01707	0.521807	0.28249	0.99875	-0.949659	0.654623	0.398558	0.393095	1.64104
ALDH9A1	0.366715	0.372908	0.982593	0.00762628	0.99875	-0.0241613	0.341296	0.392133	0.623164	0.122651
ALDH2	0.774142	0.57862	0.676511	0.169725	0.99875	0.419981	1.16258	0.385702	0.691131	0.46611
ALDOA	0.408995	0.386916	0.714681	0.145888	0.99875	0.0800651	0.460167	0.357823	0.398403	0.375428
AKR1B1	0.414409	0.110919	0.27216	0.565175	0.99875	1.90155	0.616593	0.212224	0.109577	0.112261
ALG2	0.334358	0.340068	0.986912	0.00572139	0.99875	-0.0244278	0.302577	0.366139	0.646881	0.0332537
ALKBH5	0.918718	0.706434	0.193499	0.713321	0.99875	0.379067	0.911677	0.925759	0.81625	0.596618
RNPEP	0.515068	0.585058	0.811541	0.0906895	0.99875	-0.183816	0.585003	0.445133	0.833293	0.336822
LAP3	0.481749	0.35189	0.618883	0.208391	0.99875	0.453155	0.612452	0.351046	0.532262	0.171519
ANPEP	0.462736	0.458789	0.988265	0.00512675	0.99875	0.0123585	0.692948	0.232523	0.518402	0.399176
LRPAP1	0.645776	0.721209	0.76931	0.113899	0.99875	-0.159383	0.794304	0.497249	0.89019	0.552228
ANKRD13A	0.590825	1.27655	0.567307	0.246182	0.99875	-1.11144	0.610462	0.571187	2.28663	0.266464
ANP32A	0.415328	0.329274	0.723949	0.140292	0.99875	0.334963	0.393441	0.437216	0.540003	0.118545
ANP32B	0.47893	0.383584	0.396091	0.402205	0.99875	0.320274	0.532671	0.425189	0.454505	0.312662
ANP32E	0.356265	0.475464	0.549036	0.260399	0.99875	-0.416388	0.445815	0.266714	0.61621	0.334718
NAGLU	1.0754	2.43406	0.332974	0.477589	0.99875	-1.17849	0.769771	1.38103	3.46269	1.40543
ANK3	0.63736	0.682775	0.850492	0.0703297	0.99875	-0.0993027	0.772326	0.502393	0.846756	0.518794
ANLN	1.9536	2.78775	0.341052	0.467179	0.99875	-0.512966	1.98853	1.91867	3.46014	2.11536
PRMT1	0.440738	0.745745	0.29513	0.529987	0.99875	-0.758762	0.514084	0.367392	0.541475	0.950015
PRMT5	0.417564	0.384431	0.533709	0.272695	0.99875	0.119272	0.449602	0.385526	0.415239	0.353623
ANKRD28	1.58993	1.97341	0.636654	0.196097	0.99875	-0.311721	0.927369	2.2525	1.76267	2.18414
ANTXR1	1.17189	1.27591	0.811549	0.0906851	0.99875	-0.12269	1.09723	1.24655	0.899938	1.65189
ANXA11	0.507431	0.658216	0.288025	0.54057	0.99875	-0.37535	0.61191	0.402951	0.646287	0.670145
ANXA1	0.604817	0.528596	0.71105	0.1481	0.99875	0.194332	0.707247	0.502387	0.674865	0.382328
ANXA2	0.404737	0.393924	0.764074	0.116865	0.99875	0.0390667	0.425041	0.384432	0.417997	0.36985
ANXA4	0.615383	0.339355	0.152051	0.81801	0.99875	0.858691	0.664051	0.566715	0.451242	0.227467
ANXA5	0.340474	0.312933	0.71769	0.144063	0.99875	0.121686	0.363504	0.317443	0.374971	0.250896
ANXA6	0.38481	0.398604	0.866051	0.0624567	0.99875	-0.0508066	0.437632	0.331989	0.447761	0.349446
ANXA7	0.407289	0.460678	0.889231	0.0509853	0.99875	-0.177704	0.497714	0.316865	0.7871	0.134256
AP1B1	0.333381	0.248845	0.716959	0.144506	0.99875	0.421926	0.445171	0.221591	0.07993	0.41776
AP1G1	0.416659	1.5108	0.231921	0.634661	0.99875	-1.85837	0.34599	0.487328	0.869664	2.15194
AP1M1	0.630323	0.660108	0.461968	0.335388	0.99875	-0.0666108	0.645692	0.614954	0.689306	0.630909
AP2A1	0.632575	0.664319	0.92582	0.0334733	0.99875	-0.0706384	0.712618	0.552532	0.955265	0.373373
AP2A2	0.553437	0.491268	0.754383	0.122408	0.99875	0.17191	0.680724	0.426151	0.609163	0.373373
AP2B1	0.493765	0.540677	0.680267	0.16732	0.99875	-0.130943	0.575207	0.412322	0.595727	0.485627
AP2M1	0.457116	0.528058	0.516241	0.287148	0.99875	-0.208137	0.52587	0.388362	0.468819	0.587297
AP3B1	0.564027	0.216645	0.0223558	1.65061	0.99875	1.38043	0.616063	0.51199	0.207523	0.225766
AP3D1	0.382395	0.355888	0.74385	0.128515	0.99875	0.103638	0.327405	0.437385	0.311403	0.400373
AP3M1	0.609442	0.28199	0.32124	0.493171	0.99875	1.11184	0.62806	0.590823	0.531807	0.0321739
AP3S1	0.380196	0.376529	0.987982	0.00525078	0.99875	0.0139846	0.429711	0.330681	0.586553	0.166504
APEX1	0.361718	0.378435	0.87774	0.0566342	0.99875	-0.065181	0.452229	0.271208	0.410315	0.346556
APLP2	1.32969	1.37788	0.932878	0.0301752	0.99875	-0.0513544	1.81659	0.842794	1.51728	1.23848
APMAP	0.403315	0.595537	0.378694	0.421711	0.99875	-0.562285	0.563947	0.242683	0.535687	0.655387
APOB	0.359107	0.777464	0.126571	0.897666	0.99875	-1.11436	0.250697	0.467517	0.901755	0.653174
APOE	0.28848	0.446288	0.350384	0.455455	0.99875	-0.629505	0.160406	0.416554	0.471816	0.420761
APOL2	0.515299	0.655364	0.616516	0.210056	0.99875	-0.346885	0.672276	0.358323	0.475781	0.834946
APRT	0.581951	0.219683	0.343469	0.464113	0.99875	1.40548	0.795184	0.368718	0.422536	0.0168296
ARPC1A	0.252665	0.499567	0.108065	0.966316	0.99875	-0.98345	0.264933	0.240398	0.411916	0.587218
ARPC1B	0.355201	0.418382	0.698905	0.155582	0.99875	-0.236186	0.496461	0.213941	0.426498	0.410266
ARF1	0.883696	0.897417	0.983525	0.00721461	0.99875	-0.022227	0.411747	1.35565	0.545374	1.24946
ARF4	1.34914	0.884555	0.710668	0.148333	0.99875	0.609014	0.416883	2.28139	0.325866	1.44324
ARF5	1.63087	1.28635	0.780741	0.107493	0.99875	0.342359	0.974961	2.28678	0.423265	2.14943
ARF6	0.316421	0.948296	0.195513	0.708824	0.99875	-1.58349	0.320002	0.31284	0.618431	1.27816
ARFGAP2	0.576098	0.478769	0.806543	0.0933726	0.99875	0.266986	0.886893	0.265304	0.637602	0.319936
ARFGAP3	0.603565	0.573911	0.851677	0.0697253	0.99875	0.0726818	0.563458	0.643672	0.439981	0.707841
ARHGEF1	0.494657	0.614623	0.747758	0.126239	0.99875	-0.313274	0.723495	0.265818	0.845997	0.383249
ARHGEF2	0.854422	0.883952	0.878663	0.0561775	0.99875	-0.0490185	0.972182	0.736663	1.00769	0.760214
AKR7A2	0.349821	0.272932	0.70673	0.150747	0.99875	0.358074	0.402811	0.29683	0.442061	0.103803
ARL1	0.472743	0.70037	0.476119	0.322284	0.99875	-0.567062	0.647022	0.298465	0.895603	0.505137
ARL3	0.56449	0.541418	0.950263	0.022156	0.99875	0.0602041	0.810896	0.318084	0.757307	0.32553
ARL8B	0.732606	0.486394	0.0634645	1.19747	0.99875	0.590914	0.780638	0.684574	0.442348	0.530439
ASL	0.872371	0.661608	0.568793	0.245046	0.99875	0.398965	1.10804	0.636704	0.4574	0.865817
ARMC8	0.799291	1.63755	0.482389	0.316603	0.99875	-1.03475	1.135	0.463579	2.55805	0.717055
ARMC9	1.63852	1.51171	0.900357	0.0455851	0.99875	0.116211	2.52342	0.753616	1.64851	1.37491
ACTR10	0.966216	1.01327	0.914716	0.0387137	0.99875	-0.0686	0.873246	1.05919	0.635844	1.39069
ACTR2	0.289254	0.460509	0.319946	0.494923	0.99875	-0.670894	0.249939	0.328569	0.585001	0.336017
ACTR3	0.283045	0.384694	0.524657	0.280124	0.99875	-0.442679	0.252438	0.313652	0.255228	0.51416
ARPC5L	0.177993	0.222025	0.51795	0.285712	0.99875	-0.318906	0.162632	0.193354	0.276491	0.16756
ARPC2	0.309612	0.428858	0.214669	0.66823	0.99875	-0.47004	0.322721	0.296503	0.363694	0.494022
ARPC3	0.55129	0.584842	0.796307	0.0989194	0.99875	-0.0852349	0.510753	0.591828	0.691424	0.47826
ARPC4	0.184938	0.288518	0.491636	0.308357	0.99875	-0.641619	0.284053	0.0858234	0.213891	0.363145
ARPC5	0.372963	0.413449	0.785492	0.104858	0.99875	-0.148678	0.463124	0.282801	0.319307	0.507591
ARRB1	0.703837	1.08995	0.530162	0.275591	0.99875	-0.630943	1.05399	0.353689	1.46482	0.715077
ARSA	0.400801	0.388773	0.959821	0.0178096	0.99875	0.0439576	0.474959	0.326643	0.586855	0.190691
ASAH1	0.277176	0.457661	0.170709	0.767743	0.99875	-0.723474	0.332315	0.222038	0.523656	0.391665
ASAP2	0.554966	0.546282	0.976165	0.0104768	0.99875	0.0227549	0.437825	0.672107	0.77567	0.316893
PYCARD	0.754478	1.88666	0.450731	0.346083	0.99875	-1.32228	0.607806	0.90115	0.67755	3.09576
ASCC2	0.60265	0.666907	0.774116	0.111194	0.99875	-0.146165	0.758019	0.447281	0.547503	0.78631
SMPD1	0.493686	1.03368	0.440489	0.356065	0.99875	-1.06612	0.814816	0.172556	0.568057	1.4993
ASMTL	0.691287	1.08388	0.629012	0.201341	0.99875	-0.648846	1.30027	0.0823072	0.749205	1.41855
ASNS	0.16587	0.311065	0.44935	0.347415	0.99875	-0.907163	0.100803	0.230937	0.169683	0.452447
ASPH	0.91576	0.722472	0.290523	0.53682	0.99875	0.342028	0.955487	0.876032	0.852289	0.592654
ASS1	0.621795	0.742409	0.426953	0.36962	0.99875	-0.255775	0.607989	0.635601	0.863596	0.621223
ATP13A1	0.436796	1.43838	0.20775	0.682459	0.99875	-1.71941	0.447111	0.426482	0.892995	1.98376
ATP1A1	0.723807	0.756958	0.894585	0.0483785	0.99875	-0.0646072	0.88301	0.564605	0.910427	0.603489
ATP1B3	1.11668	0.699056	0.485387	0.313912	0.99875	0.67574	1.56795	0.665414	0.895133	0.50298
ATP2A1	0.505934	1.06889	0.0743842	1.12852	0.99875	-1.07909	0.609692	0.402176	1.19429	0.943488
ATP2A2	0.462874	1.03343	0.082455	1.08378	0.99875	-1.15875	0.609692	0.316056	1.12836	0.938492
ATP2B1	0.398962	0.595979	0.294598	0.53077	0.99875	-0.579011	0.517608	0.280316	0.670268	0.521691
ATP2B4	0.686645	0.72432	0.887386	0.0518873	0.99875	-0.0770631	0.824987	0.548303	0.914358	0.534283
ATP2C1	1.04855	0.9616	0.695993	0.157395	0.99875	0.124889	1.23692	0.860184	0.921094	1.00211
ATP5PB	0.394531	0.668901	0.663043	0.178459	0.99875	-0.761654	0.221408	0.567654	0.155193	1.18261
ATAD1	0.678753	0.739122	0.645801	0.189901	0.99875	-0.122926	0.743944	0.613561	0.831059	0.647184
ATAD5	0.120828	0.280033	0.602982	0.219695	0.99875	-1.21264	0.21377	0.0278866	0.0369491	0.523117
ATAD3A	0.213553	0.124299	0.462742	0.334661	0.99875	0.780777	0.311574	0.115531	0.138718	0.10988
ATG3	0.519252	0.693718	0.574999	0.240333	0.99875	-0.417914	0.722029	0.316475	0.860811	0.526624
ATG4B	0.954491	0.477852	0.26413	0.578182	0.99875	0.998167	0.697846	1.21114	0.651958	0.303746
ATG7	1.13048	0.880525	0.315044	0.501629	0.99875	0.360497	1.14381	1.11714	1.06805	0.692997
ATG101	0.701136	0.626454	0.43428	0.36223	0.99875	0.162485	0.777958	0.624314	0.621632	0.631276
ATP5IF1	0.385479	0.275599	0.544069	0.264346	0.99875	0.484082	0.532978	0.237979	0.310924	0.240273
ATL3	0.299794	0.410062	0.578208	0.237916	0.99875	-0.451868	0.438017	0.161572	0.315263	0.504861
ATP5PD	0.441116	0.449565	0.951105	0.0217714	0.99875	-0.0273711	0.458341	0.423891	0.570382	0.328747
ATP5PF	0.542456	0.559254	0.924498	0.0340938	0.99875	-0.0439964	0.666113	0.418799	0.655776	0.462732
ATP5MG	0.275755	0.54345	0.153936	0.81266	0.99875	-0.978759	0.268178	0.283333	0.662474	0.424425
ATP5F1A	0.386879	0.358314	0.796045	0.0990623	0.99875	0.110656	0.438309	0.335449	0.4405	0.276129
ATP5F1B	0.421246	0.378842	0.793613	0.100391	0.99875	0.153066	0.411142	0.431351	0.520636	0.237049
ATPAF1	1.25485	1.25442	0.999729	0.000117798	0.999729	0.000496732	1.26543	1.24427	2.38067	0.128166
ATP5F1C	0.381457	0.428471	0.847217	0.0720053	0.99875	-0.167675	0.565636	0.197279	0.539454	0.317488
ATP5MF	0.265991	0.521887	0.360885	0.442632	0.99875	-0.972363	0.372611	0.15937	0.711749	0.332026
ATP5PO	0.217338	0.295309	0.672495	0.172311	0.99875	-0.442289	0.261609	0.173066	0.448086	0.142532
ATXN10	0.936667	1.19092	0.265124	0.576551	0.99875	-0.346467	1.03884	0.83449	1.32164	1.06019
ATXN2	0.602215	0.769501	0.49417	0.306124	0.99875	-0.353644	0.676916	0.527515	0.956888	0.582114
ATXN2L	0.426168	0.676378	0.437352	0.359169	0.99875	-0.666408	0.448894	0.403442	0.935339	0.417418
BCL2L13	0.299261	0.401507	0.33578	0.473945	0.99875	-0.424018	0.36264	0.235883	0.350479	0.452534
B2M	0.300341	0.472858	0.692966	0.159288	0.99875	-0.654805	0.477297	0.123386	0.807017	0.138699
B4GALT1	1.24187	1.60423	0.56404	0.24869	0.99875	-0.369365	1.71666	0.767083	1.3711	1.83736
BABAM1	0.531241	0.463106	0.78253	0.106499	0.99875	0.198022	0.581221	0.48126	0.673489	0.252723
BABAM2	0.620748	0.813863	0.761295	0.118447	0.99875	-0.390777	1.14054	0.100959	0.617853	1.00987
ACOT7	0.300224	0.283329	0.918975	0.0366961	0.99875	0.0835589	0.266165	0.334282	0.140375	0.426283
BANF1	0.836728	0.348798	0.581775	0.235245	0.99875	1.26236	1.50466	0.168797	0.688483	0.00911351
BAG2	0.932491	0.773306	0.716842	0.144576	0.99875	0.270051	1.2654	0.59958	0.587504	0.959108
BAG3	0.771299	0.940676	0.493597	0.306627	0.99875	-0.286407	0.943964	0.598634	1.0492	0.83215
BAG6	0.625273	1.32303	0.420013	0.376737	0.99875	-1.08129	1.04685	0.2037	0.773015	1.87305
BAIAP2	0.331698	0.455069	0.462481	0.334906	0.99875	-0.456216	0.358909	0.304487	0.589192	0.320946
BAP18	0.803412	1.05122	0.794082	0.100134	0.99875	-0.387855	1.102	0.504829	0.273868	1.82858
BCAP29	0.774298	0.593782	0.553225	0.257098	0.99875	0.382955	0.572602	0.975993	0.750787	0.436777
BCAP31	0.34638	0.65874	0.222789	0.652106	0.99875	-0.927355	0.418257	0.274502	0.495001	0.82248
BSG	0.640821	0.576885	0.686447	0.163393	0.99875	0.151638	0.734708	0.546934	0.676537	0.477232
BASP1	0.252875	0.272443	0.818377	0.0870465	0.99875	-0.10753	0.292526	0.213224	0.336007	0.20888
BAX	0.489593	0.538967	0.830049	0.0808964	0.99875	-0.138614	0.658977	0.32021	0.649831	0.428104
BCAR1	0.864187	0.319081	0.336638	0.472837	0.99875	1.43742	1.22261	0.50577	0.565228	0.0729345
BCAR3	1.11958	1.34878	0.697922	0.156193	0.99875	-0.268692	0.853907	1.38526	0.911759	1.7858
BCAT1	0.268011	0.357493	0.7581	0.120274	0.99875	-0.41562	0.325623	0.2104	0.11032	0.604666
BCCIP	0.268746	0.9631	0.0205436	1.68732	0.99875	-1.84144	0.18886	0.348633	0.90116	1.02504
BCLAF1	0.557562	0.801315	0.409116	0.388153	0.99875	-0.523238	0.776257	0.338867	0.888221	0.71441
GLB1	0.536037	0.18011	0.0928371	1.03228	0.99875	1.57346	0.536693	0.535381	0.296847	0.0633726
TGFBI	0.907552	1.15202	0.746381	0.127039	0.99875	-0.344111	1.49735	0.317752	1.44666	0.857373
BID	0.437973	0.526593	0.44745	0.349255	0.99875	-0.265846	0.343615	0.532331	0.520997	0.532189
ARFGEF2	0.408512	6.63723	0.397883	0.400244	0.99875	-4.02213	0.60344	0.213584	0.800279	12.4742
BIN1	0.372518	0.407744	0.783047	0.106212	0.99875	-0.130355	0.389682	0.355354	0.296989	0.518499
HSPA5	0.50796	0.472343	0.362205	0.441045	0.99875	0.104879	0.533366	0.482554	0.455624	0.489062
BLMH	0.898762	0.307355	0.453913	0.343027	0.99875	1.54803	1.52466	0.272862	0.448073	0.166638
BLVRB	0.339629	0.406414	0.450974	0.345849	0.99875	-0.258988	0.301215	0.378044	0.345647	0.46718
BMP1	0.456417	0.520502	0.670729	0.173453	0.99875	-0.189552	0.532531	0.380304	0.625827	0.415178
BOLA2	0.449747	0.441756	0.96105	0.017254	0.99875	0.0258641	0.563666	0.335827	0.5314	0.352111
BOP1	0.837305	0.602035	0.395492	0.402862	0.99875	0.475905	1.03635	0.638257	0.6939	0.510171
CDC42EP3	1.49883	1.48302	0.917464	0.0374108	0.99875	0.0153062	1.62922	1.36845	1.44783	1.5182
CDC42EP1	0.560642	0.69112	0.459406	0.337804	0.99875	-0.301855	0.682816	0.438469	0.615697	0.766542
BPNT1	0.440073	0.297332	0.619076	0.208256	0.99875	0.565668	0.511453	0.368694	0.531696	0.0629691
RNF40	0.92317	0.848883	0.873043	0.0589642	0.99875	0.12103	1.27527	0.571073	1.05973	0.638032
BSDC1	0.93866	0.752328	0.311926	0.505948	0.99875	0.319242	1.07321	0.804115	0.717619	0.787037
BTF3L4	0.507771	0.674065	0.484074	0.315088	0.99875	-0.408711	0.327443	0.688099	0.599227	0.748903
BTF3	1.05605	0.765297	0.0812685	1.09008	0.99875	0.464582	1.14065	0.971441	0.7908	0.739794
BUB3	0.696706	0.907569	0.594539	0.22582	0.99875	-0.381457	0.974907	0.418505	1.09625	0.718884
BUD31	1.3752	0.995864	0.443611	0.352998	0.99875	0.465623	1.34664	1.40377	1.39543	0.5963
BZW1	0.7078	0.718969	0.936994	0.0282633	0.99875	-0.0225877	0.832267	0.583333	0.731518	0.70642
BZW2	0.504786	0.522711	0.944298	0.0248907	0.99875	-0.0503398	0.629692	0.37988	0.332939	0.712482
C1QBP	0.293259	0.495997	0.0168172	1.77425	0.99875	-0.758153	0.317283	0.269236	0.484511	0.507482
MTHFD1	0.287234	0.294474	0.964864	0.0155339	0.99875	-0.0359173	0.373577	0.20089	0.411745	0.177204
CC2D1B	0.546812	0.564762	0.980984	0.00833794	0.99875	-0.046598	0.926662	0.166962	1.11347	0.0160555
SDF4	1.31392	0.566964	0.114868	0.939801	0.99875	1.21254	1.19095	1.43688	0.815931	0.317998
CDH13	0.409333	0.349729	0.805899	0.0937193	0.99875	0.22704	0.286166	0.5325	0.175939	0.523518
CDH15	1.23378	1.29641	0.959376	0.0180109	0.99875	-0.0714401	1.37217	1.09538	0.21593	2.37689
CHAF1A	0.376498	0.392159	0.880939	0.0550542	0.99875	-0.0587982	0.454603	0.298393	0.441439	0.342879
CALD1	0.213412	0.505509	0.124642	0.904336	0.99875	-1.2441	0.249238	0.177586	0.613815	0.397203
CALML3	0.379494	0.388318	0.934247	0.0295384	0.99875	-0.033162	0.396409	0.362579	0.295152	0.481484
CALM1	0.363687	0.423427	0.16112	0.79285	0.99875	-0.219416	0.38196	0.345415	0.402997	0.443858
CALR	0.716495	0.762562	0.833474	0.079108	0.99875	-0.0898971	0.730027	0.702963	0.570159	0.954964
CALU	0.481387	0.415096	0.634982	0.197239	0.99875	0.213754	0.568671	0.394104	0.496801	0.333391
CANX	0.485429	0.558284	0.6357	0.196748	0.99875	-0.201738	0.604792	0.366066	0.613924	0.502644
CAPN1	0.439744	0.505812	0.783286	0.106079	0.99875	-0.201937	0.567907	0.311581	0.338892	0.672733
CAPN2	0.405947	0.447747	0.685976	0.163691	0.99875	-0.141391	0.464976	0.346918	0.380657	0.514837
CAPN5	1.00347	1.40653	0.261649	0.58228	0.99875	-0.48714	0.748215	1.25872	1.45767	1.35538
PPP3R1	0.71871	0.734091	0.961751	0.0169372	0.99875	-0.0305493	0.879195	0.558225	0.968573	0.499608
CAND1	0.403663	0.322131	0.512987	0.289893	0.99875	0.325501	0.498803	0.308522	0.362601	0.281662
CAP1	0.357288	0.335262	0.635494	0.196889	0.99875	0.0917977	0.387557	0.327019	0.361087	0.309438
CAP2	0.279417	0.451834	0.404265	0.393334	0.99875	-0.693373	0.359546	0.199288	0.595351	0.308316
CAPG	0.615319	0.611894	0.959373	0.0180124	0.99875	0.00805103	0.606971	0.623666	0.552932	0.670856
CAPRIN1	0.549759	0.897756	0.440752	0.355806	0.99875	-0.707525	0.6842	0.415318	0.558672	1.23684
CAPZB	0.395856	0.456886	0.405813	0.391674	0.99875	-0.206858	0.452867	0.338846	0.444147	0.469625
CASP7	0.455573	2.98499	0.349765	0.456223	0.99875	-2.71197	0.907696	0.00344938	5.02526	0.944724
CAT	0.602485	0.643387	0.904331	0.0436724	0.99875	-0.0947613	0.741602	0.463368	0.910228	0.376546
CTSB	0.285731	0.447401	0.41963	0.377133	0.99875	-0.646912	0.302484	0.268979	0.606931	0.287872
CTSD	0.629562	0.473026	0.213949	0.66969	0.99875	0.41243	0.71555	0.543574	0.486559	0.459493
CAV1	0.526253	0.860297	0.0674652	1.17092	0.99875	-0.709077	0.572865	0.479642	0.781607	0.938987
CAV2	0.326533	0.564989	0.0626962	1.20276	0.99875	-0.790993	0.368931	0.284136	0.518804	0.611175
CAVIN1	0.339883	0.383378	0.62421	0.204669	0.99875	-0.17373	0.300926	0.378839	0.318303	0.448452
CAVIN2	0.302267	0.423683	0.0665752	1.17669	0.99875	-0.48716	0.269467	0.335068	0.420067	0.427299
CAPZA1	0.439276	0.51998	0.531246	0.274705	0.99875	-0.243328	0.525849	0.352703	0.58377	0.45619
CAPZA2	0.524033	0.341689	0.379753	0.420499	0.99875	0.616973	0.566338	0.481728	0.499168	0.184211
CBR1	0.266937	0.313817	0.6416	0.192736	0.99875	-0.233424	0.327323	0.206551	0.375538	0.252096
CBX1	0.76773	0.481508	0.322082	0.492033	0.99875	0.673039	0.844239	0.69122	0.687212	0.275803
CBX3	0.763274	0.40051	0.472045	0.326017	0.99875	0.930365	1.02682	0.499725	0.718007	0.0830119
CBX5	0.684128	0.810811	0.444276	0.352347	0.99875	-0.245098	0.789294	0.578963	0.727752	0.893869
CCDC124	0.404445	0.458761	0.733818	0.134412	0.99875	-0.181797	0.328394	0.480496	0.575209	0.342313
CCAR2	0.365404	0.798698	0.0818702	1.08687	0.99875	-1.12816	0.496968	0.23384	0.785335	0.812061
CCDC22	0.49377	0.454684	0.858549	0.0662349	0.99875	0.118974	0.591476	0.396063	0.287753	0.621615
CCDC47	0.576717	0.538962	0.389846	0.409107	0.99875	0.0976796	0.549139	0.604295	0.559965	0.517959
CCDC50	0.63367	0.48282	0.541549	0.266362	0.99875	0.392247	0.720614	0.546726	0.67043	0.29521
CCDC6	0.446913	0.484607	0.926129	0.0333286	0.99875	-0.116823	0.381184	0.512641	0.130827	0.838387
CCND1	1.73665	2.08937	0.816142	0.0882345	0.99875	-0.266762	2.87093	0.602366	2.79036	1.38837
CD109	0.751195	0.615884	0.835095	0.0782644	0.99875	0.286527	0.262308	1.24008	0.318443	0.913326
CDK11A	1.15971	1.05268	0.780292	0.107743	0.99875	0.139693	1.46647	0.852953	0.915494	1.18987
CD151	0.443539	0.790173	0.523916	0.280739	0.99875	-0.833106	0.3862	0.500879	0.341069	1.23928
CD276	0.377612	1.25065	0.254732	0.593917	0.99875	-1.7277	0.247177	0.508047	1.78734	0.71397
CD2AP	0.395384	1.19263	0.148639	0.827867	0.99875	-1.59282	0.671702	0.119066	1.40311	0.982142
CD2BP2	0.507295	0.624633	0.526242	0.278814	0.99875	-0.300184	0.353582	0.661008	0.637268	0.611998
CD44	0.70897	0.513885	0.179587	0.745726	0.99875	0.464278	0.79564	0.6223	0.472281	0.55549
CD82	0.727978	0.948897	0.335233	0.474653	0.99875	-0.382356	0.681261	0.774696	1.11812	0.779678
CD99	0.415806	0.694017	0.215418	0.666718	0.99875	-0.73906	0.432313	0.3993	0.539432	0.848603
CDC37	0.42322	0.500805	0.715115	0.145624	0.99875	-0.242841	0.515205	0.331236	0.660846	0.340764
CDC42	0.521075	0.602773	0.380855	0.41924	0.99875	-0.210126	0.525785	0.516365	0.675893	0.529654
CDC5L	0.699855	0.94603	0.238368	0.622752	0.99875	-0.434831	0.813349	0.586361	1.04118	0.850878
CDCP1	2.94267	3.30039	0.88514	0.0529879	0.99875	-0.165512	4.56213	1.3232	4.77118	1.8296
CDK1	0.881628	1.098	0.590953	0.228447	0.99875	-0.316633	1.19029	0.572967	0.952328	1.24367
CDK2	0.575001	0.773719	0.353142	0.452051	0.99875	-0.428247	0.557196	0.592805	0.609019	0.93842
CDK4	1.23008	1.11044	0.692271	0.159724	0.99875	0.147627	1.43408	1.02608	1.27417	0.946705
CDKN1A	0.9347	0.971948	0.924869	0.0339196	0.99875	-0.0563762	0.727295	1.1421	1.25335	0.690543
CDKN2A	0.769516	0.562756	0.561315	0.250794	0.99875	0.451442	1.02291	0.516125	0.722406	0.403106
CDKN2B	1.11822	0.619358	0.405163	0.39237	0.99875	0.852363	1.53969	0.696758	0.842087	0.39663
CDS2	0.366252	0.628939	0.444124	0.352496	0.99875	-0.780082	0.541479	0.191026	0.844466	0.413413
CDV3	0.219297	0.190028	0.630491	0.200321	0.99875	0.206673	0.187903	0.250691	0.23154	0.148517
CEP170	0.794911	1.39363	0.236477	0.626212	0.99875	-0.809981	0.746494	0.843328	1.03885	1.74841
CEMIP2	0.132759	0.156055	0.880896	0.0550755	0.99875	-0.23324	0.0419132	0.223606	0.0530834	0.259027
CELF2	0.760749	0.739042	0.94827	0.0230681	0.99875	0.0417641	0.891286	0.630212	1.00506	0.473027
CENPB	0.981326	0.832513	0.863024	0.063977	0.99875	0.23726	1.11003	0.852622	1.58252	0.0825007
CEP41	0.614606	0.791904	0.378672	0.421737	0.99875	-0.365664	0.471534	0.757678	0.859182	0.724626
CETN2	1.78225	1.51983	0.762969	0.117493	0.99875	0.229792	2.3926	1.1719	1.97359	1.06606
C6orf120	0.993858	0.86677	0.743446	0.12875	0.99875	0.19739	1.32644	0.661274	0.930055	0.803486
C7orf50	0.952807	0.511541	0.352297	0.453091	0.99875	0.897335	0.811507	1.09411	0.172797	0.850284
C8orf33	0.451456	0.511728	0.820106	0.08613	0.99875	-0.180791	0.232874	0.670038	0.43091	0.592545
HSPE1	0.347492	0.254452	0.480362	0.318431	0.99875	0.449589	0.392063	0.302922	0.353014	0.15589
HSPD1	0.189044	0.311149	0.0347117	1.45952	0.99875	-0.718881	0.191184	0.186905	0.334413	0.287885
STUB1	0.853698	0.658356	0.696376	0.157156	0.99875	0.374857	1.24464	0.462752	0.845554	0.471159
CHMP2A	0.864423	0.712071	0.536518	0.270416	0.99875	0.279716	0.80732	0.921526	0.909959	0.514184
CHMP4A	0.534897	0.571147	0.66296	0.178513	0.99875	-0.0946011	0.466097	0.603697	0.590982	0.551312
CHMP4B	0.677904	0.558974	0.584231	0.233415	0.99875	0.2783	0.78455	0.571257	0.708861	0.409086
CHMP6	0.354407	0.212289	0.665898	0.176592	0.99875	0.739379	0.132337	0.576477	0.388521	0.0360569
CHP1	1.00798	2.1127	0.432186	0.364329	0.99875	-1.06762	1.63591	0.380053	1.17031	3.0551
CARHSP1	0.330624	0.376077	0.695206	0.157886	0.99875	-0.185838	0.429586	0.231662	0.393196	0.358958
CIP2A	0.110122	0.133654	0.636902	0.195928	0.99875	-0.2794	0.152468	0.0677755	0.128175	0.139132
CIRBP	0.748173	0.857553	0.509467	0.292884	0.99875	-0.196853	0.849407	0.64694	0.950451	0.764655
CS	0.317685	0.45473	0.150097	0.823628	0.99875	-0.517413	0.266383	0.368987	0.486001	0.423459
C11orf98	0.615663	0.377888	0.288782	0.539431	0.99875	0.70418	0.583706	0.647619	0.214808	0.540969
CKAP4	0.327301	0.412819	0.515979	0.287368	0.99875	-0.334889	0.356151	0.298452	0.518267	0.307371
CKAP5	1.11969	1.20135	0.443034	0.353563	0.99875	-0.101558	1.20271	1.03667	1.17852	1.22418
C12orf29	0.704761	1.0233	0.24508	0.610693	0.99875	-0.538019	0.890215	0.519306	1.08569	0.9609
CLASP1	0.756484	0.825222	0.898203	0.0466257	0.99875	-0.125472	1.11632	0.396646	1.13527	0.515177
CLASP2	0.646737	0.867035	0.417378	0.379471	0.99875	-0.422911	0.863339	0.430135	0.884447	0.849622
CLTA	0.543389	0.911654	0.179802	0.745206	0.99875	-0.7465	0.723509	0.363269	0.888296	0.935012
CLTC	0.342528	0.40215	0.66876	0.17473	0.99875	-0.23151	0.378412	0.306644	0.516754	0.287545
CLIC1	0.507372	0.561817	0.713808	0.146419	0.99875	-0.147054	0.58462	0.430124	0.664994	0.458639
CLIC4	0.624666	0.630263	0.964701	0.0156072	0.99875	-0.0128691	0.701573	0.547758	0.711751	0.548774
CLPTM1	1.40961	1.16289	0.380026	0.420187	0.99875	0.277585	1.21307	1.60616	1.26348	1.0623
CLPX	0.825911	0.986743	0.619285	0.20811	0.99875	-0.256689	1.05296	0.598863	0.82943	1.14406
CNP	0.387494	0.516875	0.44549	0.351162	0.99875	-0.415642	0.50087	0.274118	0.594312	0.439438
NCAPD2	0.506606	0.623085	0.247709	0.606058	0.99875	-0.298566	0.542011	0.4712	0.560241	0.685929
NCAPG	0.542577	0.710668	0.321829	0.492374	0.99875	-0.389347	0.566134	0.519021	0.837297	0.584039
CNDP2	0.362185	0.414244	0.715984	0.145096	0.99875	-0.193755	0.438498	0.285872	0.512326	0.316162
CNN2	0.525638	0.50136	0.787354	0.10383	0.99875	0.0682249	0.60423	0.447047	0.508184	0.494535
CNN3	0.563467	0.655263	0.475499	0.322851	0.99875	-0.217743	0.590595	0.53634	0.757077	0.553449
CNOT10	0.216151	0.43625	0.19412	0.711929	0.99875	-1.01312	0.145	0.287302	0.34674	0.52576
CNOT11	0.358011	0.633642	0.291045	0.53604	0.99875	-0.823663	0.171036	0.544986	0.58235	0.684933
CNOT3	1.11637	0.890735	0.518888	0.284926	0.99875	0.325746	1.10557	1.12716	1.18125	0.600216
CNPY2	0.48797	0.381424	0.738831	0.131455	0.99875	0.355398	0.63149	0.344449	0.620048	0.142799
CNPY3	0.596924	0.473728	0.577849	0.238185	0.99875	0.333487	0.769244	0.424604	0.546522	0.400934
CNPY4	0.551994	0.676982	0.117578	0.929674	0.99875	-0.294466	0.517656	0.586332	0.644715	0.70925
CNRIP1	0.586549	2.06412	0.193702	0.712867	0.99875	-1.81521	0.91971	0.253388	1.37384	2.75441
COL1A1	0.369576	0.847916	0.141894	0.848035	0.99875	-1.19805	0.520818	0.218334	0.713419	0.982412
COL1A2	1.15446	1.26237	0.716519	0.144772	0.99875	-0.128909	1.41077	0.89816	1.29287	1.23187
COL3A1	0.371482	0.33022	0.862863	0.064058	0.99875	0.169865	0.580739	0.162226	0.355233	0.305207
COL6A1	1.24622	1.40688	0.711433	0.147866	0.99875	-0.174939	1.53115	0.961294	1.65365	1.16012
COL6A2	1.95158	1.00722	0.293405	0.532532	0.99875	0.954266	1.61531	2.28786	1.58525	0.429186
COASY	0.517808	0.265419	0.24954	0.60286	0.99875	0.964144	0.477224	0.558393	0.417261	0.113578
CFL1	0.517147	0.413022	0.641809	0.192594	0.99875	0.324356	0.68664	0.347654	0.503041	0.323002
CFL2	0.54179	0.441013	0.799564	0.0971467	0.99875	0.296914	0.831961	0.25162	0.633685	0.24834
COG2	0.314918	0.389668	0.256224	0.591381	0.99875	-0.307268	0.362017	0.267819	0.395835	0.3835
COMMD1	0.339299	2.90306	0.382407	0.417474	0.99875	-3.09695	0.294154	0.384443	0.594852	5.21127
COMMD8	0.470656	0.301826	0.557697	0.253601	0.99875	0.640955	0.709548	0.231763	0.340922	0.26273
COMT	0.597602	0.661796	0.908996	0.0414382	0.99875	-0.147201	0.766073	0.429131	1.12907	0.19452
COPA	0.496083	0.497113	0.99365	0.00276665	0.99875	-0.00299165	0.600574	0.391591	0.544331	0.449894
COPB1	0.527425	0.514543	0.904732	0.0434799	0.99875	0.0356738	0.622082	0.432767	0.504601	0.524485
COPB2	0.475496	0.432289	0.839471	0.0759945	0.99875	0.137437	0.597048	0.353943	0.575513	0.289065
ARCN1	0.420235	0.732342	0.00598344	2.22305	0.99875	-0.801322	0.404236	0.436233	0.714116	0.750567
COPE	0.5796	0.59251	0.960884	0.017329	0.99875	-0.0317819	0.706542	0.452658	0.78813	0.39689
COPG1	0.521707	0.574922	0.860501	0.0652487	0.99875	-0.140125	0.319049	0.724366	0.748911	0.400932
COPZ1	0.646797	0.787048	0.566776	0.246588	0.99875	-0.283139	0.621016	0.672578	0.582345	0.991751
CORO1B	0.576552	0.355889	0.408003	0.389337	0.99875	0.696023	0.715237	0.437868	0.194987	0.516791
CORO1C	0.335308	0.410058	0.0891514	1.04987	0.99875	-0.29034	0.337268	0.333348	0.433929	0.386187
CORO7	0.541602	0.444919	0.723572	0.140518	0.99875	0.283688	0.672161	0.411043	0.643528	0.246311
COTL1	0.380173	0.419498	0.828126	0.0819034	0.99875	-0.142009	0.375903	0.384442	0.578822	0.260174
COX17	0.853014	0.834574	0.897088	0.0471652	0.99875	0.0315288	0.978401	0.727628	0.821902	0.847247
MT-CO2	0.366678	0.946321	0.413628	0.38339	0.99875	-1.36781	0.393719	0.339637	1.51189	0.380755
MT-CO3	0.500352	1.36246	0.423222	0.373431	0.99875	-1.4452	0.320982	0.679722	2.20702	0.517906
COX4I1	0.580214	0.839142	0.0907943	1.04194	0.99875	-0.53233	0.502959	0.657469	0.871714	0.806569
COX5A	0.627007	2.99045	0.360169	0.443494	0.99875	-2.25381	0.835291	0.418723	0.993961	4.98694
COX5B	0.513024	1.03801	0.387483	0.411747	0.99875	-1.01673	0.552326	0.473722	1.51546	0.560562
CIAPIN1	0.354907	0.623991	0.303607	0.517688	0.99875	-0.814086	0.420873	0.288941	0.808644	0.439338
CPNE1	0.407974	0.323352	0.573337	0.24159	0.99875	0.335372	0.440829	0.37512	0.445861	0.200843
CPNE3	0.550117	0.512336	0.899304	0.0460937	0.99875	0.102647	0.762146	0.338088	0.669546	0.355127
CPNE7	0.527589	0.550783	0.937741	0.0279169	0.99875	-0.0620679	0.762146	0.293032	0.669546	0.432019
CAPNS1	0.287173	0.432948	0.20867	0.680541	0.99875	-0.592276	0.366752	0.207593	0.429864	0.436032
CPPED1	0.224478	0.400581	0.533951	0.272498	0.99875	-0.835519	0.191117	0.25784	0.634614	0.166548
NUDT21	0.388501	0.424106	0.700016	0.154892	0.99875	-0.126507	0.422048	0.354953	0.4968	0.351412
CPSF7	0.286783	0.648852	0.247153	0.607033	0.99875	-1.17793	0.408309	0.165257	0.460881	0.836823
CPT1A	0.353914	0.969173	0.156974	0.804171	0.99875	-1.45336	0.27843	0.429398	1.23629	0.702058
CREB1	1.05034	1.0965	0.850545	0.0703029	0.99875	-0.0620411	0.887203	1.21348	0.955062	1.23793
CRIP2	0.318971	0.413937	0.587996	0.230625	0.99875	-0.375984	0.461996	0.175947	0.373948	0.453925
CRK	0.467071	0.45549	0.96189	0.0168744	0.99875	0.0362229	0.608825	0.325316	0.616775	0.294204
CRKL	0.77188	0.622787	0.714012	0.146295	0.99875	0.309638	1.05547	0.488291	0.833389	0.412185
CRTC1	1.12201	0.930221	0.487433	0.312085	0.99875	0.270439	0.952825	1.29119	1.08184	0.778603
CRYAB	0.483437	0.554968	0.836786	0.0773857	0.99875	-0.199079	0.55893	0.407943	0.851249	0.258688
C19orf25	0.862347	0.609371	0.627194	0.202598	0.99875	0.500948	1.28266	0.442035	0.756237	0.462504
CSDE1	0.718472	0.461236	0.731661	0.13569	0.99875	0.639427	1.3677	0.0692458	0.531223	0.391249
CSNK2A1	0.737985	0.760313	0.965134	0.0154122	0.99875	-0.0430002	0.97898	0.49699	1.14334	0.377281
CSNK2B	0.53289	0.636754	0.816017	0.0883007	0.99875	-0.256898	0.51471	0.55107	1.0287	0.244806
GPS1	0.308855	0.402727	0.757131	0.120829	0.99875	-0.382871	0.341569	0.276141	0.665823	0.139631
COPS2	0.7697	0.433782	0.3915	0.407268	0.99875	0.827326	1.07899	0.46041	0.416602	0.450962
COPS4	0.425971	0.824733	0.52981	0.27588	0.99875	-0.953173	0.460141	0.391801	1.35289	0.296573
COPS5	0.274541	0.535643	0.0626256	1.20325	0.99875	-0.96425	0.32952	0.219562	0.576681	0.494605
COPS7A	0.460466	0.315021	0.499249	0.301683	0.99875	0.547646	0.631505	0.289428	0.363503	0.26654
COPS8	0.244298	0.425278	0.246365	0.608422	0.99875	-0.799763	0.355641	0.132956	0.433036	0.417521
CSPG4	0.749572	0.814791	0.861613	0.0646876	0.99875	-0.120364	0.872095	0.627048	1.12125	0.508335
CSRP1	0.331102	0.291254	0.702167	0.15356	0.99875	0.184998	0.326789	0.335414	0.201044	0.381463
CSRP2	0.179278	0.571003	0.00243014	2.61437	0.941274	-1.6713	0.179413	0.179142	0.590349	0.551658
CSTF2	0.662584	0.565594	0.435107	0.361404	0.99875	0.228337	0.578284	0.746884	0.511466	0.619722
CSTF3	0.643482	0.815658	0.271734	0.565856	0.99875	-0.342065	0.751359	0.535605	0.777092	0.854225
CSTF2T	1.02606	0.703957	0.516732	0.286735	0.99875	0.543554	1.43309	0.619028	0.771534	0.636381
CTTNBP2NL	0.917107	0.970473	0.893693	0.0488117	0.99875	-0.0815986	1.22497	0.609243	0.79785	1.1431
CTNNBL1	0.984733	0.974603	0.969461	0.0134696	0.99875	0.0149174	0.986238	0.983228	1.20903	0.740173
CTBP1	0.358663	0.970603	0.448223	0.348506	0.99875	-1.43625	0.237158	0.480169	1.61324	0.327968
CTBP2	0.917099	0.524807	0.255179	0.593156	0.99875	0.805289	0.773397	1.0608	0.727553	0.322062
SLC44A2	0.617017	0.992255	0.672837	0.17209	0.99875	-0.685402	0.242743	0.99129	0.323479	1.66103
CTNNA1	0.835464	0.867292	0.590473	0.2288	0.99875	-0.053939	0.841304	0.829625	0.917085	0.817498
CTNNB1	1.22853	0.970063	0.582489	0.234712	0.99875	0.34078	1.57433	0.882731	1.16664	0.77349
CTNND1	0.564308	0.617969	0.839511	0.0759736	0.99875	-0.131051	0.732251	0.396366	0.779997	0.455941
SLC7A2	0.165627	0.206793	0.655613	0.183353	0.99875	-0.320251	0.244974	0.0862802	0.205772	0.207815
CTR9	0.710334	0.994737	0.336061	0.473582	0.99875	-0.485818	0.485016	0.935652	1.01785	0.971629
CUL2	0.532662	0.659015	0.724085	0.14021	0.99875	-0.30709	0.755184	0.310141	0.441398	0.876632
CUL4A	0.790203	2.26767	0.440747	0.355811	0.99875	-1.52091	1.12651	0.453893	0.756001	3.77933
CUL4B	1.00832	0.925289	0.862184	0.0644001	0.99875	0.123985	1.429	0.587646	0.892245	0.958334
COX7A2	0.741829	0.531715	0.50557	0.296219	0.99875	0.480433	0.842787	0.64087	0.290821	0.772608
CYB5A	0.425092	0.42069	0.981509	0.00810589	0.99875	0.0150163	0.357441	0.492743	0.266598	0.574783
CACYBP	0.541636	0.772732	0.358837	0.445103	0.99875	-0.512645	0.73714	0.346131	0.76716	0.778304
CYBRD1	0.505696	0.655817	0.592062	0.227632	0.99875	-0.375022	0.585266	0.426127	0.431959	0.879674
CYCS	0.384172	0.346787	0.819019	0.086706	0.99875	0.147703	0.419268	0.349076	0.486089	0.207486
CYFIP1	0.607251	0.571783	0.93244	0.0303791	0.99875	0.0868259	0.923076	0.291426	0.765256	0.378309
CYRIA	0.769827	0.785783	0.92033	0.0360566	0.99875	-0.0295969	0.898588	0.641065	0.727916	0.843649
CYRIB	0.208448	0.731396	0.3087	0.510463	0.99875	-1.81096	0.196683	0.220214	0.34507	1.11772
CSTB	1.496	0.579601	0.19245	0.715682	0.99875	1.36798	1.47349	1.51851	0.10687	1.05233
SPECC1L	0.412251	0.747447	0.140851	0.85124	0.99875	-0.858448	0.507774	0.316729	0.643498	0.851396
CZIB	0.16969	0.291168	0.524235	0.280474	0.99875	-0.778945	0.327143	0.0122381	0.270498	0.311838
DNAAF10	2.57847	2.37417	0.872776	0.0590974	0.99875	0.119091	1.46944	3.6875	2.57037	2.17798
DAB2	1.19264	0.977947	0.732128	0.135413	0.99875	0.286331	1.46996	0.915322	1.4483	0.507594
DBNL	0.533233	0.425565	0.604376	0.218693	0.99875	0.325388	0.702149	0.364317	0.477559	0.373571
DYNC1I2	0.63935	0.460323	0.138467	0.858652	0.99875	0.473959	0.569972	0.708728	0.487744	0.432901
DYNC1LI1	0.476646	0.436664	0.760613	0.118836	0.99875	0.126396	0.565256	0.388036	0.509443	0.363885
DYNC1LI2	0.342456	0.371164	0.86457	0.0631999	0.99875	-0.116137	0.428777	0.256135	0.250321	0.492007
DCBLD2	1.66518	1.12166	0.526604	0.278516	0.99875	0.570037	1.80903	1.52132	0.42117	1.82216
DCPS	0.592591	0.61104	0.95141	0.0216322	0.99875	-0.044231	0.82341	0.361772	0.74756	0.474521
DCTN1	0.46773	0.448715	0.91985	0.0362829	0.99875	0.0598772	0.430758	0.504702	0.611795	0.285635
DCTN2	0.378421	0.402007	0.810528	0.091232	0.99875	-0.0872293	0.390236	0.366605	0.487624	0.316389
DCTN4	0.466558	0.457414	0.938566	0.0275354	0.99875	0.0285576	0.570149	0.362967	0.439941	0.474886
UROD	0.767631	0.719123	0.914337	0.0388937	0.99875	0.0941749	0.896187	0.639075	1.09678	0.341463
DDAH1	0.654838	0.505518	0.712795	0.147035	0.99875	0.373374	0.885269	0.424406	0.239239	0.771797
DDAH2	0.427247	0.525648	0.374297	0.426784	0.99875	-0.299024	0.513945	0.34055	0.528501	0.522794
DDB1	0.538532	0.660282	0.268123	0.571665	0.99875	-0.294051	0.58769	0.489374	0.596968	0.723596
DDRGK1	0.589111	0.656613	0.926314	0.0332417	0.99875	-0.156502	0.0395914	1.13863	0.996228	0.316997
DDX1	0.757909	0.608021	0.645837	0.189877	0.99875	0.317904	1.03765	0.478171	0.616429	0.599612
DDX17	0.677129	0.645905	0.858738	0.0661395	0.99875	0.0681085	0.811331	0.542927	0.722916	0.568894
DDX18	0.928697	0.867484	0.950465	0.0220638	0.99875	0.0983702	0.372744	1.48465	1.54022	0.194745
DDX21	0.86209	0.71652	0.64629	0.189573	0.99875	0.266832	1.11595	0.608229	0.814737	0.618303
DDX27	0.778935	1.52156	0.470451	0.327486	0.99875	-0.965975	1.32619	0.231677	0.882744	2.16037
DDX3X	0.147069	0.57143	0.186555	0.729193	0.99875	-1.95808	0.203851	0.0902875	0.778339	0.36452
DDX3Y	0.147069	0.57143	0.186555	0.729193	0.99875	-1.95808	0.203851	0.0902875	0.778339	0.36452
DDX42	0.553842	1.04158	0.235527	0.62796	0.99875	-0.911226	0.820132	0.287553	1.1585	0.924658
DDX46	0.298661	0.723656	0.0478469	1.32015	0.99875	-1.27679	0.368445	0.228877	0.657062	0.790249
DDX5	0.902264	1.27116	0.453651	0.343278	0.99875	-0.494528	0.975959	0.828569	0.878125	1.6642
DDX50	0.87402	0.77992	0.884142	0.0534781	0.99875	0.16434	1.11595	0.632088	1.29652	0.26332
DDX6	0.579515	0.540846	0.916083	0.038065	0.99875	0.0996281	0.895698	0.263331	0.467025	0.614666
DECR1	0.381865	0.593298	0.272905	0.563989	0.99875	-0.635696	0.447907	0.315823	0.468533	0.718063
DEK	0.429024	0.930063	0.378502	0.421932	0.99875	-1.11627	0.426047	0.432	0.483483	1.37664
DENR	0.471589	0.303232	0.505592	0.2962	0.99875	0.637107	0.66615	0.277027	0.380378	0.226086
DERL2	0.37162	0.703167	0.0343936	1.46352	0.99875	-0.920039	0.314152	0.429088	0.729291	0.677043
DES	0.269157	0.317606	0.521253	0.282952	0.99875	-0.238786	0.328867	0.209448	0.337143	0.298068
DAGLB	0.140415	0.673989	0.0561336	1.25078	0.99875	-2.26303	0.197977	0.0828536	0.555153	0.792824
HSD17B12	0.81782	0.55033	0.280914	0.551426	0.99875	0.571487	0.649477	0.986163	0.479111	0.621549
HSD17B4	0.325362	0.55509	0.475922	0.322464	0.99875	-0.770674	0.459724	0.191001	0.78232	0.32786
GLUD1	0.419388	0.490126	0.626463	0.203105	0.99875	-0.224866	0.533581	0.305195	0.539003	0.441249
QDPR	0.476212	0.380358	0.55513	0.255605	0.99875	0.324247	0.444806	0.507618	0.513144	0.247571
DHRS1	0.662269	1.18957	0.705343	0.151599	0.99875	-0.844948	0.914237	0.410302	0.00689759	2.37224
SORD	0.439019	0.241926	0.567645	0.245923	0.99875	0.859716	0.72264	0.155397	0.178367	0.305485
DHX15	0.487387	0.737222	0.212684	0.672266	0.99875	-0.597031	0.605742	0.369032	0.665592	0.808852
DHX29	0.115152	0.182375	0.451761	0.345092	0.99875	-0.663369	0.130689	0.0996156	0.253203	0.111548
DHX30	0.677963	0.564688	0.522833	0.281637	0.99875	0.263753	0.749613	0.606314	0.693638	0.435738
DHX36	0.655025	1.24559	0.463402	0.334042	0.99875	-0.927211	0.461961	0.848088	0.617916	1.87327
DHX9	0.520461	0.583453	0.698422	0.155882	0.99875	-0.164826	0.379701	0.66122	0.579323	0.587583
DIAPH3	1.17238	4.57439	0.177095	0.751794	0.99875	-1.96414	1.05485	1.2899	2.9176	6.23117
DIP2B	1.19593	0.910547	0.437873	0.358651	0.99875	0.39333	1.01838	1.37348	1.14851	0.672583
DNAJB11	0.373483	0.402144	0.860548	0.0652247	0.99875	-0.106671	0.235036	0.51193	0.441421	0.362867
DNAJC10	0.748677	1.167	0.269768	0.569009	0.99875	-0.640385	0.756273	0.741082	0.890356	1.44364
DNAJC13	0.385904	0.630136	0.557185	0.254001	0.99875	-0.707422	0.45074	0.321067	0.28652	0.973753
DNAJC21	0.5522	0.378026	0.621647	0.206456	0.99875	0.546704	0.784126	0.320273	0.570384	0.185668
DLD	0.555033	0.59616	0.693808	0.15876	0.99875	-0.103126	0.635288	0.474778	0.554518	0.637802
DYNLRB1	0.822573	0.816087	0.964531	0.015684	0.99875	0.0114195	0.949677	0.695468	0.839305	0.792869
DNAJA1	1.16932	0.939346	0.47972	0.319013	0.99875	0.31594	1.37509	0.963548	0.769334	1.10936
DNAJA2	0.683241	1.48084	0.364635	0.438142	0.99875	-1.11595	0.94396	0.422521	0.846899	2.11478
DNAJA3	0.596964	0.959956	0.232066	0.634389	0.99875	-0.685325	0.794629	0.399299	0.877718	1.04219
DNAJB4	0.58667	0.488718	0.483184	0.315887	0.99875	0.263547	0.601367	0.571973	0.374931	0.602505
DNAJB6	1.64831	1.72844	0.58308	0.234272	0.99875	-0.0684806	1.54558	1.75104	1.65985	1.79702
DNAJC3	0.357623	0.130215	0.094509	1.02453	0.99875	1.45755	0.282528	0.432718	0.136542	0.123887
DNAJC5	1.18136	0.618508	0.559641	0.252091	0.99875	0.933588	1.98152	0.381207	0.753451	0.483564
DNAJC7	0.922499	1.91728	0.20145	0.695833	0.99875	-1.05544	0.75388	1.09112	1.41459	2.41998
DNAJC8	0.718832	0.501802	0.747742	0.126248	0.99875	0.518538	1.30749	0.130177	0.507708	0.495896
DNAJC9	0.319063	0.601094	0.435511	0.361001	0.99875	-0.913752	0.377163	0.260962	0.886865	0.315323
LIG1	0.778779	0.721008	0.874788	0.0580974	0.99875	0.111197	0.68061	0.876948	1.02944	0.412579
DNM1L	0.672492	0.60536	0.852927	0.0690883	0.99875	0.151724	0.966187	0.378797	0.730517	0.480203
DNMT1	1.23899	1.64854	0.525453	0.279466	0.99875	-0.412023	1.49598	0.982002	2.12024	1.17684
DNASE2	1.85016	0.89494	0.515523	0.287752	0.99875	1.04778	3.04684	0.653475	1.13037	0.659513
DNASE1L1	0.871404	1.25797	0.000307884	3.51161	0.320172	-0.52968	0.878043	0.864764	1.25657	1.25936
DOCK10	0.625683	0.980983	0.449406	0.347361	0.99875	-0.648795	0.997299	0.254067	0.897374	1.06459
DOCK1	0.417274	0.441111	0.885328	0.0528958	0.99875	-0.0801473	0.534209	0.300339	0.528562	0.353661
DOHH	0.160256	0.696417	0.243585	0.613349	0.99875	-2.11957	0.167802	0.152711	1.02417	0.368666
DDT	0.367975	0.569565	0.507051	0.294948	0.99875	-0.630252	0.214086	0.521865	0.768607	0.370524
APPL1	0.289068	0.504981	0.193312	0.713741	0.99875	-0.80482	0.209756	0.36838	0.426116	0.583846
APPL2	0.595257	1.25892	0.430216	0.366313	0.99875	-1.0806	0.485623	0.704892	1.92681	0.591019
DPM1	0.496689	0.255934	0.19057	0.719944	0.99875	0.956572	0.492827	0.500552	0.379378	0.132491
DPP3	0.353399	0.444568	0.615818	0.210548	0.99875	-0.331105	0.447271	0.259528	0.567813	0.321323
DPP4	0.382179	0.350879	0.870038	0.0604618	0.99875	0.123275	0.480272	0.284085	0.213438	0.488319
DPP9	0.533261	1.21661	0.309187	0.509779	0.99875	-1.18996	0.0805173	0.986004	0.991235	1.44199
DPY30	0.45677	3.26517	0.181299	0.741605	0.99875	-2.83762	0.827431	0.0861085	1.92257	4.60777
CRMP1	0.574636	0.599834	0.951418	0.0216288	0.99875	-0.0619162	0.214043	0.935229	0.535271	0.664398
DPYSL2	0.36453	0.463476	0.193715	0.712838	0.99875	-0.346455	0.415419	0.313641	0.470185	0.456767
DPYSL3	0.604366	0.537546	0.686763	0.163193	0.99875	0.169034	0.523362	0.685369	0.655693	0.419398
DBN1	0.480433	0.396783	0.590498	0.228782	0.99875	0.275986	0.563603	0.397264	0.498998	0.294569
DRG1	0.493007	0.615599	0.443077	0.353521	0.99875	-0.320381	0.613045	0.37297	0.567602	0.663596
DRG2	0.436847	0.736832	0.268708	0.57072	0.99875	-0.754209	0.633502	0.240191	0.715192	0.758472
ADAR	0.995207	1.22234	0.625599	0.203704	0.99875	-0.296576	1.23813	0.752282	0.907366	1.53731
DTX3L	1.87968	0.526183	0.328961	0.482856	0.99875	1.83685	2.93327	0.826086	0.435953	0.616413
DUT	0.807877	1.02084	0.507052	0.294948	0.99875	-0.337556	0.976232	0.639522	1.22652	0.815167
DDX39A	0.564382	0.414147	0.505585	0.296206	0.99875	0.44653	0.739892	0.388872	0.478005	0.350288
DDX39B	0.349502	0.509011	0.135267	0.868809	0.99875	-0.542396	0.310132	0.388872	0.561367	0.456654
DYNC1H1	0.482795	0.44318	0.715655	0.145296	0.99875	0.123517	0.535044	0.430546	0.521859	0.364502
DNM2	0.773916	0.448999	0.274005	0.562241	0.99875	0.785464	0.990179	0.557652	0.424632	0.473366
DHFR	0.833589	0.849542	0.952651	0.0210664	0.99875	-0.0273503	0.955103	0.712074	0.644921	1.05416
DYSF	0.626026	0.719327	0.888805	0.0511935	0.99875	-0.200427	0.398853	0.853198	0.175205	1.26345
DST	1.07571	1.28793	0.391268	0.407525	0.99875	-0.259769	0.965505	1.18592	1.44951	1.12636
EPB41L2	0.419112	0.430272	0.89776	0.0468395	0.99875	-0.0379113	0.365178	0.473046	0.37563	0.484914
EPB41L5	2.44214	1.66586	0.550693	0.259091	0.99875	0.551875	3.45267	1.4316	2.07819	1.25353
ECE1	1.19375	1.14103	0.915092	0.0385351	0.99875	0.0651625	0.866227	1.52127	0.851042	1.43102
ECH1	0.420171	0.740819	0.411679	0.385441	0.99875	-0.818144	0.352155	0.488186	0.436695	1.04494
HADHA	0.339258	0.390876	0.498711	0.302151	0.99875	-0.20433	0.390301	0.288215	0.427808	0.353944
HADHB	0.468945	0.450648	0.9238	0.0344222	0.99875	0.0574184	0.469654	0.468237	0.619943	0.281353
ECHDC1	0.480593	0.287062	0.266659	0.574044	0.99875	0.743455	0.460017	0.501169	0.412249	0.161874
ECHS1	0.277114	0.383602	0.597552	0.223624	0.99875	-0.46913	0.226664	0.327563	0.547283	0.21992
ECI1	0.344578	0.230293	0.335957	0.473717	0.99875	0.58136	0.253825	0.435331	0.223712	0.236874
ECI2	0.454597	1.21074	0.153925	0.812689	0.99875	-1.41323	0.201882	0.707313	0.987997	1.43349
ECM1	0.279587	1.01282	0.0261731	1.58214	0.99875	-1.85701	0.288778	0.270396	1.13348	0.892157
ECPAS	0.744558	0.616891	0.666629	0.176116	0.99875	0.271368	0.709971	0.779145	0.363945	0.869838
EDF1	0.673884	0.72494	0.573822	0.241223	0.99875	-0.105362	0.681765	0.666003	0.648713	0.801167
EDIL3	5.60515	4.44641	0.853094	0.069003	0.99875	0.334113	9.78787	1.42243	8.04377	0.849047
EEA1	0.408269	0.229383	0.331607	0.479376	0.99875	0.831764	0.536464	0.280074	0.287526	0.171239
EEF1A1	0.481768	0.330624	0.58709	0.231296	0.99875	0.543149	0.715095	0.248442	0.364263	0.296984
EEF1D	0.230627	0.356626	0.397931	0.400192	0.99875	-0.628852	0.296818	0.164436	0.258752	0.4545
EEF1G	0.327941	0.3543	0.274929	0.56078	0.99875	-0.111536	0.343563	0.312319	0.362628	0.345972
EEF2	0.435947	0.422165	0.884806	0.0531519	0.99875	0.0463462	0.482747	0.389148	0.352365	0.491965
EFHD2	0.626897	0.712274	0.434342	0.362168	0.99875	-0.184203	0.670281	0.583514	0.635699	0.788849
EFL1	0.501859	0.983617	0.420907	0.375814	0.99875	-0.970814	0.670926	0.332792	0.534825	1.43241
TSFM	0.525523	0.51685	0.983092	0.00740574	0.99875	0.0240087	0.862594	0.188451	0.650689	0.38301
ENG	1.24632	1.40065	0.633198	0.198461	0.99875	-0.16843	1.41077	1.08187	1.62329	1.17802
EHD1	0.328719	0.47809	0.535997	0.270838	0.99875	-0.540427	0.482047	0.175392	0.609051	0.34713
EHD2	0.731278	0.87702	0.446732	0.349953	0.99875	-0.26219	0.73644	0.726115	0.721945	1.03209
EHD4	0.37294	0.600414	0.418402	0.378406	0.99875	-0.687013	0.160303	0.585577	0.526927	0.6739
EIF2B1	0.515162	0.66237	0.56489	0.248036	0.99875	-0.362611	0.528785	0.50154	0.447403	0.877337
EIF2B2	0.870859	0.891086	0.938201	0.0277042	0.99875	-0.0331246	1.08784	0.653883	0.970313	0.811858
EIF2B4	0.336456	0.582403	0.0528184	1.27721	0.99875	-0.791602	0.292682	0.38023	0.621787	0.54302
EIF2B3	0.432945	0.452623	0.643782	0.191261	0.99875	-0.0641236	0.42658	0.439311	0.488561	0.416684
EIF1B	1.28575	1.16702	0.593036	0.226919	0.99875	0.139783	1.4416	1.1299	1.27295	1.06109
EIF2A	0.512942	0.316826	0.196532	0.706566	0.99875	0.695107	0.614544	0.41134	0.332176	0.301475
EIF2D	0.272748	1.50363	0.231394	0.635648	0.99875	-2.46281	0.0368422	0.508654	0.818701	2.18857
EIF3A	0.593092	0.665288	0.844973	0.0731572	0.99875	-0.165722	0.81914	0.367044	0.899237	0.431338
EIF3B	0.518756	0.329356	0.526028	0.278991	0.99875	0.655405	0.421022	0.61649	0.558162	0.100551
EIF3C	0.410883	0.449697	0.786163	0.104487	0.99875	-0.130226	0.516653	0.305113	0.517025	0.38237
EIF3D	0.506454	0.908569	0.0433433	1.36308	0.99875	-0.843166	0.528536	0.484372	0.992261	0.824877
EIF3E	0.451443	0.232514	0.308348	0.510959	0.99875	0.957227	0.530825	0.372062	0.373331	0.091697
EIF3F	0.468059	0.520271	0.725573	0.139319	0.99875	-0.152574	0.585105	0.351013	0.575378	0.465165
EIF3G	0.834119	0.661197	0.582639	0.2346	0.99875	0.335173	0.893632	0.774606	0.920694	0.401699
EIF3H	0.375384	0.426307	0.829596	0.0811335	0.99875	-0.183525	0.515154	0.235615	0.271972	0.580642
EIF3I	0.949813	0.686809	0.277382	0.556921	0.99875	0.467735	1.03861	0.861017	0.840962	0.532656
EIF3J	0.421569	0.275715	0.427075	0.369496	0.99875	0.612592	0.420944	0.422194	0.423255	0.128175
EIF3L	0.327155	0.41529	0.719721	0.142836	0.99875	-0.344144	0.540595	0.113715	0.414883	0.415698
EIF3M	0.297408	0.354975	0.505959	0.295885	0.99875	-0.255278	0.287173	0.307642	0.284073	0.425878
EIPR1	0.21708	0.487273	0.273907	0.562397	0.99875	-1.1665	0.194036	0.240124	0.307821	0.666725
ELAVL1	0.447165	0.366748	0.208412	0.681076	0.99875	0.286019	0.489466	0.404865	0.378472	0.355024
ELMOD2	0.456014	0.629943	0.608968	0.215405	0.99875	-0.466145	0.483001	0.429027	0.918159	0.341728
ELMO2	0.868259	0.565321	0.327309	0.485042	0.99875	0.619055	1.07421	0.662308	0.679778	0.450864
ELOB	0.570841	0.100785	0.0304937	1.51579	0.99875	2.50181	0.49863	0.643052	0.0578376	0.143732
ELOC	0.485059	0.456551	0.882506	0.0542822	0.99875	0.0873858	0.571044	0.399074	0.603646	0.309456
EML4	0.444494	0.411578	0.465364	0.332207	0.99875	0.111	0.422775	0.466214	0.441273	0.381882
EMC4	0.637792	0.444456	0.318165	0.497348	0.99875	0.521048	0.76513	0.510455	0.371675	0.517236
EMC7	1.13762	1.33549	0.632959	0.198624	0.99875	-0.231347	0.944954	1.33029	1.63317	1.03781
ENAH	0.477891	0.739751	0.240763	0.618411	0.99875	-0.630356	0.628231	0.327551	0.790642	0.688859
ENO1	0.279633	0.400248	0.334675	0.475376	0.99875	-0.517358	0.288675	0.270591	0.49552	0.304976
ENO3	0.263292	0.269667	0.974177	0.011362	0.99875	-0.0345135	0.327147	0.199437	0.432065	0.107269
ENO2	0.468996	0.401812	0.703502	0.152735	0.99875	0.223054	0.342107	0.595884	0.316288	0.487335
ENOPH1	0.693959	0.809685	0.258284	0.587902	0.99875	-0.22251	0.623592	0.764325	0.786791	0.832578
HSP90B1	0.550641	0.432466	0.569617	0.244417	0.99875	0.348524	0.610401	0.490881	0.267714	0.597218
ENPP1	1.2053	0.797616	0.674151	0.171243	0.99875	0.595631	2.00692	0.403686	1.03636	0.558867
ENSA	0.702316	0.477947	0.593638	0.226479	0.99875	0.55527	1.05061	0.354026	0.555102	0.400791
EPS15L1	0.82023	0.471042	0.494089	0.306194	0.99875	0.800172	1.24096	0.399503	0.456139	0.485946
EPG5	0.729507	0.569449	0.712883	0.146982	0.99875	0.357356	0.637552	0.821463	0.935672	0.203226
EPHA2	0.750592	1.27415	0.554479	0.256115	0.99875	-0.763439	0.641317	0.859867	0.53828	2.01003
EPPK1	0.443115	0.408921	0.77827	0.10887	0.99875	0.115861	0.450785	0.435445	0.514977	0.302865
EPM2AIP1	0.572924	0.895272	0.423456	0.373192	0.99875	-0.643982	0.539604	0.606244	0.573972	1.21657
EPN1	0.426693	0.452381	0.848249	0.0714767	0.99875	-0.0843395	0.308542	0.544844	0.458518	0.446244
EPN3	0.534212	0.537228	0.991444	0.00373165	0.99875	-0.00812277	0.536332	0.532091	0.287959	0.786497
EPS15	0.681379	0.500619	0.31983	0.495081	0.99875	0.444746	0.761379	0.601379	0.388474	0.612763
EPS8	0.505506	0.614484	0.667855	0.175318	0.99875	-0.281647	0.704385	0.306627	0.705778	0.523189
ERAP1	0.714468	0.520069	0.564397	0.248416	0.99875	0.458166	0.921509	0.507426	0.71454	0.325597
ERBB2	0.23964	0.525476	0.11589	0.935952	0.99875	-1.13275	0.296603	0.182677	0.435106	0.615846
ETF1	0.270679	0.604875	0.10555	0.976543	0.99875	-1.16005	0.221948	0.31941	0.497253	0.712497
GSPT1	0.610888	1.06431	0.528132	0.277258	0.99875	-0.800941	0.883424	0.338351	0.53083	1.59779
ERH	0.490502	0.589382	0.62655	0.203044	0.99875	-0.264943	0.650602	0.330403	0.656704	0.52206
ERLIN1	0.579955	1.06188	0.289962	0.537659	0.99875	-0.872606	0.440513	0.719397	0.754035	1.36972
ERLIN2	0.504825	1.06173	0.245527	0.6099	0.99875	-1.07256	0.654794	0.354856	0.753733	1.36972
ERO1A	0.299715	0.341476	0.881705	0.0546766	0.99875	-0.188191	0.321231	0.278199	0.0945402	0.588411
ERP29	0.60051	0.452985	0.317587	0.498137	0.99875	0.406723	0.594366	0.606654	0.564554	0.341417
ERP44	0.459165	0.520323	0.782121	0.106726	0.99875	-0.180394	0.516698	0.401633	0.705296	0.335351
ESD	0.881082	0.376722	0.331435	0.479601	0.99875	1.22578	0.498395	1.26377	0.272245	0.481198
ESYT1	0.355346	0.413106	0.618303	0.208799	0.99875	-0.217288	0.451313	0.259379	0.389194	0.437019
ESYT2	0.407471	0.368664	0.534477	0.272071	0.99875	0.144389	0.459248	0.355693	0.36229	0.375039
ETFA	0.452885	0.409146	0.836755	0.0774017	0.99875	0.146531	0.609105	0.296665	0.511781	0.30651
ETHE1	0.449907	0.459294	0.96625	0.0149103	0.99875	-0.0297892	0.361854	0.53796	0.635014	0.283573
EWSR1	0.556566	0.559105	0.987242	0.00557644	0.99875	-0.00656701	0.649018	0.464113	0.665195	0.453014
EXOC1	0.88551	0.721776	0.374699	0.426318	0.99875	0.294959	0.906336	0.864685	0.864759	0.578792
EXOC4	0.437834	0.370185	0.3714	0.430158	0.99875	0.242137	0.409246	0.466423	0.422006	0.318365
EXOC8	0.692968	0.548738	0.74384	0.128521	0.99875	0.336674	1.04415	0.341784	0.706156	0.39132
EXOSC2	0.355836	1.11644	0.0723342	1.14066	0.99875	-1.64962	0.459449	0.252223	1.30652	0.926352
EXOSC6	0.59003	0.696686	0.315681	0.500752	0.99875	-0.239721	0.51566	0.664399	0.727136	0.666236
EXOSC8	0.258706	0.240297	0.911638	0.0401777	0.99875	0.106493	0.405356	0.112055	0.245313	0.235281
EZR	0.245878	0.372815	0.43005	0.366481	0.99875	-0.600519	0.347977	0.143779	0.452318	0.293313
ST13	0.542236	0.757921	0.362859	0.440262	0.99875	-0.483126	0.668251	0.416221	0.892673	0.623169
FAM120A	0.433009	0.491735	0.847638	0.0717894	0.99875	-0.183483	0.657572	0.208447	0.64049	0.34298
FAM162A	0.81543	0.397819	0.459651	0.337572	0.99875	1.03545	0.36536	1.2655	0.4921	0.303539
FAM98B	0.409319	0.373748	0.831137	0.0803273	0.99875	0.13116	0.556131	0.262506	0.373851	0.373645
FABP3	0.937926	1.11472	0.319859	0.495041	0.99875	-0.249135	1.01767	0.858183	1.22333	1.00611
ZMPSTE24	0.91708	0.355712	0.213252	0.671108	0.99875	1.36634	0.614624	1.21954	0.281449	0.429975
FADS2	0.22053	0.385892	0.650551	0.186719	0.99875	-0.807225	0.240631	0.200429	0.698762	0.0730229
FADS3	1.05232	0.678747	0.538519	0.268799	0.99875	0.632633	1.0302	1.07445	0.171411	1.18608
FAM3C	0.3131	0.606403	0.33101	0.480159	0.99875	-0.953655	0.542704	0.083495	0.586979	0.625827
FASN	0.541612	0.538565	0.983729	0.00712439	0.99875	0.00813968	0.660831	0.422394	0.596177	0.480953
FBL	0.258417	0.356301	0.635783	0.196691	0.99875	-0.463395	0.138834	0.378	0.225829	0.486773
GFUS	0.686995	1.7731	0.128523	0.89102	0.99875	-1.3679	0.873447	0.500543	2.16301	1.38319
FDFT1	1.95688	1.48923	0.0442632	1.35396	0.99875	0.393989	1.8567	2.05706	1.47117	1.50729
FEN1	0.345956	0.495414	0.506841	0.295128	0.99875	-0.518047	0.443834	0.248077	0.336749	0.654079
FERMT2	0.435917	0.456244	0.539657	0.267882	0.99875	-0.0657499	0.462203	0.409632	0.465036	0.447452
FGF1	1.07383	1.02817	0.676411	0.169789	0.99875	0.0626865	1.0903	1.05737	0.935212	1.12113
FHAD1	0.721996	0.990116	0.246197	0.608717	0.99875	-0.455607	0.655277	0.788715	0.838914	1.14132
FHL2	0.595453	0.500714	0.365767	0.436795	0.99875	0.250001	0.664379	0.526527	0.456919	0.54451
FN1	0.961436	0.946678	0.970681	0.0129234	0.99875	0.0223169	1.27819	0.644679	1.10867	0.78469
FIP1L1	0.334056	0.232025	0.692106	0.159827	0.99875	0.525811	0.225133	0.442979	0.426545	0.0375039
FIS1	0.994446	0.62459	0.237621	0.624116	0.99875	0.670983	1.176	0.812888	0.496851	0.752329
FKBP10	0.528598	0.55452	0.853507	0.068793	0.99875	-0.0690684	0.593472	0.463723	0.659928	0.449111
FKBP15	0.323045	0.526563	0.132695	0.877145	0.99875	-0.704869	0.402184	0.243906	0.550202	0.502923
FKBP1A	0.443451	0.447721	0.983746	0.00711687	0.99875	-0.0138232	0.607083	0.27982	0.535546	0.359895
FKBP2	0.366118	0.670978	0.16445	0.783966	0.99875	-0.873956	0.341598	0.390638	0.531368	0.810588
FKBP3	0.254974	0.196803	0.472302	0.32578	0.99875	0.373597	0.30412	0.205828	0.241173	0.152434
FKBP4	0.298668	0.603347	0.133113	0.875781	0.99875	-1.01445	0.408259	0.189076	0.661124	0.54557
FKBP5	0.245284	0.215402	0.75974	0.119335	0.99875	0.187418	0.216754	0.273814	0.134943	0.295862
FKBP7	0.687568	2.49533	0.308865	0.510231	0.99875	-1.85965	0.646597	0.728538	1.15925	3.83141
FKBP9	0.699235	0.903198	0.216859	0.663822	0.99875	-0.369265	0.667695	0.730775	0.793108	1.01329
FLII	0.287066	0.166383	0.700977	0.154296	0.99875	0.786879	0.0164426	0.55769	0.196787	0.135979
FLNA	0.387745	0.376563	0.91559	0.0382989	0.99875	0.0422202	0.446942	0.328549	0.448737	0.304388
FLNB	0.313036	0.212091	0.424583	0.372037	0.99875	0.561643	0.407978	0.218093	0.247849	0.176333
FLNC	0.411635	0.389856	0.811128	0.0909106	0.99875	0.078427	0.410116	0.413155	0.469913	0.309798
FMNL1	0.178748	1.8017	0.266394	0.574476	0.99875	-3.33337	0.218734	0.138762	2.86403	0.739376
FNBP4	0.440924	0.463372	0.677352	0.169186	0.99875	-0.0716405	0.455636	0.426212	0.419192	0.507552
FNDC3A	0.866506	1.1069	0.627101	0.202662	0.99875	-0.353246	1.28809	0.444921	1.0727	1.14111
FNTA	0.638547	1.06012	0.139763	0.854607	0.99875	-0.731359	0.724392	0.552702	1.21455	0.90568
FOSL2	0.323435	0.241861	0.850369	0.0703928	0.99875	0.4193	0.636106	0.0107637	0.459838	0.0238835
FDPS	0.378394	0.417665	0.413637	0.383381	0.99875	-0.14246	0.407539	0.349248	0.39272	0.442611
FRMD8P1	1.16248	1.5257	0.545215	0.263432	0.99875	-0.392266	1.28221	1.04275	2.0142	1.0372
FTH1	0.999627	0.89196	0.565732	0.24739	0.99875	0.164411	1.0942	0.905055	0.765491	1.01843
FTL	1.1774	1.36207	0.89466	0.0483418	0.99875	-0.210196	2.27056	0.0842396	1.93182	0.792324
FRYL	0.497341	1.46093	0.0479271	1.31942	0.99875	-1.55458	0.546286	0.448397	1.24757	1.67428
FSCN1	0.366686	0.413288	0.374191	0.426907	0.99875	-0.172602	0.404711	0.328661	0.397768	0.428807
FTO	1.12275	1.44639	0.260091	0.584874	0.99875	-0.365412	1.33072	0.914787	1.45257	1.4402
FUBP1	0.367745	0.407256	0.881653	0.0547025	0.99875	-0.147231	0.596072	0.139417	0.460328	0.354184
KHSRP	0.448844	0.370409	0.505061	0.296656	0.99875	0.277095	0.492221	0.405467	0.457584	0.283234
FUBP3	0.594047	0.620459	0.894105	0.0486114	0.99875	-0.0627572	0.76848	0.419614	0.602368	0.63855
FH	0.358403	0.34812	0.869318	0.0608215	0.99875	0.0419977	0.409158	0.307648	0.369726	0.326513
FUS	0.486917	0.591589	0.743643	0.128635	0.99875	-0.280922	0.648648	0.325185	0.819017	0.364162
FXR1	0.677975	0.552577	0.114007	0.94307	0.99875	0.295056	0.719184	0.636766	0.531238	0.573917
FZD1	0.693195	0.68219	0.882006	0.0545283	0.99875	0.0230875	0.667645	0.718746	0.621891	0.742489
G3BP1	1.16585	0.757377	0.245497	0.609954	0.99875	0.622297	1.36676	0.964941	0.606523	0.908231
G3BP2	1.09229	0.620396	0.340239	0.468216	0.99875	0.816095	1.11247	1.07211	0.999924	0.240867
GAPDH	0.302637	0.512108	0.0619905	1.20767	0.99875	-0.75886	0.307676	0.297598	0.566608	0.457609
G6PD	0.437102	0.28264	0.484297	0.314888	0.99875	0.629005	0.467825	0.40638	0.461476	0.103804
H6PD	0.436962	0.365266	0.55437	0.256201	0.99875	0.258558	0.504361	0.369563	0.441616	0.288916
GPI	0.264739	0.279889	0.520248	0.28379	0.99875	-0.0802862	0.26178	0.267698	0.299257	0.260522
GATD3A	0.448892	0.365231	0.226247	0.645417	0.99875	0.29756	0.471314	0.42647	0.408161	0.3223
GALE	0.516956	0.748186	0.413101	0.383944	0.99875	-0.533357	0.396177	0.637734	0.93869	0.557683
GALK1	0.454621	0.842024	0.134259	0.872058	0.99875	-0.889197	0.544452	0.36479	0.711603	0.972444
GALNS	0.880579	0.873247	0.986479	0.00591207	0.99875	0.012063	1.04948	0.71168	1.21746	0.529031
GALNT2	1.43739	2.27278	0.609197	0.215242	0.99875	-0.661009	0.969412	1.90536	3.58304	0.962513
GALNT7	0.306531	0.666516	0.0653165	1.18498	0.99875	-1.12061	0.391894	0.221168	0.620851	0.712181
GANAB	0.488934	0.461141	0.762996	0.117478	0.99875	0.0844314	0.557336	0.420533	0.503696	0.418587
GAPVD1	0.559401	0.460923	0.462761	0.334643	0.99875	0.279355	0.666541	0.45226	0.439199	0.482648
GARS1	0.255503	0.426997	0.375104	0.425848	0.99875	-0.740886	0.243465	0.26754	0.578019	0.275975
GATC	0.721891	0.85542	0.860235	0.0653829	0.99875	-0.244851	0.748474	0.695309	1.52381	0.187025
GNB2	0.758488	0.660672	0.686429	0.163405	0.99875	0.199191	0.734813	0.782162	0.86878	0.452564
GBF1	1.1396	1.48912	0.655891	0.183169	0.99875	-0.385927	0.763304	1.51591	2.04872	0.929521
GNG12	0.474743	0.343496	0.687322	0.16284	0.99875	0.466852	0.428049	0.521436	0.0654637	0.621528
GBP1	0.935842	0.750389	0.372384	0.429009	0.99875	0.318626	1.00402	0.86766	0.898076	0.602702
GBP2	0.982239	0.802678	0.351644	0.453897	0.99875	0.291253	1.09682	0.86766	0.898076	0.70728
GCN1	0.300829	0.554515	0.0963807	1.01601	0.99875	-0.882282	0.36591	0.235748	0.609241	0.49979
ACBD3	0.385555	0.345029	0.692341	0.15968	0.99875	0.160216	0.473693	0.297416	0.335773	0.354286
GCSH	0.278838	0.331058	0.738518	0.131639	0.99875	-0.247657	0.360403	0.197274	0.440262	0.221855
GDI1	0.474912	0.530401	0.481753	0.317176	0.99875	-0.159421	0.514157	0.435668	0.581901	0.4789
GDI2	0.435606	0.482997	0.285906	0.543776	0.99875	-0.14899	0.464514	0.406698	0.498603	0.467391
ARHGDIA	0.42378	0.424286	0.99729	0.00117869	0.999729	-0.00172435	0.555085	0.292474	0.439842	0.408731
RAP1GDS1	0.540166	0.435392	0.386248	0.413133	0.99875	0.311087	0.63371	0.446621	0.41718	0.453604
GSN	0.421272	0.315487	0.536724	0.270249	0.99875	0.417169	0.540078	0.302465	0.395233	0.235741
GET3	0.482221	0.481557	0.995861	0.0018011	0.999729	0.00199005	0.59272	0.371723	0.507792	0.455321
GET4	0.533684	0.46731	0.855705	0.0676761	0.99875	0.191604	0.53801	0.529357	0.789135	0.145486
GFAP	0.383327	0.486808	0.755066	0.122015	0.99875	-0.344777	0.595456	0.171198	0.289592	0.684025
GFPT1	0.454466	0.716861	0.521638	0.282631	0.99875	-0.657523	0.352278	0.556653	0.391939	1.04178
GFPT2	0.484871	1.01372	0.353341	0.451806	0.99875	-1.06399	0.28547	0.684272	1.40719	0.62026
GGH	0.445734	0.634522	0.0267039	1.57343	0.99875	-0.509489	0.449594	0.441873	0.665769	0.603275
GGT5	0.566488	2.15506	0.509437	0.292909	0.99875	-1.92761	0.357496	0.77548	4.13942	0.170693
GIGYF2	0.271422	0.518457	0.297363	0.526713	0.99875	-0.933687	0.418094	0.124749	0.419566	0.617347
GIPC1	1.01783	0.650974	0.298845	0.524554	0.99875	0.644819	1.26693	0.768721	0.737758	0.56419
GBA	0.548731	0.60057	0.697206	0.156639	0.99875	-0.130233	0.468508	0.628955	0.683489	0.517651
GBE1	0.271199	0.490583	0.43296	0.363553	0.99875	-0.855148	0.0906321	0.451765	0.625396	0.35577
GLOD4	0.376784	0.255522	0.767541	0.114899	0.99875	0.560291	0.639611	0.113958	0.0113321	0.499712
GYPC	0.579499	2.15603	0.163397	0.786757	0.99875	-1.8955	0.360149	0.798849	2.85224	1.45981
GLRX	0.533648	0.542215	0.985269	0.00644503	0.99875	-0.0229759	0.906704	0.160592	0.715125	0.369304
GLRX3	0.493815	0.828863	0.398384	0.399698	0.99875	-0.747163	0.541665	0.445966	0.517964	1.13976
GLS	0.587138	0.519924	0.76566	0.115964	0.99875	0.175398	0.758944	0.415332	0.616655	0.423194
PRKCSH	0.41494	0.476075	0.672332	0.172416	0.99875	-0.198287	0.537605	0.292275	0.498212	0.453938
GYG1	0.361703	0.490547	0.456518	0.340542	0.99875	-0.439587	0.349752	0.373653	0.350339	0.630755
SHMT2	0.252703	0.392473	0.420908	0.375813	0.99875	-0.635148	0.204555	0.300851	0.523015	0.261931
GMFB	0.446201	0.473129	0.924047	0.0343059	0.99875	-0.0845421	0.473785	0.418617	0.72158	0.224679
GMPPA	0.308436	0.206397	0.544077	0.26434	0.99875	0.579555	0.190514	0.426359	0.129366	0.283427
GMPPB	0.133721	0.11648	0.869307	0.0608271	0.99875	0.199144	0.203018	0.0644247	0.177723	0.0552368
GNPNAT1	0.466893	0.783557	0.397948	0.400174	0.99875	-0.746946	0.218117	0.71567	0.945721	0.621394
GNA11	0.381312	2.0673	0.407692	0.389668	0.99875	-2.43871	0.502048	0.260576	0.450098	3.68451
GNA13	1.29264	2.96767	0.496258	0.304293	0.99875	-1.19901	1.93611	0.649166	4.8942	1.04115
GNAI1	2.11428	2.41814	0.902968	0.0443278	0.99875	-0.193731	3.46214	0.766429	4.16181	0.674473
GNAI2	0.549592	0.739165	0.564849	0.248068	0.99875	-0.427535	0.420939	0.678245	0.493453	0.984877
GNAI3	0.677563	0.83219	0.472273	0.325807	0.99875	-0.296558	0.568527	0.786599	0.97033	0.694051
GNAQ	1.4018	0.319622	0.0122182	1.91299	0.99875	2.13284	1.28996	1.51363	0.274147	0.365097
GNAS	0.873526	0.822401	0.793831	0.100272	0.99875	0.0870087	0.960453	0.786599	0.97033	0.674473
GNL1	0.225333	0.174473	0.771668	0.112569	0.99875	0.369052	0.101638	0.349027	0.265103	0.0838432
GNL3	0.809003	0.730096	0.911289	0.0403438	0.99875	0.148059	0.195102	1.4229	0.605167	0.855024
GNS	0.543694	0.465848	0.746201	0.127144	0.99875	0.222936	0.648232	0.439157	0.647732	0.283965
GOLGA3	0.987757	2.07079	0.28943	0.538456	0.99875	-1.06795	0.998259	0.977254	2.82905	1.31253
GOLGA4	1.97611	1.07394	0.525965	0.279043	0.99875	0.879754	3.16018	0.792039	1.11936	1.02851
GOLGB1	0.250609	0.26161	0.926085	0.0333489	0.99875	-0.0619761	0.257038	0.244181	0.366361	0.156859
GOLM1	0.383499	0.448486	0.894939	0.0482067	0.99875	-0.225842	0.547151	0.219846	0.0454727	0.8515
GOPC	2.38703	2.15103	0.894089	0.0486191	0.99875	0.150192	2.70088	2.07319	3.68608	0.615971
GORASP2	0.70262	0.727233	0.914198	0.0389598	0.99875	-0.0496739	0.903618	0.501622	0.70621	0.748257
GPC1	0.277516	0.608631	0.597498	0.223664	0.99875	-1.133	0.266185	0.288847	0.0762567	1.14101
GPD2	0.335441	0.549417	0.396426	0.401837	0.99875	-0.711845	0.458142	0.212739	0.391644	0.70719
GPN1	0.243661	0.249644	0.819176	0.0866228	0.99875	-0.0349931	0.248728	0.238595	0.2272	0.272087
GPATCH8	0.353816	0.683808	0.453843	0.343095	0.99875	-0.95059	0.706037	0.00159541	0.747254	0.620361
GPX1	0.53548	0.613833	0.616664	0.209951	0.99875	-0.197015	0.661419	0.40954	0.658094	0.569573
GPX8	0.246392	0.430131	0.17937	0.746251	0.99875	-0.803825	0.23822	0.254563	0.340027	0.520236
GRIPAP1	1.06058	0.594894	0.034981	1.45617	0.99875	0.834154	1.13303	0.98814	0.647387	0.542401
GRB2	0.965396	0.751277	0.420475	0.37626	0.99875	0.361775	1.13359	0.797203	0.881825	0.62073
GREM1	1.98011	0.981296	0.0903092	1.04427	0.99875	1.01282	2.07111	1.8891	1.29061	0.671985
GRHPR	0.572685	0.539162	0.917846	0.0372303	0.99875	0.0870225	0.444885	0.700485	0.281564	0.79676
HSPA9	0.429563	0.411721	0.935152	0.0291177	0.99875	0.0612013	0.486406	0.37272	0.59735	0.226093
GRPEL1	0.582065	0.429488	0.182232	0.739376	0.99875	0.438561	0.653517	0.510613	0.403793	0.455184
GRSF1	0.945413	1.29865	0.450106	0.346686	0.99875	-0.457996	1.12521	0.765612	0.964577	1.63272
GRWD1	0.524102	0.395733	0.272938	0.563936	0.99875	0.405319	0.609817	0.438387	0.395858	0.395609
GSDME	0.40066	0.340247	0.884614	0.0532462	0.99875	0.235797	0.579113	0.222207	0.0186951	0.661798
GSS	0.270305	0.437527	0.197562	0.704297	0.99875	-0.694785	0.223959	0.316651	0.512254	0.3628
GSR	0.376797	0.552227	0.640859	0.193237	0.99875	-0.551472	0.467115	0.286479	0.861672	0.242781
GSK3B	0.899765	0.522178	0.441051	0.355512	0.99875	0.785006	1.24505	0.554477	0.716242	0.328114
GSTK1	0.466381	0.396391	0.560149	0.251697	0.99875	0.234586	0.490102	0.44266	0.494615	0.298166
GSTM2	0.71397	0.642699	0.742347	0.129393	0.99875	0.151721	0.799086	0.628854	0.473956	0.811442
GSTO1	0.256833	0.340588	0.198576	0.702073	0.99875	-0.407195	0.297618	0.216048	0.357618	0.323557
GSTP1	0.340445	0.37594	0.838073	0.0767181	0.99875	-0.143082	0.455565	0.225325	0.476653	0.275227
COLGALT1	0.338318	0.639877	0.220106	0.657369	0.99875	-0.919413	0.442521	0.234116	0.775628	0.504126
GTF2I	1.11569	1.21537	0.909404	0.0412433	0.99875	-0.123457	1.81521	0.416178	0.882235	1.54851
GTPBP1	0.512649	0.848083	0.130166	0.885502	0.99875	-0.726233	0.63159	0.393708	0.785232	0.910933
GTPBP4	0.483477	1.40876	0.218991	0.659573	0.99875	-1.54291	0.586605	0.38035	1.92168	0.895847
SLC2A1	0.551727	0.790021	0.61074	0.214144	0.99875	-0.517938	0.742575	0.360878	1.14011	0.439932
GMPS	0.893573	1.12886	0.340549	0.467821	0.99875	-0.337212	0.947144	0.840003	1.3108	0.946925
GYS1	0.801503	0.611054	0.206553	0.684968	0.99875	0.391408	0.720032	0.882974	0.674565	0.547543
H1-0	0.268249	0.517845	0.317397	0.498397	0.99875	-0.948945	0.187357	0.349141	0.688603	0.347086
H1-2	0.393682	0.414068	0.678582	0.168397	0.99875	-0.0728371	0.429545	0.357819	0.436816	0.39132
H1-5	0.62644	0.480945	0.607261	0.216625	0.99875	0.381306	0.856125	0.396756	0.553623	0.408266
HS1BP3	0.507574	0.859356	0.592991	0.226952	0.99875	-0.759637	0.718385	0.296763	1.37627	0.342442
H1-10	0.623509	0.55583	0.842881	0.0742338	0.99875	0.165766	0.72313	0.523888	0.839656	0.272005
H2AC4	0.234845	0.344444	0.240109	0.619592	0.99875	-0.552559	0.279396	0.190294	0.393538	0.295349
H2AZ2	0.604122	0.660974	0.83195	0.0799026	0.99875	-0.129752	0.709439	0.498806	0.871962	0.449985
MACROH2A1	0.096982	0.511401	0.0416115	1.38079	0.99875	-2.39867	0.17544	0.0185243	0.549651	0.473151
H2BC3	0.211575	0.28346	0.300526	0.522118	0.99875	-0.421981	0.236171	0.186979	0.329201	0.23772
H2BC4	0.225809	0.26148	0.572156	0.242485	0.99875	-0.211596	0.26035	0.191268	0.302054	0.220906
H3-4	0.20257	0.288698	0.265883	0.57531	0.99875	-0.511139	0.207973	0.197167	0.344769	0.232626
H3-2	0.0877507	0.178925	0.0650751	1.18659	0.99875	-1.02787	0.109973	0.0655283	0.189167	0.168683
H4C1	0.224875	0.393744	0.0544955	1.26364	0.99875	-0.808138	0.262164	0.187586	0.41108	0.376409
HSP90AB4P	0.515723	0.509715	0.948729	0.0228578	0.99875	0.0169047	0.584086	0.447359	0.556335	0.463095
HACD3	0.407311	0.390165	0.938289	0.0276632	0.99875	0.0620456	0.464752	0.349869	0.577652	0.202678
ILVBL	1.30777	1.46678	0.871086	0.0599391	0.99875	-0.165549	0.47433	2.14121	1.69808	1.23549
PDAP1	0.544857	0.936879	0.283356	0.547668	0.99875	-0.781985	0.619152	0.470562	0.677539	1.19622
HARS1	0.692755	0.481597	0.575755	0.239762	0.99875	0.524521	0.791834	0.593677	0.78451	0.178684
HAT1	0.981863	0.915053	0.870001	0.0604804	0.99875	0.101666	1.28621	0.677513	1.10792	0.722182
HBB	1.26797	0.490738	0.501514	0.299717	0.99875	1.36949	2.18571	0.350222	0.223865	0.757611
HBS1L	0.506567	0.416388	0.494338	0.305976	0.99875	0.282825	0.572235	0.440898	0.503128	0.329647
HSD17B10	0.248105	0.155152	0.43049	0.366037	0.99875	0.677266	0.342614	0.153595	0.16336	0.146944
HADH	0.467899	0.725654	0.177503	0.750795	0.99875	-0.633083	0.395915	0.539884	0.622198	0.82911
HCFC1	0.513743	0.470232	0.921572	0.0354707	0.99875	0.127673	0.879318	0.148168	0.60916	0.331305
HDAC2	0.758297	0.859085	0.842873	0.0742379	0.99875	-0.180039	1.13264	0.383956	0.613087	1.10508
HDGF	0.321484	0.324999	0.964524	0.0156871	0.99875	-0.0156883	0.359656	0.283313	0.383695	0.266303
HDGFL2	0.981393	0.789603	0.681472	0.166552	0.99875	0.313704	1.38472	0.578065	0.803909	0.775298
HDHD2	0.513093	0.508563	0.973612	0.0116142	0.99875	0.0127929	0.621886	0.404299	0.562288	0.454838
HEBP1	0.861505	0.338141	0.0637405	1.19558	0.99875	1.34924	0.907143	0.815866	0.469288	0.206993
HEBP2	0.254601	0.348807	0.603825	0.219089	0.99875	-0.454194	0.306046	0.203155	0.494368	0.203246
HECTD1	1.69118	1.04152	0.298957	0.524391	0.99875	0.699343	1.22612	2.15625	0.995922	1.08712
FECH	0.178658	0.715957	0.148421	0.828503	0.99875	-2.00267	0.224518	0.132799	0.945298	0.486616
HERC4	0.883623	0.642219	0.564984	0.247964	0.99875	0.460366	1.23668	0.530564	0.655875	0.628563
HEXA	0.665613	0.629335	0.874738	0.0581222	0.99875	0.0808563	0.83663	0.494597	0.739039	0.519631
HEXB	0.662052	0.376917	0.394315	0.404157	0.99875	0.812697	0.816695	0.507408	0.161873	0.591961
HEXIM1	0.649455	0.895508	0.724842	0.139757	0.99875	-0.463477	0.534464	0.764446	1.49244	0.298578
HGS	0.272795	0.542847	0.222316	0.65303	0.99875	-0.992731	0.402293	0.143296	0.458835	0.62686
HIKESHI	0.242869	0.476394	0.239781	0.620186	0.99875	-0.971981	0.285175	0.200562	0.341771	0.611018
HINT2	0.276352	0.646719	0.585904	0.232174	0.99875	-1.22663	0.362263	0.190441	1.21594	0.0775015
HIP1	0.637532	1.18053	0.263813	0.578704	0.99875	-0.888867	0.985547	0.289517	1.23949	1.12157
HLA-A	1.03129	0.769537	0.465287	0.332279	0.99875	0.422382	1.23699	0.825582	0.977482	0.561592
HLA-B	0.997051	1.12972	0.651945	0.185789	0.99875	-0.180232	1.24953	0.744567	1.11961	1.13984
HLA-C	1.62726	1.29568	0.38001	0.420205	0.99875	0.328738	1.88127	1.37326	1.44906	1.1423
HM13	0.460769	0.609487	0.618311	0.208793	0.99875	-0.403551	0.623146	0.298392	0.805654	0.41332
HMGB1	0.298399	0.459102	0.499495	0.301469	0.99875	-0.62157	0.412157	0.184642	0.298812	0.619391
HMGB2	0.279294	0.334427	0.55658	0.254472	0.99875	-0.259907	0.358074	0.200515	0.332506	0.336349
HMGB3	0.56474	0.499367	0.824074	0.0840338	0.99875	0.177488	0.586653	0.542828	0.757098	0.241635
HMGN1	0.475046	0.8417	0.571154	0.243246	0.99875	-0.82524	0.673742	0.27635	1.35042	0.332979
HMGN5	0.751549	0.44228	0.0505006	1.2967	0.99875	0.764908	0.823805	0.679294	0.441001	0.443559
HMOX1	0.830987	0.986969	0.34947	0.456591	0.99875	-0.248178	0.889811	0.772163	0.872423	1.10152
HNRNPH1	0.421161	0.401188	0.590206	0.228996	0.99875	0.070095	0.449597	0.392726	0.38778	0.414595
HNRNPH2	0.417597	0.526413	0.1034	0.985481	0.99875	-0.334083	0.447559	0.387635	0.549792	0.503034
HNRNPH3	0.525114	0.441995	0.427915	0.368642	0.99875	0.248601	0.572301	0.477928	0.511808	0.372182
HNRNPUL1	0.334301	0.355375	0.915005	0.0385766	0.99875	-0.0881948	0.473263	0.195339	0.461231	0.249519
HNRNPUL2	0.406532	0.407815	0.992717	0.00317447	0.99875	-0.00454621	0.462625	0.350439	0.519045	0.296585
HNRNPLL	0.601881	0.644632	0.641273	0.192957	0.99875	-0.0989996	0.642541	0.56122	0.577294	0.71197
HNRNPC	0.601291	0.538873	0.650207	0.186949	0.99875	0.158118	0.709321	0.49326	0.586855	0.490891
HNRNPD	0.426893	0.566905	0.249644	0.60268	0.99875	-0.409234	0.484961	0.368824	0.631982	0.501828
HNRNPF	0.518201	0.572133	0.795172	0.099539	0.99875	-0.142838	0.643677	0.392726	0.704292	0.439975
HNRNPK	0.519849	0.576589	0.629578	0.20095	0.99875	-0.149451	0.597355	0.442343	0.640735	0.512443
HNRNPL	0.382819	0.606345	0.471581	0.326444	0.99875	-0.663476	0.400415	0.365224	0.859677	0.353014
HNRNPM	0.350286	0.420088	0.152327	0.817222	0.99875	-0.262161	0.381111	0.31946	0.422095	0.418081
SYNCRIP	0.375839	0.550824	0.480112	0.318658	0.99875	-0.551479	0.503824	0.247854	0.708792	0.392856
HNRNPR	0.478659	0.607026	0.42841	0.36814	0.99875	-0.342761	0.608651	0.348666	0.59803	0.616022
HNRNPU	0.337658	0.41213	0.484932	0.314319	0.99875	-0.287535	0.37916	0.296157	0.489313	0.334947
HOMER3	0.361369	1.20808	0.123288	0.909079	0.99875	-1.74117	0.588005	0.134734	0.970292	1.44586
HOOK3	0.46299	0.436522	0.926887	0.0329732	0.99875	0.0849257	0.694341	0.231638	0.544467	0.328576
HP1BP3	0.362528	0.413744	0.849103	0.0710399	0.99875	-0.190646	0.501511	0.223546	0.606025	0.221464
HSPBP1	0.809055	0.678624	0.798446	0.0977543	0.99875	0.253626	1.11988	0.498235	0.355712	1.00154
HPCAL1	0.793281	0.849359	0.889051	0.0510735	0.99875	-0.0985426	1.08741	0.499156	1.04849	0.650229
HPRT1	0.282796	0.753961	0.326655	0.48591	0.99875	-1.41473	0.273319	0.292274	0.388272	1.11965
HSPH1	0.749681	0.710833	0.878977	0.0560224	0.99875	0.0767662	0.949444	0.549917	0.815042	0.606624
HSPA1A	0.365637	0.413989	0.855034	0.0680165	0.99875	-0.179182	0.479524	0.25175	0.617672	0.210307
HSPA1L	0.487344	0.435813	0.611037	0.213932	0.99875	0.161232	0.492822	0.481867	0.521942	0.349684
HSP90AA4P	0.397462	0.653864	0.0900195	1.04566	0.99875	-0.718172	0.465717	0.329207	0.607319	0.700409
HSP90AA1	0.46505	0.550209	0.293727	0.532056	0.99875	-0.242595	0.509123	0.420977	0.591449	0.508968
HSP90AB1	0.46505	0.547114	0.319683	0.495281	0.99875	-0.234456	0.509123	0.420977	0.591449	0.502778
HSBP1	0.549075	0.853516	0.0255311	1.59293	0.99875	-0.636415	0.550235	0.547915	0.80393	0.903102
HSDL2	0.44694	0.49359	0.901056	0.0452482	0.99875	-0.143231	0.774553	0.119328	0.545816	0.441365
HSPA13	1.38567	0.765486	0.488354	0.311266	0.99875	0.856139	1.70085	1.07049	1.43106	0.0999137
HSPA2	0.642512	0.494144	0.390329	0.408569	0.99875	0.378792	0.778828	0.506195	0.489367	0.49892
HSPA4	0.805971	0.821112	0.911547	0.0402207	0.99875	-0.0268498	0.923695	0.688247	0.847107	0.795117
HSPA8	0.418521	0.441258	0.508374	0.293816	0.99875	-0.0763204	0.420784	0.416259	0.469645	0.412871
HSPA14	0.715943	0.421755	0.198657	0.701896	0.99875	0.76344	0.770855	0.661031	0.567012	0.276498
HSPB1	0.372953	0.352072	0.71714	0.144396	0.99875	0.083124	0.42037	0.325536	0.368147	0.335997
HSPB2	0.209185	0.99213	0.43914	0.357397	0.99875	-2.24575	0.212162	0.206208	0.174904	1.80936
HSPB6	0.673009	0.989115	0.0496691	1.30391	0.99875	-0.555513	0.668226	0.677791	0.916066	1.06216
TCF12	0.205855	0.58701	0.057727	1.23862	0.99875	-1.51175	0.227957	0.183754	0.6802	0.493819
HTRA2	0.439469	0.894652	0.324599	0.488653	0.99875	-1.02557	0.654304	0.224635	0.616532	1.17277
HTATSF1	0.739618	0.537961	0.524238	0.280472	0.99875	0.459277	0.968797	0.510439	0.66824	0.407682
HUWE1	0.735299	0.715853	0.871371	0.0597969	0.99875	0.0386683	0.836196	0.634402	0.748389	0.683316
HK1	0.397119	0.50661	0.425008	0.371603	0.99875	-0.351304	0.369971	0.424268	0.399844	0.613376
EPHX1	0.493136	0.637412	0.757497	0.120619	0.99875	-0.370241	0.637078	0.349193	1.01932	0.255505
HYOU1	0.448163	0.395715	0.525003	0.279838	0.99875	0.179563	0.502905	0.393421	0.437236	0.354194
HYPK	0.534549	1.39642	0.100514	0.997775	0.99875	-1.38534	0.628934	0.440164	1.11582	1.67701
IRF2BP2	0.731722	0.788941	0.774603	0.110921	0.99875	-0.108621	0.835883	0.627562	0.648458	0.929424
IRF2BPL	1.40923	1.51705	0.639331	0.194274	0.99875	-0.106365	1.37558	1.44288	1.71132	1.32278
IAH1	0.454491	0.348517	0.468839	0.328976	0.99875	0.383025	0.555647	0.353335	0.284835	0.412198
CAST	0.453555	0.492178	0.805464	0.0939538	0.99875	-0.117903	0.55519	0.35192	0.585096	0.399261
CLNS1A	0.63283	0.592347	0.912234	0.0398939	0.99875	0.0953755	0.806823	0.458837	0.866731	0.317962
IDE	0.62662	0.898516	0.123807	0.907255	0.99875	-0.519952	0.726448	0.526792	0.863611	0.93342
IDH3A	0.345065	0.946718	0.0134032	1.87279	0.99875	-1.45606	0.403493	0.286638	0.985926	0.907509
IDH3B	0.556593	1.7185	0.0221246	1.65512	0.99875	-1.62645	0.402226	0.71096	1.63447	1.80253
IDH3G	1.4818	1.03899	0.522152	0.282203	0.99875	0.512161	1.56213	1.40147	1.60896	0.46903
IDH1	0.417338	0.416203	0.991786	0.00358189	0.99875	0.00392768	0.379213	0.455463	0.326274	0.506132
IDH2	0.328183	0.514256	0.350012	0.455917	0.99875	-0.647983	0.31683	0.339536	0.360844	0.667667
IDI1	1.2586	0.311393	0.107473	0.968701	0.99875	2.01502	1.4703	1.04691	0.57545	0.0473362
IFI16	0.955806	1.12836	0.800012	0.0969037	0.99875	-0.239439	1.40379	0.507817	1.52415	0.732568
EIF2S1	0.425886	0.446808	0.902783	0.0444166	0.99875	-0.0691876	0.567656	0.284116	0.500098	0.393518
EIF2S2	0.427813	0.4432	0.847015	0.0721091	0.99875	-0.0509755	0.390439	0.465188	0.383682	0.502717
IGF2BP1	0.889746	0.607778	0.208838	0.680191	0.99875	0.549849	0.965872	0.813621	0.473758	0.741799
IGF2BP2	0.839952	0.665773	0.162802	0.78834	0.99875	0.335277	0.866283	0.813621	0.589747	0.741799
IGF2BP3	0.479891	0.894149	0.0331764	1.47917	0.99875	-0.897807	0.541228	0.418554	0.846952	0.941345
EIF2S3	0.525213	0.330528	0.263937	0.578499	0.99875	0.668132	0.647562	0.402865	0.363066	0.297989
EIF5B	0.412394	0.39712	0.942033	0.0259337	0.99875	0.0544481	0.588232	0.236556	0.457778	0.336462
EIF4A1	0.471054	0.608729	0.31807	0.497477	0.99875	-0.369906	0.575461	0.366648	0.610072	0.607386
EIF4A2	0.776378	0.675787	0.242484	0.615317	0.99875	0.200192	0.759848	0.792909	0.734814	0.61676
EIF4A3	0.586783	0.669317	0.784518	0.105397	0.99875	-0.189864	0.826107	0.347459	0.556748	0.781887
EIF4B	0.432975	0.418277	0.906953	0.042415	0.99875	0.0498266	0.379428	0.486523	0.3208	0.515754
EIF4E	1.02287	0.349624	0.403601	0.394047	0.99875	1.54875	1.66285	0.382891	0.380455	0.318793
EIF4G1	0.678695	0.616507	0.692728	0.159438	0.99875	0.138645	0.800074	0.557316	0.67826	0.554755
EIF4G2	0.773507	0.88542	0.756889	0.120968	0.99875	-0.194948	1.08861	0.458408	0.865269	0.90557
EIF4G3	0.810806	0.723107	0.812573	0.0901374	0.99875	0.165148	0.613418	1.00819	0.464916	0.981299
EIF4H	0.556042	0.526739	0.882761	0.0541571	0.99875	0.0781071	0.71161	0.400475	0.608016	0.445462
EIF5	0.854663	0.758945	0.413229	0.383809	0.99875	0.171361	0.839361	0.869965	0.851087	0.666803
EIF5A	0.438747	0.464567	0.859158	0.0659269	0.99875	-0.0824955	0.497205	0.380289	0.578816	0.350318
EIF6	0.763888	0.613186	0.447989	0.348733	0.99875	0.317035	0.638329	0.889446	0.71391	0.512463
IFIT1	0.921219	1.72003	0.337153	0.472173	0.99875	-0.900818	0.952801	0.889637	2.3573	1.08276
IFITM3	1.11568	1.55506	0.63995	0.193854	0.99875	-0.479052	1.09977	1.13158	0.75018	2.35995
IKBIP	0.219743	0.923531	0.142741	0.845452	0.99875	-2.07134	0.277986	0.161501	0.630361	1.2167
IKBKB	0.362249	0.490454	0.606752	0.216989	0.99875	-0.437138	0.283147	0.441351	0.687096	0.293812
SERPINB1	0.672742	0.365357	0.309656	0.509121	0.99875	0.880748	0.600133	0.745352	0.581262	0.149452
ILF2	0.210998	0.451848	0.147226	0.832014	0.99875	-1.09861	0.195018	0.226978	0.554921	0.348775
ILF3	0.323445	0.300408	0.793878	0.100246	0.99875	0.106598	0.384036	0.262853	0.348459	0.252356
ILK	0.701773	0.542124	0.293175	0.532873	0.99875	0.372383	0.786565	0.616981	0.46746	0.616787
KPNA2	1.30693	1.24241	0.809666	0.0916943	0.99875	0.0730422	1.53262	1.08125	1.30906	1.17577
KPNA4	0.42846	0.473714	0.664039	0.177806	0.99875	-0.144854	0.339728	0.517193	0.486922	0.460506
KPNA3	0.351706	0.438752	0.586706	0.231579	0.99875	-0.319035	0.282459	0.420953	0.555352	0.322151
KPNA1	0.7647	0.800605	0.915667	0.0382625	0.99875	-0.0661969	1.00337	0.526028	0.98233	0.61888
KPNA6	0.897519	0.999056	0.742389	0.129369	0.99875	-0.154623	1.16578	0.62926	1.02269	0.975421
KPNB1	0.466338	0.563932	0.795734	0.0992321	0.99875	-0.274145	0.683207	0.24947	0.314248	0.813616
IMPDH2	0.453431	0.43897	0.965284	0.0153448	0.99875	0.0467613	0.617985	0.288878	0.683058	0.194882
IMPA1	0.737421	0.94204	0.535707	0.271073	0.99875	-0.353299	0.885172	0.589669	0.708914	1.17517
INF2	0.411118	0.322204	0.612744	0.212721	0.99875	0.35158	0.551644	0.270592	0.270651	0.373757
INTS3	0.916252	1.53945	0.694979	0.158028	0.99875	-0.748603	1.57369	0.258811	2.74809	0.330817
IPO11	1.38089	0.650017	0.340269	0.468178	0.99875	1.08705	1.57255	1.18922	1.20664	0.0933988
IPO4	0.366379	0.44392	0.837775	0.0768725	0.99875	-0.276961	0.443839	0.288919	0.768306	0.119533
IPO5	0.464978	0.535462	0.787951	0.103501	0.99875	-0.203619	0.520098	0.409859	0.758441	0.312483
IPO7	0.485243	0.381268	0.651876	0.185835	0.99875	0.347903	0.680131	0.290356	0.346396	0.41614
IPO9	0.365498	0.39856	0.851139	0.0699993	0.99875	-0.124933	0.519608	0.211388	0.37938	0.41774
PPP1R2	0.303739	0.310764	0.974138	0.0113796	0.99875	-0.0329857	0.116241	0.491238	0.269434	0.352093
PPA1	0.433841	0.432634	0.957825	0.0187138	0.99875	0.00401957	0.453879	0.413802	0.435332	0.429935
IQSEC1	0.137685	0.228819	0.452272	0.3446	0.99875	-0.732837	0.229764	0.0456054	0.263615	0.194022
IQGAP1	0.521181	0.423749	0.621677	0.206435	0.99875	0.298575	0.40703	0.635333	0.29971	0.547788
IQGAP3	0.845516	0.769467	0.892922	0.0491866	0.99875	0.135973	1.22937	0.461665	1.0888	0.450136
IER3IP1	0.690128	0.643854	0.938465	0.027582	0.99875	0.100132	0.309579	1.07068	0.273902	1.01381
IRF9	1.25918	1.02295	0.335004	0.47495	0.99875	0.299754	1.35013	1.16824	1.18704	0.858863
IRGQ	0.344561	0.374409	0.939636	0.0270402	0.99875	-0.119853	0.382943	0.306179	0.721291	0.0275267
ISG15	0.773032	1.06484	0.485813	0.31353	0.99875	-0.462033	1.03132	0.514749	1.29232	0.837356
ISOC2	0.540926	0.27885	0.0946157	1.02404	0.99875	0.955944	0.602109	0.479744	0.340571	0.217129
IST1	0.541255	0.548166	0.975172	0.0109187	0.99875	-0.0183037	0.491472	0.591038	0.738523	0.357809
ITGA3	0.412259	0.453291	0.790663	0.102009	0.99875	-0.136885	0.50975	0.314768	0.547435	0.359147
ITGA4	1.18231	1.43271	0.502903	0.298515	0.99875	-0.277139	1.03242	1.3322	1.16243	1.703
ITGA5	0.611242	0.640519	0.930685	0.0311971	0.99875	-0.0674967	0.805193	0.417292	0.414347	0.866691
ITGA7	0.613203	0.626122	0.928785	0.0320846	0.99875	-0.0300802	0.658478	0.567927	0.506445	0.745799
ITGAV	0.590983	0.677085	0.552806	0.257427	0.99875	-0.19622	0.572457	0.609508	0.556729	0.797441
ITGB1	0.619845	0.603994	0.940163	0.0267967	0.99875	0.0373725	0.764122	0.475568	0.722924	0.485065
ITGB5	1.22696	0.413396	0.0360282	1.44336	0.99875	1.5695	1.2759	1.17803	0.26238	0.564412
ITIH2	0.690702	0.36088	0.178476	0.748421	0.99875	0.936542	0.676516	0.704887	0.522122	0.199639
ITIH3	0.134154	1.94392	0.431515	0.365004	0.99875	-3.857	0.202121	0.0661876	0.0932306	3.79461
ITM2B	1.0535	0.771876	0.355307	0.449397	0.99875	0.448746	1.1958	0.911197	0.960306	0.583447
ITPA	1.20746	0.611021	0.305808	0.514552	0.99875	0.982686	1.60685	0.808076	0.432918	0.789124
ITPRID2	1.27176	0.432067	0.495855	0.304645	0.99875	1.5575	2.2878	0.255719	0.478919	0.385216
IVD	0.252372	0.808309	0.453818	0.343118	0.99875	-1.67935	0.381168	0.123577	0.219328	1.39729
IWS1	0.454461	0.779665	0.00590128	2.22905	0.99875	-0.778699	0.461868	0.447054	0.80364	0.75569
JAM3	2.95748	2.78848	0.953086	0.0208679	0.99875	0.0848882	5.29423	0.620734	1.78173	3.79523
SPAG9	0.571106	0.628235	0.91836	0.0369868	0.99875	-0.137548	0.83219	0.310021	1.04662	0.209846
JSRP1	0.96613	0.644365	0.731928	0.135532	0.99875	0.584338	1.69991	0.232353	1.00513	0.283598
JUN	1.6868	1.44284	0.681305	0.166659	0.99875	0.225381	1.61408	1.75952	0.934949	1.95073
JPT1	0.51392	0.672524	0.266277	0.574667	0.99875	-0.388041	0.614955	0.412885	0.696556	0.648492
JPT2	0.561338	0.203679	0.340461	0.467932	0.99875	1.46257	0.836112	0.286564	0.290724	0.116634
KRT13	4.09784	7.55719	0.356595	0.447824	0.99875	-0.882984	6.87946	1.31623	8.41341	6.70096
KRT1	0.175316	0.212016	0.817607	0.0874555	0.99875	-0.274215	0.147005	0.203626	0.349013	0.0750178
AK1	0.342094	0.761622	0.0608446	1.21578	0.99875	-1.15468	0.442526	0.241661	0.720569	0.802675
AK2	0.367336	0.488618	0.44155	0.35502	0.99875	-0.411607	0.471385	0.263287	0.562117	0.41512
AK3	0.24059	0.512042	0.559055	0.252545	0.99875	-1.08969	0.351371	0.129809	0.137376	0.886709
AK5	0.868439	0.811043	0.793406	0.100504	0.99875	0.0986465	1.00354	0.733336	0.947764	0.674323
KANK1	0.329708	0.955021	0.398883	0.399155	0.99875	-1.53434	0.173085	0.48633	0.388432	1.52161
KANK2	0.861847	0.819101	0.747614	0.126322	0.99875	0.0733898	0.753258	0.970435	0.859566	0.778636
PRKAR1A	1.57815	1.11153	0.566602	0.246722	0.99875	0.505686	1.9987	1.1576	1.65362	0.569444
PRKAR2A	0.395155	0.458361	0.583806	0.233732	0.99875	-0.214067	0.30152	0.48879	0.486055	0.430668
PRKACA	0.689019	0.943872	0.432217	0.364298	0.99875	-0.454047	0.792456	0.585583	0.703952	1.18379
PRKACB	1.9201	2.70343	0.581094	0.235753	0.99875	-0.493609	1.19013	2.65007	1.75018	3.65667
KIFBP	0.741241	1.56867	0.0123985	1.90663	0.99875	-1.08152	0.689125	0.793358	1.49164	1.64569
CSNK1A1	1.16244	0.794468	0.376342	0.424418	0.99875	0.549099	0.841256	1.48363	0.73788	0.851055
CAMK2D	0.721442	0.594444	0.682541	0.165871	0.99875	0.279344	0.975926	0.466958	0.679251	0.509636
KCTD12	0.508603	0.290876	0.162819	0.788296	0.99875	0.806137	0.544264	0.472943	0.196831	0.384921
KCMF1	1.01668	1.02526	0.993693	0.00274786	0.99875	-0.0121292	1.73883	0.294519	0.389268	1.66125
CKB	1.16005	1.09352	0.939268	0.0272106	0.99875	0.0852058	1.43637	0.88373	1.81563	0.371418
CMPK1	0.474928	0.52639	0.502624	0.298757	0.99875	-0.148423	0.534599	0.415256	0.50476	0.54802
KHDRBS1	0.548962	0.65071	0.588478	0.23027	0.99875	-0.245308	0.670282	0.427642	0.75401	0.54741
KIF13A	0.538462	0.76255	0.21087	0.675985	0.99875	-0.501985	0.589892	0.487033	0.874649	0.650451
KIF13B	0.374919	0.25092	0.311068	0.507144	0.99875	0.579351	0.288127	0.46171	0.282178	0.219662
KIF23	1.43578	2.30008	0.191486	0.717863	0.99875	-0.679849	1.83809	1.03347	2.48985	2.11031
KIF2C	0.994465	0.59586	0.273966	0.562303	0.99875	0.738948	1.24073	0.748198	0.698912	0.492808
KIFC1	1.45705	1.38895	0.931603	0.0307689	0.99875	0.0690555	2.06367	0.850431	1.03489	1.74302
KIF5B	0.289279	0.39822	0.478232	0.320361	0.99875	-0.461103	0.256	0.322559	0.519692	0.276748
KLC1	0.296795	0.707878	0.0412082	1.38502	0.99875	-1.25403	0.217287	0.376303	0.674747	0.741008
KLHL41	0.601325	0.723122	0.586578	0.231674	0.99875	-0.266095	0.746862	0.455788	0.844772	0.601473
PRKCA	0.630322	0.914626	0.55421	0.256326	0.99875	-0.537094	0.846843	0.413801	0.573937	1.25532
PRKD1	0.879003	1.58417	0.240701	0.618522	0.99875	-0.849784	0.869172	0.888834	1.15694	2.01139
PRKCI	1.93846	0.469279	0.28437	0.546116	0.99875	2.04639	2.9506	0.926314	0.408465	0.530092
PRPSAP1	1.69403	2.92895	0.686334	0.163465	0.99875	-0.789927	1.48104	1.90702	0.294117	5.56379
PKM	0.530201	0.542262	0.947146	0.0235831	0.99875	-0.0324513	0.654176	0.406225	0.645192	0.439332
RPS6KA3	0.421148	0.692484	0.647343	0.188865	0.99875	-0.717455	0.278019	0.564276	1.18105	0.203919
KTN1	0.340042	0.201371	0.416266	0.380629	0.99875	0.755857	0.467395	0.21269	0.250193	0.152549
LLGL1	1.95631	0.96729	0.547095	0.261938	0.99875	1.01611	3.26105	0.651559	1.40645	0.528126
SSB	0.539773	0.587998	0.557668	0.253624	0.99875	-0.123458	0.599057	0.48049	0.552421	0.623575
LACTB	0.354114	0.565577	0.0604483	1.21862	0.99875	-0.675509	0.317629	0.390599	0.606054	0.525101
LAMB1	1.36902	0.466909	0.000551071	3.25879	0.320172	1.55193	1.38888	1.34916	0.459538	0.47428
LAMC1	0.601605	0.506896	0.623351	0.205267	0.99875	0.247126	0.633201	0.570009	0.668546	0.345246
LAMP1	0.471106	0.49247	0.487396	0.312118	0.99875	-0.0639862	0.47343	0.468781	0.517668	0.467272
LAMP2	0.703869	0.8406	0.865335	0.0628157	0.99875	-0.256112	0.505867	0.901872	1.52391	0.157295
LANCL2	0.67303	0.852773	0.0636073	1.19649	0.99875	-0.341492	0.633375	0.712684	0.879168	0.826378
TMPO	0.316209	0.540103	0.197571	0.704277	0.99875	-0.772356	0.388799	0.243619	0.447407	0.632799
TMPO	0.429026	0.45689	0.828393	0.0817636	0.99875	-0.0907843	0.465457	0.392595	0.563977	0.349804
LARP4B	0.653432	1.1671	0.456133	0.340909	0.99875	-0.836822	1.01411	0.292751	1.59605	0.738151
LARP1	0.646553	0.40762	0.416603	0.380278	0.99875	0.665544	0.416431	0.876676	0.456268	0.358972
LARP4	0.419931	0.361417	0.543734	0.264613	0.99875	0.21649	0.375941	0.463922	0.293767	0.429066
LAS1L	0.647502	1.01244	0.369858	0.431965	0.99875	-0.644877	0.642358	0.652646	0.694504	1.33037
LASP1	0.32271	0.366404	0.0826031	1.083	0.99875	-0.183197	0.319289	0.326131	0.353445	0.379363
LBH	0.945695	1.09472	0.361071	0.442408	0.99875	-0.211115	0.863375	1.02802	1.19126	0.99818
LUC7L2	0.462866	0.348545	0.395874	0.402443	0.99875	0.40925	0.361499	0.564233	0.315456	0.381634
LUC7L3	0.199132	0.575781	0.3202	0.494578	0.99875	-1.53179	0.228963	0.169301	0.861558	0.290004
LNPEP	0.955068	1.05381	0.413577	0.383443	0.99875	-0.141944	0.874667	1.03547	1.10708	1.00055
LDHA	0.499872	0.499158	0.990088	0.00432611	0.99875	0.00206159	0.490694	0.509049	0.549244	0.449072
LDHB	0.437864	0.483696	0.646475	0.189448	0.99875	-0.143617	0.508782	0.366947	0.531904	0.435489
LDLR	0.750952	0.404	0.332051	0.478795	0.99875	0.894367	0.824473	0.677431	0.667268	0.140731
LGALS1	0.355129	0.464477	0.661272	0.17962	0.99875	-0.387265	0.439979	0.270279	0.66178	0.267174
LGALS3	0.566261	0.41059	0.547099	0.261934	0.99875	0.46377	0.720694	0.411829	0.562596	0.258584
LEO1	0.283913	1.34036	0.299013	0.52431	0.99875	-2.2391	0.135642	0.432185	0.594956	2.08576
LETM1	0.52257	0.515593	0.979316	0.00907693	0.99875	0.0193923	0.75995	0.28519	0.492716	0.538469
LGALS3BP	1.32421	1.17139	0.811798	0.0905521	0.99875	0.176912	1.80247	0.845956	1.47018	0.872604
GLO1	0.461197	0.406518	0.66159	0.179411	0.99875	0.182064	0.461238	0.461156	0.514029	0.299007
LIMA1	0.609221	0.624531	0.900204	0.0456589	0.99875	-0.0358078	0.504653	0.713789	0.651297	0.597765
LIMD1	1.03637	0.577355	0.319684	0.495279	0.99875	0.844009	1.27987	0.792867	0.828302	0.326408
LIMS1	0.504873	0.581514	0.565904	0.247257	0.99875	-0.203894	0.395617	0.614128	0.608197	0.554831
LIMS3	0.486195	0.511774	0.802728	0.0954314	0.99875	-0.0739739	0.528064	0.444325	0.591315	0.432234
PPFIBP1	0.581903	0.322917	0.209558	0.678696	0.99875	0.849613	0.618937	0.544869	0.459913	0.185922
PAFAH1B1	0.543556	0.440585	0.437434	0.359088	0.99875	0.303006	0.638659	0.448453	0.391542	0.489628
LTA4H	0.644684	0.518655	0.437284	0.359237	0.99875	0.313818	0.642329	0.64704	0.649549	0.387761
LMAN1	0.476456	0.244519	0.419451	0.377318	0.99875	0.9624	0.702739	0.250174	0.203232	0.285805
LMAN2	1.12555	0.457151	0.107722	0.967696	0.99875	1.29989	0.950308	1.3008	0.61988	0.294421
LMF2	0.551187	0.0496638	0.0472409	1.32568	0.99875	3.47227	0.438145	0.664228	0.0481609	0.0511667
LMNA	0.422817	0.487382	0.705649	0.151411	0.99875	-0.205018	0.548001	0.297634	0.566761	0.408003
LMNB1	0.337087	0.299488	0.893367	0.0489703	0.99875	0.170621	0.472243	0.20193	0.0916709	0.507305
LMNB2	0.522832	0.240274	0.368725	0.433297	0.99875	1.12166	0.695533	0.35013	0.414707	0.0658414
LMO7	0.444318	0.404445	0.0915299	1.03844	0.99875	0.135647	0.446614	0.442021	0.417211	0.391679
LONP1	0.113656	1.1363	0.136959	0.86341	0.99875	-3.3216	0.0186411	0.208672	0.723868	1.54874
LPP	0.639887	0.699198	0.794052	0.100151	0.99875	-0.127884	0.722343	0.557431	0.880614	0.517783
LRPPRC	0.437134	0.437675	0.996816	0.00138517	0.999729	-0.00178593	0.462731	0.411537	0.320197	0.555153
LPXN	0.75351	0.763015	0.976124	0.010495	0.99875	-0.0180848	1.03044	0.476585	0.813102	0.712929
LRRC17	0.974508	0.814224	0.608839	0.215498	0.99875	0.259247	0.716042	1.23297	0.748627	0.879821
LRRC40	0.375849	0.957511	0.158527	0.799897	0.99875	-1.34913	0.46999	0.281708	0.710772	1.20425
LRRC47	0.450718	0.555692	0.415077	0.381871	0.99875	-0.302061	0.482913	0.418522	0.457928	0.653456
LRRC59	0.385837	0.561477	0.451258	0.345575	0.99875	-0.541235	0.540489	0.231186	0.452468	0.670486
LRRC8A	1.04674	0.926533	0.853317	0.0688894	0.99875	0.175995	1.61876	0.47473	0.889238	0.963827
LRP1	1.10318	1.04714	0.744665	0.128039	0.99875	0.0752165	1.23487	0.971493	1.11907	0.975205
LRRFIP1	0.478267	0.496226	0.789422	0.102691	0.99875	-0.053181	0.438869	0.517665	0.540081	0.452371
LRRFIP2	0.581652	0.604765	0.845097	0.0730937	0.99875	-0.0562199	0.526682	0.636622	0.693329	0.516202
LSM14A	0.758461	0.651421	0.744393	0.128198	0.99875	0.219484	0.990156	0.526766	0.819564	0.483279
LSM1	0.36263	0.554094	0.0344334	1.46302	0.99875	-0.611633	0.332803	0.392456	0.575094	0.533094
LSM2	0.960076	0.59048	0.0774551	1.11095	0.99875	0.701261	1.02121	0.898943	0.499854	0.681106
LSM3	0.688015	0.324909	0.459717	0.337509	0.99875	1.0824	1.05922	0.316811	0.176177	0.473642
LSP1	0.638697	1.11348	0.554593	0.256025	0.99875	-0.801867	0.881897	0.395498	1.74297	0.48398
LSS	0.475413	0.470276	0.976166	0.0104763	0.99875	0.0156729	0.572566	0.37826	0.587636	0.352917
LAMTOR1	0.645639	0.458798	0.213678	0.670239	0.99875	0.492869	0.601543	0.689734	0.552771	0.364824
LAMTOR2	0.793631	0.205222	0.102386	0.989758	0.99875	1.95128	0.623843	0.963419	0.0915711	0.318873
LAMTOR3	0.47563	0.841384	0.158186	0.800831	0.99875	-0.822927	0.614494	0.336765	0.750738	0.932031
LTV1	2.0871	2.84026	0.710951	0.14816	0.99875	-0.444522	0.41062	3.76358	2.2921	3.38841
LUC7L	0.478409	0.206935	0.449066	0.34769	0.99875	1.20907	0.199257	0.75756	0.125523	0.288346
LUZP1	1.05849	1.3832	0.348162	0.458219	0.99875	-0.386003	1.32562	0.791365	1.38334	1.38307
GAA	1.40555	0.396199	0.466948	0.330731	0.99875	1.82684	2.48801	0.323091	0.730298	0.0621008
MTDH	0.295139	0.747163	0.160525	0.794458	0.99875	-1.34003	0.500895	0.0893836	0.725449	0.768876
SLC25A11	0.701848	0.637047	0.659363	0.180875	0.99875	0.13976	0.820315	0.583381	0.592766	0.681327
MAP4K4	0.585506	0.61218	0.900481	0.0455255	0.99875	-0.064272	0.56531	0.605702	0.79968	0.42468
MAN2B1	0.362538	0.758634	0.33743	0.471816	0.99875	-1.06527	0.406516	0.318561	0.445085	1.07218
MAP7D1	1.51293	1.10365	0.34086	0.467424	0.99875	0.455054	1.18919	1.83666	1.16854	1.03876
GSTZ1	0.507828	0.733339	0.51504	0.288159	0.99875	-0.530139	0.794701	0.220955	0.753159	0.713519
MACF1	0.473494	0.182304	0.2075	0.682981	0.99875	1.377	0.43639	0.510598	0.0282559	0.336352
MAEA	0.381551	0.47818	0.363023	0.440066	0.99875	-0.325676	0.427708	0.335394	0.546789	0.40957
MAGED1	1.4081	1.00284	0.553698	0.256727	0.99875	0.489654	1.70617	1.11003	1.49407	0.511618
MAGED2	1.50108	0.970793	0.447687	0.349026	0.99875	0.628767	1.34624	1.65593	1.51516	0.426423
MAGT1	0.126346	0.312681	0.154455	0.811197	0.99875	-1.30731	0.134567	0.118125	0.229891	0.395471
MANF	0.589291	0.341563	0.408295	0.389026	0.99875	0.786828	0.510452	0.668131	0.116305	0.566822
ME1	0.41183	0.743196	0.189844	0.721604	0.99875	-0.851694	0.56685	0.25681	0.674541	0.811852
MAP1A	0.852015	0.650621	0.263508	0.579207	0.99875	0.38906	0.761002	0.943028	0.744559	0.556684
MAP1B	0.527678	0.631696	0.490807	0.30909	0.99875	-0.259572	0.641882	0.413474	0.582577	0.680814
MAP1S	0.762821	0.745021	0.898169	0.0466418	0.99875	0.0340619	0.648795	0.876846	0.699024	0.791019
MAP4	0.436487	0.47204	0.850523	0.0703141	0.99875	-0.112971	0.600843	0.27213	0.497368	0.446711
MAPKAPK2	1.17443	0.515766	0.304063	0.517036	0.99875	1.18717	1.59767	0.751195	0.743426	0.288106
MARCKS	0.595079	0.485059	0.648474	0.188108	0.99875	0.294923	0.76576	0.424399	0.602508	0.367609
MAPRE1	0.313793	0.369007	0.357627	0.44657	0.99875	-0.233834	0.342986	0.284601	0.33271	0.405304
MALSU1	0.771136	0.991319	0.685602	0.163928	0.99875	-0.362364	1.11054	0.431728	1.31658	0.666058
MAT2B	0.319186	0.409803	0.595642	0.225015	0.99875	-0.360532	0.437301	0.201071	0.493789	0.325817
MATR3	0.588158	0.671017	0.650862	0.186511	0.99875	-0.190145	0.723356	0.452961	0.751331	0.590704
MAVS	0.402474	0.927149	0.148957	0.82694	0.99875	-1.2039	0.612448	0.192501	0.835988	1.01831
MCCC1	0.606033	0.397534	0.614854	0.211228	0.99875	0.608319	0.278434	0.933633	0.529722	0.265346
MCFD2	1.06082	1.16512	0.832035	0.0798583	0.99875	-0.135293	1.34615	0.775489	1.49058	0.839651
MCM2	0.385253	0.63426	0.244459	0.611793	0.99875	-0.719271	0.455086	0.315419	0.4985	0.770021
MCM3	0.589032	0.513868	0.803686	0.0949137	0.99875	0.196948	0.582976	0.595087	0.248471	0.779265
MCM4	0.415247	0.571668	0.687647	0.162635	0.99875	-0.461209	0.0874474	0.743046	0.496129	0.647207
MCM5	0.266684	0.428795	0.318543	0.496832	0.99875	-0.685154	0.386764	0.146604	0.455929	0.40166
MCM6	0.281743	0.0977007	0.117744	0.929062	0.99875	1.52794	0.344661	0.218824	0.0683182	0.127083
MCM7	0.410115	0.572053	0.0140867	1.85119	0.99875	-0.480118	0.408807	0.411424	0.591434	0.552671
MCRIP1	0.615575	0.70271	0.232464	0.633645	0.99875	-0.190994	0.601231	0.62992	0.752126	0.653294
MCTS1	0.422815	0.485155	0.392962	0.40565	0.99875	-0.19842	0.369337	0.476293	0.463471	0.506839
MAD2L1	1.28642	0.770677	0.555491	0.255323	0.99875	0.739166	1.85649	0.716354	1.2345	0.306859
MDH1	0.36965	0.395558	0.856523	0.067261	0.99875	-0.097726	0.470897	0.268404	0.319955	0.47116
MDH2	0.300939	0.385349	0.285522	0.544361	0.99875	-0.356697	0.35543	0.246448	0.406492	0.364206
MED24	0.551124	0.272151	0.377552	0.423024	0.99875	1.01797	0.347673	0.754575	0.414032	0.13027
MEMO1	0.503487	0.603883	0.573115	0.241758	0.99875	-0.262317	0.584521	0.422452	0.73057	0.477197
WDR77	0.525702	0.455781	0.862603	0.064189	0.99875	0.205903	0.608708	0.442695	0.109152	0.802411
MESD	0.402937	0.376756	0.781355	0.107152	0.99875	0.0969231	0.481024	0.32485	0.403751	0.349762
METTL7B	0.565495	0.867611	0.58218	0.234943	0.99875	-0.617535	0.780248	0.350741	1.27951	0.455708
MAT2A	0.542737	0.666801	0.744013	0.128419	0.99875	-0.297004	0.264846	0.820628	0.847146	0.486457
MFGE8	1.13665	1.46669	0.726921	0.138513	0.99875	-0.36778	1.45945	0.81384	2.22279	0.710589
MFN2	0.395547	0.429595	0.823945	0.0841017	0.99875	-0.119126	0.400093	0.391002	0.56413	0.295059
MFSD10	0.453867	0.870566	0.343406	0.464192	0.99875	-0.939683	0.522913	0.384822	1.20192	0.539212
MGLL	0.404353	0.763501	0.111519	0.952652	0.99875	-0.917014	0.273221	0.535486	0.76029	0.766712
MGST3	0.756945	0.433472	0.0362882	1.44024	0.99875	0.804249	0.693875	0.820014	0.427437	0.439507
CHCHD3	0.268523	0.505621	0.137861	0.860559	0.99875	-0.913011	0.357959	0.179087	0.464281	0.546962
IMMT	0.274096	0.360326	0.192239	0.716158	0.99875	-0.394621	0.315685	0.232507	0.344498	0.376154
MICAL1	0.431343	0.380866	0.84816	0.0715222	0.99875	0.179552	0.323915	0.538771	0.58688	0.174852
MICAL2	0.662449	0.668348	0.987395	0.00550923	0.99875	-0.0127884	0.989232	0.335667	0.72	0.616695
MICU1	1.04791	0.871867	0.684276	0.164769	0.99875	0.265333	1.39248	0.703334	0.726192	1.01754
MICU2	0.685129	0.797513	0.679643	0.167719	0.99875	-0.219132	0.895008	0.475251	0.691831	0.903195
MICALL1	0.916108	0.82363	0.791658	0.101462	0.99875	0.153522	0.849556	0.98266	0.523948	1.12331
RHOT2	0.568469	0.629146	0.814871	0.0889113	0.99875	-0.146315	0.579494	0.557443	0.856634	0.401659
MAPK1	0.712659	0.584813	0.466375	0.331265	0.99875	0.285236	0.852026	0.573291	0.618035	0.551591
MAPK3	0.485641	0.649898	0.238715	0.62212	0.99875	-0.420323	0.496704	0.474579	0.748205	0.551591
NIFK	1.5232	0.937899	0.579872	0.236668	0.99875	0.699596	2.36215	0.684236	1.24657	0.629227
MKRN2	1.35204	1.59437	0.808839	0.0921381	0.99875	-0.237848	2.21811	0.48598	1.74951	1.43924
MYL12A	0.786148	0.753737	0.740801	0.130299	0.99875	0.0607393	0.855326	0.71697	0.803807	0.703668
MLEC	0.358269	0.528384	0.556569	0.254481	0.99875	-0.560541	0.577069	0.13947	0.634421	0.422346
MMP14	1.66872	1.53849	0.859552	0.0657281	0.99875	0.117221	2.26971	1.06772	1.7838	1.29319
MMP2	0.726112	0.946697	0.806716	0.0932795	0.99875	-0.382709	0.27302	1.17921	1.596	0.297393
MOB1A	1.21022	0.921517	0.424798	0.371817	0.99875	0.393188	0.947879	1.47256	1.04587	0.797169
MSN	0.288194	0.347677	0.0758806	1.11987	0.99875	-0.270707	0.282188	0.2942	0.331356	0.363998
SLC16A1	0.577955	0.97922	0.114418	0.941507	0.99875	-0.760676	0.432208	0.723702	0.94914	1.0093
SLC16A3	0.522258	0.584134	0.593832	0.226336	0.99875	-0.161535	0.573158	0.471359	0.668387	0.49988
MAP2K2	0.513718	0.522074	0.977473	0.00989544	0.99875	-0.0232789	0.772561	0.254875	0.564086	0.480062
SLC25A3	0.196617	0.570248	0.203721	0.690965	0.99875	-1.5362	0.333916	0.0593176	0.423847	0.716648
MPDZ	0.605227	0.347599	0.414521	0.382453	0.99875	0.800051	0.728384	0.482071	0.567734	0.127465
MPI	0.640779	0.701837	0.922963	0.0348158	0.99875	-0.131309	0.610713	0.670845	1.2598	0.143875
MPHOSPH10	0.586527	0.668835	0.706765	0.150725	0.99875	-0.189452	0.75205	0.421004	0.576057	0.761613
PMPCA	0.281949	0.352331	0.422963	0.373697	0.99875	-0.321495	0.239385	0.324513	0.296207	0.408455
MPRIP	0.485372	0.756951	0.211849	0.673973	0.99875	-0.641109	0.480554	0.49019	0.906837	0.607064
MRC2	0.616279	0.789007	0.403229	0.394448	0.99875	-0.356455	0.741246	0.491312	0.682457	0.895557
CDC42BPA	0.0385805	0.511449	0.00349112	2.45704	0.99875	-3.72865	0.028623	0.048538	0.537633	0.485265
CDC42BPB	1.35682	0.499825	0.202805	0.692922	0.99875	1.44074	1.42644	1.28721	0.953433	0.0462165
MARCKSL1	0.541011	0.646811	0.492243	0.307821	0.99875	-0.257685	0.607252	0.474771	0.755087	0.538535
MRTO4	1.04207	1.31567	0.695329	0.157809	0.99875	-0.336339	1.46292	0.621224	0.881314	1.75002
MSH2	0.676176	0.710778	0.957308	0.0189483	0.99875	-0.072001	0.821002	0.53135	0.156799	1.26476
MSI2	0.792673	0.90249	0.829716	0.0810707	0.99875	-0.187184	1.10455	0.480799	1.22599	0.57899
MOSPD2	0.83574	0.663727	0.289903	0.537747	0.99875	0.332465	0.902422	0.769058	0.563232	0.764221
MTA2	1.20675	0.728666	0.236328	0.626485	0.99875	0.727794	1.18863	1.22486	1.01388	0.443451
MTAP	0.377269	0.3755	0.991153	0.0038594	0.99875	0.00678225	0.49997	0.254568	0.445801	0.305198
MTHFD2	0.299232	0.709861	0.357216	0.44707	0.99875	-1.24627	0.166643	0.43182	0.390231	1.02949
MTG1	0.545203	0.715123	0.673581	0.17161	0.99875	-0.391397	0.64198	0.448427	0.380926	1.04932
ADI1	1.1954	1.28827	0.891269	0.0499911	0.99875	-0.107932	0.709164	1.68164	1.64035	0.93618
MTPN	0.345228	0.526531	0.141312	0.849821	0.99875	-0.608968	0.397242	0.293214	0.582647	0.470414
MTREX	0.56188	1.05728	0.118377	0.926732	0.99875	-0.91202	0.511052	0.612709	1.23778	0.876774
MVP	0.740169	0.540953	0.243092	0.61423	0.99875	0.452351	0.82183	0.658507	0.631087	0.450819
MX1	0.758463	0.401899	0.0875034	1.05797	0.99875	0.916247	0.665484	0.851443	0.337624	0.466173
MXRA7	0.641431	0.610322	0.842187	0.0745914	0.99875	0.0717215	0.749361	0.5335	0.695736	0.524909
MYCBP	0.35421	0.61249	0.447921	0.348799	0.99875	-0.790082	0.361069	0.347351	0.888229	0.336751
MYD88	1.72422	0.711316	0.0289447	1.53843	0.99875	1.27738	1.70205	1.74639	0.536541	0.886091
MYDGF	0.29956	0.505585	0.326977	0.485483	0.99875	-0.755109	0.328141	0.270979	0.34806	0.663111
MYH10	0.404278	0.238893	0.639879	0.193902	0.99875	0.758986	0.707185	0.101372	0.244072	0.233714
MYH14	0.426364	0.425138	0.992905	0.00309209	0.99875	0.00415303	0.457479	0.395249	0.307017	0.54326
MYH9	0.384006	0.394652	0.915808	0.0381957	0.99875	-0.0394538	0.453872	0.31414	0.449946	0.339359
MYL1	0.517869	0.290416	0.327417	0.484898	0.99875	0.834464	0.645464	0.390273	0.41303	0.167803
MYL6	0.632536	0.687529	0.74236	0.129385	0.99875	-0.120274	0.740355	0.524716	0.78573	0.589328
MYL6B	0.62544	0.685034	0.710605	0.148372	0.99875	-0.131303	0.726768	0.524112	0.780739	0.589328
MYL9	1.63169	1.32777	0.432257	0.364258	0.99875	0.297365	1.91003	1.35335	1.46786	1.18768
MYLK	0.693989	0.820213	0.779538	0.108163	0.99875	-0.241084	0.303423	1.08456	0.878459	0.761967
MYO1B	0.638106	0.771513	0.603206	0.219534	0.99875	-0.273894	0.822096	0.454115	0.88885	0.654175
MYO1C	0.592313	0.5265	0.872026	0.0594707	0.99875	0.169927	0.402862	0.781764	0.219613	0.833387
MYO1D	1.56208	0.88549	0.632238	0.199119	0.99875	0.818921	2.7582	0.365964	0.704496	1.06648
MYO1E	0.487369	0.515151	0.928928	0.0320182	0.99875	-0.0799813	0.32189	0.652847	0.735678	0.294625
MYO5A	0.242929	0.305589	0.384974	0.414569	0.99875	-0.331062	0.282898	0.202959	0.345954	0.265225
MYO6	0.724412	0.213383	0.155321	0.808771	0.99875	1.76337	0.946841	0.501983	0.158967	0.267798
MYOF	0.544787	0.388069	0.500676	0.300444	0.99875	0.489378	0.355739	0.733835	0.423206	0.352933
PPP1R12A	0.286498	0.51657	0.138708	0.8579	0.99875	-0.850441	0.345726	0.227269	0.592089	0.441052
NAA10	0.406487	0.708304	0.339667	0.468946	0.99875	-0.80116	0.273348	0.539626	0.505368	0.91124
NAA15	0.445758	0.703387	0.447678	0.349035	0.99875	-0.658057	0.33537	0.556147	0.451565	0.955208
NAA50	0.672378	0.687172	0.970133	0.0131688	0.99875	-0.0313993	1.00441	0.340348	0.798192	0.576152
NACA	0.527777	0.485176	0.814366	0.0891806	0.99875	0.121419	0.647989	0.407565	0.589933	0.38042
SLC4A1AP	1.67094	1.1616	0.226596	0.644748	0.99875	0.52455	1.53553	1.80636	0.899287	1.42391
NAGA	0.183527	0.151899	0.754635	0.122263	0.99875	0.272878	0.170964	0.19609	0.239363	0.0644363
NAMPT	0.551746	0.466138	0.574564	0.240662	0.99875	0.243248	0.572957	0.530535	0.593147	0.339128
NASP	0.404016	0.574007	0.392186	0.406508	0.99875	-0.506655	0.428652	0.37938	0.7291	0.418914
NAT10	0.974346	0.917377	0.91219	0.0399149	0.99875	0.0869196	1.10235	0.846342	0.47869	1.35606
CYB5R1	0.322365	0.687677	0.0334264	1.47591	0.99875	-1.09303	0.255874	0.388857	0.704223	0.671131
CYB5R3	0.501015	0.443426	0.183426	0.736539	0.99875	0.176159	0.527707	0.474323	0.454205	0.432648
DRAP1	0.595321	1.74216	0.163776	0.785751	0.99875	-1.54914	0.283127	0.907514	2.17269	1.31164
NCAM1	0.650973	0.665633	0.950264	0.0221556	0.99875	-0.0321288	0.461246	0.8407	0.751282	0.579984
NCBP1	0.547718	0.587113	0.881457	0.0547987	0.99875	-0.100205	0.776989	0.318447	0.543759	0.630467
NCEH1	0.254368	0.393734	0.116637	0.933162	0.99875	-0.630305	0.269404	0.239332	0.343656	0.443812
NCLN	0.274503	1.08728	0.109462	0.960736	0.99875	-1.98583	0.21776	0.331246	0.799235	1.37533
NCOA5	0.652437	0.489427	0.528707	0.276785	0.99875	0.414746	0.860494	0.44438	0.432486	0.546368
NCOR2	0.466466	0.254514	0.0225767	1.64634	0.99875	0.874026	0.494281	0.43865	0.237902	0.271126
NDC80	0.786005	2.05343	0.266373	0.574509	0.99875	-1.38542	0.841927	0.730083	2.88169	1.22517
NDE1	1.55846	1.28166	0.742473	0.129319	0.99875	0.282116	1.99	1.12693	0.687401	1.87591
NME2P1	0.480174	0.689819	0.314798	0.501968	0.99875	-0.522661	0.637727	0.322621	0.692572	0.687067
NME1	0.320112	0.321155	0.989748	0.00447558	0.99875	-0.00469109	0.342728	0.297496	0.389407	0.252902
NME2	0.328757	0.357448	0.600385	0.22157	0.99875	-0.120714	0.362587	0.294926	0.389407	0.325489
NDRG1	0.585332	1.09986	0.529497	0.276137	0.99875	-0.909992	0.486705	0.683958	0.424693	1.77503
NDUFA3	0.374998	1.16701	0.427375	0.36919	0.99875	-1.63786	0.311448	0.438548	1.96628	0.367736
NDUFA5	0.873607	0.422157	0.268692	0.570745	0.99875	1.04921	0.941055	0.80616	0.712137	0.132176
NDUFA6	0.540644	5.70576	0.451789	0.345064	0.99875	-3.39967	0.796499	0.284789	0.139779	11.2717
NDUFA8	0.586136	0.70607	0.790109	0.102313	0.99875	-0.268574	0.728708	0.443565	1.07449	0.337648
NDUFA9	0.703519	1.127	0.596004	0.22475	0.99875	-0.67983	0.690211	0.716827	1.80491	0.449097
NDUFB10	0.541592	1.77695	0.265233	0.576373	0.99875	-1.71413	0.789468	0.293715	2.54434	1.00957
NDUFB11	0.603656	1.12194	0.611813	0.213382	0.99875	-0.894192	0.903849	0.303462	1.93855	0.305321
NDUFAF2	0.588287	0.573913	0.973363	0.0117253	0.99875	0.0356875	0.2399	0.936674	0.418629	0.729198
NDUFS1	0.484222	0.867466	0.208599	0.680687	0.99875	-0.841138	0.408294	0.56015	1.06253	0.672399
NDUFS3	0.494294	1.65748	0.4383	0.358229	0.99875	-1.74555	0.607267	0.38132	2.86368	0.451285
NDUFS6	1.09952	1.39789	0.519353	0.284538	0.99875	-0.346369	1.40303	0.796015	1.16116	1.63461
NDUFV2	0.723911	1.7475	0.480836	0.318003	0.99875	-1.27141	1.08555	0.362276	2.88283	0.61217
NECAP1	0.937803	0.752932	0.521105	0.283075	0.99875	0.316764	0.858486	1.01712	0.526808	0.979056
NECAP2	1.27152	0.825157	0.539152	0.268289	0.99875	0.623814	1.82892	0.714118	1.06753	0.58278
NEDD4	0.779137	0.547551	0.540259	0.267398	0.99875	0.508885	1.09155	0.466724	0.498	0.597101
NEDD8	0.815285	0.596788	0.388533	0.410572	0.99875	0.450084	0.845947	0.784622	0.794354	0.399222
NEK9	0.243079	0.106394	0.535021	0.27163	0.99875	1.192	0.422477	0.0636811	0.147393	0.0653961
NELFA	0.949084	0.765554	0.648619	0.18801	0.99875	0.310033	1.17801	0.720153	1.02469	0.506412
NELFE	1.51161	0.639992	0.13689	0.863629	0.99875	1.23996	1.87159	1.15163	0.66143	0.618553
IKBKG	0.372667	0.799291	0.171876	0.764786	0.99875	-1.10083	0.376358	0.368976	0.59513	1.00345
MME	0.488354	1.18588	0.313669	0.503529	0.99875	-1.27996	0.598949	0.37776	1.6967	0.675056
NES	0.425765	0.445289	0.929973	0.0315298	0.99875	-0.0646829	0.599415	0.252115	0.537588	0.352989
NLN	0.620197	0.945861	0.521358	0.282864	0.99875	-0.608901	0.733367	0.507028	1.35284	0.538884
NEU1	0.63662	0.297535	0.326305	0.486377	0.99875	1.09738	0.883015	0.390225	0.389548	0.205521
NEXN	0.177393	0.346834	0.369123	0.432829	0.99875	-0.967294	0.162384	0.192402	0.200249	0.493419
NF1	0.871749	0.608465	0.48716	0.312328	0.99875	0.518739	0.757823	0.985675	0.89854	0.31839
RASAL2	1.05811	1.3897	0.532482	0.273695	0.99875	-0.393283	1.37237	0.743854	1.70241	1.07699
SNU13	0.559111	0.668038	0.654773	0.183909	0.99875	-0.256796	0.762908	0.355313	0.61996	0.716115
SLC9A3R1	0.420116	0.498159	0.577991	0.238079	0.99875	-0.245819	0.516751	0.323481	0.566834	0.429484
NIBAN2	0.495222	0.628647	0.241946	0.616281	0.99875	-0.344175	0.541446	0.448998	0.561924	0.69537
NCSTN	0.538919	1.04178	0.594573	0.225795	0.99875	-0.950916	0.5083	0.569538	1.84293	0.240635
NIN	0.381304	1.34326	0.343764	0.46374	0.99875	-1.81673	0.428889	0.333718	0.562593	2.12394
NIT2	0.347189	0.491867	0.0248723	1.60428	0.99875	-0.502548	0.367998	0.32638	0.502244	0.48149
NMD3	0.539745	0.341214	0.440634	0.355922	0.99875	0.661603	0.711862	0.367628	0.458061	0.224366
NMT1	0.582152	0.404117	0.315504	0.500995	0.99875	0.526624	0.621809	0.542496	0.532196	0.276037
NNMT	0.400057	0.276137	0.0995923	1.00177	0.99875	0.534821	0.439055	0.361058	0.292616	0.259658
NAXD	1.35007	1.19423	0.861596	0.0646965	0.99875	0.176958	2.13639	0.563751	1.13506	1.2534
NAXE	0.49528	0.568566	0.797976	0.0980102	0.99875	-0.199085	0.594867	0.395692	0.799206	0.337926
NOL3	0.362997	0.716223	0.550639	0.259133	0.99875	-0.980452	0.657946	0.0680471	1.11568	0.316763
NOL6	0.156159	0.824782	0.050619	1.29569	0.99875	-2.401	0.0418526	0.270466	0.717985	0.931579
NOL9	0.995898	0.767107	0.74604	0.127238	0.99875	0.376569	1.58062	0.411175	0.572865	0.96135
NOLC1	0.892766	1.46595	0.174759	0.75756	0.99875	-0.715483	0.918287	0.867245	1.18974	1.74216
NOMO1	0.70916	0.733961	0.950511	0.0220427	0.99875	-0.0495934	1.0232	0.395115	0.897201	0.570721
NOMO2	0.70916	0.733961	0.950511	0.0220427	0.99875	-0.0495934	1.0232	0.395115	0.897201	0.570721
NONO	0.410412	0.476551	0.7019	0.153725	0.99875	-0.215559	0.471237	0.349586	0.613394	0.339708
NOP2	0.377102	0.806456	0.0144072	1.84142	0.99875	-1.09664	0.325252	0.428951	0.81156	0.801352
NOP53	0.302559	0.567256	0.404435	0.393152	0.99875	-0.906784	0.315604	0.289513	0.315137	0.819375
NOP56	0.19986	0.500581	0.173393	0.760967	0.99875	-1.32461	0.0904995	0.30922	0.595447	0.405715
NOP58	0.385414	0.495587	0.624236	0.204651	0.99875	-0.36273	0.507348	0.26348	0.34711	0.644065
NAP1L1	0.592429	0.523892	0.138665	0.858035	0.99875	0.177372	0.613678	0.571179	0.54301	0.504773
NAP1L4	0.502215	0.378995	0.240426	0.619018	0.99875	0.406124	0.570471	0.433958	0.348871	0.40912
NPC1	0.324195	0.381721	0.849245	0.0709668	0.99875	-0.235658	0.468053	0.180338	0.606344	0.157098
NPLOC4	0.707796	0.447424	0.229144	0.639892	0.99875	0.661691	0.693204	0.722388	0.295983	0.598866
NPM1	0.302963	0.325329	0.766874	0.115276	0.99875	-0.10276	0.364773	0.241152	0.348388	0.30227
NIPSNAP3A	0.610392	0.317669	0.206434	0.68522	0.99875	0.942209	0.739909	0.480875	0.225939	0.4094
NQO1	0.379573	0.504275	0.62055	0.207223	0.99875	-0.409832	0.389943	0.369203	0.719028	0.289522
NRBP1	1.7982	0.963585	0.255006	0.59345	0.99875	0.900072	1.996	1.6004	1.4536	0.473566
NRDC	0.496243	0.640095	0.410303	0.386895	0.99875	-0.367239	0.3626	0.629886	0.679423	0.600766
NRP1	1.5278	2.16938	0.387915	0.411264	0.99875	-0.505828	1.71613	1.33946	2.72441	1.61434
NRXN3	1.00422	1.00561	0.997931	0.000899686	0.999729	-0.00199634	1.27624	0.732198	1.39517	0.616048
NSMCE3	0.15784	0.336464	0.289127	0.538912	0.99875	-1.09199	0.26798	0.0477007	0.277428	0.3955
NSFL1C	0.369418	0.389649	0.790098	0.102319	0.99875	-0.0769205	0.356764	0.382072	0.455071	0.324227
SMPD4	0.291117	0.578953	0.0495833	1.30466	0.99875	-0.99185	0.356391	0.225842	0.565753	0.592153
NSUN2	0.532115	0.967271	0.210203	0.677362	0.99875	-0.862181	0.503791	0.56044	0.72999	1.20455
NT5DC1	0.550022	1.03788	0.380274	0.419903	0.99875	-0.916076	0.406324	0.69372	1.45043	0.625324
NUTF2	0.202162	0.364279	0.252796	0.597229	0.99875	-0.849533	0.183676	0.220648	0.264008	0.46455
NTM	0.70106	0.651113	0.898522	0.0464713	0.99875	0.10663	0.624723	0.777396	0.988829	0.313397
NUP133	0.512266	0.578106	0.808637	0.0922464	0.99875	-0.17444	0.74749	0.277042	0.537002	0.619209
NUP155	0.490693	0.3191	0.337825	0.471308	0.99875	0.620812	0.620763	0.360622	0.36309	0.27511
NUP160	0.465572	0.428739	0.89073	0.0502539	0.99875	0.118903	0.702131	0.229012	0.44185	0.415628
NUBP2	0.198725	0.429743	0.286198	0.543334	0.99875	-1.1127	0.290638	0.106811	0.561045	0.298441
NUCB1	2.04373	1.33537	0.414694	0.382272	0.99875	0.613968	2.73213	1.35533	1.24842	1.42232
NUCB2	0.7568	0.678499	0.815377	0.0886417	0.99875	0.157564	1.00336	0.510235	0.839975	0.517024
NUCKS1	0.406514	0.337434	0.838559	0.0764665	0.99875	0.2687	0.543689	0.26934	0.60266	0.0722084
NCL	0.565927	0.570072	0.831578	0.0800971	0.99875	-0.010529	0.576637	0.555216	0.583473	0.556671
NUDT16	0.904337	0.870766	0.932909	0.0301605	0.99875	0.0545759	1.23484	0.573833	0.994852	0.74668
NUDT4B	1.27841	1.44042	0.853426	0.0688342	0.99875	-0.172145	1.8369	0.719916	0.905761	1.97509
NUDC	0.466531	0.58303	0.660566	0.180084	0.99875	-0.321596	0.544085	0.388977	0.797733	0.368327
NUDCD1	0.251044	0.643316	0.000509033	3.29325	0.320172	-1.35759	0.244325	0.257764	0.637551	0.649081
NUDCD2	0.416693	0.482443	0.772656	0.112014	0.99875	-0.211372	0.397691	0.435695	0.68068	0.284206
NUDT3	0.49888	1.00481	0.109294	0.961403	0.99875	-1.01016	0.656123	0.341637	1.0976	0.912021
NUDT5	0.587354	0.529477	0.671061	0.173238	0.99875	0.149664	0.581319	0.59339	0.646815	0.412138
NUFIP2	0.601826	0.525524	0.428289	0.368264	0.99875	0.195589	0.548708	0.654945	0.581858	0.46919
NUMA1	0.788949	0.938639	0.533626	0.272763	0.99875	-0.25064	0.988637	0.58926	0.917889	0.959389
NUMB	1.02177	0.854216	0.771246	0.112807	0.99875	0.258402	1.37049	0.673058	1.21839	0.490045
NUP35	0.526733	0.930452	0.526568	0.278546	0.99875	-0.820859	0.967259	0.0862074	1.22716	0.633748
NUP50	0.304648	0.514708	0.145415	0.837391	0.99875	-0.756611	0.39485	0.214446	0.511442	0.517974
NUP54	0.584352	0.978831	0.647383	0.188839	0.99875	-0.744221	0.0561954	1.11251	0.460173	1.49749
NUP58	0.743979	0.67482	0.776095	0.110085	0.99875	0.140759	0.777082	0.710876	0.464546	0.885094
NUP62	0.55589	0.60919	0.829411	0.0812303	0.99875	-0.132093	0.707678	0.404103	0.76524	0.45314
NUP85	0.612095	0.527604	0.91286	0.0395958	0.99875	0.214299	1.1401	0.0840869	0.960845	0.0943641
NUP88	0.434708	0.808753	0.359519	0.444278	0.99875	-0.895653	0.327142	0.542273	1.10709	0.510413
NXN	0.537456	0.788157	0.107245	0.969624	0.99875	-0.552337	0.593916	0.480995	0.857553	0.71876
FAM114A1	0.706097	0.573433	0.506759	0.295198	0.99875	0.300239	0.871348	0.540845	0.565529	0.581338
OAS3	1.14959	0.693502	0.625188	0.203989	0.99875	0.729152	0.464162	1.83503	1.1016	0.285405
OAT	0.93203	0.742387	0.569712	0.244344	0.99875	0.328205	1.21225	0.65181	0.767251	0.717523
OCIAD1	0.468642	0.42184	0.865993	0.0624854	0.99875	0.15179	0.699842	0.237442	0.502086	0.341594
CROT	0.784521	0.574302	0.0174211	1.75893	0.99875	0.450003	0.809761	0.759282	0.586689	0.561915
OGDH	0.688439	0.638369	0.770874	0.113016	0.99875	0.108937	0.808875	0.568003	0.728471	0.548268
DLST	0.332672	0.459583	0.125597	0.90102	0.99875	-0.466224	0.372044	0.2933	0.490071	0.429096
DLAT	0.286783	0.412702	0.421268	0.375442	0.99875	-0.525143	0.288258	0.285308	0.538162	0.287243
PDHB	0.360865	0.643775	0.515666	0.287631	0.99875	-0.835098	0.641467	0.0802623	0.871465	0.416085
POFUT1	0.460426	0.534143	0.649443	0.187459	0.99875	-0.214256	0.541669	0.379182	0.42104	0.647245
POFUT2	0.280522	0.35041	0.816651	0.0879638	0.99875	-0.32093	0.545318	0.0157251	0.341065	0.359755
OGFR	1.1079	0.755424	0.208272	0.681369	0.99875	0.552468	1.11056	1.10524	0.94771	0.563138
OGT	0.800346	0.615352	0.816009	0.088305	0.99875	0.379211	0.467201	1.13349	0.00105064	1.22965
OLA1	0.549702	0.694096	0.233318	0.632051	0.99875	-0.336486	0.583432	0.515971	0.615529	0.772662
OPTN	1.03353	0.839305	0.0613946	1.21187	0.99875	0.300307	1.00451	1.06254	0.880609	0.798001
REXO2	0.727125	0.537305	0.138463	0.858665	0.99875	0.436462	0.753812	0.700438	0.462847	0.611764
OSBPL3	0.677539	1.10591	0.562572	0.249822	0.99875	-0.706857	0.650206	0.704873	1.72801	0.483808
OSBP	0.293852	0.473395	0.278489	0.555193	0.99875	-0.687954	0.267613	0.320091	0.35442	0.59237
OSGEP	1.16042	0.519558	0.49704	0.303609	0.99875	1.15929	1.93911	0.381736	0.527783	0.511333
DDOST	0.358617	0.265503	0.663806	0.177959	0.99875	0.43372	0.530036	0.187199	0.33359	0.197415
OSTF1	0.389322	0.75292	0.266286	0.574652	0.99875	-0.951533	0.399166	0.379478	0.515033	0.990808
OTUB1	0.401915	0.455933	0.791698	0.10144	0.99875	-0.181932	0.533352	0.270479	0.577961	0.333906
OXSR1	0.353892	0.387168	0.301426	0.52082	0.99875	-0.129649	0.377235	0.33055	0.38117	0.393165
P3H1	0.65078	0.192908	0.0406299	1.39115	0.99875	1.75426	0.603934	0.697626	0.275806	0.110009
P3H3	0.634351	0.411659	0.582585	0.234641	0.99875	0.623832	0.779129	0.489572	0.722393	0.100924
P4HA1	0.5204	0.430811	0.674598	0.170955	0.99875	0.272566	0.398953	0.641847	0.292473	0.569149
P4HA2	1.20823	0.944585	0.476165	0.322243	0.99875	0.355143	1.41306	1.0034	1.16807	0.721105
PI4K2A	0.926651	0.597649	0.489271	0.310451	0.99875	0.632727	1.31591	0.537395	0.64058	0.554719
PPP4R3A	1.06694	0.739052	0.418218	0.378597	0.99875	0.52973	1.24582	0.888055	0.46875	1.00935
PYCR2	0.704942	0.936736	0.427742	0.368818	0.99875	-0.410138	0.828903	0.580981	0.737229	1.13624
ALDH18A1	0.493795	0.399617	0.668709	0.174763	0.99875	0.305291	0.51155	0.476039	0.588445	0.21079
PIK3R2	1.10691	0.688148	0.133568	0.874297	0.99875	0.685742	1.2219	0.991912	0.814216	0.56208
PA2G4	0.492985	0.539344	0.207777	0.682404	0.99875	-0.129662	0.472129	0.513841	0.52511	0.553578
PABPC1	0.289206	0.335768	0.57963	0.236849	0.99875	-0.215366	0.325165	0.253248	0.274472	0.397065
PABPC4	0.446154	0.638538	0.111941	0.95101	0.99875	-0.517231	0.516112	0.376195	0.630463	0.646613
PACSIN2	0.459421	0.59823	0.583694	0.233815	0.99875	-0.380883	0.607612	0.31123	0.443332	0.753128
PAF1	1.31423	0.870317	0.190145	0.720914	0.99875	0.594602	1.54032	1.08814	0.846198	0.894435
SERBP1	0.425463	0.583039	0.558896	0.252669	0.99875	-0.454557	0.474585	0.376341	0.80435	0.361728
PAK1	0.653954	0.673336	0.961202	0.0171851	0.99875	-0.042137	1.00249	0.305416	0.729149	0.617523
PAK2	0.653954	0.200725	0.325061	0.488035	0.99875	1.70397	1.00249	0.305416	0.236454	0.164996
PALLD	0.530267	0.381524	0.168385	0.773697	0.99875	0.474946	0.600457	0.460077	0.378936	0.384111
PALMD	0.825045	0.746726	0.108957	0.962746	0.99875	0.143895	0.845314	0.804776	0.76635	0.727102
PAPSS1	0.941845	0.513038	0.210974	0.675771	0.99875	0.876425	1.15721	0.726478	0.609762	0.416314
PAPSS2	0.495401	0.437086	0.728214	0.137741	0.99875	0.180677	0.590411	0.40039	0.54795	0.326223
PARK7	0.434134	0.428222	0.98198	0.00789721	0.99875	0.0197818	0.585601	0.282667	0.603898	0.252546
PARN	1.52996	1.48591	0.970376	0.0130599	0.99875	0.0421482	2.44178	0.61815	2.00862	0.9632
PARP1	0.47996	0.664494	0.27422	0.5619	0.99875	-0.469341	0.549473	0.410447	0.76679	0.562197
PARP4	0.67765	1.49519	0.174024	0.759392	0.99875	-1.14172	1.05325	0.302056	1.61594	1.37444
PARP9	0.052185	0.32457	0.400876	0.396989	0.99875	-2.63682	0.102635	0.00173502	0.576971	0.0721688
PARVA	0.441459	0.802553	0.394409	0.404054	0.99875	-0.862316	0.535505	0.347414	1.12462	0.480485
PARVB	0.573434	0.871652	0.544938	0.263653	0.99875	-0.604125	0.704786	0.442083	1.26282	0.480485
PXN	0.626702	0.550073	0.718091	0.14382	0.99875	0.188156	0.789784	0.463619	0.636162	0.463984
PBDC1	0.35225	0.924392	0.089923	1.04613	0.99875	-1.3919	0.237516	0.466985	0.780245	1.06854
PBXIP1	1.16503	1.05708	0.860629	0.0651839	0.99875	0.140282	1.46103	0.869022	0.602637	1.51152
PCBP1	0.569932	0.543483	0.893452	0.0489287	0.99875	0.068556	0.743887	0.395977	0.557675	0.52929
PCBP2	0.554106	0.60447	0.660519	0.180114	0.99875	-0.12551	0.617823	0.490389	0.679815	0.529126
TRIP13	0.30424	0.388469	0.802072	0.0957866	0.99875	-0.352592	0.540845	0.0676341	0.564593	0.212345
PCNA	0.375177	0.460049	0.249759	0.602479	0.99875	-0.294215	0.401109	0.349245	0.506143	0.413955
PCNP	0.589153	0.588969	0.998982	0.000442266	0.999729	0.000450602	0.673824	0.504482	0.684718	0.49322
PCNT	0.832442	0.73934	0.788159	0.103386	0.99875	0.171112	1.11261	0.552272	0.856586	0.622094
PCYOX1	0.317452	1.68225	0.305175	0.51545	0.99875	-2.40578	0.328595	0.306309	0.683428	2.68108
PDCD10	1.17039	0.571549	0.34001	0.468508	0.99875	1.03403	1.37393	0.966839	0.134627	1.00847
PDCD6IP	0.362495	0.495898	0.542317	0.265747	0.99875	-0.452081	0.309208	0.415783	0.671229	0.320567
PDCD4	1.76682	1.60772	0.726887	0.138533	0.99875	0.136143	1.76861	1.76503	2.00398	1.21145
PDCD5	0.27161	1.15075	0.282734	0.548622	0.99875	-2.08296	0.273762	0.269459	0.546845	1.75465
PDCD6	0.632546	2.15324	0.445191	0.351453	0.99875	-1.76727	1.04705	0.218047	0.594941	3.71154
PDCL3	0.410198	0.719797	0.395528	0.402823	0.99875	-0.811268	0.445182	0.375215	1.00618	0.433415
PDE6D	1.16095	1.55044	0.65747	0.182124	0.99875	-0.417376	1.17044	1.15146	2.3058	0.795085
P4HB	0.384032	0.358072	0.832789	0.079465	0.99875	0.100977	0.490198	0.277865	0.379133	0.33701
PDIA3	0.421844	0.46725	0.626623	0.202993	0.99875	-0.147485	0.462562	0.381126	0.535847	0.398653
PDIA4	0.480484	0.525163	0.470915	0.327057	0.99875	-0.128276	0.531054	0.429915	0.528347	0.521979
PDIA6	0.358047	0.372666	0.857751	0.066639	0.99875	-0.0577359	0.378377	0.337716	0.441666	0.303666
PDLIM1	1.12223	0.415043	0.473531	0.324652	0.99875	1.43503	1.92677	0.317684	0.345563	0.484523
PDLIM2	0.204194	0.605481	0.230421	0.637478	0.99875	-1.56814	0.238707	0.16968	0.372583	0.838379
PDLIM3	0.553137	0.540969	0.95526	0.0198782	0.99875	0.0320893	0.722145	0.384129	0.632312	0.449627
PDLIM4	0.247038	0.223077	0.914956	0.0385997	0.99875	0.147191	0.379803	0.114273	0.37065	0.0755042
PDLIM5	0.406544	0.385809	0.878626	0.0561957	0.99875	0.0755238	0.496831	0.316256	0.46471	0.306908
PDLIM7	0.501773	0.950542	0.542553	0.265558	0.99875	-0.921716	0.613824	0.389721	0.343948	1.55714
PDS5A	0.402898	0.67997	0.232403	0.633759	0.99875	-0.755057	0.544993	0.260803	0.76103	0.59891
PDXK	1.01039	0.469174	0.525017	0.279826	0.99875	1.10672	1.60576	0.415022	0.8542	0.0841487
PEA15	0.462787	0.553126	0.706411	0.150942	0.99875	-0.25726	0.670748	0.254826	0.556806	0.549446
CBFB	0.510986	0.312584	0.414131	0.382862	0.99875	0.70904	0.47863	0.543342	0.503926	0.121242
PEBP1	0.558398	0.553716	0.978807	0.00930293	0.99875	0.0121469	0.664517	0.452279	0.668294	0.439137
PELO	0.701272	1.26648	0.163107	0.787526	0.99875	-0.852777	0.451656	0.950888	1.34407	1.18889
TWNK	0.366038	0.217905	0.0130307	1.88503	0.99875	0.748297	0.367028	0.365049	0.234953	0.200856
PEPD	0.416004	0.775224	0.637684	0.195394	0.99875	-0.898015	0.0801531	0.751856	0.214709	1.33574
PES1	1.93961	1.04546	0.181321	0.741552	0.99875	0.891627	1.5061	2.37312	1.139	0.951915
PEX19	1.00914	3.55284	0.462345	0.335034	0.99875	-1.81584	1.01791	1.00038	0.732141	6.37354
PEX5	0.380515	0.395203	0.971619	0.0125039	0.99875	-0.0546391	0.611383	0.149647	0.678936	0.11147
PFDN2	0.346336	0.52799	0.0281143	1.55107	0.99875	-0.608338	0.37633	0.316343	0.519698	0.536282
VBP1	0.398464	0.875173	0.407933	0.389411	0.99875	-1.13512	0.659695	0.137232	0.49798	1.25237
PFDN4	0.459105	0.382938	0.697581	0.156406	0.99875	0.261711	0.453364	0.464845	0.552592	0.213285
PFDN5	0.737456	0.435159	0.0865733	1.06262	0.99875	0.761016	0.831476	0.643437	0.450392	0.419926
PFKL	0.314218	0.116344	0.215737	0.666075	0.99875	1.43337	0.305716	0.322721	0.226706	0.00598151
PFKM	0.631705	0.911611	0.590404	0.228851	0.99875	-0.529167	0.727134	0.536276	1.34198	0.481243
PFKP	0.333379	0.495763	0.339878	0.468677	0.99875	-0.57249	0.252336	0.414421	0.393276	0.598251
PGAM1	0.427156	0.468026	0.28975	0.537977	0.99875	-0.131826	0.445983	0.408329	0.489613	0.446439
PGAM5	0.393974	1.3685	0.504381	0.297242	0.99875	-1.79642	0.353714	0.434234	0.161581	2.57541
HSPG2	1.53752	1.65605	0.881911	0.0545754	0.99875	-0.107137	1.1602	1.91485	2.25128	1.06081
PGK1	0.493476	0.493362	0.99874	0.000547677	0.999729	0.000330958	0.466365	0.520586	0.550794	0.435931
PGK2	0.451573	0.516613	0.311266	0.506869	0.99875	-0.194124	0.499965	0.403182	0.518025	0.515201
PGM1	0.394253	0.344089	0.749538	0.125206	0.99875	0.196339	0.257145	0.531362	0.343611	0.344567
PGM2	0.417742	0.40205	0.94884	0.022807	0.99875	0.0552371	0.229371	0.606114	0.508976	0.295125
PGRMC1	0.246621	1.06322	0.3318	0.479124	0.99875	-2.10807	0.388689	0.104553	0.436204	1.69023
PGRMC2	0.805435	0.51203	0.582688	0.234564	0.99875	0.653538	0.375516	1.23535	0.373148	0.650913
PHB	0.445819	0.67744	0.00922013	2.03526	0.99875	-0.603634	0.428605	0.463033	0.663113	0.691766
PHB2	0.382546	0.294826	0.556966	0.254171	0.99875	0.375769	0.32948	0.435612	0.408573	0.18108
PHF3	0.982845	2.71279	0.148564	0.828087	0.99875	-1.46474	0.410255	1.55543	2.22301	3.20256
PHF6	0.450743	0.42026	0.922944	0.0348247	0.99875	0.101023	0.174227	0.72726	0.383905	0.456616
PHLDB1	0.708669	0.650763	0.52557	0.27937	0.99875	0.122978	0.648261	0.769077	0.60469	0.696837
PI4KA	0.314333	0.681745	0.102189	0.990596	0.99875	-1.11694	0.437318	0.191349	0.71512	0.648369
PICALM	0.823803	0.577848	0.0542806	1.26536	0.99875	0.511609	0.788987	0.858619	0.626424	0.529272
PIGT	0.875687	2.77882	0.2951	0.530031	0.99875	-1.66599	0.692527	1.05885	1.43713	4.12051
PCMT1	0.279145	1.19136	0.343207	0.464444	0.99875	-2.09352	0.419671	0.138618	0.464246	1.91847
PIN1	0.521319	0.580096	0.846366	0.0724417	0.99875	-0.154125	0.452689	0.58995	0.321745	0.838448
PIN4	0.565438	0.57987	0.971172	0.0127039	0.99875	-0.0363611	0.505824	0.625052	0.928664	0.231077
PNN	0.178805	0.484286	0.416979	0.379886	0.99875	-1.43747	0.259283	0.0983279	0.194231	0.774342
PITPNA	0.526655	0.937807	0.0652791	1.18523	0.99875	-0.832432	0.617906	0.435405	0.875426	1.00019
PITPNB	0.466938	0.536718	0.906259	0.0427477	0.99875	-0.200933	0.182427	0.751449	0.0966316	0.976805
PIK3C3	0.657207	1.18536	0.228399	0.641305	0.99875	-0.850903	0.938208	0.376207	1.05955	1.31117
PLEKHA6	0.722624	1.24106	0.38171	0.418266	0.99875	-0.780261	0.882284	0.562965	0.803268	1.67886
PLEKHO1	0.719324	1.3217	0.363585	0.439395	0.99875	-0.877683	0.63309	0.805559	0.812702	1.8307
PLEKHO2	0.6768	0.632007	0.836278	0.0776491	0.99875	0.0987909	0.852058	0.501542	0.556447	0.707566
PKN2	0.610321	0.597376	0.965802	0.0151119	0.99875	0.0309311	0.562724	0.657919	0.860632	0.334119
PLAA	0.463946	0.378298	0.267103	0.573322	0.99875	0.294433	0.504579	0.423313	0.339445	0.417151
PLBD2	0.60503	0.711671	0.647533	0.188738	0.99875	-0.234204	0.773002	0.437058	0.820619	0.602723
PLCB3	0.444174	0.375373	0.75003	0.124921	0.99875	0.2428	0.632447	0.255901	0.367358	0.383389
PLCB4	1.69407	0.922878	0.697311	0.156574	0.99875	0.876282	0.0156245	3.37252	1.28495	0.560807
AGPAT5	1.96566	1.42433	0.0991978	1.0035	0.99875	0.464726	1.83668	2.09465	1.29239	1.55628
PLEC	0.4477	0.386194	0.558552	0.252936	0.99875	0.213207	0.52476	0.370639	0.342877	0.42951
POGLUT2	0.495967	0.579873	0.855641	0.0677085	0.99875	-0.225492	0.845457	0.146477	0.78784	0.371906
POGLUT3	0.311237	0.91307	0.531213	0.274731	0.99875	-1.55271	0.137784	0.48469	0.130193	1.69595
PLIN3	0.279461	0.501468	0.0700634	1.15451	0.99875	-0.843512	0.21768	0.341242	0.495431	0.507506
PLOD1	0.560428	0.685094	0.483092	0.31597	0.99875	-0.289771	0.644999	0.475858	0.804089	0.566098
PLOD2	0.741082	0.800131	0.837141	0.0772015	0.99875	-0.110603	0.93095	0.551214	0.632986	0.967275
PLOD3	0.680829	0.806092	0.745564	0.127515	0.99875	-0.243653	1.00389	0.357764	0.900813	0.711372
PLP2	0.560472	0.62603	0.663318	0.178278	0.99875	-0.159589	0.684551	0.436394	0.66362	0.588441
PLRG1	0.602167	0.88924	0.652727	0.185268	0.99875	-0.562411	0.486198	0.718135	1.42498	0.353496
PLSCR1	1.24178	0.970401	0.559433	0.252252	0.99875	0.355755	1.63279	0.850772	0.972006	0.968797
PLS3	0.729361	0.826736	0.770973	0.112961	0.99875	-0.180793	1.02187	0.436847	0.835587	0.817885
PMF1	0.225272	0.372915	0.0437689	1.35883	0.99875	-0.727178	0.227139	0.223406	0.404808	0.341023
PML	0.639066	0.680837	0.891219	0.0500157	0.99875	-0.0913433	0.689088	0.589045	0.946069	0.415605
PMVK	0.715767	0.155847	0.330065	0.4814	0.99875	2.19936	1.15368	0.277857	0.128533	0.183161
NAPRT	0.347938	0.493529	0.464064	0.333422	0.99875	-0.504302	0.394754	0.301123	0.338259	0.648798
PNPO	0.472886	0.586866	0.715646	0.145302	0.99875	-0.311539	0.630682	0.315089	0.80809	0.365642
PNPT1	0.602814	1.14487	0.208827	0.680213	0.99875	-0.925398	0.717416	0.488211	0.871638	1.4181
PON2	0.574113	0.636666	0.786268	0.104429	0.99875	-0.149202	0.722016	0.42621	0.774494	0.498838
POTEI	0.280726	0.412086	0.373948	0.427188	0.99875	-0.553781	0.221258	0.340194	0.511326	0.312846
PPP1R14B	0.331563	0.570483	0.291733	0.535014	0.99875	-0.7829	0.182343	0.480784	0.648506	0.492459
PPP1CA	0.684538	0.528015	0.507148	0.294865	0.99875	0.374553	0.684337	0.684739	0.723414	0.332615
PPP1CB	0.684538	0.528015	0.507148	0.294865	0.99875	0.374553	0.684337	0.684739	0.723414	0.332615
PPP1CC	0.684538	0.528015	0.507148	0.294865	0.99875	0.374553	0.684337	0.684739	0.723414	0.332615
PPP1R7	1.27944	1.56492	0.772654	0.112015	0.99875	-0.290568	1.77256	0.786324	0.854678	2.27515
PPP1R8	0.578634	0.704446	0.828273	0.0818263	0.99875	-0.283837	0.540261	0.617008	1.21335	0.195541
PPP2CA	0.721903	0.542346	0.544984	0.263616	0.99875	0.412591	0.964258	0.479547	0.487534	0.597158
PIP4P2	1.03319	0.334183	0.133063	0.875941	0.99875	1.6284	0.749125	1.31726	0.34178	0.326586
PPP4R1	0.246035	0.537282	0.17419	0.758976	0.99875	-1.12681	0.150021	0.342049	0.640046	0.434517
PPP4R2	0.974126	1.57867	0.457683	0.339435	0.99875	-0.696531	0.552558	1.39569	2.08943	1.06791
PPP6R3	0.55841	1.02772	0.458955	0.33823	0.99875	-0.880055	0.667478	0.449342	0.523555	1.53189
ACP1	0.331469	0.410565	0.365184	0.437488	0.99875	-0.308739	0.263862	0.399076	0.4026	0.418531
ALPL	0.419707	0.436293	0.951612	0.0215402	0.99875	-0.0559153	0.653498	0.185916	0.373437	0.49915
PREP	0.647053	0.930857	0.533976	0.272478	0.99875	-0.524674	1.00196	0.292145	0.792289	1.06942
CTSA	1.19564	0.931034	0.697849	0.156238	0.99875	0.360877	1.28048	1.1108	1.5152	0.346864
PPIA	0.44951	0.454709	0.974501	0.0112179	0.99875	-0.0165927	0.518792	0.380227	0.581111	0.328308
PPIB	0.472731	0.259513	0.214343	0.668891	0.99875	0.865214	0.577516	0.367946	0.315325	0.203701
PPIC	0.612671	0.313456	0.316251	0.499968	0.99875	0.96685	0.834693	0.390649	0.354596	0.272316
PPIE	0.977618	1.44894	0.710329	0.14854	0.99875	-0.567651	1.22078	0.734457	0.374924	2.52295
PPIL3	0.442185	0.415329	0.195576	0.708685	0.99875	0.0903948	0.453842	0.430529	0.407533	0.423126
PPM1A	0.555805	0.568725	0.948055	0.0231666	0.99875	-0.0331527	0.390318	0.721292	0.509879	0.627571
PPM1F	0.23185	0.268108	0.86038	0.0653098	0.99875	-0.209623	0.374391	0.0893086	0.380998	0.155217
PPM1G	0.837615	0.772702	0.641369	0.192892	0.99875	0.116375	0.955077	0.720153	0.794537	0.750867
PPME1	0.59212	0.456782	0.145715	0.836496	0.99875	0.374385	0.576624	0.607617	0.512912	0.400652
PPP5C	0.375633	0.355828	0.942684	0.0256338	0.99875	0.078143	0.566806	0.18446	0.507337	0.204319
PPP1R18	0.564892	0.450758	0.595995	0.224757	0.99875	0.325622	0.613361	0.516424	0.626947	0.274569
PRPF40A	0.647491	0.676116	0.928019	0.032443	0.99875	-0.0624104	0.898042	0.396939	0.550074	0.802158
ARL6IP5	0.539356	0.536019	0.992304	0.00335531	0.99875	0.00895439	0.838146	0.240566	0.604838	0.467199
PRC1	2.3846	3.61464	0.234143	0.630519	0.99875	-0.600102	3.11473	1.65448	3.62849	3.6008
PRCC	0.445225	0.393073	0.873605	0.0586847	0.99875	0.179736	0.721827	0.168623	0.307899	0.478247
PRDX1	0.290361	0.367304	0.494514	0.305821	0.99875	-0.339123	0.302328	0.278395	0.459398	0.275209
PRDX2	0.530945	0.467567	0.764898	0.116396	0.99875	0.183391	0.699461	0.36243	0.544576	0.390558
PRDX3	0.49098	0.384758	0.72792	0.137917	0.99875	0.351713	0.447285	0.534675	0.646785	0.122731
PRDX4	0.189273	0.412383	0.164808	0.783023	0.99875	-1.12352	0.287672	0.0908734	0.44569	0.379076
PRDX5	0.511454	0.459163	0.81794	0.0872785	0.99875	0.155597	0.670539	0.352369	0.579875	0.338451
PRDX6	0.382427	0.410739	0.78909	0.102874	0.99875	-0.103037	0.445825	0.31903	0.478486	0.342992
PREB	0.498829	0.353237	0.39669	0.401549	0.99875	0.497909	0.634007	0.36365	0.33754	0.368933
PITRM1	0.513473	0.387267	0.432069	0.364447	0.99875	0.406958	0.384246	0.642699	0.3925	0.382034
PRKDC	0.216967	0.37021	0.347324	0.459265	0.99875	-0.77087	0.260583	0.173351	0.488192	0.252229
PRKRA	0.638365	0.691466	0.823447	0.0843641	0.99875	-0.115277	0.72596	0.55077	0.501342	0.881591
PFN1	0.353217	0.420906	0.558385	0.253066	0.99875	-0.252946	0.442069	0.264365	0.460421	0.381392
PFN2	0.471744	0.549487	0.778283	0.108862	0.99875	-0.220082	0.615609	0.327879	0.743796	0.355179
PRPF19	0.496255	0.371134	0.61012	0.214585	0.99875	0.419141	0.703877	0.288633	0.394815	0.347453
PRPF31	0.746017	0.369525	0.285096	0.545009	0.99875	1.01354	0.665732	0.826303	0.617219	0.121832
PRPF4B	0.67	0.571441	0.816215	0.0881952	0.99875	0.229555	0.915012	0.424987	0.852343	0.290539
PRPF6	1.21019	1.07649	0.674063	0.171299	0.99875	0.168891	1.31714	1.10323	0.824005	1.32898
PRPF8	0.849132	0.72254	0.724466	0.139982	0.99875	0.232912	1.00885	0.689419	0.990911	0.454168
PRPS1	0.352019	0.796392	0.186889	0.728415	0.99875	-1.17782	0.541234	0.162804	0.674735	0.918049
PRPS2	0.302933	0.457597	0.389762	0.409201	0.99875	-0.595079	0.444164	0.161702	0.472135	0.443058
PRRC1	0.3938	0.431704	0.845825	0.0727195	0.99875	-0.132578	0.279255	0.508345	0.559695	0.303712
PSMC6	0.398425	0.27031	0.511628	0.291045	0.99875	0.559696	0.297375	0.499475	0.396766	0.143854
PSMC1	0.452186	0.586663	0.54803	0.261196	0.99875	-0.375616	0.618131	0.286241	0.67432	0.499005
PSMC3	0.459229	0.437833	0.898352	0.0465537	0.99875	0.0688336	0.570993	0.347465	0.534958	0.340708
PSMC4	0.426839	0.657492	0.322186	0.491893	0.99875	-0.62328	0.478244	0.375434	0.488213	0.826771
PSMC2	0.341692	0.546347	0.0211445	1.6748	0.99875	-0.67712	0.363139	0.320246	0.525027	0.567667
PSMC5	0.369189	0.409356	0.748995	0.125521	0.99875	-0.148998	0.401356	0.337022	0.51406	0.304653
PRUNE2	1.048	0.897902	0.800198	0.0968028	0.99875	0.223003	0.538638	1.55735	1.0049	0.790899
NPEPPS	0.458012	0.485644	0.871754	0.059606	0.99875	-0.0845148	0.605685	0.310339	0.453657	0.517632
PSMA1	0.539435	0.748473	0.626299	0.203218	0.99875	-0.472501	0.765032	0.313838	0.459153	1.03779
PSMA2	0.209952	0.603346	0.0812042	1.09042	0.99875	-1.52293	0.316966	0.102937	0.550147	0.656545
PSMA3	0.387769	0.314549	0.485123	0.314148	0.99875	0.301914	0.473884	0.301655	0.310622	0.318476
PSMA4	0.38216	0.524231	0.470335	0.327593	0.99875	-0.456024	0.532391	0.23193	0.466684	0.581777
PSMA5	0.350599	0.254861	0.58653	0.23171	0.99875	0.460111	0.485579	0.21562	0.191578	0.318144
PSMA6	0.243172	0.314916	0.626262	0.203244	0.99875	-0.372988	0.319835	0.166509	0.414785	0.215046
PSMA7	0.541182	0.624365	0.724024	0.140247	0.99875	-0.206276	0.550882	0.531482	0.82899	0.419739
PSMB1	0.122714	0.296428	0.127809	0.893438	0.99875	-1.27238	0.186141	0.0592878	0.323318	0.269538
PSMB2	0.292266	0.374133	0.573002	0.241844	0.99875	-0.356269	0.381717	0.202816	0.457961	0.290305
PSMB3	1.03041	0.855793	0.794298	0.100017	0.99875	0.267883	1.47901	0.581809	0.476571	1.23502
PSMB4	0.458945	0.618689	0.44829	0.348441	0.99875	-0.430893	0.594834	0.323057	0.515282	0.722096
PSMB5	0.417404	0.370621	0.648446	0.188126	0.99875	0.171501	0.426054	0.408755	0.282954	0.458288
PSMB6	0.386799	0.1905	0.213618	0.670363	0.99875	1.02179	0.453368	0.32023	0.276858	0.104142
PSMB7	0.356767	0.443783	0.407137	0.390259	0.99875	-0.31487	0.439466	0.274068	0.431699	0.455866
PSMB8	0.145752	0.235161	0.180946	0.742452	0.99875	-0.690139	0.101813	0.18969	0.229636	0.240687
PSMB9	0.437158	0.303329	0.06727	1.17218	0.99875	0.527273	0.41144	0.462876	0.277311	0.329346
PSMD11	0.490529	0.293729	0.367702	0.434504	0.99875	0.739854	0.641487	0.339571	0.372998	0.21446
PSMD12	0.469322	0.465571	0.906106	0.0428208	0.99875	0.0115774	0.479669	0.458975	0.491723	0.439418
PSMD13	0.670571	0.545235	0.251496	0.599468	0.99875	0.298511	0.686837	0.654304	0.468421	0.622049
PSD3	0.759739	0.735593	0.931697	0.0307253	0.99875	0.0465967	0.981079	0.538398	0.620684	0.850501
PSMD14	0.299731	0.301494	0.994234	0.0025116	0.99875	-0.00846013	0.51527	0.0841924	0.317864	0.285123
PSIP1	0.79049	1.40582	0.162056	0.790334	0.99875	-0.830595	0.587252	0.993729	1.60331	1.20833
PSMD1	0.404891	0.514601	0.423891	0.372746	0.99875	-0.345922	0.50266	0.307122	0.46405	0.565153
PSMD2	0.45852	0.803679	0.224118	0.649523	0.99875	-0.809635	0.30371	0.61333	0.927843	0.679515
PSMD3	0.161736	0.339908	0.0911332	1.04032	0.99875	-1.07151	0.197205	0.126267	0.385566	0.29425
PSMD4	0.67547	0.716821	0.867112	0.0619248	0.99875	-0.0857221	0.874762	0.476178	0.80538	0.628262
PSMD5	0.352513	0.397694	0.614808	0.21126	0.99875	-0.173982	0.276019	0.429008	0.395051	0.400337
PSMD6	0.770157	1.10383	0.719283	0.1431	0.99875	-0.519298	0.451361	1.08895	1.84488	0.362786
PSMD7	0.328879	0.503133	0.414043	0.382954	0.99875	-0.613382	0.49902	0.158738	0.512519	0.493746
PSMD8	0.478228	0.818823	0.652958	0.185115	0.99875	-0.775853	0.576242	0.380214	0.175406	1.46224
PSMD9	0.333395	0.431273	0.0598004	1.2233	0.99875	-0.37137	0.325619	0.34117	0.455111	0.407435
PSME1	0.508568	0.447713	0.55374	0.256694	0.99875	0.183868	0.486102	0.531035	0.364396	0.531029
PSME2	0.468176	0.842649	0.401822	0.395966	0.99875	-0.847879	0.477864	0.458489	1.19725	0.488046
PSME3	0.534186	0.735608	0.477995	0.320577	0.99875	-0.461593	0.598706	0.469667	0.959206	0.512009
PSMG1	0.473519	1.25118	0.365252	0.437407	0.99875	-1.40179	0.0773562	0.869682	0.711576	1.79078
PSPC1	0.621054	0.598308	0.942003	0.0259478	0.99875	0.0538301	0.544008	0.6981	0.864225	0.332392
PTBP1	0.329845	0.342271	0.87652	0.057238	0.99875	-0.0533504	0.357618	0.302072	0.407192	0.277349
PTCD3	0.282503	0.46589	0.354898	0.449896	0.99875	-0.721722	0.429626	0.13538	0.421778	0.510003
PTGR1	0.34191	0.46322	0.567348	0.24615	0.99875	-0.43808	0.271191	0.41263	0.627382	0.299059
PTRH2	0.375735	0.439269	0.81651	0.0880387	0.99875	-0.225389	0.596862	0.154607	0.534293	0.344245
PTMA	0.471047	0.736048	0.329659	0.481935	0.99875	-0.64393	0.509773	0.432321	0.939832	0.532265
PTMS	0.462661	0.41622	0.611235	0.213792	0.99875	0.152608	0.533614	0.391708	0.448194	0.384246
PTPN12	0.653803	0.490814	0.366904	0.435448	0.99875	0.41368	0.583842	0.723764	0.613135	0.368494
PTPN23	1.30625	0.689965	0.0304107	1.51697	0.99875	0.920839	1.4064	1.2061	0.735458	0.644471
PTRHD1	0.406212	0.56976	0.706862	0.150666	0.99875	-0.488122	0.257106	0.555318	0.223304	0.916217
PUF60	1.06202	0.70503	0.326878	0.485614	0.99875	0.591057	0.880424	1.24362	0.914643	0.495416
GART	0.221644	0.335947	0.350646	0.455131	0.99875	-0.599987	0.166028	0.27726	0.412541	0.259352
PAICS	0.414857	0.384535	0.74929	0.12535	0.99875	0.1095	0.490219	0.339496	0.418811	0.35026
ATIC	0.282246	0.463188	0.220883	0.655838	0.99875	-0.714643	0.371512	0.19298	0.514464	0.411912
ADSS2	0.737425	0.666633	0.756307	0.121302	0.99875	0.145603	0.920444	0.554405	0.587946	0.74532
PURB	0.259258	0.206237	0.615986	0.210429	0.99875	0.330083	0.170922	0.347594	0.224204	0.18827
PWP1	0.741993	0.615998	0.865109	0.062929	0.99875	0.26848	0.361599	1.12239	0.0834663	1.14853
PXDN	2.75262	0.826267	0.364687	0.43808	0.99875	1.73613	4.26118	1.24406	1.50872	0.143811
PYGB	0.325299	0.43063	0.398724	0.399328	0.99875	-0.404679	0.387612	0.262987	0.35373	0.507529
PYGL	0.143455	0.129242	0.836392	0.0775903	0.99875	0.150532	0.201513	0.0853982	0.146624	0.111859
PYM1	0.869772	0.403946	0.0361181	1.44228	0.99875	1.10648	0.793839	0.945706	0.454121	0.353771
CAD	0.169688	0.355078	0.176965	0.752113	0.99875	-1.06525	0.165533	0.173843	0.264706	0.445451
UQCRC1	0.281442	0.465125	0.493265	0.30692	0.99875	-0.724781	0.441723	0.121161	0.617235	0.313016
UQCRC2	0.242233	0.47422	0.231016	0.636358	0.99875	-0.969162	0.369414	0.115052	0.425013	0.523427
UQCR10	0.229036	0.53944	0.110894	0.955094	0.99875	-1.23589	0.272739	0.185334	0.643636	0.435244
QKI	0.445851	0.40805	0.784849	0.105214	0.99875	0.127817	0.453534	0.438169	0.286966	0.529134
CRYZ	0.158966	0.428768	0.0583222	1.23417	0.99875	-1.43148	0.216936	0.100996	0.392887	0.46465
QRICH1	0.26982	0.765479	0.0603739	1.21915	0.99875	-1.50437	0.262287	0.277352	0.638059	0.8929
RAB10	0.492591	0.565042	0.0410969	1.38619	0.99875	-0.197966	0.478624	0.506559	0.570931	0.559153
RAB12	0.492591	0.427129	0.670772	0.173425	0.99875	0.20572	0.478624	0.506559	0.295105	0.559153
RAB13	0.545178	0.925568	0.246992	0.607317	0.99875	-0.763611	0.766615	0.323742	0.846758	1.00438
RAB14	0.492591	0.479586	0.829724	0.0810664	0.99875	0.0386028	0.478624	0.506559	0.428231	0.53094
RAB18	0.856237	0.198594	0.372823	0.428497	0.99875	2.10819	1.40691	0.30556	0.372559	0.0246279
RAB1A	0.732719	0.549242	0.207731	0.682498	0.99875	0.415819	0.771319	0.694119	0.641404	0.45708
RAB1B	0.558601	0.511809	0.79782	0.0980951	0.99875	0.126212	0.692881	0.42432	0.599303	0.424315
RAB2A	0.405722	0.825322	0.156714	0.804891	0.99875	-1.02446	0.461777	0.349667	1.00592	0.644719
RAB2B	0.268463	0.566446	0.406956	0.390452	0.99875	-1.07722	0.35586	0.181066	0.29405	0.838842
RAB32	1.04161	0.425483	0.0187854	1.72618	0.99875	1.29164	0.956749	1.12647	0.437153	0.413813
RAB34	0.703297	0.750068	0.900789	0.0453771	0.99875	-0.0928867	0.624579	0.782016	1.0723	0.427841
RAB35	0.511381	0.663608	0.403918	0.393706	0.99875	-0.375934	0.612067	0.410694	0.559276	0.76794
RAB3B	0.492591	0.427129	0.670772	0.173425	0.99875	0.20572	0.478624	0.506559	0.295105	0.559153
RAB4A	0.492591	0.427129	0.670772	0.173425	0.99875	0.20572	0.478624	0.506559	0.295105	0.559153
RAB5A	2.00584	1.62332	0.609805	0.214809	0.99875	0.305263	1.39481	2.61687	1.43889	1.80775
RAB5B	0.50994	0.726675	0.388744	0.410337	0.99875	-0.510984	0.707815	0.312064	0.711863	0.741487
RAB5C	0.613069	0.731597	0.59785	0.223408	0.99875	-0.254999	0.485857	0.740281	0.589375	0.873819
RAB6A	0.759234	0.51226	0.159558	0.797081	0.99875	0.567668	0.661524	0.856944	0.456294	0.568226
RAB29	0.89577	0.800435	0.683205	0.165449	0.99875	0.162345	0.974036	0.817504	0.614392	0.986477
RAB8A	0.518885	0.676348	0.398547	0.399521	0.99875	-0.382352	0.622619	0.415151	0.570931	0.781765
RAB8B	0.518885	0.676348	0.398547	0.399521	0.99875	-0.382352	0.622619	0.415151	0.570931	0.781765
RABEP2	0.614013	1.20667	0.306508	0.513559	0.99875	-0.974693	0.9559	0.272125	1.47623	0.937114
RAC1	0.862882	0.964977	0.849764	0.0707018	0.99875	-0.16133	1.28126	0.4445	0.739932	1.19002
RACK1	0.50502	0.461631	0.620614	0.207178	0.99875	0.129599	0.509405	0.500635	0.536325	0.386937
RAD21	1.05202	0.963857	0.919468	0.0364636	0.99875	0.126267	1.80592	0.298119	0.799681	1.12803
RDX	0.222229	0.373147	0.263903	0.578555	0.99875	-0.747696	0.319548	0.124909	0.360565	0.385728
RANGAP1	0.83682	0.436505	0.528639	0.27684	0.99875	0.938918	1.29647	0.377168	0.173394	0.699617
RAI14	0.583265	1.04244	0.122264	0.912702	0.99875	-0.837748	0.737027	0.429503	0.954283	1.13061
RALA	0.503108	0.764541	0.291021	0.536075	0.99875	-0.603727	0.673082	0.333133	0.834697	0.694385
RALB	0.298579	0.548465	0.442226	0.354355	0.99875	-0.87729	0.389318	0.207839	0.795244	0.301686
RALY	0.467902	0.553729	0.796448	0.0988427	0.99875	-0.242973	0.436393	0.499411	0.843929	0.263528
RAN	0.407713	0.439978	0.798587	0.0976777	0.99875	-0.109877	0.465534	0.349892	0.534673	0.345283
RANBP9	0.953662	0.754062	0.372613	0.428742	0.99875	0.338795	1.06317	0.844152	0.890794	0.61733
RANBP1	0.32434	0.427486	0.665112	0.177105	0.99875	-0.39837	0.344664	0.304016	0.631691	0.22328
RAP1A	0.380226	0.181926	0.0715865	1.14517	0.99875	1.0635	0.435624	0.324827	0.172986	0.190866
RAP1B	0.530421	0.488109	0.89381	0.0487548	0.99875	0.119933	0.691921	0.36892	0.717029	0.25919
RAP2C	0.718133	1.15159	0.267124	0.573286	0.99875	-0.681308	0.606717	0.829548	0.889772	1.41341
RASA1	0.911848	0.903453	0.959842	0.0178003	0.99875	0.0133441	0.85249	0.971207	0.768202	1.0387
RAB11B	0.538983	0.504463	0.779808	0.108012	0.99875	0.0954902	0.646484	0.431482	0.51614	0.492786
RAB3GAP1	1.30852	0.532445	0.253207	0.596524	0.99875	1.29724	1.76946	0.84759	0.370039	0.694851
RBBP4	0.539963	0.622552	0.752804	0.123318	0.99875	-0.205334	0.727664	0.352261	0.753587	0.491516
RBBP7	0.6327	0.899539	0.32988	0.481644	0.99875	-0.507665	0.691644	0.573756	1.10005	0.69903
RABGAP1	0.687823	1.14863	0.245873	0.609289	0.99875	-0.739804	0.764012	0.611635	1.42197	0.875293
RAB3GAP2	0.549819	0.401836	0.430296	0.366233	0.99875	0.452349	0.700567	0.399071	0.409681	0.393992
RBM10	0.941177	0.779678	0.714169	0.146199	0.99875	0.271587	1.32147	0.560886	0.735424	0.823932
RBM14	0.233486	0.371856	0.151383	0.819922	0.99875	-0.671411	0.23761	0.229361	0.432709	0.311003
RBM25	0.664545	0.909116	0.268444	0.571146	0.99875	-0.452099	0.75858	0.57051	0.77822	1.04001
RBM28	0.332547	0.358742	0.868103	0.0614289	0.99875	-0.10939	0.283046	0.382048	0.488852	0.228633
RBM3	0.478131	0.606968	0.242657	0.615007	0.99875	-0.344213	0.539174	0.417088	0.557529	0.656406
RBM34	2.20806	1.68319	0.0671731	1.1728	0.99875	0.391585	2.19449	2.22163	1.82591	1.54047
RBM39	0.492792	0.559797	0.776339	0.109949	0.99875	-0.183925	0.575371	0.410213	0.749035	0.37056
RBM4	1.11139	1.01756	0.846122	0.0725669	0.99875	0.127246	1.48407	0.738707	1.22396	0.811157
RBM42	0.585162	1.70705	0.0992332	1.00334	0.99875	-1.5446	0.759329	0.410995	1.36652	2.04758
RBM7	0.534183	0.563618	0.818587	0.0869351	0.99875	-0.077386	0.484603	0.583762	0.462264	0.664973
RBM8A	0.906447	0.798333	0.462602	0.334793	0.99875	0.183232	1.00056	0.812333	0.872731	0.723935
RBMS1	0.468094	0.712326	0.24247	0.615342	0.99875	-0.605739	0.556826	0.379363	0.831804	0.592849
RBMX	0.459623	0.394716	0.524323	0.280401	0.99875	0.219634	0.47453	0.444716	0.478268	0.311165
RANBP2	0.202344	0.739661	0.00119416	2.92294	0.555047	-1.87006	0.184558	0.22013	0.74505	0.734271
TAF15	0.710348	0.981063	0.225089	0.647646	0.99875	-0.46582	0.651796	0.7689	1.12581	0.836318
RCC2	0.718953	0.360555	0.23765	0.624062	0.99875	0.995679	0.882178	0.555728	0.5007	0.22041
RCN1	0.297371	0.527797	0.481084	0.317779	0.99875	-0.827718	0.352963	0.24178	0.790385	0.265208
RCN2	0.484331	0.472856	0.915825	0.0381876	0.99875	0.0345932	0.556959	0.411702	0.535717	0.409994
RCN3	0.475929	0.620946	0.432691	0.363822	0.99875	-0.383721	0.619437	0.332421	0.581425	0.660467
RCOR3	0.745182	0.954101	0.21415	0.669282	0.99875	-0.356549	0.859099	0.631266	0.930913	0.97729
RAD23A	0.421477	0.373127	0.85441	0.0683337	0.99875	0.175787	0.413965	0.42899	0.605332	0.140922
RAD23B	0.34826	0.669602	0.105366	0.9773	0.99875	-0.943138	0.457268	0.239253	0.638057	0.701147
RDH11	0.414709	0.941418	0.339539	0.469111	0.99875	-1.18274	0.572263	0.257154	0.548407	1.33443
RECQL	0.379531	0.488581	0.585585	0.23241	0.99875	-0.36438	0.492715	0.266347	0.614539	0.362623
IK	4.89617	4.12807	0.315998	0.500316	0.99875	0.246185	5.21878	4.57355	3.647	4.60915
UPF1	0.780764	0.643469	0.358131	0.445958	0.99875	0.279015	0.730208	0.83132	0.74785	0.539089
DPF2	2.34571	1.16164	0.389764	0.409198	0.99875	1.01386	2.14322	2.5482	0.0937223	2.22957
RER1	1.00055	0.18236	0.0504952	1.29675	0.99875	2.45593	0.834626	1.16646	0.0873959	0.277324
RETREG3	0.339344	1.43269	0.464219	0.333277	0.99875	-2.0779	0.492797	0.185892	0.224015	2.64136
RETSAT	0.686786	0.438047	0.385883	0.413544	0.99875	0.648775	0.906501	0.467071	0.384977	0.491117
RPA1	0.544895	0.98817	0.0311825	1.50609	0.99875	-0.858781	0.564544	0.525246	1.06589	0.910452
RPA2	0.631762	0.732881	0.755469	0.121783	0.99875	-0.214197	0.631467	0.632058	0.449355	1.01641
RFC2	0.763519	0.614382	0.826174	0.0829285	0.99875	0.313529	1.22635	0.300691	0.236594	0.99217
RFC4	0.594454	0.709436	0.302692	0.519	0.99875	-0.255108	0.621886	0.567022	0.78838	0.630493
RAB11FIP5	0.803326	0.58592	0.491591	0.308396	0.99875	0.455281	0.633907	0.972744	0.783642	0.388198
RBFOX1	1.5109	1.40736	0.846364	0.0724428	0.99875	0.102415	1.44071	1.58109	1.87298	0.941746
RFTN1	0.829379	0.883207	0.894295	0.0485191	0.99875	-0.0907209	0.554633	1.10412	1.11283	0.653586
RGSL1	0.239948	0.485416	0.37162	0.429901	0.99875	-1.0165	0.325069	0.154827	0.288121	0.682711
RHBDF1	0.712754	0.614235	0.662825	0.178601	0.99875	0.214615	0.906197	0.519312	0.634602	0.593868
ARHGAP1	0.562617	0.678251	0.43558	0.360932	0.99875	-0.269666	0.67433	0.450904	0.720923	0.635579
ARHGAP17	0.501174	0.512031	0.876789	0.0571051	0.99875	-0.0309178	0.506523	0.495826	0.573629	0.450433
ARHGAP18	0.586032	0.776935	0.417984	0.378841	0.99875	-0.406814	0.670459	0.501606	0.945585	0.608284
RHOA	0.760331	0.680857	0.618001	0.209011	0.99875	0.159277	0.785937	0.734726	0.547333	0.81438
RHOG	0.404944	0.368641	0.803229	0.0951604	0.99875	0.135504	0.413693	0.396195	0.241036	0.496247
RIC8A	0.553211	0.405602	0.0287897	1.54076	0.99875	0.447766	0.534659	0.571764	0.38796	0.423244
RNH1	0.571549	0.588906	0.923116	0.0347439	0.99875	-0.0431582	0.714846	0.428252	0.658156	0.519655
RRM1	0.612664	0.601011	0.954697	0.0201344	0.99875	0.0277036	0.777784	0.447544	0.676821	0.525201
RRM2	1.98745	1.69969	0.801467	0.0961144	0.99875	0.225648	2.82772	1.14718	2.25012	1.14926
RRM2B	0.825155	0.882753	0.562755	0.249681	0.99875	-0.0973442	0.896694	0.753617	0.839167	0.926339
RPL10	0.432187	0.596978	0.149709	0.824751	0.99875	-0.466022	0.454387	0.409987	0.665603	0.528353
RPL10A	0.351057	0.3163	0.687746	0.162572	0.99875	0.150414	0.401153	0.300961	0.260789	0.37181
RPL11	0.439484	0.576581	0.208574	0.680739	0.99875	-0.391714	0.514173	0.364794	0.57132	0.581842
RPL12	0.320853	0.373818	0.825066	0.0835112	0.99875	-0.220426	0.357724	0.283981	0.581361	0.166275
RPL13	0.208749	0.195047	0.361648	0.441714	0.99875	0.0979476	0.212086	0.205411	0.183851	0.206243
RPL13A	0.230737	0.368907	0.14959	0.825097	0.99875	-0.677011	0.170309	0.291164	0.370339	0.367475
RPL14	0.416867	0.281475	0.431881	0.364636	0.99875	0.566582	0.509609	0.324125	0.384581	0.178369
RPL15	0.361047	0.492645	0.122918	0.910386	0.99875	-0.448364	0.339575	0.382518	0.446427	0.538863
RPL17	0.346614	0.395601	0.774334	0.111072	0.99875	-0.190715	0.392383	0.300846	0.537962	0.253241
RPL18	0.316425	0.502615	0.228515	0.641086	0.99875	-0.667591	0.381843	0.251007	0.589273	0.415957
RPL18A	0.0526652	0.313671	0.204648	0.688992	0.99875	-2.57433	0.0472659	0.0580646	0.17312	0.454222
RPL19	0.358607	0.348613	0.905822	0.0429572	0.99875	0.0407771	0.350221	0.366992	0.422843	0.274382
RSL1D1	0.408235	0.472203	0.829581	0.081141	0.99875	-0.210007	0.596209	0.22026	0.654043	0.290362
RPL21	0.35965	0.313744	0.322289	0.491754	0.99875	0.197005	0.33309	0.386211	0.290614	0.336874
RPL22	0.249125	0.278855	0.82014	0.0861122	0.99875	-0.162647	0.320953	0.177297	0.189076	0.368634
RPL22L1	0.772133	0.107553	0.086574	1.06261	0.99875	2.84381	0.964496	0.579769	0.190263	0.0248424
RPL23	0.449921	0.264041	0.29179	0.534929	0.99875	0.768912	0.57006	0.329782	0.211745	0.316337
RPL23A	0.413506	0.476375	0.506276	0.295613	0.99875	-0.204189	0.488163	0.338849	0.499982	0.452768
RPL24	0.334664	1.78685	0.372155	0.429276	0.99875	-2.41663	0.385528	0.2838	0.514882	3.05882
RPL26	0.652222	4.42063	0.464976	0.33257	0.99875	-2.76082	1.06719	0.237252	0.233469	8.6078
RPL26L1	0.652222	4.42063	0.464976	0.33257	0.99875	-2.76082	1.06719	0.237252	0.233469	8.6078
RPL27	0.589611	0.584031	0.984474	0.00679588	0.99875	0.0137202	0.553834	0.625389	0.835627	0.332434
RPL27A	0.21962	0.345633	0.0268158	1.57161	0.99875	-0.654231	0.240554	0.198686	0.347943	0.343322
RPL28	0.39088	0.369655	0.929073	0.0319501	0.99875	0.0805448	0.26156	0.520199	0.536465	0.202846
RPL29	0.300457	0.323953	0.378067	0.422431	0.99875	-0.108628	0.315053	0.28586	0.308968	0.338938
RPL3	0.394836	0.458839	0.777872	0.109092	0.99875	-0.216736	0.576467	0.213206	0.539299	0.37838
RPL30	0.285216	0.590771	0.000177199	3.75154	0.320172	-1.05055	0.286481	0.28395	0.594637	0.586905
RPL31	0.256033	0.51524	0.432518	0.363996	0.99875	-1.00892	0.239347	0.272718	0.249824	0.780657
RPL32	1.2363	1.26582	0.97913	0.00915949	0.99875	-0.0340437	2.22271	0.249881	1.10162	1.43001
RPL34	0.783905	0.688734	0.88283	0.0541228	0.99875	0.186733	1.32525	0.242561	0.868441	0.509026
RPL35	0.281514	0.398907	0.469554	0.328314	0.99875	-0.502845	0.38905	0.173979	0.321224	0.47659
RPL35A	0.425757	0.289581	0.124899	0.90344	0.99875	0.556066	0.380107	0.471408	0.262165	0.316996
RPL36	0.227573	0.303375	0.659661	0.180679	0.99875	-0.414771	0.230969	0.224177	0.451424	0.155326
RPL37A	0.223466	0.188032	0.640173	0.193703	0.99875	0.249074	0.253675	0.193256	0.245549	0.130516
RPL38	0.749668	3.41517	0.469452	0.328409	0.99875	-2.18763	1.05236	0.446971	0.419089	6.41125
RPL4	0.362068	0.454174	0.0781032	1.10733	0.99875	-0.326987	0.387549	0.336586	0.444181	0.464167
RPL5	0.333939	0.474363	0.352814	0.452455	0.99875	-0.506406	0.450685	0.217192	0.48144	0.467285
RPL6	0.302537	0.325621	0.642222	0.192315	0.99875	-0.106084	0.334965	0.270108	0.353253	0.29799
RPL7	0.311818	0.391323	0.363905	0.439012	0.99875	-0.327654	0.366015	0.257622	0.432715	0.34993
RPL7A	0.385392	0.422372	0.7325	0.135193	0.99875	-0.132187	0.443082	0.327703	0.496828	0.347917
RPL7L1	1.75803	3.17947	0.593565	0.226532	0.99875	-0.854826	1.32225	2.19382	5.39657	0.962375
RPL8	0.333969	0.307904	0.715234	0.145552	0.99875	0.117234	0.395677	0.272261	0.314343	0.301464
RPL9	0.263647	0.40594	0.0693603	1.15889	0.99875	-0.62266	0.26298	0.264314	0.445498	0.366383
RPLP0	0.24073	0.265873	0.851718	0.0697044	0.99875	-0.14332	0.331046	0.150415	0.3427	0.189046
RPLP2	0.201636	0.294335	0.24835	0.604936	0.99875	-0.545706	0.258017	0.145254	0.282959	0.305711
MRPL1	0.227299	1.17233	0.166841	0.777697	0.99875	-2.36671	0.262115	0.192483	1.61452	0.730134
MRPL3	0.194617	0.393117	0.0930016	1.03151	0.99875	-1.01432	0.159211	0.230024	0.447832	0.338402
MRPL12	0.17471	0.357021	0.13893	0.857203	0.99875	-1.03105	0.237455	0.111964	0.400131	0.313912
MRPL22	0.335595	0.754786	0.542875	0.2653	0.99875	-1.16935	0.615034	0.0561561	0.250293	1.25928
MRPL23	0.607079	1.14077	0.338716	0.470165	0.99875	-0.910051	0.883709	0.330449	1.46746	0.814075
MRPL24	0.545587	1.30374	0.367656	0.434559	0.99875	-1.25678	0.507207	0.583966	1.95939	0.64809
MRPL27	0.205239	1.01736	0.342868	0.464873	0.99875	-2.30945	0.186943	0.223535	0.358903	1.67582
MRPL37	0.466292	1.04171	0.232841	0.63294	0.99875	-1.15965	0.628833	0.30375	1.34058	0.742837
MRPL39	0.65845	0.638379	0.95419	0.0203652	0.99875	0.0446609	0.934386	0.382513	0.778519	0.498238
MRPL41	0.755462	0.48618	0.00363338	2.43969	0.99875	0.635869	0.741115	0.769809	0.478494	0.493865
MRPL49	0.521428	1.27138	0.453426	0.343493	0.99875	-1.28586	0.737748	0.305108	2.05453	0.488234
RNF214	0.591346	0.528762	0.816311	0.0881441	0.99875	0.161384	0.382564	0.800128	0.64053	0.416993
RANBP6	0.599774	0.736429	0.422377	0.3743	0.99875	-0.296127	0.708482	0.491066	0.819077	0.653781
RNF14	0.488836	0.470667	0.551805	0.258215	0.99875	0.0546428	0.514216	0.463456	0.474193	0.467141
RNPS1	0.486425	0.642917	0.296315	0.528247	0.99875	-0.402414	0.596975	0.375875	0.659108	0.626725
RO60	0.357131	0.403578	0.83248	0.0796264	0.99875	-0.176395	0.484092	0.23017	0.549316	0.25784
HNRNPA0	0.535234	0.336722	0.254938	0.593565	0.99875	0.668611	0.63116	0.439309	0.417896	0.255549
HNRNPA1	0.314544	0.279056	0.732017	0.135479	0.99875	0.172704	0.330568	0.298519	0.367834	0.190278
HNRNPA2B1	0.314564	0.378826	0.487418	0.312098	0.99875	-0.268179	0.369063	0.260065	0.431964	0.325687
HNRNPA3	0.496995	0.690591	0.676393	0.169801	0.99875	-0.4746	0.516989	0.477001	1.09035	0.29083
HNRNPAB	0.495505	0.413889	0.752571	0.123453	0.99875	0.259655	0.328477	0.662533	0.566117	0.261661
ROCK1	1.18238	1.12513	0.788619	0.103132	0.99875	0.0716109	1.04493	1.31984	0.998033	1.25222
ROCK2	0.38294	0.638391	0.520823	0.28331	0.99875	-0.737323	0.70452	0.0613603	0.560553	0.716229
POLR1G	0.374905	0.627638	0.519125	0.284728	0.99875	-0.743408	0.419693	0.330117	0.950389	0.304886
POLR2E	1.10512	0.941565	0.629918	0.200716	0.99875	0.231071	1.39332	0.816925	0.976567	0.906563
POLR1C	0.410391	0.367803	0.598677	0.222808	0.99875	0.158067	0.474943	0.345839	0.344205	0.3914
RPAP3	0.719336	0.491631	0.134326	0.871841	0.99875	0.549089	0.738646	0.700026	0.400545	0.582718
POLR2A	1.11827	2.57894	0.10002	0.999912	0.99875	-1.20551	1.3283	0.908243	3.03301	2.12487
POLR2B	1.21591	1.31784	0.555784	0.255094	0.99875	-0.116145	1.07684	1.35498	1.27549	1.36019
POLR2C	0.750122	1.00931	0.52394	0.280718	0.99875	-0.428166	0.469435	1.03081	1.1986	0.820014
RPF2	0.566817	10.7984	0.374002	0.427127	0.99875	-4.2518	1.08439	0.049244	1.80065	19.7962
RPN1	0.20841	0.549951	0.0605039	1.21822	0.99875	-1.39988	0.292344	0.124476	0.576585	0.523317
RPN2	0.44143	0.613974	0.489808	0.309974	0.99875	-0.475992	0.644595	0.238266	0.581941	0.646007
RPP30	0.882592	1.25594	0.811713	0.0905973	0.99875	-0.508945	1.551	0.214183	2.45984	0.0520322
RPRD1B	0.584138	2.32865	0.433259	0.363253	0.99875	-1.99511	0.610401	0.557876	0.535569	4.12173
RRAGC	1.20716	0.954905	0.713793	0.146428	0.99875	0.338189	1.77605	0.638276	0.773344	1.13647
RRAS	0.360814	0.540728	0.270643	0.567603	0.99875	-0.583648	0.241656	0.479972	0.534312	0.547144
RRAS2	0.360814	0.540728	0.270643	0.567603	0.99875	-0.583648	0.241656	0.479972	0.534312	0.547144
RRBP1	0.499312	0.663953	0.643677	0.191332	0.99875	-0.411139	0.504071	0.494553	0.358713	0.969193
RRP12	0.676133	1.4006	0.518906	0.284911	0.99875	-1.05066	0.857472	0.494794	2.3163	0.484893
RRS1	0.336345	0.862788	0.0389352	1.40966	0.99875	-1.35906	0.42074	0.25195	0.796965	0.928611
RPS10	0.332203	0.330803	0.994425	0.00242789	0.99875	0.00609309	0.45609	0.208315	0.45803	0.203576
RPS11	0.334341	0.426328	0.328251	0.483794	0.99875	-0.350642	0.399337	0.269345	0.456668	0.395988
RPS12	0.355252	0.366758	0.944997	0.0245696	0.99875	-0.0459864	0.399019	0.311484	0.507821	0.225695
RPS13	0.381819	0.418699	0.515605	0.287683	0.99875	-0.133022	0.402189	0.361449	0.461163	0.376234
RPS14	0.199197	0.269936	0.262498	0.580875	0.99875	-0.438425	0.229539	0.168854	0.30425	0.235623
RPS15	0.375842	0.509347	0.191757	0.717249	0.99875	-0.438521	0.360855	0.390829	0.442223	0.576471
RPS15A	0.302139	0.43729	0.0302431	1.51937	0.99875	-0.533379	0.314681	0.289596	0.416767	0.457813
RPS16	0.37567	0.39814	0.685477	0.164007	0.99875	-0.0838085	0.327848	0.423492	0.394607	0.401673
RPS17	0.332205	0.30285	0.85621	0.0674199	0.99875	0.133471	0.384515	0.279895	0.435785	0.169914
RPS18	0.359918	0.410552	0.139925	0.854106	0.99875	-0.189896	0.338879	0.380957	0.407656	0.413448
RPS19	0.477898	0.44452	0.89422	0.0485557	0.99875	0.104455	0.543708	0.412089	0.656406	0.232634
RPS2	0.644826	0.40603	0.517028	0.286486	0.99875	0.667324	0.95096	0.338691	0.406732	0.405327
RPS20	0.291998	0.402334	0.232544	0.633496	0.99875	-0.462434	0.333645	0.250351	0.452466	0.352202
RPS21	0.41002	0.710552	0.234643	0.629593	0.99875	-0.793245	0.464288	0.355752	0.540288	0.880815
RPS23	0.276686	0.44509	0.0458548	1.33862	0.99875	-0.685847	0.28419	0.269182	0.481688	0.408493
RPS24	0.547892	0.473244	0.796722	0.098693	0.99875	0.211309	0.422871	0.672914	0.694627	0.251861
RPS25	0.263194	0.303373	0.304541	0.516354	0.99875	-0.204964	0.28098	0.245408	0.28002	0.326725
RPS26	0.29442	0.405086	0.184624	0.733713	0.99875	-0.460354	0.346028	0.242812	0.425669	0.384503
RPS27	0.591029	0.551164	0.861861	0.0645627	0.99875	0.100748	0.765643	0.416415	0.652932	0.449395
RPS27A	0.927258	1.05647	0.56366	0.248983	0.99875	-0.188206	1.11382	0.740701	1.0828	1.03014
RPS27L	0.642589	0.5333	0.310305	0.508212	0.99875	0.268948	0.706467	0.57871	0.583322	0.483278
RPS28	0.425486	0.409437	0.866956	0.0620028	0.99875	0.0554701	0.474304	0.376668	0.478457	0.340417
RPS3	0.315321	0.43794	0.471591	0.326435	0.99875	-0.473912	0.454521	0.17612	0.432477	0.443403
FAU	0.300035	0.509139	0.245599	0.609774	0.99875	-0.762927	0.398275	0.201795	0.426069	0.592209
RPS3A	0.36176	0.277279	0.510286	0.292187	0.99875	0.383691	0.405354	0.318165	0.18027	0.374288
RPS4X	0.436569	0.473581	0.700322	0.154702	0.99875	-0.117403	0.461868	0.41127	0.552967	0.394196
RPS4Y1	0.215853	0.187377	0.806268	0.0935205	0.99875	0.204105	0.291343	0.140362	0.25592	0.118834
RPS5	0.150597	12.9078	0.389497	0.409496	0.99875	-6.42141	0.293224	0.00796941	1.20599	24.6096
RPS6	0.267449	0.643634	0.262077	0.581571	0.99875	-1.26698	0.335271	0.199626	0.409999	0.877268
RPS7	0.442894	0.381011	0.723795	0.140384	0.99875	0.217129	0.565114	0.320675	0.471821	0.290201
RPS8	0.379944	0.452688	0.508588	0.293634	0.99875	-0.252731	0.465937	0.293951	0.422425	0.482951
RPS9	0.315557	0.395456	0.739837	0.130864	0.99875	-0.325616	0.368227	0.262887	0.598416	0.192497
SNRPB	0.146716	0.397408	0.0228769	1.6406	0.99875	-1.4376	0.110587	0.182845	0.410947	0.383869
RPSA	0.272711	0.330653	0.318226	0.497265	0.99875	-0.277944	0.301257	0.244166	0.364089	0.297218
RSU1	0.567431	0.491827	0.552052	0.25802	0.99875	0.206295	0.674022	0.460841	0.486969	0.496685
MRPS5	0.486219	0.884361	0.0235427	1.62814	0.99875	-0.863029	0.548159	0.424279	0.878755	0.889967
MRPS14	0.314758	0.564222	0.419884	0.376871	0.99875	-0.842019	0.311091	0.318425	0.811872	0.316571
MRPS25	0.489026	0.271023	0.465227	0.332335	0.99875	0.851498	0.376472	0.601581	0.487033	0.0550124
MRPS28	0.758085	1.83824	0.336307	0.473264	0.99875	-1.2779	1.20614	0.310029	1.10323	2.57326
MRPS30	0.524164	1.03017	0.529159	0.276414	0.99875	-0.974798	0.518392	0.529936	1.70057	0.359781
MRPS31	0.225448	0.858692	0.178682	0.747919	0.99875	-1.92934	0.257497	0.1934	0.549335	1.16805
MRPS36	0.269653	0.437694	0.210672	0.676393	0.99875	-0.698821	0.336264	0.203041	0.37362	0.501768
RTCB	0.267973	0.597918	0.443197	0.353403	0.99875	-1.15786	0.4382	0.0977464	0.294338	0.901499
RTF1	0.723822	0.587395	0.550742	0.259052	0.99875	0.301303	0.912854	0.534789	0.620088	0.554702
RTN3	0.135409	0.187812	0.606603	0.217096	0.99875	-0.47196	0.156188	0.11463	0.103746	0.271877
RTN4	0.433974	0.374555	0.353362	0.45178	0.99875	0.212429	0.483223	0.384724	0.380117	0.368994
RTRAF	0.398893	0.483965	0.337536	0.47168	0.99875	-0.2789	0.336631	0.461155	0.456573	0.511356
SNRNP70	0.430862	0.895169	0.0458587	1.33858	0.99875	-1.05493	0.367906	0.493817	0.976698	0.813639
SNRPA1	0.551087	0.380652	0.230643	0.63706	0.99875	0.533806	0.453852	0.648322	0.357012	0.404293
SNRPB2	0.231026	0.327482	0.479953	0.318801	0.99875	-0.50336	0.327854	0.134198	0.383812	0.271152
RUNX1	0.574051	0.443202	0.723626	0.140486	0.99875	0.373214	0.530346	0.617757	0.761959	0.124445
RUVBL1	0.382591	0.364808	0.851054	0.070043	0.99875	0.0686657	0.423797	0.341385	0.437411	0.292205
RUVBL2	0.513544	0.302649	0.664993	0.177183	0.99875	0.762844	0.826719	0.200369	0.581636	0.0236611
SNRPE	0.258317	0.231298	0.890499	0.0503664	0.99875	0.159394	0.411364	0.105271	0.312878	0.149717
SNRPF	0.354263	0.442441	0.307364	0.512347	0.99875	-0.320664	0.366107	0.342419	0.506283	0.3786
S100A4	0.605278	0.713296	0.433842	0.362669	0.99875	-0.236903	0.707443	0.503114	0.757218	0.669375
S100A6	0.319438	0.261575	0.802309	0.0956584	0.99875	0.28831	0.409393	0.229482	0.443422	0.0797279
S100A10	0.433495	0.248439	0.332905	0.47768	0.99875	0.803127	0.546003	0.320987	0.155185	0.341692
S100A11	0.340318	0.387642	0.513083	0.289813	0.99875	-0.18784	0.390919	0.289718	0.419934	0.35535
S100A13	0.771514	0.577937	0.536478	0.270448	0.99875	0.416779	0.927714	0.615313	0.787864	0.368011
S100A16	0.625254	0.618221	0.961017	0.0172687	0.99875	0.0163202	0.752309	0.498199	0.607839	0.628602
SEC23IP	0.451579	0.562674	0.738184	0.131835	0.99875	-0.317319	0.490456	0.412702	0.27572	0.849627
SLC35F6	0.443791	0.498209	0.870524	0.0602191	0.99875	-0.166873	0.512468	0.375113	0.784791	0.211628
SLC38A2	1.56782	2.00316	0.546585	0.262342	0.99875	-0.353518	2.15277	0.982867	1.84824	2.15808
SLC4A7	1.83788	1.26998	0.679453	0.167841	0.99875	0.533242	3.02366	0.652108	1.31576	1.2242
SEC61A1	0.495194	0.831535	0.477173	0.321324	0.99875	-0.747782	0.49709	0.493299	0.443773	1.2193
SAE1	0.441566	0.667914	0.433766	0.362744	0.99875	-0.597033	0.577288	0.305845	0.478546	0.857282
UBA2	0.522494	0.465526	0.817725	0.0873925	0.99875	0.166553	0.735212	0.309777	0.509899	0.421154
SAFB	0.416521	0.380005	0.798463	0.0977451	0.99875	0.132369	0.442742	0.3903	0.502724	0.257287
SAFB2	0.345616	0.367205	0.939793	0.0269679	0.99875	-0.0874146	0.417122	0.27411	0.609983	0.124426
AHCY	0.396788	0.29627	0.652405	0.185483	0.99875	0.421456	0.561104	0.232472	0.395068	0.197472
AHCYL1	0.542584	0.792105	0.504716	0.296953	0.99875	-0.545843	0.247602	0.837566	0.698517	0.885692
SAMHD1	0.678337	0.543879	0.367191	0.435109	0.99875	0.318718	0.701984	0.65469	0.657786	0.429971
SAR1A	0.67699	0.734306	0.737778	0.132074	0.99875	-0.117246	0.819698	0.534283	0.777663	0.690949
SAR1B	0.695317	0.738428	0.679268	0.167959	0.99875	-0.0867866	0.782986	0.607647	0.758884	0.717971
SARNP	0.357062	0.490878	0.641783	0.192612	0.99875	-0.45919	0.464456	0.249668	0.712885	0.268871
SELENBP1	0.589726	0.729413	0.769356	0.113873	0.99875	-0.306691	0.345526	0.833925	0.39176	1.06707
SEC22B	0.399569	0.401639	0.971689	0.0124726	0.99875	-0.0074547	0.368648	0.43049	0.443049	0.360229
SEC23A	0.545502	0.641246	0.402148	0.395614	0.99875	-0.233294	0.490031	0.600973	0.569392	0.713101
SEC23B	0.620081	0.791651	0.302053	0.519916	0.99875	-0.352409	0.52853	0.711632	0.875998	0.707305
SEC24C	0.418038	0.595035	0.505427	0.296341	0.99875	-0.50934	0.435262	0.400813	0.814301	0.375768
SEC24D	1.51748	1.47741	0.932503	0.0303498	0.99875	0.0385996	1.36307	1.67189	1.08819	1.86664
SEC31A	0.730818	0.991348	0.736142	0.133038	0.99875	-0.439879	1.27589	0.185744	0.595845	1.38685
SEC61B	0.621292	0.576448	0.902925	0.0443485	0.99875	0.108082	0.921456	0.321128	0.701336	0.45156
SCAMP1	0.3331	0.414975	0.267817	0.572162	0.99875	-0.317069	0.356089	0.31011	0.463677	0.366272
SCAMP3	0.303247	0.510563	0.456332	0.340719	0.99875	-0.751595	0.524182	0.0823121	0.559588	0.461538
SCFD1	0.519528	0.438391	0.393689	0.404847	0.99875	0.244986	0.508242	0.530815	0.512789	0.363992
OXCT1	0.337938	0.780085	0.225665	0.646535	0.99875	-1.20687	0.583832	0.0920437	0.849447	0.710724
SCP2	0.500145	0.620168	0.501597	0.299645	0.99875	-0.310311	0.622203	0.378087	0.537132	0.703203
SCCPDH	0.470633	0.966861	0.651804	0.185883	0.99875	-1.03871	0.87963	0.0616366	1.8184	0.115327
SCARB2	0.929978	1.77947	0.631926	0.199334	0.99875	-0.936182	1.26674	0.593216	0.299918	3.25903
SCRIB	1.5838	0.624299	0.0171879	1.76478	0.99875	1.34308	1.69942	1.46818	0.677907	0.570691
SCRN1	0.667809	0.39099	0.26758	0.572546	0.99875	0.772302	0.610188	0.72543	0.563585	0.218396
SCRN2	0.565794	0.570102	0.988245	0.00513552	0.99875	-0.0109433	0.764252	0.367335	0.736707	0.403496
SCYL1	0.618967	0.664765	0.736415	0.132878	0.99875	-0.102984	0.70741	0.530524	0.743659	0.585872
SDCBP	1.10861	1.36901	0.809714	0.0916682	0.99875	-0.304377	1.64434	0.572884	0.584521	2.1535
SDF2	0.491685	1.11893	0.336218	0.473379	0.99875	-1.18631	0.605795	0.377576	0.632379	1.60548
SDHA	0.712429	0.592043	0.794835	0.0997231	0.99875	0.267046	0.879	0.545859	0.962397	0.221688
SDHB	0.404691	0.97631	0.524108	0.280579	0.99875	-1.27052	0.486019	0.323363	1.71887	0.233749
SEL1L	0.431161	0.439747	0.97146	0.0125749	0.99875	-0.0284454	0.288988	0.573335	0.597857	0.281637
SEH1L	0.164297	0.445053	0.0603008	1.21968	0.99875	-1.43767	0.0981861	0.230408	0.415902	0.474205
SEMA7A	0.619064	0.915072	0.433286	0.363226	0.99875	-0.563796	0.764835	0.473294	0.647956	1.18219
TSEN34	0.616154	0.248003	0.593311	0.226718	0.99875	1.31293	1.15244	0.0798709	0.481159	0.0148466
SENP3	0.599925	0.423682	0.573115	0.241758	0.99875	0.501799	0.801282	0.398568	0.594417	0.252948
SEPTIN10	0.804225	0.636163	0.82735	0.0823109	0.99875	0.338202	1.47228	0.136172	0.751743	0.520583
SEPTIN11	0.237795	0.386606	0.168808	0.772606	0.99875	-0.701148	0.279999	0.19559	0.442935	0.330278
SELENOF	0.244903	0.66325	0.205538	0.687108	0.99875	-1.43734	0.300384	0.189422	0.44403	0.882469
FAP	0.390225	0.937413	0.219019	0.659518	0.99875	-1.26438	0.290017	0.490434	1.23016	0.644667
SEPTIN2	0.540727	0.435826	0.59736	0.223764	0.99875	0.31115	0.405727	0.675728	0.536879	0.334773
SEPTIN6	0.45404	0.478546	0.837911	0.0768023	0.99875	-0.0758361	0.50114	0.406941	0.572937	0.384155
SEPTIN7	0.428127	0.580985	0.317955	0.497634	0.99875	-0.440461	0.488996	0.367259	0.679608	0.482362
SEPTIN9	0.535218	0.639194	0.47924	0.319447	0.99875	-0.256127	0.556968	0.513469	0.757743	0.520645
PHGDH	0.393014	0.364976	0.91784	0.0372331	0.99875	0.106781	0.48254	0.303488	0.588188	0.141763
PSAT1	1.3161	1.01992	0.367777	0.434416	0.99875	0.36781	1.37798	1.25423	0.770838	1.26901
SERINC1	1.47652	1.34546	0.766068	0.115733	0.99875	0.134108	1.67384	1.27921	1.67626	1.01466
SERPINH1	0.313447	0.406116	0.431597	0.364921	0.99875	-0.373672	0.39786	0.229035	0.362863	0.44937
SET	0.670031	0.610039	0.809767	0.0916399	0.99875	0.135328	0.820806	0.519257	0.768767	0.45131
SETD7	0.255643	1.6768	0.389362	0.409647	0.99875	-2.71351	0.2218	0.289487	0.374017	2.97958
SF1	0.671715	0.823501	0.596931	0.224076	0.99875	-0.293921	0.858744	0.484687	0.667279	0.979723
SF3A1	0.649058	0.623712	0.870688	0.0601375	0.99875	0.0574685	0.720409	0.577708	0.741176	0.506247
SF3A3	0.542952	0.687165	0.442491	0.354095	0.99875	-0.339832	0.683297	0.402607	0.745139	0.629192
SF3B1	0.978031	0.983424	0.970618	0.0129519	0.99875	-0.00793326	1.03266	0.9234	0.86576	1.10109
SF3B2	0.446013	0.587111	0.526667	0.278464	0.99875	-0.396548	0.529178	0.362848	0.753121	0.4211
SF3B3	0.513259	0.442413	0.420886	0.375836	0.99875	0.214294	0.580141	0.446376	0.464775	0.42005
SF3B4	0.514671	0.771108	0.361022	0.442467	0.99875	-0.583281	0.541046	0.488297	0.987797	0.554418
SF3B6	1.3169	1.04329	0.353277	0.451885	0.99875	0.335997	1.40021	1.23358	0.830881	1.25571
SFPQ	0.456021	0.427779	0.433293	0.363219	0.99875	0.0922326	0.474646	0.437395	0.450051	0.405508
SFXN1	0.385837	0.597307	0.325717	0.487159	0.99875	-0.63048	0.222086	0.549588	0.599577	0.595036
SFXN3	0.500406	0.435563	0.776116	0.110073	0.99875	0.200219	0.697387	0.303425	0.467795	0.40333
SUGT1	0.558436	0.641345	0.816045	0.088286	0.99875	-0.19971	0.625247	0.491624	0.947396	0.335295
SGTA	0.489838	0.413873	0.637506	0.195516	0.99875	0.243118	0.404545	0.575131	0.522492	0.305254
SGTB	0.887281	1.19911	0.798778	0.0975741	0.99875	-0.434495	1.45438	0.320184	2.11042	0.287792
SH3GL1	0.440268	0.497354	0.628889	0.201426	0.99875	-0.17589	0.526955	0.353582	0.54919	0.445519
SH3KBP1	0.553211	0.492127	0.860457	0.0652709	0.99875	0.168797	0.782705	0.323716	0.695287	0.288968
SH3BGRL	0.396252	0.474059	0.14422	0.840975	0.99875	-0.258648	0.424112	0.368393	0.492226	0.455892
SH3BGRL3	0.40872	0.440516	0.835879	0.0778565	0.99875	-0.108081	0.43781	0.379631	0.572482	0.308551
SHC1	0.290843	0.770294	0.467237	0.330463	0.99875	-1.40517	0.337827	0.243858	1.30676	0.233828
SHFL	0.638722	0.575664	0.397231	0.400957	0.99875	0.149959	0.596728	0.680715	0.617141	0.534188
SH3GLB1	0.607067	0.424976	0.24626	0.608606	0.99875	0.514473	0.668132	0.546001	0.519176	0.330776
SHPRH	0.643793	0.78778	0.642607	0.192055	0.99875	-0.291195	0.874004	0.413582	0.921169	0.654391
NANS	0.516811	0.531624	0.942115	0.0258961	0.99875	-0.0407694	0.685495	0.348127	0.596271	0.466976
SKIV2L	0.81802	0.805983	0.980489	0.00855726	0.99875	0.0213867	1.24841	0.387634	0.876698	0.735268
SKP1	1.05619	1.43061	0.307743	0.511812	0.99875	-0.437765	1.33186	0.780511	1.44397	1.41725
SLAIN2	0.561259	0.687455	0.606542	0.217139	0.99875	-0.292597	0.714136	0.408382	0.829234	0.545676
SLFN5	0.814546	0.830895	0.980453	0.00857311	0.99875	-0.0286694	1.18003	0.449059	1.29571	0.366075
SLK	0.759683	0.498466	0.467875	0.32987	0.99875	0.607901	0.6038	0.915566	0.747608	0.249324
SLTM	1.01634	0.60913	0.459225	0.337975	0.99875	0.738565	0.636909	1.39578	0.847114	0.371146
SMAD3	0.761184	0.699912	0.87085	0.0600567	0.99875	0.121072	1.08085	0.44152	0.607834	0.79199
SMAD4	0.755489	0.9242	0.447647	0.349065	0.99875	-0.290793	0.775554	0.735425	0.74528	1.10312
SMAP	0.583078	0.782026	0.567873	0.245749	0.99875	-0.423527	0.781584	0.384573	0.998326	0.565726
SMC1A	0.547837	2.02562	0.108668	0.963898	0.99875	-1.88655	0.563855	0.531819	2.55687	1.49438
SMC2	0.514722	0.495002	0.667595	0.175487	0.99875	0.0563603	0.554105	0.47534	0.491212	0.498792
SMC3	0.663188	0.642395	0.949769	0.0223822	0.99875	0.0459578	0.853317	0.473059	0.864458	0.420331
SMC4	0.360849	0.27541	0.680102	0.167426	0.99875	0.389816	0.383084	0.338615	0.452956	0.0978641
SMARCA5	0.724949	0.830051	0.765442	0.116088	0.99875	-0.195321	0.441582	1.00832	0.950761	0.709341
SMARCE1	0.70113	0.681471	0.924431	0.0341256	0.99875	0.0410306	0.884521	0.51774	0.677709	0.685232
SNRPD1	0.351702	0.439692	0.683123	0.165501	0.99875	-0.32214	0.367657	0.335746	0.625237	0.254147
SNRPD2	0.703562	0.404347	0.276179	0.558809	0.99875	0.799083	0.740862	0.666261	0.206139	0.602555
SMARCC2	0.770753	0.770471	0.999405	0.000258545	0.999729	0.000527177	0.667068	0.874437	1.08856	0.452378
SMARCD2	0.752007	1.57163	0.396385	0.401883	0.99875	-1.06344	1.27517	0.228844	1.01279	2.13047
SMTN	2.12749	1.72428	0.613261	0.212354	0.99875	0.303159	2.74302	1.51195	2.01294	1.43562
NAPA	0.811598	1.04383	0.520287	0.283757	0.99875	-0.363055	1.0441	0.579093	0.853683	1.23399
NAPG	0.978166	0.631925	0.476249	0.322166	0.99875	0.630325	1.37594	0.580396	0.650637	0.613213
SNAPIN	0.625011	0.54707	0.897825	0.0468081	0.99875	0.192158	1.04709	0.20293	0.215764	0.878376
SND1	0.426259	0.412876	0.942458	0.0257382	0.99875	0.0460194	0.574513	0.278005	0.483406	0.342347
SMARCB1	0.358798	0.840128	0.134251	0.872082	0.99875	-1.22744	0.334059	0.383536	0.644936	1.03532
SNAP23	0.623191	0.683877	0.845789	0.072738	0.99875	-0.134062	0.86318	0.383202	0.549731	0.818023
SNAP29	1.55911	2.12964	0.0910907	1.04053	0.99875	-0.449886	1.66158	1.45664	2.28377	1.9755
SNRNP40	0.424097	0.501645	0.777517	0.10929	0.99875	-0.242273	0.534776	0.313418	0.288363	0.714928
SNRPA	0.354878	0.274957	0.737205	0.132412	0.99875	0.368118	0.17824	0.531515	0.383812	0.166101
SART1	0.999485	0.915937	0.918165	0.0370792	0.99875	0.125937	1.44135	0.55762	1.48376	0.348118
USP39	0.446589	0.787147	0.17275	0.762582	0.99875	-0.817683	0.607205	0.285974	0.817978	0.756315
SNW1	1.05769	1.41093	0.632153	0.199178	0.99875	-0.415722	1.29328	0.822103	1.99674	0.825118
SNX1	0.596842	0.824842	0.530772	0.275092	0.99875	-0.466769	0.365915	0.827768	1.02165	0.628035
SNX12	0.73007	0.409213	0.152724	0.816094	0.99875	0.835184	0.869636	0.590504	0.381813	0.436612
SNX17	1.15708	1.45846	0.115647	0.936866	0.99875	-0.333957	1.26591	1.04826	1.42999	1.48694
SNX2	0.412456	0.476281	0.179453	0.74605	0.99875	-0.207575	0.405464	0.419447	0.506932	0.445631
SNX3	1.00357	0.938054	0.859642	0.0656823	0.99875	0.0973927	1.19753	0.809601	1.20104	0.675072
SNX4	0.630167	0.623548	0.983942	0.00703036	0.99875	0.015235	0.89636	0.363975	0.504845	0.742251
SNX5	0.730285	0.585103	0.810127	0.091447	0.99875	0.319769	0.695201	0.765369	0.0554272	1.11478
SOAT1	0.62849	0.817951	0.73679	0.132656	0.99875	-0.380125	0.888703	0.368276	1.23437	0.401532
SOD1	0.798128	0.631526	0.524593	0.280178	0.99875	0.337779	0.848364	0.747892	0.419387	0.843665
SOD2	0.832979	0.468897	0.31531	0.501262	0.99875	0.829007	1.06166	0.604301	0.317881	0.619914
SON	1.84636	1.34876	0.451695	0.345155	0.99875	0.453056	2.37781	1.31491	1.27415	1.42336
SRI	0.38573	0.283167	0.648762	0.187915	0.99875	0.445939	0.412778	0.358682	0.474588	0.0917457
SUPT16H	0.512024	0.623198	0.621556	0.206519	0.99875	-0.28348	0.392904	0.631143	0.774129	0.472267
SPART	0.724868	0.632823	0.525451	0.279467	0.99875	0.195915	0.809832	0.639903	0.718587	0.547059
FTSJ3	0.788428	0.826153	0.899174	0.0461563	0.99875	-0.0674297	1.0449	0.531956	0.885375	0.766931
SERPINB6	0.37414	0.486149	0.11962	0.922197	0.99875	-0.377821	0.38134	0.366939	0.444094	0.528204
SERPINB8	0.75967	0.699341	0.909298	0.0412936	0.99875	0.119376	0.647482	0.871858	1.15409	0.244593
SPC24	0.566969	1.43458	0.452029	0.344833	0.99875	-1.33929	0.801357	0.33258	0.527864	2.34129
SPCS2	0.752035	0.549256	0.186828	0.728558	0.99875	0.453321	0.812122	0.691948	0.632455	0.466057
SH3PXD2B	0.656797	0.664156	0.89319	0.0490563	0.99875	-0.0160763	0.705172	0.608421	0.661577	0.666736
SRM	0.227816	0.321522	0.612254	0.213068	0.99875	-0.497048	0.376264	0.0793684	0.374197	0.268847
BCAS2	0.729763	1.24505	0.111968	0.950906	0.99875	-0.770709	0.580259	0.879266	1.36011	1.13
SMNDC1	1.37894	1.7799	0.775937	0.110173	0.99875	-0.368235	2.10842	0.649457	2.77418	0.785609
SPG21	0.907503	1.11749	0.499524	0.301443	0.99875	-0.300287	1.13181	0.683199	1.24264	0.992341
SPNS1	0.620699	0.67387	0.797664	0.0981803	0.99875	-0.118576	0.464534	0.776864	0.767285	0.580454
SPR	0.512903	0.416401	0.667829	0.175335	0.99875	0.300711	0.642568	0.383238	0.560384	0.272419
SPATS2L	0.689517	1.09771	0.210921	0.675881	0.99875	-0.670834	0.898179	0.480856	1.01434	1.18107
SMS	0.363429	0.610624	0.222415	0.652835	0.99875	-0.748608	0.494314	0.232545	0.557266	0.663981
SUPT5H	1.11257	1.12836	0.983282	0.0073218	0.99875	-0.020343	1.72936	0.495771	1.38526	0.871464
SPTBN1	0.491291	0.477138	0.950909	0.0218611	0.99875	0.0421711	0.626698	0.355883	0.6292	0.325076
SPTLC1	0.363559	0.550293	0.53017	0.275585	0.99875	-0.598009	0.54243	0.184689	0.378381	0.722204
SPTAN1	0.371211	0.321973	0.732896	0.134958	0.99875	0.205298	0.493047	0.249375	0.352538	0.291408
SQSTM1	1.25146	1.09021	0.84914	0.0710205	0.99875	0.199003	1.73492	0.767999	1.65985	0.520568
U2SURP	1.22543	0.633069	0.332251	0.478534	0.99875	0.952857	0.793062	1.65781	0.456758	0.809381
CTTN	0.449709	0.566219	0.28597	0.543679	0.99875	-0.332369	0.425336	0.474083	0.643234	0.489204
SRGAP1	0.531682	0.300933	0.392686	0.405954	0.99875	0.821124	0.383699	0.679665	0.147115	0.45475
SRGAP2	0.531682	0.300933	0.392686	0.405954	0.99875	0.821124	0.383699	0.679665	0.147115	0.45475
SRP9	0.511384	0.400124	0.390972	0.407855	0.99875	0.353959	0.507287	0.51548	0.502499	0.297749
SRP14	0.747174	0.952694	0.527112	0.278097	0.99875	-0.350568	1.01793	0.476413	0.955874	0.949514
SRP19	0.273861	0.492395	0.47374	0.32446	0.99875	-0.846373	0.390308	0.157414	0.71326	0.27153
SRP54	0.837888	0.649606	0.564587	0.248269	0.99875	0.367192	0.774772	0.901005	0.381678	0.917534
SRP68	0.0901056	0.200311	0.324152	0.489251	0.99875	-1.15255	0.0644822	0.115729	0.281338	0.119283
SRP72	0.658015	1.145	0.312086	0.505726	0.99875	-0.799161	1.02122	0.294814	1.15408	1.13593
SRPRA	1.80377	1.43859	0.628147	0.201939	0.99875	0.326357	1.981	1.62654	2.05837	0.818818
SRPRB	0.512171	0.48938	0.936793	0.0283565	0.99875	0.0656682	0.440887	0.583455	0.733638	0.245122
SRRM1	0.35334	0.278989	0.657498	0.182105	0.99875	0.340847	0.497024	0.209656	0.291355	0.266624
SRRM2	0.452265	0.767338	0.186141	0.730158	0.99875	-0.762693	0.606989	0.297541	0.804238	0.730439
SRRT	0.381748	0.513891	0.330246	0.481163	0.99875	-0.428842	0.441786	0.32171	0.429462	0.598321
SRSF10	0.242478	0.974131	0.176331	0.753672	0.99875	-2.00626	0.320007	0.164949	0.626487	1.32178
SRSF11	0.619625	0.613873	0.970872	0.0128382	0.99875	0.0134547	0.717688	0.521561	0.51456	0.713186
SRSF1	0.334402	0.635031	0.0161462	1.79193	0.99875	-0.925245	0.339175	0.329629	0.673406	0.596657
SRSF2	0.349534	0.426823	0.128604	0.890745	0.99875	-0.288204	0.378334	0.320734	0.437651	0.415995
SRSF3	0.403874	0.507448	0.381906	0.418044	0.99875	-0.329355	0.496369	0.31138	0.518442	0.496455
SRSF4	0.506775	1.72824	0.276641	0.558083	0.99875	-1.76989	0.545716	0.467833	0.904722	2.55176
SRSF5	0.454768	1.83932	0.323316	0.490373	0.99875	-2.01597	0.49456	0.414976	0.774823	2.90381
SRSF6	0.390365	1.62688	0.305367	0.515178	0.99875	-2.05922	0.430585	0.350145	0.722297	2.53147
SRSF7	0.464283	0.50959	0.615848	0.210526	0.99875	-0.134332	0.496369	0.432197	0.439596	0.579583
SSBP1	0.781732	1.36405	0.550505	0.259239	0.99875	-0.803148	0.926889	0.636575	0.558734	2.16936
SSR1	0.454303	0.739547	0.160215	0.795296	0.99875	-0.702989	0.527118	0.381487	0.847721	0.631374
SSR4	0.673398	0.689697	0.891827	0.0497194	0.99875	-0.0345026	0.770604	0.576192	0.731758	0.647635
SSR3	1.96156	0.355855	0.26686	0.573716	0.99875	2.46264	0.922244	3.00088	0.185234	0.526476
SSRP1	0.307976	0.504709	0.327358	0.484978	0.99875	-0.712636	0.426128	0.189823	0.60197	0.407448
STAG2	1.45755	1.3678	0.852039	0.0695405	0.99875	0.091688	1.87188	1.04322	1.27685	1.45875
STAM	0.66452	0.782403	0.66986	0.174016	0.99875	-0.235601	0.442348	0.886691	0.868668	0.696138
STAM2	0.49657	0.308236	0.384325	0.415301	0.99875	0.687963	0.637874	0.355266	0.403552	0.212919
STAT1	0.830926	1.03386	0.059899	1.22258	0.99875	-0.315251	0.816632	0.84522	0.983829	1.08389
STAT2	0.958956	0.975464	0.949981	0.0222849	0.99875	-0.0246231	1.06505	0.852863	1.18299	0.76794
STAT3	1.00926	1.05021	0.950763	0.0219279	0.99875	-0.0573816	1.40792	0.610599	1.48161	0.618815
STAT6	0.270503	0.754591	0.308198	0.51117	0.99875	-1.48005	0.0928311	0.448175	1.06457	0.444613
STAU1	0.918706	0.943668	0.964359	0.0157613	0.99875	-0.0386761	1.164	0.673416	0.513808	1.37353
STIP1	0.427963	0.521739	0.715918	0.145137	0.99875	-0.285844	0.585464	0.270461	0.680738	0.362741
STK25	0.49947	0.483456	0.923239	0.0346861	0.99875	0.0470115	0.567755	0.431185	0.613719	0.353194
STK26	0.306174	0.61435	0.269499	0.569443	0.99875	-1.00471	0.324228	0.28812	0.411434	0.817265
STK3	0.297357	1.10309	0.480826	0.318012	0.99875	-1.89128	0.082387	0.512326	0.190149	2.01602
STOML2	0.25285	0.25311	0.998334	0.000724285	0.999729	-0.00148261	0.334857	0.170843	0.326904	0.179316
STMN1	0.439043	0.514691	0.527579	0.277712	0.99875	-0.229347	0.492448	0.385637	0.598996	0.430387
STOM	0.257152	0.400518	0.446723	0.349961	0.99875	-0.639244	0.253127	0.261177	0.247944	0.553092
STRAP	0.557733	0.713681	0.542576	0.265539	0.99875	-0.355704	0.62496	0.490507	0.917239	0.510122
STRN	0.698693	0.67089	0.785783	0.104698	0.99875	0.0585832	0.773045	0.624341	0.72097	0.620809
STRN3	0.725592	0.575503	0.691766	0.160041	0.99875	0.334335	1.04669	0.404493	0.640182	0.510825
STRN4	0.28432	0.757902	0.186276	0.729842	0.99875	-1.41449	0.48744	0.081201	0.631566	0.884238
STT3A	0.740305	1.15216	0.462031	0.335329	0.99875	-0.638148	0.658018	0.822592	1.60101	0.703308
STT3B	0.590886	1.56011	0.308913	0.510164	0.99875	-1.4007	0.658159	0.523612	0.846508	2.27371
STX12	0.485935	0.340276	0.441117	0.355446	0.99875	0.51406	0.566769	0.405102	0.46997	0.210581
STX4	0.746822	0.844288	0.777062	0.109544	0.99875	-0.176971	0.462169	1.03148	0.943236	0.745341
[truncated: 325 more rows]
