# Supplementary material for: Facioscapulohumeral Muscular Dystrophy is Associated With Altered Myoblast Proteome Dynamics
Source: Mol Cell Proteomics. 2023 Jun 22;22(8):100605. doi: 10.1016/j.mcpro.2023.100605 (PMC10392138; doi:10.1016/j.mcpro.2023.100605)
Supplement: Supplemental Table S3 — Protein abundance including 2′-MOE treatment. [file mmc4.xlsx]

## Sheet: Column Definitions
	Definition
Accession	is the UniProt accession number for the assigned protein
Gene Name	is the gene name for the assigned protein
Description	is the FASTA database description of the protein entry
Unique peptides	is the number of unique peptides included in a particular protein
Mass	is the mass of a particular protein as kDa
Protein score	is the combined scores of all observed mass spectra that can be matched to amino acid sequences within a protein calculated by MASCOT
Protein coverage	is the percentage of the protein sequence that is covered by the matched peptides
FSHD_Vehicle, UASb_Vehicle, FSHD_MOE, UASb_MOE	are the average (n = 2) of protein abundance values as fmol/μg protein
p.val	is p value of one-way ANOVA (FSHD_Vehicle vs UASb_Vehicle, FSHD_MOE vs FSHD_Vehicle, or UASb_MOE vs UASb_Vehicle)
q.val	was calculated by using a list of p.val resulting from the simultaneous testing of many hypotheses and estimated local FDR values
log.FC	shows abundance of a particular protein between FSHD_Vehicle/UASb_Vehicle, FSHD_MOE/FSHD_Vehicle, or UASb_MOE/UASb_Vehicle by taking the logarithm (base 2) of the ratio of abundance
FSHD_15A_Vehicle, FSHD_15A_MOE, FSHD_16A_Vehicle, FSHD_16A_MOE, UASb_15V_Vehicle, UASb_15V_MOE, UASB_16U_Vehicle, 16U_MOE	are protein abundance values as fmol/μg protein

## Sheet: Supplemental Table S3
accession	gene.name	description	unique_peptides	mass	protein_score	protein_coverage	FSHD_Vehicle	UASb_Vehicle	log.FC_FSHD-Vehicle/UASb-Vehicle	p.val_FSHD-Vehicle/UASb-Vehicle	q.val_FSHD-Vehicle/UASb-Vehicle	FSHD_MOE	FSHD_Vehicle	log.FC_FSHD-MOE/FSHD-Vehicle	p.val_FSHD-MOE/FSHD-Vehicle	q.val_FSHD-MOE/FSHD-Vehicle	UASb_MOE	UASb_Vehicle	log.FC_UASb-MOE/UASb-Vehicle	p.val_UASb-MOE/UASb-Vehicle	q.val_UASb-MOE/UASb-Vehicle	FSHD_15A_Vehicle	FSHD_16A_Vehicle	FSHD_15A_MOE	FSHD_16A_MOE	UASb_15V_Vehicle	UASb_16U_Vehicle	UASb_15V_MOE	UASb_16U_MOE
1433B	YWHAB	14-3-3 protein beta/alpha	6	28.179	479	44.7	27.4153	19.8203	0.467999	0.606933	0.999716	23.0044	27.4153	-0.253073	0.746321	0.999939	23.141	19.8203	0.223469	0.664027	0.999921	38.7745	16.0561	26.527	19.4817	25.1872	14.4535	26.9525	19.3295
1433E	YWHAE	14-3-3 protein epsilon	14	29.326	759	58.4	40.2504	31.7109	0.344022	0.696361	0.999716	42.2629	40.2504	0.0703901	0.915911	0.999939	39.9804	31.7109	0.334313	0.620333	0.999921	55.9457	24.5551	48.4304	36.0955	42.3255	21.0964	49.4853	30.4756
1433F	YWHAH	14-3-3 protein eta	7	28.372	328	35.4	12.5451	7.28629	0.783871	0.53847	0.999716	10.6303	12.5451	-0.23895	0.830143	0.999939	6.45439	7.28629	-0.174903	0.788878	0.999921	19.197	5.89324	14.8092	6.45129	9.9017	4.67089	7.21391	5.69488
1433G	YWHAG	14-3-3 protein gamma	2	28.456	224	23.9	8.31689	5.3575	0.634486	0.537952	0.999716	8.75112	8.31689	0.073423	0.93192	0.999939	5.02083	5.3575	-0.0936339	0.848624	0.999921	12.0426	4.59116	11.274	6.22821	6.85804	3.85695	5.42692	4.61473
1433T	YWHAQ	14-3-3 protein theta	10	28.032	609	46.9	39.0336	20.1914	0.950975	0.524118	0.999716	35.3926	39.0336	-0.141268	0.894126	0.999939	18.6798	20.1914	-0.112258	0.908882	0.999921	60.9992	17.0679	45.5021	25.2831	31.3201	9.06264	22.2302	15.1295
1433Z	YWHAZ	14-3-3 protein zeta/delta	9	27.899	603	46.9	79.4717	58.2046	0.449308	0.600487	0.999716	69.0041	79.4717	-0.203759	0.787006	0.999939	60.9542	58.2046	0.0665916	0.862055	0.999921	112.977	45.9664	74.5019	63.5064	66.4571	49.9521	72.2132	49.6952
2A5A	PPP2R5A	Serine/threonine-protein phosphatase 2A 56 kDa regulatory subunit alpha isoform	1	56.5	42	1.6	0.0179606	0.0217469	-0.275973	0.872536	0.999716	0.0340029	0.0179606	0.920825	0.563509	0.999939	0.072697	0.0217469	1.74109	0.384553	0.999921	0	0.0359212	0.0190319	0.048974	0.032303	0.0111907	0.117612	0.0277822
2A5D	PPP2R5D	Serine/threonine-protein phosphatase 2A 56 kDa regulatory subunit delta isoform	1	70.289	35	2.3	0.258971	0.270529	-0.0629935	0.904077	0.999716	0.135646	0.258971	-0.93294	0.288417	0.999939	0.287963	0.270529	0.0900998	0.904963	0.999921	0.175811	0.342132	0.157964	0.113329	0.253886	0.287173	0.416013	0.159913
2AAA	PPP2R1A	Serine/threonine-protein phosphatase 2A 65 kDa regulatory subunit A alpha isoform	8	66.065	562	30.4	6.86378	6.76095	0.0217775	0.957398	0.999716	7.71941	6.86378	0.169486	0.679744	0.999939	7.20258	6.76095	0.091287	0.463695	0.999921	8.56899	5.15858	8.26271	7.1761	6.77054	6.75137	6.71122	7.69394
2AAB	PPP2R1B	Serine/threonine-protein phosphatase 2A 65 kDa regulatory subunit A beta isoform	1	66.799	280	12	0.057425	0.0341031	0.751778	0.599981	0.999716	0.0725642	0.057425	0.337578	0.750157	0.999939	0.060498	0.0341031	0.826987	0.298471	0.999921	0.0935806	0.0212695	0.0929123	0.0522161	0.0450754	0.0231307	0.0759602	0.0450359
2ABA	PPP2R2A	Serine/threonine-protein phosphatase 2A 55 kDa regulatory subunit B alpha isoform	2	52.173	129	15.7	0.818365	0.926292	-0.178723	0.53159	0.999716	0.696076	0.818365	-0.233501	0.31651	0.999939	1.13921	0.926292	0.298491	0.557425	0.999921	0.73523	0.901501	0.655861	0.736291	1.0438	0.80878	1.42071	0.857703
3HIDH	HIBADH	3-hydroxyisobutyrate dehydrogenase, mitochondrial	7	35.705	215	29.5	2.07465	2.03312	0.0291704	0.967074	0.999716	2.50566	2.07465	0.272326	0.797676	0.999939	2.2629	2.03312	0.154478	0.778	0.999921	2.90073	1.24856	3.72789	1.28344	2.3679	1.69834	2.89313	1.63267
3MG	MPG	DNA-3-methyladenine glycosylase	1	33.247	30	3.7	0.05514	0.0829524	-0.589184	0.236043	0.999716	0.0313751	0.05514	-0.813481	0.212231	0.999939	0.0642728	0.0829524	-0.368076	0.36636	0.999921	0.0508366	0.0594435	0.04379	0.0189601	0.0989962	0.0669086	0.0626406	0.065905
4EBP2	EIF4EBP2	Eukaryotic translation initiation factor 4E-binding protein 2	1	13.045	17	25.8	0.176846	0.32513	-0.878519	0.295246	0.999716	0.36656	0.176846	1.05155	0.223595	0.999939	0.30766	0.32513	-0.0796803	0.741139	0.999921	0.280334	0.0733588	0.332679	0.400442	0.30436	0.3459	0.266509	0.34881
4F2	SLC3A2	4F2 cell-surface antigen heavy chain	7	68.18	139	13.7	0.549524	0.34707	0.662958	0.537244	0.999716	0.706312	0.549524	0.362122	0.616128	0.999939	0.438598	0.34707	0.337674	0.431391	0.999921	0.816202	0.282847	0.704814	0.70781	0.283109	0.411031	0.370219	0.506977
5HT2B	HTR2B	5-hydroxytryptamine receptor 2B	1	54.719	18	2.1	0.190354	0.0883042	1.10813	0.460046	0.999716	0.0983023	0.190354	-0.953385	0.477325	0.999939	0.048411	0.0883042	-0.867147	0.441949	0.999921	0.29475	0.0859576	0.11762	0.0789848	0.130189	0.0464199	0.0461431	0.050679
5NTC	NT5C2	Cytosolic purine 5'-nucleotidase	5	65.384	129	10.5	0.71221	0.644479	0.144168	0.835181	0.999716	0.521243	0.71221	-0.450347	0.394926	0.999939	0.570464	0.644479	-0.175999	0.782375	0.999921	0.879752	0.544667	0.580402	0.462083	0.877011	0.411948	0.602498	0.538429
5NTD	NT5E	5'-nucleotidase	15	63.898	438	33.1	18.4073	16.5292	0.155257	0.793036	0.999716	15.4369	18.4073	-0.253898	0.708632	0.999939	17.9261	16.5292	0.117039	0.621602	0.999921	24.2731	12.5415	19.0627	11.811	14.2933	18.7652	17.0105	18.8416
6PGD	PGD	6-phosphogluconate dehydrogenase, decarboxylating	9	53.619	353	26.1	8.7039	7.68623	0.179385	0.828507	0.999716	9.40015	8.7039	0.111022	0.908769	0.999939	11.3749	7.68623	0.5655	0.438529	0.999921	12.6773	4.73054	13.0184	5.78187	8.82711	6.54536	15.0457	7.70402
6PGL	PGLS	6-phosphogluconolactonase	9	27.815	249	50.8	6.27448	5.32757	0.236018	0.702353	0.999716	4.92293	6.27448	-0.349978	0.465972	0.999939	5.2811	5.32757	-0.0126407	0.979756	0.999921	7.73012	4.81885	5.33573	4.51013	6.90655	3.74859	5.65668	4.90552
8ODP	NUDT1	7,8-dihydro-8-oxoguanine triphosphatase	3	22.619	116	18.8	0.789873	0.656748	0.266281	0.745958	0.999716	0.986237	0.789873	0.320314	0.638183	0.999939	0.543987	0.656748	-0.271769	0.341707	0.999921	1.14669	0.433061	0.960239	1.01224	0.623191	0.690305	0.459209	0.628764
A16A1	ALDH16A1	Aldehyde dehydrogenase family 16 member A1	1	86.1	57	3.7	0.636113	0.733668	-0.205845	0.865171	0.999716	0.509514	0.636113	-0.32016	0.79958	0.999939	0.652561	0.733668	-0.169016	0.849826	0.999921	0.211151	1.06108	0.613891	0.405137	1.01009	0.457249	0.395361	0.90976
A2MG	A2M	Alpha-2-macroglobulin	3	164.613	109	3.4	12.7303	9.48522	0.424518	0.411743	0.999716	11.7842	12.7303	-0.11142	0.762872	0.999939	10.139	9.48522	0.0961633	0.725084	0.999921	15.4573	10.0034	12.0613	11.5071	11.0709	7.89953	9.82338	10.4546
A4	APP	Amyloid-beta precursor protein	1	87.914	29	1.3	0.115742	0.0475204	1.2843	0.372893	0.999716	0.0465073	0.115742	-1.31538	0.364507	0.999939	0.0342759	0.0475204	-0.471352	0.309347	0.999921	0.174956	0.0565287	0.0521397	0.0408749	0.0566897	0.038351	0.0377529	0.0307989
AAAT	SLC1A5	Neutral amino acid transporter B(0)	1	57.018	21	2.4	0.5508	0.373086	0.562022	0.451754	0.999716	0.445363	0.5508	-0.306546	0.70114	0.999939	0.259873	0.373086	-0.521702	0.619611	0.999921	0.484091	0.617509	0.216837	0.673889	0.193375	0.552796	0.185134	0.334611
AAK1	AAK1	AP2-associated protein kinase 1	6	104.562	96	11.2	1.42886	1.09929	0.378293	0.374549	0.999716	1.26528	1.42886	-0.175411	0.624181	0.999939	1.34924	1.09929	0.295576	0.514965	0.999921	1.65247	1.20526	1.44234	1.08822	1.28509	0.913495	1.60813	1.09036
AAMP	AAMP	Angio-associated migratory cell protein	1	47.406	17	3	0.063124	0.061426	0.0393383	0.938955	0.999716	0.0716488	0.063124	0.182756	0.431921	0.999939	0.104889	0.061426	0.771943	0.410684	0.999921	0.0631547	0.0630932	0.0629161	0.0803815	0.0810574	0.0417946	0.142168	0.0676097
AAPK1	PRKAA1	5'-AMP-activated protein kinase catalytic subunit alpha-1	3	64.596	57	6.6	0.342686	0.4093	-0.256271	0.436359	0.999716	0.317269	0.342686	-0.111179	0.768131	0.999939	0.415141	0.4093	0.0204437	0.950506	0.999921	0.285512	0.39986	0.366422	0.268117	0.447982	0.370618	0.488972	0.34131
AASD1	AARSD1	Alanyl-tRNA editing protein Aarsd1	4	45.793	86	15	0.647695	0.390505	0.729972	0.118831	0.999716	0.695005	0.647695	0.101709	0.877897	0.999939	0.821651	0.390505	1.07318	0.410212	0.999921	0.744281	0.551108	0.440811	0.949198	0.376621	0.40439	1.23885	0.404449
AATC	GOT1	Aspartate aminotransferase, cytoplasmic	6	46.447	157	17.7	2.00796	1.21571	0.723935	0.432303	0.999716	1.64329	2.00796	-0.28914	0.706347	0.999939	1.21456	1.21571	-0.00135826	0.997311	0.999921	2.76914	1.24678	1.9971	1.28949	1.49954	0.931877	1.11492	1.31421
AATM	GOT2	Aspartate aminotransferase, mitochondrial	10	47.886	333	29.8	3.79071	3.52743	0.103852	0.824758	0.999716	2.54049	3.79071	-0.577364	0.23283	0.999939	4.26808	3.52743	0.274971	0.674349	0.999921	4.51441	3.06701	2.69088	2.39009	4.28254	2.77231	5.5879	2.94826
ABCD3	ABCD3	ATP-binding cassette sub-family D member 3	4	75.941	42	7.4	0.431091	0.338485	0.348897	0.526541	0.999716	0.321094	0.431091	-0.424993	0.499562	0.999939	0.39802	0.338485	0.233746	0.753674	0.999921	0.524283	0.337898	0.418159	0.22403	0.416943	0.260028	0.543893	0.252147
ABCE1	ABCE1	ATP-binding cassette sub-family E member 1	4	68.24	62	7.3	2.03212	2.05665	-0.0173097	0.97363	0.999716	2.00134	2.03212	-0.0220166	0.950932	0.999939	2.09036	2.05665	0.0234553	0.960382	0.999921	2.41505	1.64919	2.22404	1.77864	2.59114	1.52216	1.81514	2.36558
ABCF1	ABCF1	ATP-binding cassette sub-family F member 1	6	96.323	203	9.5	1.20847	0.975757	0.30859	0.380254	0.999716	1.31418	1.20847	0.120978	0.752566	0.999939	1.14809	0.975757	0.234638	0.539009	0.999921	1.33239	1.08456	1.57935	1.04901	0.808224	1.14329	1.31227	0.983903
ABCF2	ABCF2	ATP-binding cassette sub-family F member 2	6	71.815	146	12	0.501732	0.510224	-0.0242154	0.96094	0.999716	0.760802	0.501732	0.600604	0.0348893	0.999939	0.523872	0.510224	0.0380843	0.944375	0.999921	0.485274	0.518189	0.713905	0.807698	0.357482	0.662966	0.442151	0.605594
ABCF3	ABCF3	ATP-binding cassette sub-family F member 3	4	80.094	80	10.2	0.294912	0.260467	0.179181	0.563361	0.999716	0.290093	0.294912	-0.0237652	0.926352	0.999939	0.34394	0.260467	0.401055	0.083232	0.999921	0.340995	0.248828	0.292278	0.287908	0.280331	0.240603	0.360271	0.327608
ABD12	ABHD12	Lysophosphatidylserine lipase ABHD12	2	45.524	28	7	0.0961513	0.110068	-0.195015	0.833122	0.999716	0.0425228	0.0961513	-1.17707	0.319936	0.999939	0.103223	0.110068	-0.0926233	0.896411	0.999921	0.0567103	0.135592	0.0532786	0.031767	0.152786	0.0673498	0.121514	0.0849324
ABHDA	ABHD10	Palmitoyl-protein thioesterase ABHD10, mitochondrial	4	34.253	75	19.9	0.761716	0.547985	0.475118	0.446146	0.999716	0.733591	0.761716	-0.0542773	0.912495	0.999939	0.663096	0.547985	0.275081	0.61651	0.999921	0.988092	0.535341	0.73685	0.730332	0.528687	0.567282	0.858165	0.468026
ABHEB	ABHD14B	Protein ABHD14B	5	22.446	185	29	2.3627	1.98736	0.249584	0.565125	0.999716	1.73761	2.3627	-0.443337	0.328197	0.999939	2.22294	1.98736	0.161619	0.776718	0.999921	2.71176	2.01364	1.3975	2.07772	2.41185	1.56287	2.81344	1.63245
ABI1	ABI1	Abl interactor 1	3	55.161	137	11	0.615597	0.497091	0.308477	0.59376	0.999716	0.738061	0.615597	0.261752	0.694999	0.999939	0.629084	0.497091	0.339742	0.712891	0.999921	0.735746	0.495449	0.980288	0.495834	0.642319	0.351863	0.904537	0.353631
ABR	ABR	Active breakpoint cluster region-related protein	2	98.106	70	3.7	0.722824	0.537416	0.427604	0.437238	0.999716	0.649012	0.722824	-0.155399	0.716004	0.999939	0.590265	0.537416	0.135324	0.83257	0.999921	0.679959	0.765689	0.819932	0.478092	0.725157	0.349675	0.705042	0.475489
ABRX2	ABRAXAS2	BRISC complex subunit Abraxas 2	1	47.1	18	3.1	0.86741	0.61272	0.501486	0.650255	0.999716	1.12006	0.86741	0.368796	0.714469	0.999939	0.580743	0.61272	-0.0773283	0.829504	0.999921	1.33254	0.402279	1.49851	0.741618	0.740664	0.484776	0.554151	0.607335
ACACA	ACACA	Acetyl-CoA carboxylase 1	1	267.095	19	0.6	0.144178	0.203342	-0.496051	0.776772	0.999716	0.199998	0.144178	0.47213	0.733976	0.999939	0.143601	0.203342	-0.501844	0.798186	0.999921	0.0872902	0.201067	0.0687736	0.331223	0.0297461	0.376937	0.034541	0.25266
ACAD9	ACAD9	Complex I assembly factor ACAD9, mitochondrial	5	69.344	112	9	0.482002	0.366076	0.396898	0.268121	0.999716	0.526553	0.482002	0.127539	0.755213	0.999939	0.425661	0.366076	0.217563	0.663373	0.999921	0.467414	0.496589	0.402632	0.650473	0.29116	0.440991	0.516645	0.334676
ACADM	ACADM	Medium-chain specific acyl-CoA dehydrogenase, mitochondrial	5	47.015	186	18.8	1.33283	0.973315	0.453509	0.287775	0.999716	1.41684	1.33283	0.0881897	0.751288	0.999939	1.20377	0.973315	0.30658	0.407953	0.999921	1.5636	1.10205	1.43325	1.40044	1.07087	0.875763	1.40298	1.00455
ACADS	ACADS	Short-chain specific acyl-CoA dehydrogenase, mitochondrial	1	44.611	29	2.2	0.00254532	0	Inf	0.42265	0.999716	0	0.00254532	#NAME?	0.42265	0.999939	0.000273351	0	Inf	0.42265	0.999921	0	0.00509064	0	0	0	0	0	0.000546703
ACADV	ACADVL	Very long-chain specific acyl-CoA dehydrogenase, mitochondrial	21	70.745	649	40.6	8.31674	5.83398	0.511539	0.470306	0.999716	7.24182	8.31674	-0.199666	0.820161	0.999939	6.61542	5.83398	0.181353	0.742695	0.999921	10.9734	5.6601	10.4399	4.04377	6.75321	4.91474	8.47592	4.75492
ACAP2	ACAP2	Arf-GAP with coiled-coil, ANK repeat and PH domain-containing protein 2	1	88.943	27	1.4	0.498179	0.325223	0.615236	0.523648	0.999716	0.161136	0.498179	-1.62838	0.111569	0.999939	0.180152	0.325223	-0.852211	0.541971	0.999921	0.606028	0.39033	0.220548	0.101724	0.523533	0.126912	0.16259	0.197715
ACBP	DBI	Acyl-CoA-binding protein	2	10.038	69	29.9	4.34509	10.2368	-1.23631	0.378876	0.999716	9.00182	4.34509	1.05083	0.426542	0.999939	13.4707	10.2368	0.396059	0.618851	0.999921	0.136866	8.55332	6.89967	11.104	13.3868	7.08678	18.0361	8.90535
ACDSB	ACADSB	Short/branched chain specific acyl-CoA dehydrogenase, mitochondrial	1	47.797	30	2.1	0.389047	0.402587	-0.0493547	0.904293	0.999716	0.285132	0.389047	-0.448314	0.146384	0.999939	0.501149	0.402587	0.315939	0.603215	0.999921	0.345932	0.432162	0.272818	0.297447	0.492343	0.312831	0.635082	0.367215
ACINU	ACIN1	Apoptotic chromatin condensation inducer in the nucleus	12	152.17	294	13	1.02847	1.13446	-0.14151	0.840125	0.999716	1.57059	1.02847	0.610807	0.337407	0.999939	1.05149	1.13446	-0.109573	0.894093	0.999921	0.94883	1.10811	1.99652	1.14465	1.59032	0.678601	1.36074	0.742237
ACL6A	ACTL6A	Actin-like protein 6A	5	47.944	129	19.6	2.73461	2.22616	0.296782	0.25261	0.999716	2.32235	2.73461	-0.23575	0.506027	0.999939	2.61057	2.22616	0.229809	0.735329	0.999921	2.41673	3.05249	2.72514	1.91957	2.19302	2.25929	3.6004	1.62074
ACLY	ACLY	ATP-citrate synthase	28	121.674	1007	31.2	6.37081	5.20807	0.290729	0.590997	0.999716	3.43678	6.37081	-0.890421	0.241418	0.999939	5.14268	5.20807	-0.0182272	0.896722	0.999921	4.58879	8.15284	3.43986	3.43369	4.77288	5.64325	5.0484	5.23696
ACO11	ACOT11	Acyl-coenzyme A thioesterase 11	1	69.361	41	2.5	0.00456067	0.0236956	-2.3773	0.327986	0.999716	0.0495907	0.00456067	3.44275	0.29907	0.999939	0.039883	0.0236956	0.751154	0.701721	0.999921	0.00118596	0.00793538	0.0818143	0.0173672	0.0091724	0.0382189	0.073508	0.00625802
ACO13	ACOT13	Acyl-coenzyme A thioesterase 13	1	15.065	31	8.6	0.938345	1.16061	-0.306695	0.559425	0.999716	0.785473	0.938345	-0.256557	0.66208	0.999939	1.31417	1.16061	0.179263	0.68053	0.999921	0.683057	1.19363	0.945071	0.625875	1.35396	0.967265	1.57174	1.0566
ACOC	ACO1	Cytoplasmic aconitate hydratase	3	98.85	92	6.3	0.46793	0.49139	-0.0705773	0.667821	0.999716	0.494364	0.46793	0.079281	0.886296	0.999939	0.535106	0.49139	0.122956	0.729798	0.999921	0.463983	0.471876	0.657639	0.331088	0.538329	0.444451	0.634752	0.435461
ACON	ACO2	Aconitate hydratase, mitochondrial	22	86.113	561	35.8	3.76003	2.66733	0.495347	0.573136	0.999716	3.47107	3.76003	-0.115366	0.887213	0.999939	3.36283	2.66733	0.33428	0.529097	0.999921	5.37252	2.14754	4.27119	2.67095	2.94884	2.38583	4.2401	2.48557
ACOT1	ACOT1	Acyl-coenzyme A thioesterase 1	1	46.647	150	17.8	0.503013	0.348443	0.529672	0.307748	0.999716	0.406634	0.503013	-0.306865	0.489763	0.999939	0.464838	0.348443	0.415803	0.534987	0.999921	0.616872	0.389154	0.391418	0.421851	0.352737	0.34415	0.62147	0.308205
ACOT9	ACOT9	Acyl-coenzyme A thioesterase 9, mitochondrial	6	50.269	112	15.7	0.715431	0.753909	-0.075578	0.587539	0.999716	0.846114	0.715431	0.24204	0.139788	0.999939	0.953615	0.753909	0.339017	0.103206	0.999921	0.705606	0.725255	0.792223	0.900005	0.694625	0.813193	0.990212	0.917019
ACOX1	ACOX1	Peroxisomal acyl-coenzyme A oxidase 1	9	74.889	143	22.7	2.02693	1.37182	0.563212	0.193481	0.999716	1.36057	2.02693	-0.575093	0.101885	0.999939	1.32939	1.37182	-0.0453205	0.904394	0.999921	2.25709	1.79678	1.37672	1.34441	1.12214	1.62149	1.14174	1.51705
ACPH	APEH	Acylamino-acid-releasing enzyme	7	82.142	202	18.9	2.68804	3.06776	-0.190629	0.449811	0.999716	3.09814	2.68804	0.204848	0.625495	0.999939	3.31261	3.06776	0.110785	0.598786	0.999921	2.28153	3.09455	3.68994	2.50635	3.09629	3.03923	3.70686	2.91836
ACPM	NDUFAB1	Acyl carrier protein, mitochondrial	1	17.577	52	5.8	0.73136	1.07683	-0.558133	0.714256	0.999716	0.153039	0.73136	-2.25668	0.265776	0.999939	0.549756	1.07683	-0.969923	0.55764	0.999921	0.36345	1.09927	0.240336	0.0657423	1.80882	0.344831	0.362376	0.737137
ACSL1	ACSL1	Long-chain-fatty-acid--CoA ligase 1	2	78.919	37	4.3	0.1673	0.130681	0.356391	0.527049	0.999716	0.177876	0.1673	0.0884344	0.676167	0.999939	0.128549	0.130681	-0.0237229	0.98094	0.999921	0.161432	0.173167	0.156829	0.198922	0.0827999	0.178561	0.065644	0.191455
ACSL3	ACSL3	Long-chain-fatty-acid--CoA ligase 3	5	81.338	146	11	1.93322	1.78624	0.114082	0.57722	0.999716	2.13642	1.93322	0.144188	0.703201	0.999939	1.51197	1.78624	-0.240498	0.273153	0.999921	2.13989	1.72655	1.72289	2.54994	1.86942	1.70306	1.34868	1.67525
ACSL4	ACSL4	Long-chain-fatty-acid--CoA ligase 4	5	80.22	168	16.6	1.11963	1.13686	-0.0220297	0.965349	0.999716	1.20564	1.11963	0.106776	0.897585	0.999939	1.16505	1.13686	0.0353387	0.90624	0.999921	0.817869	1.4214	0.697821	1.71346	0.956901	1.31682	1.05361	1.27649
ACSS3	ACSS3	Acyl-CoA synthetase short-chain family member 3, mitochondrial	1	75.358	16	2.6	0.228872	0.120312	0.927755	0.243426	0.999716	0.143956	0.228872	-0.668917	0.324067	0.999939	0.142285	0.120312	0.241998	0.80806	0.999921	0.173546	0.284199	0.178953	0.108958	0.0836948	0.15693	0.212784	0.0717856
ACTB	ACTB	Actin, cytoplasmic 1	15	42.052	2709	74.1	791.797	787.816	0.00727226	0.982884	0.999716	598.9	791.797	-0.402816	0.215663	0.999939	852.554	787.816	0.113932	0.658167	0.999921	899.322	684.272	607.629	590.17	912.246	663.386	833.714	871.393
ACTN1	ACTN1	Alpha-actinin-1	31	103.563	2050	61.3	18.6917	21.6843	-0.21425	0.564634	0.999716	17.2375	18.6917	-0.116849	0.497479	0.999939	24.9108	21.6843	0.200126	0.616565	0.999921	19.2151	18.1683	18.9274	15.5475	26.0284	17.3401	28.2766	21.5451
ACTN4	ACTN4	Alpha-actinin-4	35	105.245	2591	61.6	52.1044	51.6048	0.0138997	0.970313	0.999716	40.0864	52.1044	-0.378292	0.116492	0.999939	61.3511	51.6048	0.249586	0.67791	0.999921	50.3649	53.8438	44.2425	35.9303	63.3715	39.838	77.8398	44.8625
ACTS	ACTA1	Actin, alpha skeletal muscle	1	42.366	1341	69.5	0.625122	0.56271	0.151746	0.917308	0.999716	1.03596	0.625122	0.728764	0.572676	0.999939	0.702446	0.56271	0.319994	0.823348	0.999921	0.339929	0.910316	0.491498	1.58043	0.113779	1.01164	0.383772	1.02112
ACTY	ACTR1B	Beta-centractin	2	42.381	88	21.5	0.147984	0.178809	-0.272977	0.716859	0.999716	0.110787	0.147984	-0.41765	0.442995	0.999939	0.215017	0.178809	0.266035	0.787518	0.999921	0.179141	0.116826	0.134603	0.0869714	0.245743	0.111874	0.311886	0.118148
ACTZ	ACTR1A	Alpha-centractin	4	42.701	152	31.1	7.57978	7.97224	-0.0728285	0.635955	0.999716	8.5674	7.57978	0.176702	0.5401	0.999939	6.93935	7.97224	-0.200185	0.726735	0.999921	6.91277	8.24679	9.73925	7.39556	7.72896	8.21551	4.37988	9.49881
ACY1	ACY1	Aminoacylase-1	2	46.084	46	4.2	0.372771	0.268103	0.475506	0.224342	0.999716	0.292165	0.372771	-0.35151	0.194018	0.999939	0.266788	0.268103	-0.00709231	0.97977	0.999921	0.411708	0.333835	0.276792	0.307537	0.314046	0.222159	0.267174	0.266402
ACYP1	ACYP1	Acylphosphatase-1	1	11.254	39	7.1	0.323573	0.23653	0.452067	0.62751	0.999716	0.391389	0.323573	0.274513	0.705368	0.999939	0.209212	0.23653	-0.17706	0.510013	0.999921	0.47599	0.171157	0.360415	0.422364	0.253374	0.219687	0.179256	0.239168
ACYP2	ACYP2	Acylphosphatase-2	2	11.19	23	26.3	0.0539688	0.0711268	-0.398269	0.804218	0.999716	0.0241647	0.0539688	-1.15923	0.638624	0.999939	0.0404656	0.0711268	-0.813696	0.540207	0.999921	0.00323445	0.104703	0.00459793	0.0437314	0.104579	0.0376744	0.065651	0.0152803
ADA10	ADAM10	Disintegrin and metalloproteinase domain-containing protein 10	4	86.14	170	7.8	0.369493	0.193723	0.93155	0.494519	0.999716	0.37225	0.369493	0.0107253	0.992515	0.999939	0.312491	0.193723	0.689818	0.476038	0.999921	0.57387	0.165116	0.533723	0.210777	0.250643	0.136803	0.436578	0.188404
ADA17	ADAM17	Disintegrin and metalloproteinase domain-containing protein 17	2	94.957	34	3	0.270885	0.245647	0.141092	0.636727	0.999716	0.20331	0.270885	-0.413999	0.314689	0.999939	0.228103	0.245647	-0.106906	0.910538	0.999921	0.305097	0.236673	0.240831	0.165789	0.27605	0.215245	0.362832	0.0933731
ADAM9	ADAM9	Disintegrin and metalloproteinase domain-containing protein 9	3	93.006	29	4.9	0.123992	0.0214782	2.5293	0.456582	0.999716	0.521558	0.123992	2.07258	0.246673	0.999939	0.0784247	0.0214782	1.86843	0.388179	0.999921	0.235816	0.0121687	0.740017	0.303099	0.0155874	0.027369	0.13015	0.0266993
ADAS	AGPS	Alkyldihydroxyacetonephosphate synthase, peroxisomal	8	73.664	225	22.5	1.20421	0.860406	0.485	0.641595	0.999716	0.904831	1.20421	-0.412369	0.679498	0.999939	0.525012	0.860406	-0.712667	0.502127	0.999921	1.68682	0.721599	1.303	0.506657	1.27038	0.450429	0.575793	0.47423
ADDA	ADD1	Alpha-adducin	6	81.304	156	15.3	2.23713	1.42677	0.648893	0.419877	0.999716	1.50162	2.23713	-0.575126	0.463312	0.999939	1.38992	1.42677	-0.0377552	0.857116	0.999921	3.02245	1.45181	1.72934	1.2739	1.25197	1.60157	1.43499	1.34485
ADDG	ADD3	Gamma-adducin	6	79.447	167	10.1	1.40298	0.759766	0.88487	0.301062	0.999716	0.990557	1.40298	-0.502184	0.569426	0.999939	0.683284	0.759766	-0.153068	0.516448	0.999921	1.86801	0.937956	1.38734	0.593769	0.778234	0.741297	0.779422	0.587147
ADHX	ADH5	Alcohol dehydrogenase class-3	9	40.554	202	29.9	6.20549	7.02829	-0.179629	0.754663	0.999716	8.08305	6.20549	0.381355	0.10304	0.999939	7.02206	7.02829	-0.00127917	0.998047	0.999921	6.79485	5.61613	7.79864	8.36746	4.80614	9.25044	7.40426	6.63986
ADIRF	ADIRF	Adipogenesis regulatory factor	1	7.85	49	18.4	8.77821	4.98195	0.817217	0.553939	0.999716	4.9161	8.77821	-0.836412	0.553321	0.999939	4.96185	4.98195	-0.00583242	0.991813	0.999921	13.9835	3.57296	6.59733	3.23487	6.36581	3.59809	3.91382	6.00987
ADK	ADK	Adenosine kinase	6	40.919	97	24	1.5286	1.00944	0.598657	0.632954	0.999716	1.78915	1.5286	0.227069	0.816545	0.999939	1.32937	1.00944	0.397197	0.542834	0.999921	2.40996	0.647233	2.23394	1.34436	1.30732	0.71155	1.65336	1.00539
ADNP	ADNP	Activity-dependent neuroprotector homeobox protein	2	124.854	115	2.6	0.235482	0.241907	-0.0388396	0.921606	0.999716	0.101835	0.235482	-1.20938	0.0237502	0.999939	0.196251	0.241907	-0.301757	0.620408	0.999921	0.224404	0.246559	0.119643	0.0840273	0.298615	0.185199	0.250797	0.141704
ADPPT	AASDHPPT	L-aminoadipate-semialdehyde dehydrogenase-phosphopantetheinyl transferase	3	35.981	88	8.1	0.148624	0.131173	0.180198	0.796385	0.999716	0.0993087	0.148624	-0.581676	0.512105	0.999939	0.176014	0.131173	0.424221	0.0325772	0.999921	0.0898482	0.2074	0.0783857	0.120232	0.123053	0.139293	0.174305	0.177723
ADPRS	ADPRS	ADP-ribose glycohydrolase ARH3	2	39.264	34	6.9	0.651886	0.732492	-0.168192	0.508268	0.999716	0.516842	0.651886	-0.334899	0.0464614	0.999939	0.873374	0.732492	0.253788	0.479352	0.999921	0.62597	0.677803	0.501395	0.532288	0.830036	0.634948	1.00441	0.742336
ADRM1	ADRM1	Proteasomal ubiquitin receptor ADRM1	1	42.412	18	4.9	0.249662	0.336676	-0.431387	0.685566	0.999716	0.183118	0.249662	-0.4472	0.569953	0.999939	0.332993	0.336676	-0.015873	0.985852	0.999921	0.170147	0.329177	0.241726	0.12451	0.1688	0.504553	0.257429	0.408557
ADRO	FDXR	NADPH:adrenodoxin oxidoreductase, mitochondrial	3	54.259	44	8.6	0.186224	0.124969	0.575462	0.339169	0.999716	0.0860768	0.186224	-1.11334	0.141418	0.999939	0.0896817	0.124969	-0.478688	0.350258	0.999921	0.145976	0.226471	0.0990444	0.0731092	0.153255	0.0966836	0.0968999	0.0824636
ADT1	SLC25A4	ADP/ATP translocase 1	1	33.271	183	24.2	0.203283	0.174802	0.217767	0.505099	0.999716	0.149595	0.203283	-0.442429	0.214655	0.999939	0.210249	0.174802	0.26638	0.246447	0.999921	0.233039	0.173527	0.152769	0.14642	0.193905	0.155699	0.22089	0.199609
ADT2	SLC25A5	ADP/ATP translocase 2	4	33.059	288	34.9	6.35573	4.30103	0.563376	0.0870811	0.999716	3.66775	6.35573	-0.793162	0.0202224	0.999939	4.48378	4.30103	0.0600336	0.843612	0.999921	6.27755	6.43391	4.04796	3.28755	3.6562	4.94586	4.98407	3.9835
ADT3	SLC25A6	ADP/ATP translocase 3	1	33.073	248	31.2	6.45588	4.78767	0.43129	0.110749	0.999716	4.10736	6.45588	-0.652402	0.0441185	0.999939	4.57247	4.78767	-0.0663497	0.734889	0.999921	6.79603	6.11573	4.48781	3.72692	4.28521	5.29013	4.34046	4.80449
ADX	FDX1	Adrenodoxin, mitochondrial	1	19.666	24	7.6	0.163577	0.12656	0.370142	0.822091	0.999716	0.0143952	0.163577	-3.50631	0.257419	0.999939	0.0231417	0.12656	-2.45126	0.44843	0.999921	0.257952	0.0692012	0.0264477	0.00234264	0.236349	0.016772	0.00984954	0.0364338
AEDO	ADO	2-aminoethanethiol dioxygenase	1	30.074	16	5.9	0.553182	0.217788	1.34483	0.535189	0.999716	0.552714	0.553182	-0.00122064	0.999286	0.999939	0.347464	0.217788	0.673939	0.0653925	0.999921	1.00492	0.101444	0.654964	0.450463	0.222296	0.21328	0.382067	0.31286
AFAD	AFDN	Afadin	1	207.702	21	0.9	0.10287	0.107984	-0.0699943	0.969039	0.999716	0.124729	0.10287	0.277979	0.755409	0.999939	0.153726	0.107984	0.509543	0.828214	0.999921	0.0494339	0.156306	0.154717	0.0947411	0.211775	0.00419222	0.307451	0
AFG32	AFG3L2	AFG3-like protein 2	3	88.984	63	3.3	0.20142	0.179909	0.16294	0.683039	0.999716	0.160773	0.20142	-0.325185	0.437564	0.999939	0.216685	0.179909	0.268332	0.490123	0.999921	0.16054	0.2423	0.150086	0.17146	0.199919	0.159899	0.255731	0.17764
AGFG1	AGFG1	Arf-GAP domain and FG repeat-containing protein 1	3	58.509	49	6.8	0.962896	0.543607	0.824817	0.597039	0.999716	1.07903	0.962896	0.16428	0.893181	0.999939	0.751348	0.543607	0.466917	0.424237	0.999921	1.63578	0.290008	1.44161	0.716444	0.517879	0.569335	0.958355	0.544341
AGK	AGK	Acylglycerol kinase, mitochondrial	2	47.564	39	5.2	0.252791	0.241776	0.0642734	0.796597	0.999716	0.219831	0.252791	-0.201548	0.650069	0.999939	0.269082	0.241776	0.154375	0.585128	0.999921	0.290121	0.215461	0.16984	0.269822	0.24525	0.238302	0.226879	0.311285
AGM1	PGM3	Phosphoacetylglucosamine mutase	5	60.27	103	9	0.562655	0.433553	0.376042	0.689993	0.999716	0.522059	0.562655	-0.108039	0.898782	0.999939	0.494368	0.433553	0.189375	0.788086	0.999921	0.798179	0.327132	0.67742	0.366698	0.584914	0.282193	0.622504	0.366231
AGO1	AGO1	Protein argonaute-1	1	98.293	40	2.9	0.0981584	0.0698625	0.490593	0.283018	0.999716	0.0784449	0.0981584	-0.323432	0.554582	0.999939	0.102322	0.0698625	0.550522	0.197724	0.999921	0.0835564	0.11276	0.102359	0.0545309	0.0570092	0.0827158	0.113567	0.0910766
AGO2	AGO2	Protein argonaute-2	1	98.4	66	5.1	0.204793	0.148523	0.463479	0.579389	0.999716	0.157195	0.204793	-0.381607	0.553374	0.999939	0.14262	0.148523	-0.058507	0.933581	0.999921	0.267287	0.142298	0.182502	0.131888	0.207345	0.0897009	0.164335	0.120906
AGRE5	ADGRE5	Adhesion G protein-coupled receptor E5	2	94.603	95	6.6	1.47246	1.42039	0.0519458	0.952827	0.999716	1.08838	1.47246	-0.436054	0.616944	0.999939	1.49415	1.42039	0.0730426	0.925563	0.999921	2.03422	0.910702	1.42506	0.751687	1.96111	0.879663	1.93677	1.05153
AHNK	AHNAK	Neuroblast differentiation-associated protein AHNAK	230	629.213	6611	46.8	32.6892	26.3769	0.30954	0.658197	0.999716	30.0595	32.6892	-0.120993	0.817307	0.999939	46.8989	26.3769	0.830277	0.474169	0.999921	42.6825	22.696	29.5367	30.5823	33.5002	19.2537	69.2654	24.5323
AHNK2	AHNAK2	Protein AHNAK2	34	617.383	1046	8.9	5.28484	4.6236	0.192842	0.627447	0.999716	5.77159	5.28484	0.127111	0.67974	0.999939	5.31683	4.6236	0.201549	0.514057	0.999921	6.30219	4.26749	5.81095	5.73223	5.19059	4.05661	5.99194	4.64172
AHSA1	AHSA1	Activator of 90 kDa heat shock protein ATPase homolog 1	4	38.421	64	17.2	1.80456	1.63003	0.146745	0.830723	0.999716	1.37143	1.80456	-0.395969	0.249983	0.999939	1.68238	1.63003	0.0456009	0.957683	0.999921	1.76012	1.84899	1.10502	1.63784	0.912895	2.34717	1.18297	2.18178
AIDA	AIDA	Axin interactor, dorsalization-associated protein	2	35.172	84	8.5	0.409318	0.365637	0.162813	0.640391	0.999716	0.481672	0.409318	0.234828	0.605607	0.999939	0.383038	0.365637	0.0670757	0.920676	0.999921	0.46935	0.349286	0.584661	0.378683	0.312536	0.418737	0.237813	0.528262
AIFM1	AIFM1	Apoptosis-inducing factor 1, mitochondrial	8	67.144	126	23.5	1.18087	1.05431	0.163551	0.266786	0.999716	1.13209	1.18087	-0.0608535	0.888643	0.999939	0.944251	1.05431	-0.159054	0.363796	0.999921	1.12985	1.23188	1.43562	0.828569	1.11977	0.988841	1.01223	0.876276
AIMP1	AIMP1	Aminoacyl tRNA synthase complex-interacting multifunctional protein 1	10	34.616	317	49.4	3.08928	2.68348	0.203168	0.594604	0.999716	3.42549	3.08928	0.149039	0.753832	0.999939	3.15801	2.68348	0.234912	0.715876	0.999921	3.58368	2.59488	4.22029	2.63069	3.10089	2.26606	4.21057	2.10544
AIMP2	AIMP2	Aminoacyl tRNA synthase complex-interacting multifunctional protein 2	5	35.668	89	27.5	1.51399	1.59697	-0.0769794	0.773624	0.999716	1.85932	1.51399	0.296417	0.570336	0.999939	2.56959	1.59697	0.686198	0.370269	0.999921	1.73111	1.29688	2.32431	1.39433	1.7258	1.46814	3.40812	1.73105
AIP	AIP	AH receptor-interacting protein	8	38.068	186	28.8	1.01538	1.00335	0.0171945	0.963438	0.999716	1.63523	1.01538	0.687468	0.297899	0.999939	0.938669	1.00335	-0.0961423	0.38856	0.999921	1.24759	0.783177	2.01428	1.25618	1.01497	0.991735	0.880628	0.996711
AK1A1	AKR1A1	Aldo-keto reductase family 1 member A1	9	36.892	257	40.9	1.82209	1.60387	0.184035	0.656155	0.999716	2.05199	1.82209	0.171433	0.661774	0.999939	1.7451	1.60387	0.121755	0.470655	0.999921	2.23142	1.41275	2.24444	1.85954	1.70396	1.50378	1.87001	1.6202
AK1C3	AKR1C3	Aldo-keto reductase family 1 member C3	3	37.229	216	27.9	1.75414	2.18161	-0.314628	0.226659	0.999716	2.1338	1.75414	0.282659	0.406556	0.999939	1.54166	2.18161	-0.500902	0.157102	0.999921	1.76532	1.74296	2.49773	1.76986	1.93406	2.42915	1.69054	1.39279
AKA12	AKAP12	A-kinase anchor protein 12	33	191.937	664	36.2	4.99472	4.24399	0.234983	0.665111	0.999716	3.47378	4.99472	-0.523896	0.298224	0.999939	3.89458	4.24399	-0.123953	0.805106	0.999921	6.03716	3.95228	3.79817	3.1494	5.31366	3.17431	4.52849	3.26066
AKAP2	AKAP2	A-kinase anchor protein 2	9	95.002	247	20.4	3.5777	2.5231	0.503833	0.0596575	0.999716	3.15432	3.5777	-0.181701	0.513978	0.999939	3.09477	2.5231	0.294634	0.599811	0.999921	3.76952	3.38588	3.6573	2.65134	2.33336	2.71284	4.00081	2.18874
AKT1	AKT1	RAC-alpha serine/threonine-protein kinase	5	56.05	55	13.8	0.566717	0.46873	0.273871	0.489432	0.999716	0.624525	0.566717	0.140132	0.552409	0.999939	0.541859	0.46873	0.209162	0.554151	0.999921	0.623963	0.50947	0.682769	0.566281	0.367052	0.570407	0.562824	0.520894
AKTS1	AKT1S1	Proline-rich AKT1 substrate 1	2	27.595	44	8.6	0.382035	0.328578	0.217472	0.649222	0.999716	0.586178	0.382035	0.617633	0.471051	0.999939	0.263923	0.328578	-0.316118	0.564719	0.999921	0.332934	0.431137	0.359845	0.812512	0.240415	0.416741	0.229738	0.298108
AL1A1	ALDH1A1	Retinal dehydrogenase 1	17	55.454	722	49.5	34.008	18.862	0.850392	0.179479	0.999716	21.6099	34.008	-0.654179	0.176771	0.999939	15.7934	18.862	-0.256159	0.766164	0.999921	35.6206	32.3953	27.4365	15.7833	26.1466	11.5773	21.116	10.4708
AL1A2	ALDH1A2	Retinal dehydrogenase 2	1	57.144	31	2.9	0.051751	0.0389043	0.411658	0.727952	0.999716	0.0746042	0.051751	0.52767	0.581374	0.999939	0.0387201	0.0389043	-0.00684758	0.994586	0.999921	0.0202809	0.0832211	0.059158	0.0900504	0.032417	0.0453916	0.0155538	0.0618864
AL1A3	ALDH1A3	Aldehyde dehydrogenase family 1 member A3	3	56.871	66	9	0.118033	0.0673297	0.809869	0.358854	0.999716	0.221539	0.118033	0.908378	0.645321	0.999939	0.0595155	0.0673297	-0.177977	0.802711	0.999921	0.075624	0.160441	0.0333171	0.409761	0.0738929	0.0607666	0.0328551	0.086176
AL1B1	ALDH1B1	Aldehyde dehydrogenase X, mitochondrial	6	57.626	125	19.3	1.04373	1.30464	-0.321898	0.137423	0.999716	1.59219	1.04373	0.60926	0.211387	0.999939	1.89448	1.30464	0.538151	0.221067	0.999921	1.04363	1.04383	1.89457	1.2898	1.19643	1.41285	2.21235	1.57661
AL3A2	ALDH3A2	Aldehyde dehydrogenase family 3 member A2	2	55.269	57	4.9	0.553772	0.501218	0.143854	0.818872	0.999716	0.486257	0.553772	-0.187573	0.813822	0.999939	0.489602	0.501218	-0.0338312	0.967115	0.999921	0.617133	0.490412	0.730099	0.242415	0.692784	0.309653	0.649694	0.329509
AL4A1	ALDH4A1	Delta-1-pyrroline-5-carboxylate dehydrogenase, mitochondrial	4	62.137	135	10.5	0.430788	0.35483	0.27985	0.643568	0.999716	0.359555	0.430788	-0.260764	0.665737	0.999939	0.406028	0.35483	0.194452	0.353325	0.999921	0.568999	0.292578	0.392227	0.326884	0.327994	0.381667	0.439243	0.372813
AL7A1	ALDH7A1	Alpha-aminoadipic semialdehyde dehydrogenase	15	59.02	308	37.7	3.54816	2.53593	0.484557	0.33052	0.999716	3.35115	3.54816	-0.0824155	0.883653	0.999939	3.24228	2.53593	0.354497	0.472343	0.999921	4.33658	2.75974	4.24145	2.46084	2.44048	2.63137	4.04068	2.44389
AL9A1	ALDH9A1	4-trimethylaminobutyraldehyde dehydrogenase	9	54.679	195	23.9	4.46938	2.95034	0.599192	0.541342	0.999716	3.58863	4.46938	-0.316641	0.697373	0.999939	3.87302	2.95034	0.392577	0.616488	0.999921	6.27886	2.6599	4.34557	2.83169	3.97817	1.92251	5.0613	2.68475
ALBU	ALB	Albumin	5	71.317	202	6.2	16.4882	12.8711	0.357295	0.720959	0.999716	13.6109	16.4882	-0.276677	0.722237	0.999939	12.9233	12.8711	0.00583125	0.993773	0.999921	23.5248	9.45163	13.5664	13.6553	18.1587	7.58359	15.5847	10.2618
ALDH2	ALDH2	Aldehyde dehydrogenase, mitochondrial	1	56.859	81	5.4	0.0944931	0.136381	-0.529358	0.763376	0.999716	0.144853	0.0944931	0.616314	0.675372	0.999939	0.117894	0.136381	-0.210146	0.900509	0.999921	0.146689	0.0422969	0.234523	0.0551843	0.246228	0.0265328	0.188782	0.0470062
ALDOA	ALDOA	Fructose-bisphosphate aldolase A	23	39.851	1505	75	116.343	94.199	0.304602	0.619524	0.999716	99.0737	116.343	-0.231811	0.689472	0.999939	97.7827	94.199	0.0538667	0.865127	0.999921	151.232	81.454	112.492	85.656	109.406	78.9923	108.522	87.0434
ALDR	AKR1B1	Aldo-keto reductase family 1 member B1	6	36.23	182	33.9	6.75513	5.376	0.32945	0.727859	0.999716	5.52547	6.75513	-0.289885	0.758971	0.999939	5.17587	5.376	-0.0547314	0.812094	0.999921	10.161	3.34922	6.33631	4.71463	5.91418	4.83781	4.66843	5.68331
ALG1	ALG1	Chitobiosyldiphosphodolichol beta-mannosyltransferase	4	53.282	85	10.6	0.228874	0.135437	0.756926	0.389887	0.999716	0.129391	0.228874	-0.822812	0.369498	0.999939	0.1467	0.135437	0.115244	0.455535	0.999921	0.143705	0.314042	0.113718	0.145064	0.145828	0.125046	0.140177	0.153224
ALG9	ALG9	Alpha-1,2-mannosyltransferase ALG9	1	70.616	39	2.6	0.0570575	0.108749	-0.930513	0.493677	0.999716	0.0849696	0.0570575	0.57453	0.756475	0.999939	0.096747	0.108749	-0.168712	0.87913	0.999921	0	0.114115	0.139038	0.030901	0.133645	0.0838532	0.161847	0.0316469
AMPB	RNPEP	Aminopeptidase B	17	73.234	412	35.2	1.5037	1.73853	-0.209358	0.403364	0.999716	1.90748	1.5037	0.343152	0.531578	0.999939	2.22038	1.73853	0.352938	0.456746	0.999921	1.35845	1.64894	2.42604	1.38891	1.90821	1.56886	2.71886	1.72191
AMPD2	AMPD2	AMP deaminase 2	2	101.422	43	2.3	0.20007	0.140803	0.506829	0.284907	0.999716	0.152438	0.20007	-0.392287	0.291295	0.999939	0.173379	0.140803	0.300251	0.456087	0.999921	0.232524	0.167617	0.160863	0.144012	0.165804	0.115802	0.148123	0.198635
AMPD3	AMPD3	AMP deaminase 3	1	89.269	24	0.9	0.0195276	0.0172382	0.179903	0.702634	0.999716	0.0282552	0.0195276	0.533004	0.593961	0.999939	0.0196615	0.0172382	0.18976	0.451396	0.999921	0.0240591	0.014996	0.0413848	0.0151256	0.0146926	0.0197839	0.0202438	0.0190792
AMPL	LAP3	Cytosol aminopeptidase	11	56.53	226	30.8	3.54492	2.68608	0.400249	0.0898094	0.999716	3.22697	3.54492	-0.135575	0.294688	0.999939	3.71077	2.68608	0.466215	0.383457	0.999921	3.63195	3.45789	3.43551	3.01843	2.42379	2.94837	4.59808	2.82346
AMPN	ANPEP	Aminopeptidase N	27	109.87	1022	30.1	8.08066	7.61428	0.0857651	0.878093	0.999716	6.93583	8.08066	-0.220405	0.749886	0.999939	8.03181	7.61428	0.0770173	0.400182	0.999921	10.7629	5.39844	8.5563	5.31536	7.49237	7.7362	7.65732	8.4063
AMRP	LRPAP1	Alpha-2-macroglobulin receptor-associated protein	5	41.441	193	14	5.4864	2.36077	1.2166	0.412894	0.999716	3.25998	5.4864	-0.750995	0.546125	0.999939	2.22085	2.36077	-0.0881503	0.524756	0.999921	8.53239	2.4404	3.7841	2.73586	2.45292	2.26862	2.37916	2.06253
AN13A	ANKRD13A	Ankyrin repeat domain-containing protein 13A	3	67.976	66	7.6	0.32263	0.312471	0.0461597	0.833942	0.999716	0.284934	0.32263	-0.179252	0.475889	0.999939	0.335319	0.312471	0.101812	0.805205	0.999921	0.322924	0.322337	0.328246	0.241623	0.35513	0.269812	0.404586	0.266052
AN32A	ANP32A	Acidic leucine-rich nuclear phosphoprotein 32 family member A	5	28.682	235	30.1	7.51207	5.40878	0.473907	0.628842	0.999716	11.3776	7.51207	0.598919	0.474232	0.999939	6.05791	5.40878	0.163518	0.750889	0.999921	10.8635	4.16059	8.49252	14.2628	3.79257	7.025	5.30144	6.81439
AN32E	ANP32E	Acidic leucine-rich nuclear phosphoprotein 32 family member E	4	30.902	106	20.1	1.83655	2.16098	-0.234687	0.330894	0.999716	1.37901	1.83655	-0.413366	0.268106	0.999939	2.48631	2.16098	0.202323	0.358172	0.999921	1.61936	2.05374	1.1703	1.58772	2.29421	2.02775	2.72672	2.2459
ANAG	NAGLU	Alpha-N-acetylglucosaminidase	4	82.67	81	7.4	0.175574	0.228938	-0.382879	0.677845	0.999716	0.102587	0.175574	-0.775229	0.576819	0.999939	0.234504	0.228938	0.0346528	0.87882	0.999921	0.0651381	0.286009	0.0988881	0.106286	0.238919	0.218957	0.203851	0.265156
ANCHR	ZFYVE19	Abscission/NoCut checkpoint regulator	1	52.427	57	2.3	0.645106	0.612919	0.0738413	0.952404	0.999716	0.855819	0.645106	0.40777	0.58145	0.999939	0.552592	0.612919	-0.149482	0.88993	0.999921	0.953342	0.33687	0.953362	0.758277	0.977809	0.248028	0.675997	0.429186
ANFY1	ANKFY1	Rabankyrin-5	6	129.915	101	4.6	0.424316	0.418703	0.0192127	0.969537	0.999716	0.294945	0.424316	-0.524691	0.270616	0.999939	0.421165	0.418703	0.00845982	0.98607	0.999921	0.493437	0.355195	0.345778	0.244113	0.529079	0.308326	0.47981	0.362521
ANKL2	ANKLE2	Ankyrin repeat and LEM domain-containing protein 2	1	104.905	65	4.7	0.17635	0.446603	-1.34055	0.388454	0.999716	0.157428	0.17635	-0.163758	0.90596	0.999939	0.302991	0.446603	-0.559716	0.579734	0.999921	0.0368829	0.315818	0.182226	0.132629	0.65075	0.242456	0.382972	0.223011
ANKZ1	ANKZF1	Ankyrin repeat and zinc finger domain-containing protein 1	1	81.562	25	1.5	0.0123073	0.0199115	-0.694084	0.397503	0.999716	0.0153315	0.0123073	0.316986	0.326445	0.999939	0.0288499	0.0199115	0.534964	0.524522	0.999921	0.0113166	0.013298	0.0132043	0.0174588	0.026965	0.0128579	0.038177	0.0195227
ANLN	ANLN	Anillin	1	125.49	29	0.7	0.0534044	0.0458476	0.220112	0.510573	0.999716	0.0442337	0.0534044	-0.271814	0.645984	0.999939	0.0836585	0.0458476	0.867665	0.547182	0.999921	0.0585934	0.0482155	0.0279072	0.0605602	0.0538301	0.0378652	0.135694	0.0316231
ANM1	PRMT1	Protein arginine N-methyltransferase 1	11	43.061	285	42	4.00538	3.01907	0.407837	0.614687	0.999716	4.14868	4.00538	0.050714	0.950058	0.999939	3.82648	3.01907	0.341915	0.568691	0.999921	5.55084	2.45993	5.45938	2.83799	3.65262	2.38551	4.83883	2.81413
ANM3	PRMT3	Protein arginine N-methyltransferase 3	1	60.549	41	2.1	0.0579046	0.0535698	0.112258	0.930524	0.999716	0.0653042	0.0579046	0.173499	0.900457	0.999939	0.0570947	0.0535698	0.0919375	0.954629	0.999921	0.0327886	0.0830206	0.0194264	0.111182	0.0174284	0.0897111	0.0983931	0.0157963
ANM5	PRMT5	Protein arginine N-methyltransferase 5	8	73.322	146	14.8	1.29336	1.17922	0.133288	0.783574	0.999716	1.00997	1.29336	-0.356808	0.558333	0.999939	1.13796	1.17922	-0.0513945	0.831408	0.999921	1.63707	0.94965	0.791904	1.22804	1.29927	1.05918	1.25919	1.01672
ANO10	ANO10	Anoctamin-10	1	76.793	35	2.7	0.442704	0.400543	0.144387	0.675004	0.999716	0.684917	0.442704	0.629587	0.262358	0.999939	0.715041	0.400543	0.836069	0.353094	0.999921	0.428371	0.457038	0.841031	0.528804	0.314982	0.486103	0.962829	0.467252
ANR17	ANKRD17	Ankyrin repeat domain-containing protein 17	1	275.97	62	1	0.112573	0.161592	-0.521499	0.553919	0.999716	0.162767	0.112573	0.531954	0.250525	0.999939	0.270556	0.161592	0.74357	0.40642	0.999921	0.0812243	0.143921	0.163239	0.162296	0.223669	0.0995145	0.354572	0.186539
ANR28	ANKRD28	Serine/threonine-protein phosphatase 6 regulatory ankyrin repeat subunit A	4	114.605	78	6.6	0.245599	0.203595	0.270601	0.308531	0.999716	0.189384	0.245599	-0.374992	0.243402	0.999939	0.286971	0.203595	0.495205	0.406449	0.999921	0.222186	0.269011	0.214524	0.164244	0.22396	0.18323	0.364273	0.20967
ANT3	SERPINC1	Antithrombin-III	1	53.025	32	1.9	0.523383	0.399927	0.38813	0.781423	0.999716	0.574067	0.523383	0.133352	0.905846	0.999939	0.361166	0.399927	-0.147076	0.732361	0.999921	0.90045	0.146317	0.611798	0.536336	0.498463	0.301391	0.355977	0.366355
ANTR1	ANTXR1	Anthrax toxin receptor 1	3	63.433	93	11	1.33424	0.957707	0.478364	0.253915	0.999716	1.14146	1.33424	-0.225142	0.699636	0.999939	1.19494	0.957707	0.319282	0.161618	0.999921	1.56829	1.10019	1.50562	0.777299	0.998711	0.916704	1.09388	1.296
ANTR2	ANTXR2	Anthrax toxin receptor 2	1	54.259	72	4.3	0.131258	0.107439	0.288886	0.553602	0.999716	0.100789	0.131258	-0.381062	0.358613	0.999939	0.136315	0.107439	0.343426	0.580094	0.999921	0.137544	0.124971	0.0757964	0.125782	0.0742676	0.14061	0.107207	0.165423
ANX11	ANXA11	Annexin A11	12	54.697	277	27.9	2.61333	2.1392	0.288815	0.713072	0.999716	2.44143	2.61333	-0.0981632	0.896132	0.999939	2.05361	2.1392	-0.0589063	0.931503	0.999921	3.46429	1.76236	3.23552	1.64733	2.86632	1.41208	2.55186	1.55537
ANXA1	ANXA1	Annexin A1	25	38.918	1098	69.9	77.9729	65.9627	0.241324	0.680806	0.999716	57.6525	77.9729	-0.435591	0.370414	0.999939	65.6482	65.9627	-0.00689337	0.991652	0.999921	90.485	65.4609	70.2165	45.0884	87.8536	44.0717	80.8141	50.4824
ANXA2	ANXA2	Annexin A2	8	38.808	1417	63.7	104.272	66.8367	0.64164	0.0509035	0.999716	91.4632	104.272	-0.189089	0.557409	0.999939	98.8115	66.8367	0.564038	0.277967	0.999921	112.202	96.3423	74.9144	108.012	70.6178	63.0557	120.144	77.4793
ANXA4	ANXA4	Annexin A4	10	36.088	485	43.9	6.48617	4.22116	0.619729	0.492729	0.999716	4.03474	6.48617	-0.684893	0.441374	0.999939	4.49133	4.22116	0.0895062	0.802444	0.999921	9.05562	3.91673	4.18274	3.88673	5.11634	3.32597	4.80331	4.17936
ANXA5	ANXA5	Annexin A5	25	35.971	1036	76.9	48.4558	40.3782	0.263095	0.0962707	0.999716	42.9119	48.4558	-0.175292	0.628562	0.999939	45.4739	40.3782	0.171463	0.342381	0.999921	46.2706	50.641	33.3598	52.4641	41.9737	38.7826	49.2808	41.667
ANXA6	ANXA6	Annexin A6	35	76.168	1168	56.8	46.5009	35.6615	0.382889	0.609666	0.999716	27.0777	46.5009	-0.780153	0.331926	0.999939	34.2591	35.6615	-0.0578807	0.906227	0.999921	61.3333	31.6685	30.8195	23.3358	45.9971	25.326	36.2651	32.2532
ANXA7	ANXA7	Annexin A7	6	52.991	275	17	3.0499	2.76965	0.139057	0.889397	0.999716	4.3545	3.0499	0.513744	0.558994	0.999939	3.40529	2.76965	0.298071	0.452549	0.999921	4.78304	1.31676	5.07616	3.63283	2.36095	3.17835	3.95755	2.85302
AP1B1	AP1B1	AP-1 complex subunit beta-1	8	105.482	434	20.9	1.72117	1.61861	0.0886363	0.87495	0.999716	1.43282	1.72117	-0.264533	0.52831	0.999939	1.876	1.61861	0.212903	0.728538	0.999921	2.0497	1.39265	1.62608	1.23956	2.091	1.14622	2.31556	1.43643
AP1G1	AP1G1	AP-1 complex subunit gamma-1	10	92.148	197	13.6	0.521556	0.461001	0.178053	0.435185	0.999716	0.556775	0.521556	0.0942723	0.733848	0.999939	0.72491	0.461001	0.653033	0.350732	0.999921	0.483353	0.559759	0.638479	0.475071	0.510542	0.411459	0.937821	0.511999
AP1M1	AP1M1	AP-1 complex subunit mu-1	6	48.727	153	25.1	2.21452	1.86583	0.247177	0.765542	0.999716	1.46531	2.21452	-0.595791	0.348719	0.999939	1.83399	1.86583	-0.0248341	0.974931	0.999921	2.81112	1.61792	1.62368	1.30694	2.696	1.03566	2.17608	1.4919
AP1S1	AP1S1	AP-1 complex subunit sigma-1A	2	18.949	107	15.8	0.565292	0.452704	0.320428	0.625338	0.999716	0.559265	0.565292	-0.0154641	0.90958	0.999939	0.656755	0.452704	0.536787	0.641733	0.999921	0.585393	0.545192	0.601683	0.516848	0.648689	0.25672	0.977638	0.335872
AP1S2	AP1S2	AP-1 complex subunit sigma-2	1	18.831	45	10.2	0.18249	0.369301	-1.01698	0.0525429	0.999716	0.262207	0.18249	0.522885	0.305404	0.999939	0.440276	0.369301	0.253613	0.193882	0.999921	0.226447	0.138534	0.300628	0.223786	0.361764	0.376838	0.476339	0.404214
AP2A1	AP2A1	AP-2 complex subunit alpha-1	13	108.561	500	25	3.01468	2.6678	0.176358	0.517966	0.999716	2.28346	3.01468	-0.400786	0.453846	0.999939	2.25972	2.6678	-0.239506	0.58809	0.999921	3.08987	2.93949	3.07294	1.49398	3.10725	2.22835	2.72271	1.79673
AP2A2	AP2A2	AP-2 complex subunit alpha-2	7	104.807	270	18.3	0.621444	0.671128	-0.110965	0.669807	0.999716	0.690893	0.621444	0.152839	0.73763	0.999939	0.766509	0.671128	0.191714	0.72332	0.999921	0.652023	0.590865	0.8689	0.512887	0.766791	0.575465	0.98033	0.552687
AP2B1	AP2B1	AP-2 complex subunit beta	12	105.398	668	26.4	7.20023	5.16058	0.480508	0.231805	0.999716	3.64629	7.20023	-0.981612	0.012677	0.999939	4.14712	5.16058	-0.315426	0.471881	0.999921	7.55368	6.84677	3.84195	3.45064	6.30941	4.01175	4.23622	4.05801
AP2M1	AP2M1	AP-2 complex subunit mu	4	49.965	193	12.4	1.2641	0.915613	0.465304	0.691776	0.999716	1.45277	1.2641	0.200693	0.842796	0.999939	1.04215	0.915613	0.186753	0.783584	0.999921	1.93028	0.597921	1.96128	0.944264	1.28256	0.548665	1.21031	0.873989
AP2S1	AP2S1	AP-2 complex subunit sigma	2	17.178	36	10.6	3.48908	1.79327	0.960249	0.347871	0.999716	2.01957	3.48908	-0.7888	0.417979	0.999939	1.77483	1.79327	-0.0149134	0.954153	0.999921	4.86732	2.11083	2.47577	1.56337	2.00216	1.58439	1.96745	1.58222
AP3B1	AP3B1	AP-3 complex subunit beta-1	11	121.815	248	15.2	1.11134	1.05183	0.0793971	0.714394	0.999716	1.05104	1.11134	-0.080474	0.396515	0.999939	1.31495	1.05183	0.322107	0.426203	0.999921	1.13043	1.09224	1.10404	0.998045	1.19173	0.911929	1.54067	1.08922
AP3D1	AP3D1	AP-3 complex subunit delta-1	11	131.159	171	12	0.936913	0.906729	0.0472431	0.836773	0.999716	0.704488	0.936913	-0.411339	0.386788	0.999939	1.13251	0.906729	0.320784	0.373779	0.999921	0.846415	1.02741	0.895879	0.513097	0.814795	0.998663	1.30874	0.956283
AP3M1	AP3M1	AP-3 complex subunit mu-1	2	47.251	49	14.1	0.506685	0.335939	0.592892	0.554354	0.999716	0.564733	0.506685	0.156478	0.898625	0.999939	0.557381	0.335939	0.730467	0.601845	0.999921	0.36344	0.64993	0.18826	0.941205	0.140226	0.531652	0.860436	0.254327
AP3S1	AP3S1	AP-3 complex subunit sigma-1	4	21.946	159	23.3	1.08328	0.860401	0.332326	0.406723	0.999716	0.617515	1.08328	-0.810861	0.10153	0.999939	1.01612	0.860401	0.239992	0.513778	0.999921	1.24277	0.923789	0.596015	0.639015	1.00285	0.717956	1.15349	0.878753
AP4A	NUDT2	Bis(5'-nucleosyl)-tetraphosphatase [asymmetrical]	1	17.047	60	5.4	0.396722	0.168823	1.23262	0.239062	0.999716	0.305093	0.396722	-0.378878	0.573232	0.999939	0.250054	0.168823	0.566731	0.121519	0.999921	0.531588	0.261857	0.279359	0.330828	0.142521	0.195124	0.26691	0.233198
APC1	ANAPC1	Anaphase-promoting complex subunit 1	1	218.528	30	1.1	0.203838	0.170259	0.259687	0.576419	0.999716	0.0741683	0.203838	-1.45855	0.0281726	0.999939	0.125897	0.170259	-0.435492	0.477745	0.999921	0.217734	0.189941	0.0915287	0.056808	0.219098	0.121421	0.141341	0.110453
APEX1	APEX1	DNA-(apurinic or apyrimidinic site) endonuclease	6	35.931	260	28.3	3.69392	2.21115	0.740354	0.372608	0.999716	4.93661	3.69392	0.418367	0.44611	0.999939	2.55924	2.21115	0.210917	0.566474	0.999921	4.9941	2.39374	5.16939	4.70383	2.26616	2.15614	3.0679	2.05058
API5	API5	Apoptosis inhibitor 5	3	59.31	77	5.7	1.08624	0.919379	0.24061	0.690722	0.999716	0.819049	1.08624	-0.407321	0.483693	0.999939	1.06272	0.919379	0.209036	0.709798	0.999921	1.36504	0.807438	0.962155	0.675942	1.15152	0.687242	1.30321	0.822242
APLP2	APLP2	Amyloid-like protein 2	2	87.927	72	3.3	0.518972	0.465726	0.156175	0.808872	0.999716	0.470124	0.518972	-0.142617	0.79086	0.999939	0.372	0.465726	-0.324179	0.504865	0.999921	0.680477	0.357468	0.470873	0.469374	0.57205	0.359403	0.419108	0.324892
APMAP	APMAP	Adipocyte plasma membrane-associated protein	5	46.622	171	13.9	3.69537	3.00635	0.297705	0.703183	0.999716	3.21186	3.69537	-0.20231	0.771043	0.999939	3.31245	3.00635	0.139887	0.751217	0.999921	5.08833	2.3024	3.6273	2.79642	3.72511	2.28759	3.75232	2.87259
APOA1	APOA1	Apolipoprotein A-I	2	30.759	39	9.4	0.674938	0.668038	0.0148255	0.99107	0.999716	1.45263	0.674938	1.10584	0.290254	0.999939	0.874819	0.668038	0.389054	0.728545	0.999921	0.855904	0.493972	0.937689	1.96757	0.152508	1.18357	0.820215	0.929422
APOC3	APOC3	Apolipoprotein C-III	1	10.846	47	16.2	0.00422828	0.079121	-4.22592	0.420197	0.999716	0.0484989	0.00422828	3.51981	0.298798	0.999939	0.0355298	0.079121	-1.15503	0.649471	0.999921	0	0.00845657	0.0800459	0.0169519	0.153418	0.00482433	0.0710597	0
APOE	APOE	Apolipoprotein E	1	36.246	24	3.8	0.127166	0.0352804	1.84978	0.217974	0.999716	0.0746454	0.127166	-0.768591	0.549057	0.999939	0.0193647	0.0352804	-0.86544	0.235766	0.999921	0.178132	0.0762003	0.021676	0.127615	0.0261287	0.0444321	0.0168258	0.0219036
APOL2	APOL2	Apolipoprotein L2	3	37.126	57	9.8	0.915473	0.494727	0.887886	0.281881	0.999716	0.717946	0.915473	-0.350641	0.550302	0.999939	0.402014	0.494727	-0.299386	0.529503	0.999921	1.17948	0.651469	0.803157	0.632736	0.610605	0.378848	0.360914	0.443114
APT	APRT	Adenine phosphoribosyltransferase	6	19.766	133	34.4	2.13797	1.21512	0.815144	0.0458828	0.999716	2.37895	2.13797	0.154084	0.864388	0.999939	2.29771	1.21512	0.9191	0.0392306	0.999921	2.05139	2.22456	1.13705	3.62086	1.02953	1.40071	2.17776	2.41767
AR2BP	ARL2BP	ADP-ribosylation factor-like protein 2-binding protein	2	18.867	52	17.8	0.0593089	0.0338267	0.810085	0.656888	0.999716	0.117702	0.0593089	0.988817	0.375097	0.999939	0.104129	0.0338267	1.62214	0.428392	0.999921	0.106984	0.0116341	0.137401	0.0980025	0.0464878	0.0211657	0.174357	0.0339022
AR6P1	ARL6IP1	ADP-ribosylation factor-like protein 6-interacting protein 1	1	23.518	22	4.9	1.71914	0.938907	0.872636	0.402216	0.999716	1.19375	1.71914	-0.526191	0.562997	0.999939	1.14147	0.938907	0.281841	0.475889	0.999921	2.45008	0.988207	1.41833	0.969169	1.05353	0.824283	0.938905	1.34404
AR6P4	ARL6IP4	ADP-ribosylation factor-like protein 6-interacting protein 4	2	45.287	54	11.2	0.436515	0.499998	-0.195891	0.759482	0.999716	0.559422	0.436515	0.357904	0.30765	0.999939	0.707252	0.499998	0.500301	0.723996	0.999921	0.495973	0.377058	0.627749	0.491095	0.67112	0.328876	1.18806	0.226449
ARAF	ARAF	Serine/threonine-protein kinase A-Raf	2	68.341	40	3.1	0.110038	0.10646	0.0476874	0.890891	0.999716	0.0830261	0.110038	-0.406362	0.331224	0.999939	0.114248	0.10646	0.101865	0.916667	0.999921	0.129492	0.0905838	0.0745176	0.0915345	0.11882	0.0941002	0.178937	0.0495601
ARAP1	ARAP1	Arf-GAP with Rho-GAP domain, ANK repeat and PH domain-containing protein 1	1	163.743	29	0.5	0.00669943	0.010186	-0.604481	0.57768	0.999716	0.00607797	0.00669943	-0.14045	0.929012	0.999939	0.0310751	0.010186	1.60917	0.0614431	0.999921	0.00561059	0.00778827	0	0.0121559	0.00500765	0.0153644	0.0327138	0.0294363
ARBK1	GRK2	Beta-adrenergic receptor kinase 1	1	80.321	32	2.8	0.0886275	0.13828	-0.641768	0.531385	0.999716	0.194671	0.0886275	1.13521	0.355326	0.999939	0.189663	0.13828	0.455844	0.318535	0.999921	0.0310075	0.146248	0.262392	0.12695	0.170847	0.105713	0.211155	0.168171
ARC1A	ARPC1A	Actin-related protein 2/3 complex subunit 1A	8	42.113	242	33.8	4.50622	3.70942	0.280725	0.789004	0.999716	3.75277	4.50622	-0.263964	0.79888	0.999939	3.17166	3.70942	-0.225956	0.738105	0.999921	6.74217	2.27027	5.0696	2.43593	5.05613	2.36271	3.55882	2.78449
ARC1B	ARPC1B	Actin-related protein 2/3 complex subunit 1B	8	41.722	326	36.8	12.7883	9.09296	0.492003	0.483929	0.999716	8.47004	12.7883	-0.594385	0.306644	0.999939	7.85936	9.09296	-0.210338	0.72491	0.999921	15.9047	9.67192	9.06912	7.87095	12.1091	6.07682	7.41587	8.30285
ARF1	ARF1	ADP-ribosylation factor 1	4	20.741	287	47	4.67646	5.00238	-0.0971955	0.882419	0.999716	6.10145	4.67646	0.383735	0.557511	0.999939	5.56969	5.00238	0.154984	0.801612	0.999921	5.55656	3.79636	7.94417	4.25874	6.7384	3.26635	6.52574	4.61364
ARF4	ARF4	ADP-ribosylation factor 4	6	20.612	309	52.8	7.18778	5.65795	0.345268	0.550162	0.999716	5.31172	7.18778	-0.436368	0.344067	0.999939	5.10208	5.65795	-0.149194	0.81146	0.999921	7.85371	6.52185	6.68538	3.93805	7.69982	3.61607	5.2519	4.95226
ARF5	ARF5	ADP-ribosylation factor 5	1	20.631	208	31.1	0.702198	1.02629	-0.547485	0.599052	0.999716	0.617303	0.702198	-0.185899	0.84634	0.999939	1.095	1.02629	0.0934965	0.898596	0.999921	0.36436	1.04004	0.80407	0.430536	1.42632	0.62625	1.35421	0.835792
ARF6	ARF6	ADP-ribosylation factor 6	3	20.183	65	26.9	1.11887	1.15687	-0.0481753	0.948926	0.999716	1.21334	1.11887	0.11694	0.823002	0.999939	0.99942	1.15687	-0.211059	0.799991	0.999921	1.08225	1.1555	1.58298	0.843707	1.68091	0.632824	1.15049	0.848349
ARFG1	ARFGAP1	ADP-ribosylation factor GTPase-activating protein 1	2	44.982	35	6.9	0.0805874	0.120237	-0.577255	0.378873	0.999716	0.121495	0.0805874	0.592268	0.664896	0.999939	0.0710128	0.120237	-0.75973	0.32576	0.999921	0.0871775	0.0739972	0.0404341	0.202555	0.085481	0.154993	0.0866818	0.0553438
ARFG2	ARFGAP2	ADP-ribosylation factor GTPase-activating protein 2	3	57.027	82	8.6	0.601011	0.612831	-0.0280969	0.971925	0.999716	0.551506	0.601011	-0.124017	0.836439	0.999939	0.408942	0.612831	-0.583592	0.487375	0.999921	0.789456	0.412566	0.646736	0.456275	0.84313	0.382532	0.481562	0.336322
ARFG3	ARFGAP3	ADP-ribosylation factor GTPase-activating protein 3	5	57.406	131	11.6	0.305405	0.330551	-0.114153	0.865305	0.999716	0.25817	0.305405	-0.242401	0.700897	0.999939	0.37436	0.330551	0.179553	0.634886	0.999921	0.201126	0.409683	0.236264	0.280076	0.251576	0.409527	0.37566	0.373061
ARFP1	ARFIP1	Arfaptin-1	5	41.77	205	22.8	0.880687	0.967887	-0.136209	0.696398	0.999716	0.816181	0.880687	-0.109741	0.743062	0.999939	1.14537	0.967887	0.242904	0.699746	0.999921	0.770964	0.990411	0.948073	0.684288	1.12728	0.808495	1.51082	0.779924
ARFP2	ARFIP2	Arfaptin-2	1	37.946	35	4.1	0.178699	0.18574	-0.0557522	0.96499	0.999716	0.0404351	0.178699	-2.14386	0.358322	0.999939	0.0927575	0.18574	-1.00175	0.390746	0.999921	0.0618762	0.295522	0.0432888	0.0375813	0.266676	0.104804	0.0649642	0.120551
ARH40	ARHGEF40	Rho guanine nucleotide exchange factor 40	1	166.266	25	0.7	0.0171172	0.0226936	-0.406836	0.405525	0.999716	0.0400721	0.0171172	1.22715	0.0385621	0.999939	0.0205626	0.0226936	-0.142259	0.771968	0.999921	0.0125233	0.0217111	0.0407461	0.0393981	0.0199837	0.0254034	0.0263979	0.0147274
ARHG1	ARHGEF1	Rho guanine nucleotide exchange factor 1	7	103.056	101	9.3	0.703163	0.687205	0.0331176	0.907338	0.999716	0.777451	0.703163	0.144894	0.776923	0.999939	0.747304	0.687205	0.120954	0.737593	0.999921	0.792233	0.614093	0.989011	0.565891	0.769471	0.604939	0.880169	0.614438
ARHG2	ARHGEF2	Rho guanine nucleotide exchange factor 2	14	112.386	379	21.4	1.45658	1.66423	-0.192264	0.876679	0.999716	1.45079	1.45658	-0.00575171	0.995902	0.999939	1.4635	1.66423	-0.185429	0.85153	0.999921	2.25929	0.653871	2.04715	0.854421	2.53118	0.797267	1.84052	1.08648
ARHG6	ARHGEF6	Rho guanine nucleotide exchange factor 6	1	88.698	58	2.6	0.255666	0.269901	-0.0781675	0.883247	0.999716	0.266089	0.255666	0.0576464	0.917349	0.999939	0.273132	0.269901	0.0171692	0.926341	0.999921	0.338125	0.173208	0.299216	0.232962	0.292957	0.246845	0.252508	0.293757
ARHGA	ARHGEF10	Rho guanine nucleotide exchange factor 10	2	152.713	28	2	0.0700867	0.0898827	-0.358902	0.837529	0.999716	0.032114	0.0700867	-1.12594	0.517058	0.999939	0.110607	0.0898827	0.299325	0.874001	0.999921	0.0225128	0.117661	0.0424552	0.0217728	0.160336	0.0194296	0.201975	0.0192386
ARHGC	ARHGEF12	Rho guanine nucleotide exchange factor 12	2	174.094	47	2.3	0.0380072	0.0726825	-0.935335	0.404797	0.999716	0.0411896	0.0380072	0.116005	0.9333	0.999939	0.0322456	0.0726825	-1.17251	0.0506351	0.999921	0.00612653	0.0698879	0.0519937	0.0303854	0.0815948	0.0637703	0.0354251	0.029066
ARI1	ARIH1	E3 ubiquitin-protein ligase ARIH1	2	65.9	38	4.5	0.78831	0.669448	0.235792	0.544601	0.999716	0.675767	0.78831	-0.222238	0.563002	0.999939	0.941023	0.669448	0.491258	0.329155	0.999921	0.951799	0.624822	0.685829	0.665705	0.685869	0.653027	1.15267	0.729373
ARK72	AKR7A2	Aflatoxin B1 aldehyde reductase member 2	3	40.02	143	15.9	3.69689	3.49928	0.0792542	0.894225	0.999716	3.23617	3.69689	-0.192026	0.741413	0.999939	3.86165	3.49928	0.142159	0.782109	0.999921	4.64441	2.74937	3.9999	2.47244	4.40911	2.58945	4.56127	3.16203
ARL1	ARL1	ADP-ribosylation factor-like protein 1	1	20.518	63	7.7	1.55453	1.60611	-0.0470901	0.891965	0.999716	1.65411	1.55453	0.0895734	0.841132	0.999939	2.6717	1.60611	0.734184	0.136204	0.999921	1.36918	1.73989	2.05049	1.25773	1.88589	1.32633	3.01064	2.33276
ARL2	ARL2	ADP-ribosylation factor-like protein 2	5	21.036	86	27.2	0.259814	0.299572	-0.205424	0.190792	0.999716	0.211868	0.259814	-0.294314	0.133695	0.999939	0.373548	0.299572	0.318391	0.426924	0.999921	0.249963	0.269664	0.228753	0.194982	0.317449	0.281694	0.446182	0.300913
ARL3	ARL3	ADP-ribosylation factor-like protein 3	4	20.614	214	37.9	2.63593	2.27754	0.210839	0.481114	0.999716	2.28193	2.63593	-0.20806	0.624207	0.999939	2.83766	2.27754	0.317227	0.657021	0.999921	2.7408	2.53106	2.89024	1.67362	2.68165	1.87342	3.84431	1.83101
ARL8B	ARL8B	ADP-ribosylation factor-like protein 8B	2	21.753	76	31.2	1.01943	0.750602	0.441638	0.666757	0.999716	0.890383	1.01943	-0.195259	0.821483	0.999939	0.695761	0.750602	-0.109455	0.864685	0.999921	1.4838	0.555056	1.08352	0.697251	1.0219	0.479303	0.611981	0.779542
ARLY	ASL	Argininosuccinate lyase	2	51.91	85	6.2	0.493046	0.468768	0.0728486	0.785035	0.999716	0.412248	0.493046	-0.25821	0.451713	0.999939	0.343523	0.468768	-0.448466	0.298211	0.999921	0.493461	0.492632	0.325106	0.499391	0.390776	0.546761	0.298814	0.388232
ARMC1	ARMC1	Armadillo repeat-containing protein 1	2	31.489	37	7.8	0.364366	0.25327	0.524715	0.692641	0.999716	0.348349	0.364366	-0.0648536	0.951623	0.999939	0.336854	0.25327	0.411449	0.4753	0.999921	0.594237	0.134495	0.391231	0.305467	0.332725	0.173815	0.390536	0.283171
ARMC6	ARMC6	Armadillo repeat-containing protein 6	1	55.191	40	3.2	0.351694	0.314588	0.160858	0.842669	0.999716	0.345423	0.351694	-0.0259565	0.955851	0.999939	0.385815	0.314588	0.294446	0.711539	0.999921	0.296797	0.406591	0.429416	0.26143	0.159314	0.469862	0.447769	0.32386
ARMC8	ARMC8	Armadillo repeat-containing protein 8	1	76.601	32	1.9	0.0696714	0.0513112	0.441292	0.646121	0.999716	0.0753274	0.0696714	0.11261	0.877676	0.999939	0.0918048	0.0513112	0.839296	0.702796	0.999921	0.0858361	0.0535066	0.103464	0.0471904	0.0815775	0.0210449	0.178672	0.00493743
ARMC9	ARMC9	LisH domain-containing protein ARMC9	4	92.502	125	8.1	0.247308	0.231121	0.0976628	0.789517	0.999716	0.20196	0.247308	-0.292243	0.560281	0.999939	0.272646	0.231121	0.238381	0.56919	0.999921	0.244004	0.250613	0.267373	0.136547	0.178061	0.284181	0.241536	0.303757
ARMD3	ARMH3	Armadillo-like helical domain-containing protein 3	1	79.515	42	1.3	0.0341873	0.0396023	-0.212124	0.506166	0.999716	0.0148229	0.0341873	-1.20564	0.00890238	0.999939	0.0279745	0.0396023	-0.501471	0.3717	0.999921	0.0336659	0.0347086	0.0165868	0.0130589	0.0463243	0.0328803	0.0203285	0.0356205
ARMT1	ARMT1	Damage-control phosphatase ARMT1	1	51.539	23	1.6	0.132501	0.0961558	0.46256	0.37705	0.999716	0.139578	0.132501	0.0750701	0.72058	0.999939	0.118657	0.0961558	0.303349	0.556006	0.999921	0.149698	0.115305	0.139593	0.139564	0.123465	0.0688464	0.101769	0.135545
ARP10	ACTR10	Actin-related protein 10	4	46.848	57	10.6	0.0918158	0.05596	0.714347	0.539713	0.999716	0.14124	0.0918158	0.621336	0.420508	0.999939	0.127228	0.05596	1.18495	0.25642	0.999921	0.140715	0.0429161	0.146195	0.136285	0.0562984	0.0556216	0.172542	0.0819134
ARP2	ACTR2	Actin-related protein 2	11	45.017	397	33.2	8.4582	9.56543	-0.177479	0.496087	0.999716	8.89754	8.4582	0.0730548	0.406937	0.999939	12.3581	9.56543	0.369552	0.332459	0.999921	8.85255	8.06386	8.74798	9.0471	10.8482	8.28267	14.1486	10.5676
ARP3	ACTR3	Actin-related protein 3	12	47.797	387	43.3	18.2714	12.633	0.53239	0.36557	0.999716	18.908	18.2714	0.0494108	0.91423	0.999939	14.1045	12.633	0.158958	0.681751	0.999921	22.9868	13.5559	21.168	16.6479	11.4662	13.7997	16.976	11.233
ARP5L	ARPC5L	Actin-related protein 2/3 complex subunit 5-like protein	3	16.931	84	28.8	2.01287	1.65576	0.281759	0.329454	0.999716	1.83558	2.01287	-0.133017	0.521456	0.999939	2.16697	1.65576	0.388189	0.658374	0.999921	2.05062	1.97511	2.06248	1.60868	1.93257	1.37895	3.12213	1.21181
ARPC2	ARPC2	Actin-related protein 2/3 complex subunit 2	12	34.426	303	47	9.56006	8.37706	0.190576	0.778534	0.999716	5.84499	9.56006	-0.709819	0.188304	0.999939	6.58521	8.37706	-0.347214	0.635023	0.999921	11.3942	7.72589	6.3022	5.38778	11.5713	5.18286	6.09197	7.07845
ARPC3	ARPC3	Actin-related protein 2/3 complex subunit 3	4	20.761	115	28.7	4.02835	4.40526	-0.129037	0.304186	0.999716	2.47619	4.02835	-0.702068	0.0241315	0.999939	3.73556	4.40526	-0.237901	0.433599	0.999921	3.94777	4.10893	2.70818	2.2442	4.66829	4.14223	3.09872	4.37241
ARPC4	ARPC4	Actin-related protein 2/3 complex subunit 4	6	19.768	252	47	7.67695	5.64389	0.443843	0.0573261	0.999716	6.15391	7.67695	-0.319029	0.135725	0.999939	8.54074	5.64389	0.597671	0.328213	0.999921	8.06302	7.29087	6.64769	5.66013	5.31231	5.97546	10.7749	6.30657
ARPC5	ARPC5	Actin-related protein 2/3 complex subunit 5	5	16.367	241	51.7	7.39702	7.49232	-0.0184697	0.843914	0.999716	8.12469	7.39702	0.13537	0.00891258	0.999939	9.36245	7.49232	0.321472	0.207433	0.999921	7.44674	7.34729	8.17276	8.07662	7.91589	7.06876	10.2875	8.4374
ARPIN	ARPIN	Arpin	1	25.042	37	5.3	0.106476	0.273759	-1.36238	0.373719	0.999716	0.0561342	0.106476	-0.923575	0.601968	0.999939	0.168382	0.273759	-0.70117	0.481764	0.999921	0.0253286	0.187623	0.0682229	0.0440455	0.396624	0.150893	0.17339	0.163373
ARRB1	ARRB1	Beta-arrestin-1	1	47.435	18	4.5	0.0423845	0.134916	-1.67045	0.537698	0.999716	0.0226186	0.0423845	-0.906027	0.0819468	0.999939	0.105255	0.134916	-0.358176	0.840332	0.999921	0.0364991	0.0482699	0.0239572	0.0212799	0.260276	0.00955594	0.138421	0.0720885
ARSA	ARSA	Arylsulfatase A	2	54.409	91	8.7	0.650708	0.833592	-0.357331	0.577259	0.999716	1.08506	0.650708	0.73769	0.210814	0.999939	0.768087	0.833592	-0.118071	0.853943	0.999921	0.814367	0.487049	1.25925	0.910865	0.609829	1.05735	0.54819	0.987984
ARSB	ARSB	Arylsulfatase B	1	60.163	21	1.3	0.0392387	0.0782906	-0.99656	0.472634	0.999716	0.0359646	0.0392387	-0.125702	0.893733	0.999939	0.14398	0.0782906	0.878961	0.603896	0.999921	0.0386237	0.0398538	0.0143102	0.057619	0.0338063	0.122775	0.0459243	0.242036
ASAH1	ASAH1	Acid ceramidase	3	45.087	135	11.4	1.56277	2.16589	-0.470852	0.640977	0.999716	1.57885	1.56277	0.0147658	0.975012	0.999939	1.99545	2.16589	-0.118248	0.900438	0.999921	1.31388	1.81166	1.19819	1.95951	1.08552	3.24625	1.46286	2.52803
ASC	PYCARD	Apoptosis-associated speck-like protein containing a CARD	4	21.67	140	19.5	1.51581	1.28313	0.240426	0.807966	0.999716	1.39272	1.51581	-0.122192	0.838821	0.999939	1.32773	1.28313	0.0492954	0.961251	0.999921	2.0102	1.02143	1.59185	1.19358	1.96328	0.602976	1.77363	0.881833
ASCC2	ASCC2	Activating signal cointegrator 1 complex subunit 2	2	87.048	39	2.4	0.227955	0.159189	0.518004	0.345916	0.999716	0.175091	0.227955	-0.380647	0.429749	0.999939	0.16897	0.159189	0.0860221	0.795536	0.999921	0.281631	0.174279	0.179395	0.170786	0.175951	0.142428	0.140416	0.197523
ASCC3	ASCC3	Activating signal cointegrator 1 complex subunit 3	8	252.898	124	4.3	0.317486	0.191313	0.730757	0.472154	0.999716	0.215927	0.317486	-0.556152	0.513602	0.999939	0.243556	0.191313	0.348315	0.648181	0.999921	0.442648	0.192325	0.247168	0.184686	0.261622	0.121004	0.312236	0.174875
ASF1A	ASF1A	Histone chaperone ASF1A	1	23.125	45	7.4	1.40129	1.39557	0.00590545	0.993103	0.999716	1.44613	1.40129	0.0454385	0.960741	0.999939	1.83377	1.39557	0.393965	0.64367	0.999921	1.80522	0.997365	2.14471	0.747541	1.82127	0.969866	2.52583	1.14172
ASH2L	ASH2L	Set1/Ash2 histone methyltransferase complex subunit ASH2	1	69.307	45	1.3	0.0201241	0.0336122	-0.740061	0.546714	0.999716	0.0291443	0.0201241	0.534289	0.589643	0.999939	0.0268874	0.0336122	-0.322057	0.685397	0.999921	0.00605253	0.0341957	0.0274419	0.0308467	0.0460116	0.0212129	0.0196691	0.0341057
ASM	SMPD1	Sphingomyelin phosphodiesterase	3	70.918	38	5.5	0.346526	0.342346	0.0175085	0.982545	0.999716	0.252203	0.346526	-0.458381	0.319155	0.999939	0.39923	0.342346	0.221763	0.823078	0.999921	0.417854	0.275199	0.25998	0.244426	0.188793	0.4959	0.236472	0.561988
ASML	ASMTL	Probable bifunctional dTTP/UTP pyrophosphatase/methyltransferase protein	2	69.554	100	6.9	0.250983	0.165368	0.60191	0.709037	0.999716	0.402893	0.250983	0.682805	0.685757	0.999939	0.216468	0.165368	0.388473	0.762032	0.999921	0.44764	0.0543257	0.661024	0.144761	0.134517	0.196219	0.360683	0.0722531
ASNS	ASNS	Asparagine synthetase [glutamine-hydrolyzing]	5	64.899	55	9.6	0.326388	0.278792	0.227401	0.412765	0.999716	0.346638	0.326388	0.0868437	0.720956	0.999939	0.264097	0.278792	-0.0781177	0.867914	0.999921	0.342778	0.309999	0.300167	0.39311	0.235394	0.322189	0.199315	0.32888
ASPC1	ASPSCR1	Tether containing UBX domain for GLUT4	5	60.659	100	17.7	0.386802	0.34449	0.167134	0.241676	0.999716	0.359642	0.386802	-0.105037	0.854471	0.999939	0.449965	0.34449	0.38535	0.515345	0.999921	0.361748	0.411856	0.487781	0.231502	0.338677	0.350303	0.584445	0.315485
ASPH	ASPH	Aspartyl/asparaginyl beta-hydroxylase	6	86.266	101	11.5	1.64146	1.81032	-0.14126	0.844674	0.999716	1.71501	1.64146	0.0632355	0.890629	0.999939	1.71359	1.81032	-0.0792217	0.90108	0.999921	1.17266	2.11027	1.65486	1.77516	1.21294	2.40769	2.05499	1.37219
ASSY	ASS1	Argininosuccinate synthase	11	46.786	263	33.7	5.40365	4.17169	0.373304	0.110419	0.999716	4.04883	5.40365	-0.416429	0.103517	0.999939	3.44134	4.17169	-0.277661	0.215964	0.999921	5.82366	4.98364	3.83025	4.26742	4.32555	4.01782	3.82014	3.06254
AT131	ATP13A1	Endoplasmic reticulum transmembrane helix translocase	1	134.523	50	1.6	0.126958	0.102669	0.306354	0.777576	0.999716	0.0965272	0.126958	-0.395344	0.680464	0.999939	0.102547	0.102669	-0.00171904	0.997948	0.999921	0.18999	0.0639264	0.106467	0.0865872	0.061503	0.143835	0.0935513	0.111542
AT1A1	ATP1A1	Sodium/potassium-transporting ATPase subunit alpha-1	12	114.135	722	26.2	3.0454	2.84661	0.0973862	0.772311	0.999716	3.04546	3.0454	2.83e-05	0.999939	0.999939	3.07105	2.84661	0.109483	0.647512	0.999921	2.4967	3.5941	3.47792	2.61301	3.09217	2.60106	3.41341	2.72868
AT1B3	ATP1B3	Sodium/potassium-transporting ATPase subunit beta-3	4	31.834	83	19.4	1.52404	1.42614	0.0957808	0.816638	0.999716	1.11155	1.52404	-0.45532	0.352073	0.999939	1.16045	1.42614	-0.297436	0.484323	0.999921	1.32329	1.72478	0.833575	1.38953	1.114	1.73828	1.15791	1.16298
AT2A2	ATP2A2	Sarcoplasmic/endoplasmic reticulum calcium ATPase 2	4	116.336	222	12.8	0.70357	0.559332	0.33099	0.475097	0.999716	0.783838	0.70357	0.155861	0.629067	0.999939	0.667498	0.559332	0.255059	0.448967	0.999921	0.842211	0.56493	0.814992	0.752684	0.649506	0.469158	0.740196	0.5948
AT2B1	ATP2B1	Plasma membrane calcium-transporting ATPase 1	14	135.569	560	24.8	4.659	4.41927	0.0762151	0.939088	0.999716	5.09046	4.659	0.127775	0.901549	0.999939	4.48348	4.41927	0.0208114	0.974443	0.999921	6.87944	2.43856	7.23047	2.95046	6.08848	2.75005	5.09003	3.87692
AT2B4	ATP2B4	Plasma membrane calcium-transporting ATPase 4	3	139.03	253	12.1	0.456772	0.421798	0.114924	0.839405	0.999716	0.468957	0.456772	0.0379818	0.942637	0.999939	0.595054	0.421798	0.496469	0.311755	0.999921	0.583031	0.330513	0.549865	0.38805	0.506423	0.337173	0.6926	0.497508
AT5EL	ATP5F1EP2	ATP synthase subunit epsilon-like protein, mitochondrial	1	5.86	47	15.7	3.23799	2.12501	0.607625	0.519335	0.999716	1.60763	3.23799	-1.01016	0.157306	0.999939	1.11456	2.12501	-0.931001	0.515129	0.999921	3.87654	2.59943	1.9747	1.24055	3.41095	0.839075	1.02901	1.20011
AT5F1	ATP5PB	ATP synthase F(0) complex subunit B1, mitochondrial	3	28.947	73	13.7	5.69677	3.92947	0.535808	0.559272	0.999716	3.57878	5.69677	-0.670673	0.383723	0.999939	3.25012	3.92947	-0.273843	0.765322	0.999921	7.28397	4.10956	4.64809	2.50948	5.91918	1.93977	3.26774	3.23249
ATAD1	ATAD1	Outer mitochondrial transmembrane helix translocase	1	41.06	37	5.5	0.121259	0.0981585	0.304909	0.736122	0.999716	0.172975	0.121259	0.512473	0.635614	0.999939	0.0706998	0.0981585	-0.473408	0.0691571	0.999921	0.18089	0.0616288	0.244938	0.101013	0.095111	0.101206	0.0776862	0.0637133
ATD3A	ATAD3A	ATPase family AAA domain-containing protein 3A	1	71.61	178	12	0.44626	0.576237	-0.368778	0.612206	0.999716	0.308102	0.44626	-0.534478	0.443138	0.999939	0.72487	0.576237	0.33106	0.76008	0.999921	0.56808	0.324439	0.388058	0.228145	0.757572	0.394902	1.10954	0.340204
ATG3	ATG3	Ubiquitin-like-conjugating enzyme ATG3	2	36.298	110	11.8	0.600882	0.573673	0.0668534	0.850657	0.999716	0.478848	0.600882	-0.327513	0.661808	0.999939	0.30155	0.573673	-0.927831	0.0146717	0.999921	0.476982	0.724782	0.273164	0.684533	0.603265	0.544081	0.286216	0.316884
ATG4B	ATG4B	Cysteine protease ATG4B	2	45.007	73	8.1	0.595389	0.461516	0.367452	0.634787	0.999716	0.427737	0.595389	-0.477108	0.168951	0.999939	0.472716	0.461516	0.0345947	0.972817	0.999921	0.670214	0.520563	0.401352	0.454122	0.232117	0.690915	0.293263	0.65217
ATG5	ATG5	Autophagy protein 5	3	32.654	82	16.7	0.0974366	0.0631761	0.625084	0.361923	0.999716	0.183157	0.0974366	0.910543	0.395527	0.999939	0.105377	0.0631761	0.738112	0.308414	0.999921	0.126651	0.0682221	0.257504	0.108809	0.0621237	0.0642285	0.136525	0.0742293
ATG7	ATG7	Ubiquitin-like modifier-activating enzyme ATG7	5	79.05	97	8	0.210177	0.187583	0.164077	0.636585	0.999716	0.198704	0.210177	-0.080987	0.643112	0.999939	0.255784	0.187583	0.4474	0.613374	0.999921	0.190224	0.23013	0.191436	0.205971	0.22335	0.151816	0.365118	0.146451
ATG9A	ATG9A	Autophagy-related protein 9A	1	95.356	17	1.8	0.213733	0.176885	0.272997	0.593519	0.999716	0.11657	0.213733	-0.874608	0.259359	0.999939	0.24857	0.176885	0.490837	0.501103	0.999921	0.215194	0.212272	0.178881	0.0542598	0.235432	0.118338	0.31434	0.1828
ATLA1	ATL1	Atlastin-1	1	63.845	28	1.8	0.0502065	0.0512815	-0.0305645	0.954794	0.999716	0.0557845	0.0502065	0.151989	0.888122	0.999939	0.0857049	0.0512815	0.740938	0.215179	0.999921	0.0536705	0.0467426	0.0209228	0.0906462	0.0348445	0.0677185	0.0757423	0.0956675
ATLA3	ATL3	Atlastin-3	8	60.96	173	22	2.03391	2.1985	-0.112263	0.641938	0.999716	1.76303	2.03391	-0.206197	0.158432	0.999939	2.83825	2.1985	0.368481	0.163008	0.999921	2.11675	1.95107	1.85387	1.6722	2.49046	1.90654	2.88548	2.79101
ATOX1	ATOX1	Copper transport protein ATOX1	3	7.568	124	67.6	3.74895	2.88459	0.378121	0.292646	0.999716	3.02853	3.74895	-0.307866	0.308606	0.999939	2.66519	2.88459	-0.114127	0.625743	0.999921	4.2492	3.2487	2.84659	3.21048	3.235	2.53418	2.82322	2.50715
ATP5H	ATP5PD	ATP synthase subunit d, mitochondrial	6	18.537	202	52.2	5.65509	6.1339	-0.117254	0.766672	0.999716	6.88891	5.65509	0.284726	0.561109	0.999939	4.03836	6.1339	-0.603035	0.212467	0.999921	6.46466	4.84553	5.29676	8.48107	7.28954	4.97827	3.94332	4.1334
ATP5I	ATP5ME	ATP synthase subunit e, mitochondrial	1	7.928	49	17.4	1.47479	1.3221	0.157681	0.734605	0.999716	1.47827	1.47479	0.00339404	0.993487	0.999939	1.63241	1.3221	0.304172	0.515121	0.999921	1.13175	1.81784	1.63491	1.32162	1.13191	1.51229	1.97949	1.28533
ATP5J	ATP5PF	ATP synthase-coupling factor 6, mitochondrial	4	12.58	237	40.7	4.12855	3.26961	0.336519	0.650284	0.999716	4.65429	4.12855	0.172925	0.781425	0.999939	2.9807	3.26961	-0.133468	0.449003	0.999921	5.73459	2.52252	5.07285	4.23573	3.53045	3.00876	2.81429	3.1471
ATP5L	ATP5MG	ATP synthase subunit g, mitochondrial	2	11.421	103	27.2	3.05104	3.08013	-0.0136901	0.973335	0.999716	2.0178	3.05104	-0.596521	0.367435	0.999939	3.28157	3.08013	0.0913943	0.638396	0.999921	2.35542	3.74666	2.58024	1.45535	3.41296	2.7473	3.43681	3.12634
ATP6	MT-ATP6	ATP synthase subunit a	1	24.801	43	4.4	1.50817	0.804101	0.907349	0.377184	0.999716	0.952558	1.50817	-0.662918	0.19012	0.999939	0.781364	0.804101	-0.041382	0.979334	0.999921	1.29827	1.71806	1.1447	0.760416	0.214985	1.39322	0.273488	1.28924
ATPA	ATP5F1A	ATP synthase subunit alpha, mitochondrial	22	59.828	813	49	20.7514	17.4209	0.252395	0.526002	0.999716	17.0963	20.7514	-0.279529	0.468251	0.999939	20.509	17.4209	0.235444	0.579408	0.999921	24.7213	16.7815	18.1848	16.0078	19.2593	15.5824	24.8458	16.1723
ATPB	ATP5F1B	ATP synthase subunit beta, mitochondrial	24	56.525	924	47.4	22.0998	25.3141	-0.195906	0.0606935	0.999716	24.3584	22.0998	0.140384	0.277014	0.999939	31.8399	25.3141	0.330894	0.510602	0.999921	21.398	22.8016	23.0033	25.7136	24.8707	25.7575	40.0504	23.6294
ATPD	ATP5F1D	ATP synthase subunit delta, mitochondrial	2	17.479	90	13.7	12.5997	8.68153	0.537374	0.616202	0.999716	8.89217	12.5997	-0.502786	0.53891	0.999939	5.11266	8.68153	-0.763875	0.517803	0.999921	17.4392	7.76026	10.3184	7.4659	13.2658	4.09725	5.18579	5.03953
ATPF1	ATPAF1	ATP synthase mitochondrial F1 complex assembly factor 1	1	36.756	33	2.1	0.0518395	0.0494199	0.0689589	0.842538	0.999716	0.0380288	0.0518395	-0.446958	0.186338	0.999939	0.0785699	0.0494199	0.668885	0.443726	0.999921	0.0456125	0.0580665	0.0411763	0.0348814	0.0406817	0.0581581	0.108096	0.0490439
ATPG	ATP5F1C	ATP synthase subunit gamma, mitochondrial	3	33.032	98	10.7	4.20266	3.50746	0.260876	0.64438	0.999716	3.29751	4.20266	-0.349928	0.499771	0.999939	2.99906	3.50746	-0.225917	0.634691	0.999921	5.19269	3.21263	3.7948	2.80021	4.33752	2.67741	3.3866	2.61152
ATPMK	ATP5MK	ATP synthase membrane subunit K, mitochondrial	2	6.51	87	43.1	3.85806	2.07884	0.892096	0.168661	0.999716	3.01279	3.85806	-0.356772	0.457625	0.999939	2.816	2.07884	0.437871	0.318945	0.999921	4.4895	3.22661	3.68986	2.33573	1.52326	2.63441	2.74245	2.88956
ATPO	ATP5PO	ATP synthase subunit O, mitochondrial	5	23.377	228	31	6.41885	5.59524	0.198115	0.570464	0.999716	6.11372	6.41885	-0.0702652	0.835107	0.999939	7.12841	5.59524	0.34938	0.0989305	0.999921	7.63215	5.20555	5.67381	6.55363	5.75967	5.43082	7.6236	6.63322
ATRAP	AGTRAP	Type-1 angiotensin II receptor-associated protein	2	17.579	61	19.5	0.302732	0.2555	0.244718	0.423524	0.999716	0.433607	0.302732	0.518346	0.541514	0.999939	0.364443	0.2555	0.512369	0.589507	0.999921	0.267824	0.33764	0.609557	0.257658	0.223524	0.287476	0.532552	0.196334
ATRX	ATRX	Transcriptional regulator ATRX	1	284.863	72	0.5	0.31463	0.145074	1.11687	0.476586	0.999716	0.231182	0.31463	-0.444628	0.74763	0.999939	0.0963865	0.145074	-0.589882	0.535048	0.999921	0.505743	0.123518	0.352267	0.110097	0.184709	0.105438	0.148601	0.044172
ATX10	ATXN10	Ataxin-10	8	54.196	313	18.7	2.94142	2.31037	0.348386	0.735634	0.999716	2.94991	2.94142	0.00415982	0.996785	0.999939	2.70385	2.31037	0.226889	0.742238	0.999921	4.28499	1.59785	4.24744	1.65238	3.22941	1.39134	3.19688	2.21082
ATX2	ATXN2	Ataxin-2	6	140.823	179	7.1	0.845121	0.787719	0.101478	0.805924	0.999716	0.809894	0.845121	-0.0614256	0.824617	0.999939	0.998198	0.787719	0.341646	0.605602	0.999921	0.984949	0.705293	0.810002	0.809785	0.937859	0.637578	1.31079	0.685611
ATX2L	ATXN2L	Ataxin-2-like protein	5	113.589	89	6	1.49799	1.6257	-0.118035	0.77521	0.999716	1.42176	1.49799	-0.0753522	0.853934	0.999939	1.80339	1.6257	0.149653	0.774987	0.999921	1.69831	1.29767	1.72698	1.11654	1.96202	1.28938	2.23109	1.3757
AUP1	AUP1	Lipid droplet-regulating VLDL assembly factor AUP1	1	46.214	21	3.2	0.000498736	0.000220761	1.17579	0.445459	0.999716	0.000202256	0.000498736	-1.30209	0.472996	0.999939	0.0416562	0.000220761	7.5599	0.424696	0.999921	0.000227834	0.000769639	0	0.000404512	0.000104089	0.000337434	0	0.0833123
AURKB	AURKB	Aurora kinase B	2	39.571	51	8.1	0.0300316	0.0712923	-1.24726	0.344456	0.999716	0.0372588	0.0300316	0.311099	0.651749	0.999939	0.0927638	0.0712923	0.379815	0.700077	0.999921	0.0205388	0.0395244	0.0472142	0.0273034	0.103533	0.0390517	0.128716	0.0568112
AVEN	AVEN	Cell death regulator Aven	1	38.711	24	1.9	0.0451463	0.039249	0.20195	0.678014	0.999716	0.0577787	0.0451463	0.35593	0.658448	0.999939	0.0721858	0.039249	0.879058	0.149341	0.999921	0.0532753	0.0370172	0.034582	0.0809753	0.03007	0.048428	0.0832724	0.0610991
AVL9	AVL9	Late secretory pathway protein AVL9 homolog	3	72.245	73	5.2	0.232337	0.220372	0.0762761	0.889053	0.999716	0.11652	0.232337	-0.995634	0.19122	0.999939	0.149098	0.220372	-0.563684	0.370322	0.999921	0.180256	0.284418	0.145396	0.087645	0.275426	0.165318	0.177999	0.120196
B2CL1	BCL2L1	Bcl-2-like protein 1	1	26.09	22	3.4	0.060883	0.030861	0.980256	0.418083	0.999716	0.107399	0.060883	0.818866	0.333322	0.999939	0.0582537	0.030861	0.916567	0.389025	0.999921	0.0903504	0.0314157	0.129397	0.0854007	0.0343051	0.0274168	0.0831137	0.0333937
B2L13	BCL2L13	Bcl-2-like protein 13	1	52.805	33	13	0.244205	0.305292	-0.322095	0.742373	0.999716	0.147138	0.244205	-0.730928	0.559217	0.999939	0.19183	0.305292	-0.670364	0.520368	0.999921	0.147994	0.340417	0.0457473	0.248528	0.174951	0.435634	0.12434	0.259319
B2MG	B2M	Beta-2-microglobulin	2	13.82	64	26.9	5.61876	7.95393	-0.501416	0.644715	0.999716	4.44451	5.61876	-0.338229	0.64772	0.999939	5.49299	7.95393	-0.534075	0.673781	0.999921	6.50709	4.73044	2.42537	6.46364	3.70136	12.2065	2.78334	8.20265
B3GA3	B3GAT3	Galactosylgalactosylxylosylprotein 3-beta-glucuronosyltransferase 3	1	37.27	30	2.7	0.263677	0.215792	0.289133	0.752701	0.999716	0.177331	0.263677	-0.572326	0.0122544	0.999939	0.192925	0.215792	-0.161598	0.883616	0.999921	0.264248	0.263106	0.186962	0.167701	0.348458	0.0831256	0.230867	0.154983
B4GT1	B4GALT1	Beta-1,4-galactosyltransferase 1	1	44.291	48	2	0.165122	0.139473	0.243542	0.735802	0.999716	0.096943	0.165122	-0.768322	0.321725	0.999939	0.127734	0.139473	-0.126841	0.900311	0.999921	0.216596	0.113648	0.105785	0.0881011	0.0978341	0.181113	0.0561078	0.199361
B4GT7	B4GALT7	Beta-1,4-galactosyltransferase 7	1	37.838	46	2.4	0.0145082	0.0135137	0.102448	0.933354	0.999716	0.0084524	0.0145082	-0.779436	0.488458	0.999939	0.00500475	0.0135137	-1.43305	0.454568	0.999921	0.0074084	0.021608	0.00960541	0.0072994	0.00573956	0.0212878	0.0100095	0
BABA1	BABAM1	BRISC and BRCA1-A complex member 1	1	37.05	16	2.1	0.0251435	0.0501269	-0.995397	0.231726	0.999716	0.0407251	0.0251435	0.69573	0.48384	0.999939	0.0700913	0.0501269	0.483651	0.208949	0.999921	0.0117845	0.0385026	0.0282437	0.0532064	0.0563065	0.0439472	0.0610914	0.0790911
BACH	ACOT7	Cytosolic acyl coenzyme A thioester hydrolase	8	42.454	315	28.4	5.30054	4.00516	0.404281	0.119393	0.999716	4.38022	5.30054	-0.275136	0.22481	0.999939	4.668	4.00516	0.220945	0.415474	0.999921	5.49706	5.10403	4.8728	3.88765	4.45717	3.55315	5.13594	4.20006
BAF	BANF1	Barrier-to-autointegration factor	2	10.28	22	29.2	7.43084	8.97912	-0.273049	0.634818	0.999716	13.0072	7.43084	0.807711	0.507119	0.999939	8.08902	8.97912	-0.150609	0.777069	0.999921	6.56302	8.29867	6.10069	19.9137	6.32657	11.6317	7.35507	8.82297
BAG2	BAG2	BAG family molecular chaperone regulator 2	4	23.928	108	30.8	0.558724	0.775856	-0.473654	0.292713	0.999716	0.728005	0.558724	0.381815	0.489667	0.999939	0.868772	0.775856	0.16319	0.754985	0.999921	0.457938	0.65951	0.553279	0.902732	0.660135	0.891577	1.10158	0.635965
BAG3	BAG3	BAG family molecular chaperone regulator 3	12	61.728	227	31.3	3.88446	2.45213	0.663682	0.61743	0.999716	2.87647	3.88446	-0.433414	0.723485	0.999939	2.38711	2.45213	-0.0387707	0.952943	0.999921	6.30396	1.46496	3.40774	2.34521	2.81122	2.09304	3.29459	1.47962
BAG6	BAG6	Large proline-rich protein BAG6	6	119.79	175	8.2	2.60405	1.71766	0.600316	0.527722	0.999716	1.3481	2.60405	-0.949832	0.381902	0.999939	1.61446	1.71766	-0.0893859	0.784321	0.999921	3.72791	1.48019	1.2355	1.46069	2.04228	1.39303	1.55322	1.67571
BAIP2	BAIAP2	Brain-specific angiogenesis inhibitor 1-associated protein 2	4	61.115	172	13	0.336526	0.415391	-0.303752	0.882289	0.999716	0.35536	0.336526	0.0785612	0.96895	0.999939	0.49342	0.415391	0.248345	0.906876	0.999921	0.607604	0.0654484	0.687457	0.0232632	0.799906	0.0308773	0.940789	0.0460506
BAP18	BAP18	Chromatin complexes subunit BAP18	2	17.946	42	19.8	1.12223	0.943422	0.25039	0.501858	0.999716	1.14518	1.12223	0.0292098	0.915887	0.999939	1.538	0.943422	0.705079	0.455485	0.999921	0.990635	1.25382	1.28537	1.00499	1.11983	0.767018	2.16112	0.914875
BAP31	BCAP31	B-cell receptor-associated protein 31	6	28.031	134	33.3	3.72315	3.76252	-0.0151744	0.987199	0.999716	2.45105	3.72315	-0.603122	0.223773	0.999939	2.16013	3.76252	-0.800582	0.537834	0.999921	3.68286	3.76343	3.18053	1.72158	5.93649	1.58854	2.1824	2.13786
BASI	BSG	Basigin	5	42.573	166	17.1	4.28404	4.32731	-0.0144983	0.981135	0.999716	5.60817	4.28404	0.388559	0.609966	0.999939	4.97434	4.32731	0.201037	0.74524	0.999921	5.51735	3.05072	7.44256	3.77378	5.38014	3.27448	6.35545	3.59323
BASP1	BASP1	Brain acid soluble protein 1	5	22.68	195	41.9	18.681	14.1185	0.40399	0.679006	0.999716	20.4308	18.681	0.129174	0.869819	0.999939	13.0658	14.1185	-0.111785	0.83308	0.999921	27.4505	9.91148	23.8802	16.9814	17.8202	10.4167	15.438	10.6937
BAX	BAX	Apoptosis regulator BAX	4	21.285	165	29.2	2.99641	2.6425	0.181332	0.518299	0.999716	3.23461	2.99641	0.110355	0.75452	0.999939	3.13077	2.6425	0.244614	0.51642	0.999921	2.67802	3.31481	3.81859	2.65063	2.31708	2.96792	3.66429	2.59725
BCAR1	BCAR1	Breast cancer anti-estrogen resistance protein 1	3	93.542	68	7.2	0.757921	0.633995	0.257575	0.488661	0.999716	0.448636	0.757921	-0.756503	0.170347	0.999939	0.804389	0.633995	0.343421	0.591358	0.999921	0.613213	0.902629	0.421865	0.475407	0.60663	0.66136	1.0721	0.53668
BCAR3	BCAR3	Breast cancer anti-estrogen resistance protein 3	1	93.476	26	1.2	0.0219229	0.0597189	-1.44575	0.495281	0.999716	0.00821617	0.0219229	-1.4159	0.154019	0.999939	0.0345676	0.0597189	-0.788766	0.665162	0.999921	0.0158319	0.0280139	0.00774973	0.00868261	0.105024	0.014414	0.0558348	0.0133004
BCAT1	BCAT1	Branched-chain-amino-acid aminotransferase, cytosolic	1	43.509	37	2.6	0.593668	0.597637	-0.00961503	0.970168	0.999716	0.427465	0.593668	-0.47385	0.139548	0.999939	0.944311	0.597637	0.659992	0.154772	0.999921	0.576151	0.611184	0.360112	0.494818	0.505228	0.690046	0.819883	1.06874
BCAT2	BCAT2	Branched-chain-amino-acid aminotransferase, mitochondrial	1	44.658	41	4.6	0.418836	0.401769	0.0600192	0.930159	0.999716	0.46241	0.418836	0.142789	0.862848	0.999939	0.503393	0.401769	0.32532	0.737705	0.999921	0.571932	0.265739	0.623909	0.300911	0.322561	0.480977	0.755619	0.251166
BCCIP	BCCIP	BRCA2 and CDKN1A-interacting protein	4	36.299	122	21	0.813169	0.819303	-0.0108424	0.986513	0.999716	0.944907	0.813169	0.216618	0.792382	0.999939	1.15894	0.819303	0.500337	0.568263	0.999921	0.524832	1.10151	0.614009	1.27581	0.676895	0.961711	0.677824	1.64006
BCL7A	BCL7A	B-cell CLL/lymphoma 7 protein family member A	1	22.853	43	4.8	0.559345	0.535201	0.0636594	0.686786	0.999716	0.794958	0.559345	0.507139	0.0913736	0.999939	0.829892	0.535201	0.632844	0.0788854	0.999921	0.507644	0.611047	0.738476	0.85144	0.532617	0.537784	0.917922	0.741863
BCLF1	BCLAF1	Bcl-2-associated transcription factor 1	3	106.173	110	4.7	1.63279	1.52549	0.0980667	0.844979	0.999716	1.55117	1.63279	-0.0739776	0.794223	0.999939	1.44294	1.52549	-0.0802554	0.8781	0.999921	1.90234	1.36323	1.60279	1.49956	1.9269	1.12407	1.18854	1.69735
BD1L2	BOD1L2	Biorientation of chromosomes in cell division protein 1-like 2	1	18.121	17	4.1	0.0156887	0.0146757	0.0962925	0.925429	0.999716	0.0215933	0.0156887	0.46086	0.720172	0.999939	0.0185615	0.0146757	0.338883	0.808771	0.999921	0.00668052	0.0246968	0.0104557	0.0327309	0.01142	0.0179315	0.0322839	0.00483915
BGAL	GLB1	Beta-galactosidase	2	76.483	49	6.1	0.402693	0.370282	0.121057	0.715093	0.999716	0.553034	0.402693	0.457688	0.33342	0.999939	0.350449	0.370282	-0.0794201	0.914173	0.999921	0.415319	0.390067	0.671245	0.434824	0.294216	0.446348	0.206516	0.494382
BGH3	TGFBI	Transforming growth factor-beta-induced protein ig-h3	4	75.261	65	8.2	0.652533	0.552098	0.241128	0.717913	0.999716	0.700105	0.652533	0.10152	0.867817	0.999939	0.440781	0.552098	-0.324861	0.0734511	0.999921	0.893384	0.411683	0.775081	0.62513	0.570307	0.533888	0.414519	0.467043
BGIN	BARGIN	Bargin	1	74.009	23	1.5	0.00763817	0.00141565	2.43177	0.501769	0.999716	0.0118386	0.00763817	0.632194	0.728996	0.999939	0.00866077	0.00141565	2.61304	0.2568	0.999921	0.0151632	0.000113117	0.00444483	0.0192323	0	0.00283129	0.0130502	0.00427133
BGLR	GUSB	Beta-glucuronidase	1	75.027	25	1.4	0.105736	0.0705184	0.584395	0.486823	0.999716	0.0954904	0.105736	-0.147039	0.872474	0.999939	0.0536665	0.0705184	-0.393979	0.443408	0.999921	0.147083	0.0643887	0.133769	0.0572117	0.0655115	0.0755252	0.0365994	0.0707336
BI1	TMBIM6	Bax inhibitor 1	1	26.805	31	3.4	0.123712	0.119342	0.0518807	0.953961	0.999716	0.12038	0.123712	-0.0393952	0.964889	0.999939	0.266444	0.119342	1.15873	0.200087	0.999921	0.172634	0.0747906	0.166263	0.0744965	0.0735006	0.165184	0.329596	0.203292
BICD2	BICD2	Protein bicaudal D homolog 2	3	93.704	67	4.1	0.261284	0.257204	0.0227068	0.969163	0.999716	0.308115	0.261284	0.237851	0.701702	0.999939	0.316038	0.257204	0.297185	0.656895	0.999921	0.194809	0.327759	0.225604	0.390627	0.32298	0.191428	0.409014	0.223061
BID	BID	BH3-interacting domain death agonist	2	22.152	37	13.3	0.634057	0.526486	0.268217	0.544514	0.999716	0.537523	0.634057	-0.238286	0.544347	0.999939	0.393629	0.526486	-0.419558	0.199899	0.999921	0.76583	0.502285	0.517061	0.557986	0.457655	0.595318	0.408564	0.378695
BIEA	BLVRA	Biliverdin reductase A	3	33.692	111	11.8	0.848677	0.638872	0.40969	0.654854	0.999716	0.660674	0.848677	-0.361277	0.460191	0.999939	0.87693	0.638872	0.456936	0.609594	0.999921	0.761869	0.935486	0.472418	0.84893	0.244904	1.03284	0.828308	0.925552
BIG1	ARFGEF1	Brefeldin A-inhibited guanine nucleotide-exchange protein 1	1	210.858	27	0.4	0.0254723	0.00325935	2.96627	0.108231	0.999716	0.00342104	0.0254723	-2.89643	0.108128	0.999939	0.00346136	0.00325935	0.0867541	0.969969	0.999921	0.0181994	0.0327453	0.000317652	0.00652442	0.0065187	0	0.00692272	0
BIN1	BIN1	Myc box-dependent-interacting protein 1	3	64.887	66	8.9	2.3769	1.23593	0.943479	0.531017	0.999716	2.20601	2.3769	-0.107641	0.932406	0.999939	1.68949	1.23593	0.450983	0.443773	0.999921	3.85098	0.902817	3.21016	1.20187	1.60411	0.867756	1.99614	1.38283
BIP	HSPA5	Endoplasmic reticulum chaperone BiP	34	72.402	1710	51.4	50.4094	47.4139	0.0883825	0.862334	0.999716	46.9708	50.4094	-0.10193	0.855091	0.999939	63.0344	47.4139	0.410829	0.445311	0.999921	65.3612	35.4575	54.1873	39.7542	50.3611	44.4667	79.3386	46.7301
BIRC2	BIRC2	Baculoviral IAP repeat-containing protein 2	1	71.109	43	2.6	0.061733	0.181371	-1.55483	0.00939367	0.999716	0.0818614	0.061733	0.40714	0.61753	0.999939	0.141261	0.181371	-0.36058	0.669978	0.999921	0.0535038	0.0699623	0.115246	0.048477	0.189656	0.173085	0.221961	0.0605605
BL1S1	BLOC1S1	Biogenesis of lysosome-related organelles complex 1 subunit 1	1	17.309	24	7.2	0.290434	0.240371	0.272947	0.650652	0.999716	0.261211	0.290434	-0.152996	0.777495	0.999939	0.262384	0.240371	0.126413	0.5375	0.999921	0.380921	0.199948	0.258048	0.264374	0.269131	0.211612	0.270334	0.254433
BL1S4	BLOC1S4	Biogenesis of lysosome-related organelles complex 1 subunit 4	1	23.508	22	8.3	0.804524	0.619865	0.376181	0.345348	0.999716	0.595925	0.804524	-0.433005	0.220516	0.999939	0.891427	0.619865	0.524162	0.498523	0.999921	0.915882	0.693167	0.555296	0.636555	0.721513	0.518218	1.20674	0.576119
BLMH	BLMH	Bleomycin hydrolase	2	53.155	40	6.8	1.92589	1.57775	0.287656	0.605836	0.999716	1.16368	1.92589	-0.726832	0.342181	0.999939	1.41563	1.57775	-0.15642	0.796389	0.999921	2.46871	1.38306	1.45717	0.870181	1.76425	1.39124	0.89694	1.93432
BLVRB	BLVRB	Flavin reductase (NADPH)	5	22.219	221	36.9	2.41209	2.33804	0.0449863	0.914509	0.999716	2.08718	2.41209	-0.208731	0.614872	0.999939	2.93372	2.33804	0.327433	0.442764	0.999921	2.96255	1.86163	2.09639	2.07797	2.60151	2.07456	3.5034	2.36404
BNI3L	BNIP3L	BCL2/adenovirus E1B 19 kDa protein-interacting protein 3-like	1	24.03	31	6.8	0.571441	0.347498	0.717603	0.344947	0.999716	0.51334	0.571441	-0.154689	0.785397	0.999939	0.305334	0.347498	-0.186612	0.517444	0.999921	0.754081	0.388802	0.553392	0.473289	0.34519	0.349805	0.25127	0.359399
BOLA2	BOLA2	BolA-like protein 2	2	10.281	88	29.1	2.85738	2.3389	0.288865	0.710477	0.999716	3.6452	2.85738	0.351307	0.559945	0.999939	2.7039	2.3389	0.209212	0.670853	0.999921	3.98744	1.72732	3.7685	3.52191	2.77717	1.90062	3.30069	2.1071
BOP1	BOP1	Ribosome biogenesis protein BOP1	1	84.261	36	3.1	1.07365	0.86567	0.310629	0.698904	0.999716	1.22592	1.07365	0.191351	0.8438	0.999939	1.38496	0.86567	0.677956	0.481804	0.999921	0.68704	1.46025	1.78641	0.665436	0.605933	1.12541	1.93252	0.837402
BORG2	CDC42EP3	Cdc42 effector protein 3	2	27.775	161	24	1.18108	1.59215	-0.430877	0.549105	0.999716	1.6307	1.18108	0.465393	0.642199	0.999939	1.79822	1.59215	0.175588	0.77231	0.999921	1.55082	0.811336	2.37353	0.887882	2.03305	1.15126	2.23857	1.35787
BORG5	CDC42EP1	Cdc42 effector protein 1	3	40.384	62	11.8	0.587697	0.676305	-0.202599	0.57867	0.999716	0.607593	0.587697	0.0480312	0.862196	0.999939	0.683035	0.676305	0.014286	0.986453	0.999921	0.504942	0.670453	0.665693	0.549492	0.569816	0.782793	1.01778	0.348292
BPHL	BPHL	Valacyclovir hydrolase	1	32.693	28	4.8	0.116614	0.245503	-1.074	0.0906332	0.999716	0.177266	0.116614	0.604174	0.444126	0.999939	0.256268	0.245503	0.0619114	0.946974	0.999921	0.121576	0.111652	0.241209	0.113324	0.204108	0.286898	0.393508	0.119027
BPNT1	BPNT1	3'(2'),5'-bisphosphate nucleotidase 1	7	33.713	151	32.1	1.15447	1.36809	-0.244932	0.55506	0.999716	1.23665	1.15447	0.0992127	0.797418	0.999939	1.20503	1.36809	-0.183087	0.736804	0.999921	1.41996	0.88897	1.14486	1.32844	1.21994	1.51623	0.809231	1.60083
BRCC3	BRCC3	Lys-63-specific deubiquitinase BRCC36	2	36.448	87	8.2	0.328185	0.147137	1.15734	0.457774	0.999716	0.364665	0.328185	0.152062	0.896261	0.999939	0.17517	0.147137	0.25159	0.568562	0.999921	0.526564	0.129806	0.512347	0.216982	0.147053	0.147222	0.216618	0.133722
BRE1A	RNF20	E3 ubiquitin-protein ligase BRE1A	1	114.22	52	2.6	0.230133	0.206618	0.155501	0.72336	0.999716	0.290732	0.230133	0.337218	0.518135	0.999939	0.2078	0.206618	0.00822859	0.953817	0.999921	0.285083	0.175184	0.345977	0.235486	0.224415	0.188821	0.210964	0.204637
BRE1B	RNF40	E3 ubiquitin-protein ligase BRE1B	1	114.35	24	1.2	0.197292	0.172003	0.197904	0.780368	0.999716	0.211543	0.197292	0.100614	0.696545	0.999939	0.254305	0.172003	0.564127	0.650455	0.999921	0.201953	0.192631	0.242838	0.180248	0.251298	0.0927072	0.388636	0.119973
BRK1	BRK1	Protein BRICK1	2	8.796	61	25.3	0.544206	0.370551	0.55448	0.0992554	0.999716	0.405986	0.544206	-0.422723	0.15132	0.999939	0.513345	0.370551	0.470255	0.238874	0.999921	0.58205	0.506362	0.453713	0.358259	0.325011	0.416091	0.586348	0.440341
BROX	BROX	BRO1 domain-containing protein BROX	2	46.96	45	7.3	0.458098	0.645015	-0.493678	0.671734	0.999716	0.450661	0.458098	-0.0236142	0.977872	0.999939	0.532511	0.645015	-0.276522	0.777707	0.999921	0.610855	0.305341	0.632641	0.26868	0.99331	0.296721	0.553361	0.511661
BRX1	BRIX1	Ribosome biogenesis protein BRX1 homolog	3	41.66	45	11.9	0.132032	0.18546	-0.490223	0.67923	0.999716	0.0992961	0.132032	-0.411077	0.745482	0.999939	0.194218	0.18546	0.0665712	0.932865	0.999921	0.0471857	0.216878	0.122462	0.0761297	0.257885	0.113035	0.251016	0.137421
BST1	BST1	ADP-ribosyl cyclase/cyclic ADP-ribose hydrolase 2	1	36.328	45	2.8	0.106397	0.0703643	0.596536	0.35597	0.999716	0.0663207	0.106397	-0.681921	0.435741	0.999939	0.197778	0.0703643	1.49097	0.536319	0.999921	0.0771719	0.135621	0.0369084	0.095733	0.078229	0.0624996	0.369753	0.0258038
BT3L4	BTF3L4	Transcription factor BTF3 homolog 4	3	17.26	27	22.8	0.884194	0.554457	0.673288	0.568763	0.999716	1.29357	0.884194	0.548919	0.562024	0.999939	0.434902	0.554457	-0.350384	0.302077	0.999921	1.36886	0.399524	1.63726	0.949873	0.499118	0.609796	0.368098	0.501707
BTF3	BTF3	Transcription factor BTF3	1	22.211	67	11.2	0.928277	0.737737	0.331449	0.574341	0.999716	0.9902	0.928277	0.0931635	0.83328	0.999939	0.715944	0.737737	-0.0432591	0.955463	0.999921	1.15496	0.701595	1.11539	0.865009	0.912812	0.562662	1.01398	0.417905
BUB3	BUB3	Mitotic checkpoint protein BUB3	7	37.587	277	26.8	5.64698	4.17916	0.434267	0.625566	0.999716	4.95988	5.64698	-0.187174	0.773989	0.999939	4.64922	4.17916	0.153776	0.837333	0.999921	7.5766	3.71736	5.77329	4.14647	5.87707	2.48124	5.73635	3.56209
BUD31	BUD31	Protein BUD31 homolog	2	17.559	68	14.6	0.117345	0.176394	-0.588052	0.523108	0.999716	0.23539	0.117345	1.0043	0.346009	0.999939	0.246527	0.176394	0.482943	0.460999	0.999921	0.0446624	0.190027	0.29895	0.171829	0.201688	0.151101	0.319781	0.173274
BYST	BYSL	Bystin	2	49.798	57	3.9	0.103049	0.0819948	0.329732	0.272189	0.999716	0.10884	0.103049	0.0788701	0.668802	0.999939	0.0685279	0.0819948	-0.258842	0.652221	0.999921	0.0914689	0.11463	0.107441	0.110239	0.0740781	0.0899116	0.0441071	0.0929486
BZW1	BZW1	Basic leucine zipper and W2 domain-containing protein 1	4	48.184	178	12.9	1.66563	1.58187	0.0744437	0.840341	0.999716	1.79494	1.66563	0.107869	0.666991	0.999939	2.25084	1.58187	0.508839	0.318215	0.999921	1.83098	1.50028	1.99417	1.59572	1.90865	1.25508	2.63922	1.86246
BZW2	BZW2	Basic leucine zipper and W2 domain-containing protein 2	3	48.36	172	12.4	0.250252	0.281643	-0.170489	0.750469	0.999716	0.351178	0.250252	0.488824	0.492183	0.999939	0.295193	0.281643	0.0677907	0.861084	0.999921	0.303629	0.196874	0.459842	0.242515	0.349254	0.214032	0.304891	0.285496
C10	C12orf57	Protein C10	1	13.284	30	10.3	0.490775	0.374064	0.391778	0.312853	0.999716	0.563674	0.490775	0.1998	0.663478	0.999939	0.588409	0.374064	0.653535	0.390037	0.999921	0.440019	0.541531	0.428656	0.698692	0.445038	0.303089	0.772077	0.404741
C1GLT	C1GALT1	Glycoprotein-N-acetylgalactosamine 3-beta-galactosyltransferase 1	1	42.632	38	3	0.560485	0.41597	0.430198	0.0285479	0.999716	0.445587	0.560485	-0.330969	0.209996	0.999939	0.540909	0.41597	0.378908	0.453695	0.999921	0.585439	0.535531	0.503491	0.387683	0.415736	0.416204	0.676359	0.405459
C1QBP	C1QBP	Complement component 1 Q subcomponent-binding protein, mitochondrial	5	31.742	176	31.6	6.61812	7.3644	-0.154146	0.625958	0.999716	11.3006	6.61812	0.771907	0.469639	0.999939	7.0011	7.3644	-0.0729854	0.817793	0.999921	7.56785	5.66839	6.09392	16.5073	6.46445	8.26435	8.05554	5.94667
C1TC	MTHFD1	C-1-tetrahydrofolate synthase, cytoplasmic	18	102.152	567	27.7	4.68156	3.84679	0.283334	0.0559157	0.999716	4.17931	4.68156	-0.163723	0.679908	0.999939	4.40576	3.84679	0.195737	0.723158	0.999921	4.48315	4.87996	5.21154	3.14709	3.90272	3.79085	5.77654	3.03498
C1TM	MTHFD1L	Monofunctional C1-tetrahydrofolate synthase, mitochondrial	3	106.636	65	4.2	0.367408	0.367758	-0.00137466	0.996728	0.999716	0.280721	0.367408	-0.388245	0.410188	0.999939	0.376122	0.367758	0.0324411	0.921582	0.999921	0.312011	0.422805	0.217677	0.343765	0.316173	0.419343	0.430813	0.32143
C2D1A	CC2D1A	Coiled-coil and C2 domain-containing protein 1A	1	104.397	16	2.8	0.501334	0.384884	0.381349	0.591394	0.999716	0.466943	0.501334	-0.102524	0.90474	0.999939	0.306502	0.384884	-0.328525	0.676317	0.999921	0.65141	0.351258	0.672012	0.261874	0.491221	0.278547	0.428732	0.184272
C2D1B	CC2D1B	Coiled-coil and C2 domain-containing protein 1B	4	94.394	63	5.8	0.336352	0.267413	0.330901	0.662322	0.999716	0.367945	0.336352	0.129519	0.830956	0.999939	0.32244	0.267413	0.26996	0.404669	0.999921	0.466433	0.206271	0.361274	0.374617	0.306686	0.228141	0.357303	0.287577
C56D2	CYB561D2	Transmembrane reductase CYB561D2	1	24.243	32	5.4	0.195844	0.214125	-0.128751	0.881572	0.999716	0.185673	0.195844	-0.0769399	0.937955	0.999939	0.233802	0.214125	0.126834	0.852651	0.999921	0.255525	0.136162	0.284782	0.0865638	0.304599	0.123651	0.256982	0.210623
CA122	C1orf122	Uncharacterized protein C1orf122	1	11.521	27	23.6	0.504371	0.682579	-0.436511	0.626346	0.999716	0.0150069	0.504371	-5.07079	0.0795226	0.999939	0.29348	0.682579	-1.21773	0.323915	0.999921	0.357795	0.650946	0.0249315	0.00508226	0.958929	0.406228	0.177113	0.409848
CA167	C1orf167	Uncharacterized protein C1orf167	1	164.602	18	0.5	0.495886	0.227419	1.12466	0.509029	0.999716	0.708974	0.495886	0.515724	0.598265	0.999939	0.308033	0.227419	0.437735	0.508152	0.999921	0.824317	0.167454	0.809482	0.608465	0.152617	0.30222	0.240304	0.375762
CA2D1	CACNA2D1	Voltage-dependent calcium channel subunit alpha-2/delta-1	3	125.63	45	2.8	0.0635501	0.0964599	-0.602035	0.256747	0.999716	0.0643953	0.0635501	0.0190607	0.973739	0.999939	0.0797015	0.0964599	-0.275323	0.703804	0.999921	0.0844809	0.0426194	0.0733086	0.055482	0.0956531	0.0972668	0.041498	0.117905
CAB39	CAB39	Calcium-binding protein 39	2	40.015	58	4.7	0.0776311	0.081903	-0.0772823	0.867814	0.999716	0.0669337	0.0776311	-0.213902	0.625268	0.999939	0.107326	0.081903	0.390014	0.208172	0.999921	0.0962167	0.0590455	0.0691287	0.0647386	0.0689544	0.0948516	0.102367	0.112285
CAB45	SDF4	45 kDa calcium-binding protein	3	41.895	76	11.6	0.375562	0.239204	0.65081	0.308267	0.999716	0.511203	0.375562	0.444845	0.314011	0.999939	0.343677	0.239204	0.522812	0.515196	0.999921	0.474524	0.2766	0.487626	0.534781	0.220795	0.257613	0.475673	0.211681
CALD1	CALD1	Caldesmon	16	93.232	754	23.5	29.3166	21.5191	0.446096	0.60378	0.999716	18.7089	29.3166	-0.647994	0.436568	0.999939	16.9793	21.5191	-0.341847	0.617319	0.999921	39.4851	19.1481	22.9001	14.5177	29.255	13.7833	16.5095	17.449
CALM1	CALM1	Calmodulin-1	8	16.827	589	59.1	65.5299	62.705	0.0635721	0.911472	0.999716	44.989	65.5299	-0.542582	0.0642006	0.999939	73.1197	62.705	0.221679	0.776744	0.999921	71.0016	60.0582	44.9987	44.9792	84.5034	40.9067	96.7557	49.4837
CALR	CALR	Calreticulin	20	48.283	771	64.7	48.7604	49.8353	-0.0314587	0.931802	0.999716	48.3688	48.7604	-0.0116327	0.97662	0.999939	48.5324	49.8353	-0.0382204	0.832375	0.999921	59.7024	37.8184	52.891	43.8467	51.8134	47.8572	53.5769	43.4879
CALU	CALU	Calumenin	16	37.198	658	55.9	20.1677	12.958	0.638204	0.567671	0.999716	29.7883	20.1677	0.562696	0.456109	0.999939	18.4873	12.958	0.51269	0.499049	0.999921	30.391	9.94442	32.1643	27.4123	15.8814	10.0346	24.5767	12.3979
CALX	CANX	Calnexin	16	67.982	450	32.6	11.1812	12.3618	-0.144808	0.794471	0.999716	15.0038	11.1812	0.424252	0.447519	0.999939	16.9456	12.3618	0.455027	0.507956	0.999921	15.1555	7.20694	15.9176	14.09	12.4319	12.2917	22.68	11.2113
CAN1	CAPN1	Calpain-1 catalytic subunit	12	82.465	316	19.9	3.89474	3.86257	0.0119668	0.966013	0.999716	3.96617	3.89474	0.0262196	0.951479	0.999939	4.07832	3.86257	0.078415	0.563461	0.999921	4.49715	3.29234	4.81362	3.11873	3.57166	4.15348	3.95903	4.19762
CAN2	CAPN2	Calpain-2 catalytic subunit	16	80.8	448	32.3	12.0053	11.3303	0.0834927	0.925246	0.999716	9.90103	12.0053	-0.278023	0.624755	0.999939	11.2112	11.3303	-0.0152441	0.985531	0.999921	15.3693	8.6413	11.3819	8.42017	16.7366	5.92386	13.3645	9.0578
CAN5	CAPN5	Calpain-5	3	74.092	64	5.9	0.188891	0.140875	0.423133	0.5028	0.999716	0.151845	0.188891	-0.314952	0.463839	0.999939	0.180848	0.140875	0.360358	0.618065	0.999921	0.151274	0.226508	0.16875	0.13494	0.186649	0.0951013	0.231666	0.130029
CANB1	PPP3R1	Calcineurin subunit B type 1	1	19.402	36	5.9	1.87449	1.29467	0.533905	0.614551	0.999716	2.75671	1.87449	0.556451	0.518724	0.999939	1.46691	1.29467	0.180194	0.502775	0.999921	2.85581	0.893163	3.32938	2.18403	1.27745	1.3119	1.2551	1.67873
CAND1	CAND1	Cullin-associated NEDD8-dissociated protein 1	20	137.999	438	20.7	3.82665	3.34676	0.193316	0.256561	0.999716	2.58898	3.82665	-0.563695	0.205172	0.999939	3.53964	3.34676	0.0808367	0.797212	0.999921	4.13143	3.52186	3.18359	1.99438	3.36391	3.3296	4.19799	2.88129
CAP1	CAP1	Adenylyl cyclase-associated protein 1	16	52.325	589	37.7	39.4465	26.3426	0.5825	0.617081	0.999716	39.0318	39.4465	-0.0152487	0.987626	0.999939	28.1635	26.3426	0.0964316	0.852232	0.999921	61.2485	17.6445	48.3203	29.7433	31.2779	21.4073	35.2285	21.0986
CAP2	CAP2	Adenylyl cyclase-associated protein 2	6	53.076	223	26.4	3.16961	3.7833	-0.255341	0.376943	0.999716	2.54989	3.16961	-0.313871	0.175599	0.999939	4.48586	3.7833	0.24574	0.336224	0.999921	3.14204	3.19717	2.84948	2.25029	3.23923	4.32737	4.6175	4.35421
CAPG	CAPG	Macrophage-capping protein	10	38.76	376	31.6	26.5162	18.7644	0.49888	0.411735	0.999716	29.0991	26.5162	0.134098	0.838727	0.999939	16.1866	18.7644	-0.213198	0.388438	0.999921	19.0095	34.023	20.819	37.3792	19.417	18.1118	18.4527	13.9205
CAPR1	CAPRIN1	Caprin-1	5	78.489	219	7.3	7.16976	5.0167	0.515184	0.502643	0.999716	5.7341	7.16976	-0.322357	0.581197	0.999939	4.98905	5.0167	-0.00797353	0.989668	0.999921	9.12258	5.21693	6.74973	4.71847	6.81634	3.21707	5.574	4.40411
CAPZB	CAPZB	F-actin-capping protein subunit beta	11	31.616	325	44.4	13.7107	12.6378	0.117557	0.849489	0.999716	10.8298	13.7107	-0.340288	0.492815	0.999939	11.5866	12.6378	-0.125283	0.828235	0.999921	16.2912	11.1302	13.137	8.52269	16.9007	8.37485	11.6157	11.5576
CARF	CDKN2AIP	CDKN2A-interacting protein	2	61.544	42	5.9	0.423041	0.348352	0.28025	0.673821	0.999716	0.246956	0.423041	-0.776543	0.324986	0.999939	0.317782	0.348352	-0.132507	0.78453	0.999921	0.558343	0.287738	0.261596	0.232315	0.419905	0.276799	0.25087	0.384694
CARM1	CARM1	Histone-arginine methyltransferase CARM1	1	66.382	58	3.6	0.465451	0.40604	0.197007	0.665672	0.999716	0.451718	0.465451	-0.0432066	0.933107	0.999939	0.687364	0.40604	0.759452	0.310586	0.999921	0.571939	0.358963	0.353537	0.5499	0.457853	0.354227	0.889851	0.484877
CASP2	CASP2	Caspase-2	1	51.679	22	3.3	0.00226666	0.0040462	-0.835998	0.651889	0.999716	0.00233239	0.00226666	0.0412385	0.981865	0.999939	0.0126765	0.0040462	1.64751	0.453324	0.999921	0.00120589	0.00332744	0	0.00466478	0.00726451	0.000827886	0.0214522	0.00390075
CASP3	CASP3	Caspase-3	1	32.044	44	10.8	0.302786	0.251218	0.269355	0.676881	0.999716	0.588785	0.302786	0.959445	0.120847	0.999939	0.413209	0.251218	0.71793	0.172423	0.999921	0.387347	0.218224	0.658539	0.519031	0.185992	0.316445	0.455426	0.370992
CASP6	CASP6	Caspase-6	1	33.859	43	6.1	0.0226381	0.0253961	-0.165854	0.878199	0.999716	0.029165	0.0226381	0.365484	0.681116	0.999939	0.0370108	0.0253961	0.543339	0.304616	0.999921	0.00894304	0.0363332	0.0283827	0.0299472	0.0173334	0.0334588	0.0396622	0.0343594
CATA	CAT	Catalase	13	59.947	459	27.9	1.5631	1.43682	0.121537	0.508	0.999716	1.51718	1.5631	-0.0430184	0.833774	0.999939	1.4269	1.43682	-0.00999038	0.951903	0.999921	1.68283	1.44337	1.66808	1.36629	1.53993	1.3337	1.5297	1.3241
CATB	CTSB	Cathepsin B	13	38.766	667	37.5	29.5756	29.9637	-0.0188062	0.976966	0.999716	28.4119	29.5756	-0.0579129	0.648109	0.999939	26.2708	29.9637	-0.189758	0.782875	0.999921	31.7542	27.3971	28.1998	28.6241	41.6722	18.2552	25.4135	27.128
CATC	CTSC	Dipeptidyl peptidase 1	4	52.619	46	13.4	0.218791	0.234891	-0.102439	0.826008	0.999716	0.38897	0.218791	0.830106	0.00109408	0.494476	0.247832	0.234891	0.0773698	0.893492	0.999921	0.214471	0.223111	0.392586	0.385354	0.29918	0.170603	0.304085	0.191579
CATD	CTSD	Cathepsin D	13	45.037	363	43.4	18.5229	26.0689	-0.493019	0.171984	0.999716	22.7827	18.5229	0.298627	0.309956	0.999939	21.6617	26.0689	-0.267182	0.287366	0.999921	21.3774	15.6685	21.4287	24.1367	23.8536	28.2842	19.5395	23.784
CATIN	CACTIN	Cactin	1	88.762	23	2	0.163831	0.139145	0.235617	0.682436	0.999716	0.135219	0.163831	-0.276908	0.756941	0.999939	0.0856932	0.139145	-0.699337	0.00605708	0.999921	0.111877	0.215785	0.197024	0.0734136	0.134967	0.143323	0.0857835	0.0856029
CATL1	CTSL	Procathepsin L	3	37.996	133	18.9	4.29526	2.70668	0.666222	0.325688	0.999716	4.45396	4.29526	0.052343	0.936746	0.999939	2.73849	2.70668	0.0168558	0.960798	0.999921	5.43321	3.15731	5.81035	3.09757	2.23945	3.17392	3.07072	2.40626
CATS	CTSS	Cathepsin S	1	38.099	22	4.8	0.151297	0.27848	-0.880185	0.121021	0.999716	0.3636	0.151297	1.26497	0.0520087	0.999939	0.398215	0.27848	0.515977	0.377665	0.999921	0.11924	0.183354	0.402497	0.324704	0.2417	0.315259	0.498152	0.298279
CATZ	CTSZ	Cathepsin Z	3	34.53	82	14.9	2.67862	1.55785	0.781935	0.551682	0.999716	3.03758	2.67862	0.181433	0.849641	0.999939	1.5766	1.55785	0.0172604	0.902348	0.999921	4.25854	1.0987	3.57533	2.49983	1.53203	1.58367	1.70923	1.44397
CAV1	CAV1	Caveolin-1	3	20.63	164	30.9	12.511	10.7022	0.225299	0.599375	0.999716	12.628	12.511	0.0134281	0.976657	0.999939	13.1738	10.7022	0.299767	0.43917	0.999921	14.689	10.3331	9.83363	15.4224	8.74926	12.6551	14.8599	11.4877
CAV2	CAV2	Caveolin-2	1	18.564	30	9.9	0.85137	0.600454	0.503734	0.533661	0.999716	0.698417	0.85137	-0.285698	0.77934	0.999939	0.581275	0.600454	-0.0468322	0.90049	0.999921	1.1677	0.535043	0.339981	1.05685	0.48552	0.715388	0.653241	0.509309
CAVN1	CAVIN1	Caveolae-associated protein 1	13	43.45	647	33.3	16.9672	13.2662	0.354986	0.146795	0.999716	15.9638	16.9672	-0.0879399	0.597195	0.999939	18.1749	13.2662	0.454191	0.397659	0.999921	17.5703	16.364	14.4688	17.4589	11.7845	14.748	22.5296	13.8203
CAVN2	CAVIN2	Caveolae-associated protein 2	11	47.202	345	28.2	14.6581	16.2078	-0.144986	0.887068	0.999716	16.6064	14.6581	0.180041	0.854759	0.999939	27.1767	16.2078	0.745683	0.45483	0.999921	23.342	5.97431	20.1652	13.0477	20.3956	12.02	38.3443	16.0091
CAVN3	CAVIN3	Caveolae-associated protein 3	3	27.685	97	15.7	0.894998	0.349751	1.35556	0.219247	0.999716	0.713593	0.894998	-0.326784	0.750892	0.999939	0.324972	0.349751	-0.106015	0.686531	0.999921	0.59079	1.19921	0.318429	1.10876	0.401362	0.29814	0.312574	0.337369
CAVN4	CAVIN4	Caveolae-associated protein 4	1	41.988	41	3.6	0.117317	0.294183	-1.32631	0.461633	0.999716	0.104643	0.117317	-0.164939	0.929668	0.999939	0.252007	0.294183	-0.223252	0.837492	0.999921	0.211485	0.0231481	0.190017	0.0192678	0.465809	0.122557	0.309748	0.194267
CAZA1	CAPZA1	F-actin-capping protein subunit alpha-1	10	33.073	550	66.4	17.6458	13.1516	0.424081	0.311302	0.999716	18.4997	17.6458	0.0681793	0.90333	0.999939	17.2228	13.1516	0.389077	0.498827	0.999921	20.9665	14.3251	23.7555	13.2439	12.7443	13.5589	22.1766	12.2689
CAZA2	CAPZA2	F-actin-capping protein subunit alpha-2	7	33.157	377	43	4.07761	3.73331	0.12727	0.761105	0.999716	4.1328	4.07761	0.0193962	0.966377	0.999939	4.27588	3.73331	0.195768	0.384738	0.999921	4.97467	3.18055	4.8683	3.39731	3.31546	4.15115	4.53482	4.01694
CBL	CBL	E3 ubiquitin-protein ligase CBL	2	100.881	47	6.8	0.0776152	0.0664599	0.223855	0.825423	0.999716	0.0603628	0.0776152	-0.362678	0.443453	0.999939	0.113981	0.0664599	0.778243	0.665222	0.999921	0.0700844	0.0851459	0.0769439	0.0437818	0.110307	0.0226125	0.197785	0.0301777
CBPD	CPD	Carboxypeptidase D	3	153.919	67	2.1	0.135832	0.096374	0.495105	0.564005	0.999716	0.142702	0.135832	0.0711841	0.870314	0.999939	0.111266	0.096374	0.207302	0.807384	0.999921	0.172754	0.0989092	0.138662	0.146742	0.140572	0.0521764	0.141674	0.0808592
CBPQ	CPQ	Carboxypeptidase Q	1	52.083	48	1.9	0.111409	0.0797726	0.481904	0.0886476	0.999716	0.0957572	0.111409	-0.218415	0.708273	0.999939	0.14327	0.0797726	0.844777	0.0693439	0.999921	0.104643	0.118176	0.0601056	0.131409	0.0722687	0.0872764	0.159249	0.127292
CBR1	CBR1	Carbonyl reductase [NADPH] 1	6	30.641	323	41.2	3.12485	3.32477	-0.0894638	0.770525	0.999716	3.09718	3.12485	-0.0128353	0.977583	0.999939	4.40556	3.32477	0.406073	0.157962	0.999921	2.53379	3.71591	2.45495	3.7394	3.22411	3.42542	4.88468	3.92644
CBR3	CBR3	Carbonyl reductase [NADPH] 3	2	31.23	274	21.3	0.513378	0.552976	-0.107194	0.5587	0.999716	0.552977	0.513378	0.107198	0.826652	0.999939	0.75626	0.552976	0.451666	0.115965	0.999921	0.460782	0.565975	0.402839	0.703115	0.574778	0.531174	0.829069	0.683452
CBX1	CBX1	Chromobox protein homolog 1	1	21.519	122	18.4	1.01629	1.0015	0.0211441	0.964093	0.999716	1.95149	1.01629	0.941269	0.19233	0.999939	1.36239	1.0015	0.443975	0.593386	0.999921	0.938695	1.09388	1.475	2.42799	0.721045	1.28196	1.86248	0.8623
CBX3	CBX3	Chromobox protein homolog 3	3	20.969	142	36.6	6.44739	5.18406	0.314634	0.740989	0.999716	6.82258	6.44739	0.0816022	0.900728	0.999939	5.05588	5.18406	-0.0361196	0.965531	0.999921	8.69777	4.19702	8.23943	5.40573	7.64027	2.72784	5.9901	4.12166
CBX5	CBX5	Chromobox protein homolog 5	2	22.382	39	24.1	1.59865	1.09685	0.543487	0.649414	0.999716	1.97291	1.59865	0.303472	0.787724	0.999939	1.16253	1.09685	0.0838994	0.899609	0.999921	2.52208	0.67522	2.76757	1.17825	1.31065	0.88305	1.57012	0.75493
CC115	CCDC115	Coiled-coil domain-containing protein 115	2	19.805	39	15	0.0746225	0.094241	-0.336744	0.518987	0.999716	0.0741557	0.0746225	-0.00905337	0.990354	0.999939	0.0564056	0.094241	-0.740515	0.18819	0.999921	0.0529146	0.0963304	0.047706	0.100605	0.0812771	0.107205	0.0421843	0.070627
CC124	CCDC124	Coiled-coil domain-containing protein 124	4	25.82	195	15.7	1.70463	1.47885	0.204979	0.616319	0.999716	1.75174	1.70463	0.0393367	0.943694	0.999939	1.29459	1.47885	-0.191984	0.740063	0.999921	1.68553	1.72372	2.34222	1.16127	1.86262	1.09508	1.58953	0.999641
CC50A	TMEM30A	Cell cycle control protein 50A	3	41.057	52	10.2	0.110344	0.151878	-0.460909	0.436991	0.999716	0.110088	0.110344	-0.0033463	0.993749	0.999939	0.18002	0.151878	0.245242	0.655984	0.999921	0.119277	0.10141	0.137589	0.0825874	0.194054	0.109702	0.214242	0.145798
CCAR1	CCAR1	Cell division cycle and apoptosis regulator protein 1	2	133.423	45	3	0.210136	0.190411	0.142207	0.3034	0.999716	0.33871	0.210136	0.68873	0.441717	0.999939	0.276404	0.190411	0.537665	0.0179357	0.999921	0.222829	0.197442	0.47322	0.2042	0.197137	0.183684	0.285946	0.266862
CCAR2	CCAR2	Cell cycle and apoptosis regulator protein 2	12	103.465	269	20.6	1.79016	1.29692	0.465001	0.243904	0.999716	1.32926	1.79016	-0.429474	0.165693	0.999939	1.31093	1.29692	0.0154957	0.965505	0.999921	1.99845	1.58188	1.38399	1.27452	1.07839	1.51545	1.49685	1.125
CCD12	CCDC12	Coiled-coil domain-containing protein 12	1	19.226	62	10.2	0.0550873	0.0755254	-0.455241	0.771949	0.999716	0.211863	0.0550873	1.94334	0.0807017	0.999939	0.141546	0.0755254	0.906235	0.534763	0.999921	0.0118997	0.0982749	0.192186	0.231541	0.119592	0.0314586	0.218666	0.0644252
CCD22	CCDC22	Coiled-coil domain-containing protein 22	6	71.054	144	15.3	0.50925	0.565558	-0.151302	0.624947	0.999716	0.493043	0.50925	-0.0466608	0.922482	0.999939	0.597744	0.565558	0.0798528	0.908991	0.999921	0.499305	0.519195	0.6401	0.345986	0.663466	0.467651	0.826726	0.368762
CCD25	CCDC25	Coiled-coil domain-containing protein 25	2	24.634	78	10.6	0.215098	0.200763	0.0995058	0.848932	0.999716	0.195595	0.215098	-0.137129	0.644852	0.999939	0.164499	0.200763	-0.287409	0.586517	0.999921	0.25121	0.178987	0.199294	0.191895	0.256403	0.145123	0.174117	0.154882
CCD47	CCDC47	PAT complex subunit CCDC47	3	56.123	51	5	0.313224	0.225334	0.475132	0.299159	0.999716	0.306315	0.313224	-0.0321816	0.940473	0.999939	0.32648	0.225334	0.534933	0.274883	0.999921	0.368851	0.257598	0.366469	0.24616	0.255447	0.195221	0.387362	0.265598
CCD50	CCDC50	Coiled-coil domain-containing protein 50	2	35.914	40	8.5	0.224739	0.255626	-0.185782	0.83099	0.999716	0.229028	0.224739	0.0272724	0.96399	0.999939	0.19653	0.255626	-0.379285	0.63805	0.999921	0.308465	0.141013	0.220463	0.237592	0.351604	0.159647	0.24522	0.14784
CCD86	CCDC86	Coiled-coil domain-containing protein 86	1	40.325	20	2.2	0.0620002	0.0892347	-0.525332	0.153282	0.999716	0.0963406	0.0620002	0.635871	0.42327	0.999939	0.139116	0.0892347	0.640609	0.239155	0.999921	0.0683413	0.0556592	0.0625344	0.130147	0.099541	0.0789285	0.167379	0.110853
CCD93	CCDC93	Coiled-coil domain-containing protein 93	2	73.437	96	4	0.294095	0.220411	0.416083	0.751858	0.999716	0.349014	0.294095	0.247006	0.822583	0.999939	0.283006	0.220411	0.360638	0.63684	0.999921	0.490816	0.0973726	0.436783	0.261245	0.272111	0.168711	0.384113	0.181899
CCD9B	CCDC9B	Coiled-coil domain-containing protein 9B	3	57.803	47	9.7	1.73955	1.64069	0.0844088	0.857365	0.999716	1.68989	1.73955	-0.0417831	0.928357	0.999939	1.84331	1.64069	0.167998	0.594593	0.999921	2.22446	1.25464	1.75188	1.62789	1.65315	1.62823	1.52049	2.16614
CCDC6	CCDC6	Coiled-coil domain-containing protein 6	2	53.429	78	6.5	0.446713	0.349157	0.355473	0.46317	0.999716	0.355101	0.446713	-0.331118	0.325535	0.999939	0.33972	0.349157	-0.0395304	0.961354	0.999921	0.385149	0.508277	0.39029	0.319912	0.438395	0.259919	0.487394	0.192046
CCDC9	CCDC9	Coiled-coil domain-containing protein 9	1	59.781	77	3	0.0659635	0.0823076	-0.319358	0.0283611	0.999716	0.107989	0.0659635	0.71115	0.326343	0.999939	0.163045	0.0823076	0.986176	0.367677	0.999921	0.064743	0.067184	0.075411	0.140568	0.0797735	0.0848416	0.232945	0.0931459
CCG6	CACNG6	Voltage-dependent calcium channel gamma-6 subunit	1	28.681	33	2.7	2.33797	1.8264	0.35625	0.649763	0.999716	2.52297	2.33797	0.109869	0.86674	0.999939	2.04456	1.8264	0.162786	0.427128	0.999921	3.29679	1.37915	2.68798	2.35797	1.95498	1.69783	1.86517	2.22396
CCHL	HCCS	Holocytochrome c-type synthase	1	30.981	44	5.6	0.186155	0.230662	-0.309277	0.812583	0.999716	0.378167	0.186155	1.02252	0.361114	0.999939	0.315024	0.230662	0.449679	0.118611	0.999921	0.348398	0.0239126	0.398311	0.358023	0.260406	0.200918	0.326749	0.303299
CCM2	CCM2	Cerebral cavernous malformations 2 protein	1	49.263	20	2.9	0.174491	0.114405	0.608999	0.373025	0.999716	0.182934	0.174491	0.0681718	0.894528	0.999939	0.185719	0.114405	0.698972	0.311705	0.999921	0.22718	0.121802	0.202741	0.163127	0.111112	0.117698	0.238765	0.132674
CCN2	CCN2	CCN family member 2	1	40.289	27	3.7	0.120292	0.1792	-0.575035	0.496343	0.999716	0.116347	0.120292	-0.0481057	0.956011	0.999939	0.207196	0.1792	0.209425	0.711284	0.999921	0.15236	0.088224	0.170984	0.0617104	0.115352	0.243049	0.222456	0.191937
CCND1	CCND1	G1/S-specific cyclin-D1	1	34.448	32	3.7	0.678372	0.619627	0.130675	0.408	0.999716	0.617159	0.678372	-0.136435	0.379397	0.999939	0.969983	0.619627	0.646559	0.0733284	0.999921	0.729408	0.627336	0.636811	0.597506	0.643983	0.595272	1.06747	0.872493
CCS	CCS	Copper chaperone for superoxide dismutase	3	29.536	40	10.6	0.316558	0.294834	0.102568	0.709142	0.999716	0.425453	0.316558	0.426531	0.144391	0.999939	0.401782	0.294834	0.44651	0.402585	0.999921	0.35828	0.274837	0.446174	0.404733	0.323341	0.266327	0.499209	0.304354
CD109	CD109	CD109 antigen	3	162.5	74	2.9	0.257078	0.205787	0.321054	0.596005	0.999716	0.141574	0.257078	-0.860647	0.287817	0.999939	0.19929	0.205787	-0.046284	0.824492	0.999921	0.178117	0.336038	0.125881	0.157267	0.228352	0.183222	0.211736	0.186843
CD11A	CDK11A	Cyclin-dependent kinase 11A	2	91.534	93	2.6	0.29484	0.254062	0.21475	0.664846	0.999716	0.281816	0.29484	-0.0651806	0.817453	0.999939	0.245504	0.254062	-0.0494365	0.951416	0.999921	0.293021	0.296659	0.331386	0.232246	0.335099	0.173026	0.339908	0.1511
CD123	CDC123	Cell division cycle protein 123 homolog	1	39.566	28	3.3	0.288427	0.258092	0.160322	0.589612	0.999716	0.285279	0.288427	-0.0158311	0.954524	0.999939	0.355062	0.258092	0.460186	0.455583	0.999921	0.256098	0.320756	0.321957	0.248601	0.293116	0.223068	0.454734	0.255389
CD151	CD151	CD151 antigen	1	29.132	49	4	1.50687	1.46444	0.0412004	0.949861	0.999716	1.65243	1.50687	0.13304	0.830203	0.999939	1.7406	1.46444	0.249234	0.463116	0.999921	2.09479	0.918948	1.75843	1.54643	1.57133	1.35755	1.45297	2.02823
CD166	ALCAM	CD166 antigen	2	65.745	51	3.8	0.886629	0.628568	0.496261	0.144008	0.999716	0.818291	0.886629	-0.115717	0.814879	0.999939	0.895575	0.628568	0.510745	0.476706	0.999921	0.892225	0.881033	1.07475	0.561833	0.738636	0.518501	1.18265	0.6085
CD276	CD276	CD276 antigen	2	57.941	88	6	0.767251	0.591071	0.376367	0.651702	0.999716	0.521053	0.767251	-0.55827	0.570485	0.999939	0.534086	0.591071	-0.146262	0.772674	0.999921	1.05617	0.478334	0.745774	0.296332	0.761189	0.420954	0.50482	0.563351
CD2AP	CD2AP	CD2-associated protein	2	71.635	42	5	0.288874	0.312186	-0.111967	0.762727	0.999716	0.405491	0.288874	0.48923	0.310989	0.999939	0.345238	0.312186	0.145188	0.549297	0.999921	0.355643	0.222104	0.460856	0.350126	0.322017	0.302355	0.390473	0.300004
CD2B2	CD2BP2	CD2 antigen cytoplasmic tail-binding protein 2	2	37.737	56	7.9	1.07748	0.981346	0.134832	0.889061	0.999716	1.07417	1.07748	-0.00444606	0.993102	0.999939	0.722458	0.981346	-0.441848	0.703353	0.999921	1.29248	0.86249	1.33738	0.810955	1.55111	0.411577	0.873007	0.571909
CD33	CD33	Myeloid cell surface antigen CD33	1	40.313	41	1.9	0.21309	0.141944	0.586141	0.511125	0.999716	0.238231	0.21309	0.160897	0.803538	0.999939	0.139623	0.141944	-0.0237894	0.960371	0.999921	0.301313	0.124867	0.24764	0.228822	0.158537	0.125351	0.101706	0.177539
CD44	CD44	CD44 antigen	9	82.001	418	10.6	17.3179	17.2706	0.00394963	0.994801	0.999716	15.4683	17.3179	-0.162952	0.580076	0.999939	17.4949	17.2706	0.0186151	0.979265	0.999921	17.5119	17.1239	18.2883	12.6483	23.7075	10.8336	21.6232	13.3665
CD47	CD47	Leukocyte surface antigen CD47	1	35.59	19	2.8	0.699109	0.478613	0.546658	0.316444	0.999716	0.700761	0.699109	0.00340499	0.992211	0.999939	0.811986	0.478613	0.762595	0.310115	0.999921	0.847817	0.550401	0.72016	0.681362	0.553467	0.403759	1.04775	0.576224
CD59	CD59	CD59 glycoprotein	4	14.795	92	25	18.9065	11.5148	0.71539	0.535497	0.999716	13.3433	18.9065	-0.502772	0.62748	0.999939	10.861	11.5148	-0.0843439	0.919327	0.999921	27.5717	10.2414	17.9209	8.76569	16.4352	6.59448	13.7636	7.95836
CD63	CD63	CD63 antigen	3	26.474	75	5	17.9237	9.91999	0.853458	0.491476	0.999716	17.8332	17.9237	-0.00730149	0.995039	0.999939	12.077	9.91999	0.283853	0.559799	0.999921	27.3099	8.5375	26.6794	8.98699	11.8511	7.98885	14.5162	9.6378
CD68	CD68	Macrosialin	1	37.727	29	6.2	1.15577	0.473867	1.2863	0.506416	0.999716	1.39284	1.15577	0.269172	0.840673	0.999939	1.37529	0.473867	1.53718	0.436856	0.999921	2.00529	0.306254	1.9905	0.795184	0.485945	0.461789	2.31054	0.440042
CD81	CD81	CD81 antigen	2	26.476	113	16.5	4.47875	3.67588	0.285008	0.686802	0.999716	4.21326	4.47875	-0.0881604	0.829206	0.999939	3.22006	3.67588	-0.191001	0.779331	0.999921	5.52854	3.42897	4.4795	3.94702	2.31156	5.04019	2.80999	3.63013
CD82	CD82	CD82 antigen	4	30.233	117	16.5	2.03382	1.87983	0.113588	0.914727	0.999716	2.97914	2.03382	0.550704	0.738396	0.999939	2.54931	1.87983	0.439508	0.46187	0.999921	3.29132	0.77632	5.10064	0.857637	2.07302	1.68663	3.26518	1.83345
CD9	CD9	CD9 antigen	2	25.969	87	15.4	1.05648	1.44137	-0.448173	0.417378	0.999716	0.661127	1.05648	-0.676272	0.314873	0.999939	1.24823	1.44137	-0.207557	0.50403	0.999921	1.35161	0.761359	0.625846	0.696407	1.6802	1.20255	1.25983	1.23664
CD99	CD99	CD99 antigen	3	18.893	167	9.7	1.04716	0.42106	1.31438	0.419439	0.999716	1.87203	1.04716	0.838119	0.349336	0.999939	0.331753	0.42106	-0.343914	0.67634	0.999921	1.64028	0.454042	2.20606	1.53799	0.604707	0.237413	0.350556	0.312951
CDC16	CDC16	Cell division cycle protein 16 homolog	1	72.408	47	1.6	0.058517	0.0421541	0.473184	0.618475	0.999716	0.0972191	0.058517	0.732383	0.431957	0.999939	0.116924	0.0421541	1.47182	0.33446	0.999921	0.0536095	0.0634246	0.136564	0.0578745	0.0697539	0.0145543	0.169399	0.0644487
CDC23	CDC23	Cell division cycle protein 23 homolog	2	69.588	35	3.2	0.242393	0.208319	0.218557	0.780083	0.999716	0.325185	0.242393	0.423909	0.51477	0.999939	0.312441	0.208319	0.584791	0.517498	0.999921	0.33306	0.151727	0.379114	0.271255	0.151727	0.26491	0.433522	0.19136
CDC37	CDC37	Hsp90 co-chaperone Cdc37	6	44.953	124	22.8	8.34061	5.40183	0.626704	0.0698591	0.999716	8.24102	8.34061	-0.0173307	0.793352	0.999939	6.44408	5.40183	0.254525	0.353667	0.999921	8.65103	8.03019	8.1193	8.36274	4.64246	6.1612	6.86879	6.01937
CDC42	CDC42	Cell division control protein 42 homolog	3	21.587	130	23.6	10.5836	5.57107	0.925797	0.510788	0.999716	8.71518	10.5836	-0.280222	0.811917	0.999939	6.45548	5.57107	0.21257	0.527652	0.999921	16.8309	4.33617	11.6417	5.78868	6.51889	4.62325	7.13624	5.77473
CDC5L	CDC5L	Cell division cycle 5-like protein	6	92.422	187	12.3	0.791372	0.572568	0.466909	0.390482	0.999716	0.797161	0.791372	0.0105157	0.979534	0.999939	0.714018	0.572568	0.318514	0.563739	0.999921	0.782264	0.800479	0.59739	0.996932	0.37154	0.773596	0.667679	0.760357
CDC73	CDC73	Parafibromin	2	60.653	54	3.8	0.145653	0.139873	0.0584101	0.729862	0.999716	0.111257	0.145653	-0.388641	0.292586	0.999939	0.133073	0.139873	-0.0719037	0.865708	0.999921	0.139114	0.152191	0.0878524	0.134661	0.152888	0.126858	0.166083	0.100063
CDCP1	CDCP1	CUB domain-containing protein 1	5	94.298	76	5.9	0.390968	0.361205	0.114234	0.784453	0.999716	0.312058	0.390968	-0.325236	0.497307	0.999939	0.445769	0.361205	0.303481	0.780148	0.999921	0.483955	0.297981	0.335734	0.288382	0.382276	0.340134	0.710261	0.181277
CDIPT	CDIPT	CDP-diacylglycerol--inositol 3-phosphatidyltransferase	1	23.865	36	5.2	0.196018	0.181867	0.108104	0.779212	0.999716	0.246941	0.196018	0.333183	0.628801	0.999939	0.271881	0.181867	0.580096	0.156207	0.999921	0.151848	0.240188	0.325443	0.16844	0.180166	0.183567	0.312328	0.231434
CDK1	CDK1	Cyclin-dependent kinase 1	7	34.131	166	36.4	1.33418	1.16975	0.189747	0.371642	0.999716	1.37372	1.33418	0.0421397	0.891731	0.999939	1.5723	1.16975	0.426667	0.378882	0.999921	1.40171	1.26664	1.62143	1.12602	1.29687	1.04264	1.9082	1.23639
CDK17	CDK17	Cyclin-dependent kinase 17	1	59.83	58	3.8	0.199215	0.167113	0.253499	0.773976	0.999716	0.0744074	0.199215	-1.42081	0.218714	0.999939	0.115442	0.167113	-0.533654	0.567263	0.999921	0.268963	0.129466	0.0847055	0.0641092	0.235711	0.0985148	0.148428	0.0824559
CDK2	CDK2	Cyclin-dependent kinase 2	1	34.079	83	11.1	0.3265	0.234202	0.479329	0.127436	0.999716	0.303677	0.3265	-0.104549	0.446914	0.999939	0.25626	0.234202	0.129854	0.74914	0.999921	0.350782	0.302219	0.304862	0.302492	0.2069	0.261505	0.202622	0.309898
CDK4	CDK4	Cyclin-dependent kinase 4	7	33.936	351	31	24.9881	21.377	0.225187	0.449069	0.999716	16.0526	24.9881	-0.638437	0.223019	0.999939	18.3567	21.377	-0.21975	0.343508	0.999921	28.3674	21.6089	19.898	12.2071	23.259	19.4949	19.9314	16.782
CDK5	CDK5	Cyclin-dependent-like kinase 5	1	33.739	47	5.1	0.0823819	0.0557327	0.563804	0.0496997	0.999716	0.076289	0.0823819	-0.110853	0.547815	0.999939	0.0528255	0.0557327	-0.0772911	0.909921	0.999921	0.0856045	0.0791594	0.0684255	0.0841524	0.050467	0.0609985	0.0307151	0.0749358
CDN2A	CDKN2A	Cyclin-dependent kinase inhibitor 2A	4	16.579	329	64.1	15.3853	16.7451	-0.122187	0.340186	0.999716	14.2473	15.3853	-0.110856	0.587839	0.999939	19.298	16.7451	0.204714	0.0830894	0.999921	16.1637	14.6068	12.6481	15.8466	15.9749	17.5152	19.1423	19.4536
CDN2B	CDKN2B	Cyclin-dependent kinase 4 inhibitor B	1	14.77	176	36.2	0.0556227	0.052957	0.0708521	0.913345	0.999716	0.0769465	0.0556227	0.468183	0.411546	0.999939	0.0479127	0.052957	-0.144414	0.858291	0.999921	0.0762075	0.0350379	0.0746065	0.0792865	0.0461844	0.0597296	0.0239345	0.0718909
CDV3	CDV3	Protein CDV3 homolog	8	27.318	367	50	15.0777	14.5059	0.0557774	0.92824	0.999716	12.9376	15.0777	-0.220845	0.721978	0.999939	14.1263	14.5059	-0.0382597	0.930892	0.999921	19.6213	10.5342	15.5247	10.3506	17.8135	11.1983	16.1453	12.1073
CE022	C5orf22	UPF0489 protein C5orf22	1	50.506	20	2.7	0.0966264	0.0833217	0.213724	0.536678	0.999716	0.106091	0.0966264	0.134814	0.742613	0.999939	0.109958	0.0833217	0.400192	0.5472	0.999921	0.0795638	0.113689	0.124535	0.0876473	0.077607	0.0890364	0.146603	0.0733132
CE170	CEP170	Centrosomal protein of 170 kDa	8	175.586	226	11.2	1.22738	0.987957	0.313058	0.599333	0.999716	1.06599	1.22738	-0.203386	0.696661	0.999939	1.06557	0.987957	0.109103	0.797723	0.999921	1.58075	0.874004	1.00568	1.1263	1.14608	0.829838	1.2791	0.852038
CEBPZ	CEBPZ	CCAAT/enhancer-binding protein zeta	2	121.526	45	2.2	0.0759204	0.0739839	0.0372766	0.923847	0.999716	0.0778152	0.0759204	0.0355639	0.932995	0.999939	0.105955	0.0739839	0.518163	0.0958084	0.999921	0.0580765	0.0937643	0.0867388	0.0688916	0.0722395	0.0757283	0.11649	0.095419
CEGT	UGCG	Ceramide glucosyltransferase	2	45.451	23	6.1	0.0220826	0.0246122	-0.156464	0.884459	0.999716	0.012167	0.0220826	-0.859936	0.595606	0.999939	0.0492332	0.0246122	1.00026	0.353522	0.999921	0.00757105	0.0365941	0.00577469	0.0185593	0.0296995	0.0195249	0.0691392	0.0293271
CELF1	CELF1	CUGBP Elav-like family member 1	1	52.429	26	2.9	0.318131	0.320232	-0.00949743	0.991833	0.999716	0.0653695	0.318131	-2.28293	0.027404	0.999939	0.197241	0.320232	-0.699158	0.560499	0.999921	0.357345	0.278916	0.0484072	0.0823317	0.497872	0.142592	0.203273	0.191209
CELF2	CELF2	CUGBP Elav-like family member 2	4	54.706	113	13	1.04842	1.20443	-0.20013	0.480193	0.999716	0.906522	1.04842	-0.209808	0.38903	0.999939	0.902526	1.20443	-0.416313	0.417296	0.999921	0.935837	1.16101	0.971543	0.841502	1.06233	1.34653	0.640889	1.16416
CENPB	CENPB	Major centromere autoantigen B	1	65.531	46	2	0.159161	0.127051	0.325076	0.434063	0.999716	0.22377	0.159161	0.491533	0.33984	0.999939	0.13458	0.127051	0.083052	0.698862	0.999921	0.189481	0.128841	0.265992	0.181548	0.113832	0.14027	0.14504	0.124119
CENPF	CENPF	Centromere protein F	1	360.442	26	0.5	0.121012	0.148825	-0.298472	0.724437	0.999716	0.0682924	0.121012	-0.825349	0.533126	0.999939	0.13492	0.148825	-0.141508	0.761877	0.999921	0.0525388	0.189484	0.0855327	0.051052	0.153118	0.144532	0.174792	0.095049
CEP55	CEP55	Centrosomal protein of 55 kDa	4	54.487	86	10.6	0.43862	0.371958	0.237833	0.773728	0.999716	0.461586	0.43862	0.0736259	0.922778	0.999939	0.475743	0.371958	0.355043	0.652948	0.999921	0.629144	0.248097	0.549101	0.374071	0.441793	0.302123	0.661356	0.29013
CEP97	CEP97	Centrosomal protein of 97 kDa	2	97.776	48	2.5	0.110044	0.126188	-0.197491	0.576082	0.999716	0.148127	0.110044	0.428747	0.136662	0.999939	0.194834	0.126188	0.62667	0.515993	0.999921	0.0966684	0.12342	0.156423	0.13983	0.146582	0.105794	0.28019	0.109478
CERS2	CERS2	Ceramide synthase 2	2	44.961	79	6.6	0.867355	1.10983	-0.355641	0.224186	0.999716	1.14384	0.867355	0.399198	0.162017	0.999939	1.96576	1.10983	0.824752	0.311216	0.999921	0.987539	0.74717	1.18586	1.10183	1.18054	1.03912	2.59885	1.33267
CERT	CERT1	Ceramide transfer protein	3	71.475	54	6.4	0.0745334	0.0615099	0.277068	0.454121	0.999716	0.108082	0.0745334	0.536163	0.127446	0.999939	0.0631923	0.0615099	0.0389297	0.942805	0.999921	0.0762999	0.0727668	0.0949182	0.121245	0.0474859	0.0755338	0.0478778	0.0785067
CF120	C6orf120	UPF0669 protein C6orf120	1	20.873	22	14.1	0.46592	0.540179	-0.213354	0.786467	0.999716	0.662713	0.46592	0.508301	0.517064	0.999939	0.804155	0.540179	0.574037	0.698747	0.999921	0.439203	0.492638	0.913607	0.41182	0.778921	0.301436	1.3446	0.263713
CFA20	CFAP20	Cilia- and flagella-associated protein 20	1	22.931	41	5.7	0.17078	0.144068	0.245387	0.818332	0.999716	0.188168	0.17078	0.139882	0.873616	0.999939	0.235102	0.144068	0.706534	0.444132	0.999921	0.267274	0.0742853	0.186823	0.189513	0.177859	0.110277	0.325238	0.144965
CG050	C7orf50	Uncharacterized protein C7orf50	1	22.127	56	10.8	0.643647	0.480857	0.420661	0.494714	0.999716	0.643834	0.643647	0.000419028	0.999219	0.999939	0.893995	0.480857	0.894657	0.44824	0.999921	0.81203	0.475263	0.66189	0.625778	0.582319	0.379396	1.32375	0.464242
CH10	HSPE1	10 kDa heat shock protein, mitochondrial	6	10.925	275	62.7	24.1612	17.4179	0.472122	0.428491	0.999716	20.4588	24.1612	-0.239976	0.625169	0.999939	16.4106	17.4179	-0.0859434	0.711074	0.999921	30.6138	17.7087	21.0024	19.9151	19.7067	15.1291	16.9864	15.8348
CH60	HSPD1	60 kDa heat shock protein, mitochondrial	30	61.187	1140	57.1	28.0136	23.7257	0.239679	0.771046	0.999716	30.3704	28.0136	0.116538	0.861555	0.999939	23.8183	23.7257	0.00561996	0.993485	0.999921	39.7117	16.3155	32.6666	28.0742	29.142	18.3093	32.2835	15.353
CHAP1	CHAMP1	Chromosome alignment-maintaining phosphoprotein 1	2	90.012	25	3.1	0.0730175	0.05048	0.53253	0.283737	0.999716	0.0764978	0.0730175	0.0671776	0.95059	0.999939	0.068882	0.05048	0.448416	0.651263	0.999921	0.0850484	0.0609865	0.0282274	0.124768	0.0406656	0.0602944	0.0353175	0.102447
CHCH1	CHCHD1	Coiled-coil-helix-coiled-coil-helix domain-containing protein 1	1	13.694	43	9.3	0.203722	0.250934	-0.300707	0.271973	0.999716	0.213946	0.203722	0.0706441	0.829826	0.999939	0.340664	0.250934	0.441043	0.0687658	0.999921	0.22993	0.177514	0.181302	0.246589	0.233574	0.268293	0.358416	0.322911
CHCH2	CHCHD2	Coiled-coil-helix-coiled-coil-helix domain-containing protein 2	1	15.731	49	8.6	1.11563	1.59322	-0.514083	0.686689	0.999716	1.69184	1.11563	0.600733	0.480795	0.999939	1.58124	1.59322	-0.0108874	0.991082	0.999921	1.65236	0.578907	2.094	1.28968	2.4648	0.721632	1.95844	1.20404
CHCH5	CHCHD5	Coiled-coil-helix-coiled-coil-helix domain-containing protein 5	1	12.843	36	12.7	0.043295	0.0778483	-0.846465	0.51537	0.999716	0.10915	0.043295	1.33404	0.61871	0.999939	0.067882	0.0778483	-0.197636	0.857934	0.999921	0	0.08659	0.00487793	0.213423	0.0694637	0.0862329	0.0195009	0.116263
CHD4	CHD4	Chromodomain-helicase-DNA-binding protein 4	2	219.407	90	2.7	0.163795	0.2563	-0.645945	0.234317	0.999716	0.180281	0.163795	0.138359	0.815614	0.999939	0.307211	0.2563	0.261394	0.62664	0.999921	0.133361	0.194229	0.234458	0.126104	0.302052	0.210549	0.384072	0.23035
CHERP	CHERP	Calcium homeostasis endoplasmic reticulum protein	2	104.15	45	3.2	0.258608	0.354502	-0.455023	0.703536	0.999716	0.379107	0.258608	0.551837	0.274439	0.999939	0.362987	0.354502	0.0341239	0.981856	0.999921	0.177817	0.3394	0.380995	0.37722	0.557448	0.151555	0.623996	0.101978
CHIP	STUB1	E3 ubiquitin-protein ligase CHIP	9	35.29	175	35.3	1.89514	1.36727	0.471009	0.37973	0.999716	2.08523	1.89514	0.1379	0.723423	0.999939	1.92611	1.36727	0.494395	0.447674	0.999921	2.35857	1.4317	2.14303	2.02742	1.4569	1.27763	2.51575	1.33646
CHM1A	CHMP1A	Charged multivesicular body protein 1a	1	21.746	28	4.1	1.26399	1.19799	0.0773684	0.897608	0.999716	1.81358	1.26399	0.520856	0.18255	0.999939	0.917634	1.19799	-0.384629	0.539217	0.999921	1.5376	0.990387	1.80241	1.82476	1.55952	0.836469	1.04051	0.794753
CHM1B	CHMP1B	Charged multivesicular body protein 1b	1	22.152	34	4	1.72588	1.26059	0.453234	0.646293	0.999716	1.90988	1.72588	0.14615	0.859992	0.999939	1.07275	1.26059	-0.232782	0.662312	0.999921	2.51671	0.935061	2.38026	1.43951	1.62334	0.897841	0.998752	1.14675
CHM4A	CHMP4A	Charged multivesicular body protein 4a	1	25.083	32	7.2	0.537484	0.676776	-0.332457	0.253526	0.999716	0.900804	0.537484	0.744993	0.104784	0.999939	0.623531	0.676776	-0.118218	0.602699	0.999921	0.51387	0.561097	0.775117	1.02649	0.76134	0.592212	0.603239	0.643822
CHM4B	CHMP4B	Charged multivesicular body protein 4b	3	24.935	81	16.5	2.63409	2.25046	0.227086	0.712331	0.999716	2.42468	2.63409	-0.119511	0.82716	0.999939	1.74476	2.25046	-0.36719	0.458979	0.999921	3.37154	1.89664	2.83482	2.01454	2.77182	1.7291	1.55199	1.93753
CHMP3	CHMP3	Charged multivesicular body protein 3	1	25.114	29	4.1	0.254132	0.354286	-0.479337	0.3611	0.999716	0.441292	0.254132	0.796155	0.291642	0.999939	0.77978	0.354286	1.13815	0.00529697	0.999921	0.337904	0.17036	0.339443	0.54314	0.338357	0.370215	0.806481	0.753079
CHMP5	CHMP5	Charged multivesicular body protein 5	2	24.612	69	16.9	2.94845	2.7946	0.0773135	0.794978	0.999716	4.01805	2.94845	0.44654	0.217178	0.999939	3.82459	2.7946	0.452664	0.143305	0.999921	3.42882	2.46807	3.65658	4.37952	2.59725	2.99196	4.2162	3.43299
CHMP7	CHMP7	Charged multivesicular body protein 7	1	51.164	37	2.9	0.102038	0.157816	-0.629129	0.395199	0.999716	0.143103	0.102038	0.487948	0.351476	0.999939	0.201985	0.157816	0.356008	0.788534	0.999921	0.0705706	0.133506	0.156195	0.130012	0.19913	0.116501	0.340302	0.0636683
CHP1	CHP1	Calcineurin B homologous protein 1	1	22.442	56	6.2	0.617165	0.5391	0.195105	0.862306	0.999716	0.530269	0.617165	-0.218932	0.838343	0.999939	0.449626	0.5391	-0.261826	0.626973	0.999921	0.990527	0.243803	0.566272	0.494266	0.674264	0.403936	0.530211	0.369041
CHRC1	CHRAC1	Chromatin accessibility complex protein 1	1	14.758	26	6.1	0.0936764	0.106224	-0.181354	0.626689	0.999716	0.0941667	0.0936764	0.00752991	0.984721	0.999939	0.140374	0.106224	0.402162	0.436399	0.999921	0.0966098	0.0907431	0.0716732	0.11666	0.128077	0.0843711	0.168213	0.112534
CHRD1	CHORDC1	Cysteine and histidine-rich domain-containing protein 1	4	38.264	78	16.3	0.763321	0.961313	-0.332715	0.228215	0.999716	0.97189	0.763321	0.348502	0.199828	0.999939	1.1908	0.961313	0.308852	0.205449	0.999921	0.674232	0.85241	1.03734	0.906444	1.03458	0.888043	1.29085	1.09075
CHSP1	CARHSP1	Calcium-regulated heat-stable protein 1	1	16.11	130	10.9	11.7478	6.72869	0.803988	0.108743	0.999716	9.98441	11.7478	-0.234636	0.571978	0.999939	9.28706	6.72869	0.464896	0.33094	0.999921	12.7622	10.7333	12.4139	7.55492	5.2347	8.22268	10.631	7.94312
CHTOP	CHTOP	Chromatin target of PRMT1 protein	5	26.38	171	20.2	2.24353	1.77622	0.336962	0.50921	0.999716	1.81247	2.24353	-0.307815	0.424924	0.999939	1.61822	1.77622	-0.134399	0.801595	0.999921	2.03001	2.45705	2.18987	1.43506	2.32259	1.22984	1.54036	1.69609
CIA2B	CIAO2B	Cytosolic iron-sulfur assembly component 2B	2	17.766	76	50.3	0.630218	0.561986	0.165318	0.816701	0.999716	0.703463	0.630218	0.158623	0.841651	0.999939	0.439717	0.561986	-0.353958	0.21275	0.999921	0.881103	0.379333	0.906814	0.500111	0.625329	0.498643	0.415766	0.463668
CIAO1	CIAO1	Probable cytosolic iron-sulfur protein assembly protein CIAO1	3	38.842	79	14.5	0.558506	0.608691	-0.124138	0.766302	0.999716	0.481551	0.558506	-0.213884	0.654271	0.999939	0.93038	0.608691	0.612109	0.286566	0.999921	0.427075	0.689936	0.548912	0.41419	0.675955	0.541427	1.14343	0.71733
CIP2A	CIP2A	Protein CIP2A	3	103.318	41	3.9	0.100614	0.101153	-0.00770307	0.991983	0.999716	0.102861	0.100614	0.0318618	0.969958	0.999939	0.124761	0.101153	0.302634	0.737838	0.999921	0.0552323	0.145996	0.129963	0.0757583	0.115208	0.0870969	0.184582	0.0649404
CIP4	TRIP10	Cdc42-interacting protein 4	3	68.538	119	11.3	0.205305	0.247908	-0.272036	0.810812	0.999716	0.162587	0.205305	-0.336556	0.605814	0.999939	0.224116	0.247908	-0.145559	0.903003	0.999921	0.137242	0.273368	0.144504	0.180671	0.388674	0.107142	0.324037	0.124195
CIRBP	CIRBP	Cold-inducible RNA-binding protein	1	18.637	55	6.4	5.11758	3.87427	0.401536	0.504098	0.999716	4.42004	5.11758	-0.211403	0.703548	0.999939	5.81614	3.87427	0.586136	0.354265	0.999921	6.62454	3.61062	3.91604	4.92403	4.18907	3.55948	7.40898	4.22329
CISD1	CISD1	CDGSH iron-sulfur domain-containing protein 1	1	12.362	22	12	0.168825	0.214961	-0.348542	0.657396	0.999716	0.240607	0.168825	0.511151	0.415537	0.999939	0.334898	0.214961	0.639648	0.426457	0.999921	0.239293	0.0983574	0.240486	0.240729	0.270068	0.159853	0.442765	0.22703
CISY	CS	Citrate synthase, mitochondrial	7	51.908	251	16.1	6.54807	5.7944	0.176409	0.293363	0.999716	5.34642	6.54807	-0.292495	0.508813	0.999939	6.19357	5.7944	0.0961115	0.864537	0.999921	6.05011	7.04602	6.76858	3.92427	5.60256	5.98624	8.24906	4.13808
CK054	C11orf54	Ester hydrolase C11orf54	1	35.608	20	2.9	0.319197	0.256461	0.315705	0.741678	0.999716	0.179317	0.319197	-0.831935	0.490312	0.999939	0.219847	0.256461	-0.222245	0.588259	0.999921	0.479452	0.158942	0.226162	0.132472	0.299363	0.21356	0.181858	0.257835
CK068	C11orf68	UPF0696 protein C11orf68	8	31.582	220	35.3	1.52635	1.52205	0.00406969	0.904575	0.999716	1.63575	1.52635	0.0998664	0.649041	0.999939	1.74993	1.52205	0.201281	0.288256	0.999921	1.5574	1.4953	1.4317	1.8398	1.5156	1.5285	1.59103	1.90882
CK098	C11orf98	Uncharacterized protein C11orf98	2	14.225	73	21.1	0.388817	0.31615	0.298485	0.225729	0.999716	0.350182	0.388817	-0.150988	0.22672	0.999939	0.417377	0.31615	0.400743	0.536762	0.999921	0.393876	0.383759	0.372004	0.328359	0.357843	0.274457	0.547815	0.28694
CK5P3	CDK5RAP3	CDK5 regulatory subunit-associated protein 3	6	57.227	132	12.1	0.540048	0.660395	-0.290241	0.437845	0.999716	0.534919	0.540048	-0.0137676	0.985403	0.999939	0.454353	0.660395	-0.539518	0.316249	0.999921	0.502846	0.57725	0.28928	0.780558	0.540856	0.779935	0.354919	0.553786
CKAP2	CKAP2	Cytoskeleton-associated protein 2	1	77.509	24	2.2	0.104031	0.134204	-0.367414	0.208199	0.999716	0.0613893	0.104031	-0.760951	0.0839497	0.999939	0.133393	0.134204	-0.00873847	0.972825	0.999921	0.0909792	0.117082	0.0633704	0.0594083	0.144229	0.124178	0.11485	0.151937
CKAP4	CKAP4	Cytoskeleton-associated protein 4	28	66.097	1143	56.6	17.7174	14.6647	0.272826	0.762808	0.999716	14.1546	17.7174	-0.323897	0.712013	0.999939	16.3158	14.6647	0.153927	0.836145	0.999921	24.5734	10.8615	18.9687	9.3405	20.2468	9.08249	20.5876	12.044
CKAP5	CKAP5	Cytoskeleton-associated protein 5	15	227.062	213	8.5	0.657675	0.534544	0.299066	0.622662	0.999716	0.507804	0.657675	-0.373103	0.474486	0.999939	0.717524	0.534544	0.424718	0.584393	0.999921	0.805935	0.509415	0.594145	0.421463	0.688424	0.380664	0.955221	0.479827
CKS1	CKS1B	Cyclin-dependent kinases regulatory subunit 1	1	9.654	31	20.3	0.560466	0.779031	-0.475053	0.60604	0.999716	0.856521	0.560466	0.611862	0.287796	0.999939	1.27384	0.779031	0.709434	0.612851	0.999921	0.606846	0.514086	1.05758	0.655466	1.1366	0.421457	2.02649	0.521195
CLAP1	CLASP1	CLIP-associating protein 1	1	170.373	30	0.8	0.203477	0.201359	0.0150936	0.986654	0.999716	0.175867	0.203477	-0.210379	0.822954	0.999939	0.0532852	0.201359	-1.91796	0.187201	0.999921	0.295784	0.111169	0.232945	0.118789	0.137595	0.265123	0.092852	0.0137183
CLAP2	CLASP2	CLIP-associating protein 2	3	141.775	83	3.1	0.325419	0.206362	0.65712	0.428328	0.999716	0.183916	0.325419	-0.823248	0.34913	0.999939	0.217255	0.206362	0.0742154	0.86595	0.999921	0.435468	0.215369	0.222777	0.145055	0.256244	0.15648	0.244723	0.189788
CLCA	CLTA	Clathrin light chain A	6	27.174	101	18.5	11.5083	6.46755	0.831389	0.545985	0.999716	11.7867	11.5083	0.0344799	0.970853	0.999939	6.21421	6.46755	-0.0576491	0.90521	0.999921	18.2569	4.75983	11.6403	11.9331	8.30811	4.627	6.60392	5.8245
CLCB	CLTB	Clathrin light chain B	2	25.289	82	8.3	4.05932	2.5066	0.695503	0.616555	0.999716	4.25597	4.05932	0.0682523	0.948289	0.999939	3.04757	2.5066	0.281925	0.3406	0.999921	6.69633	1.4223	4.76414	3.74781	2.70511	2.3081	3.43589	2.65925
CLCC1	CLCC1	Chloride channel CLIC-like protein 1	1	62.667	18	3.1	0.0750337	0.229468	-1.61268	0.235093	0.999716	0.154681	0.0750337	1.04369	0.35007	0.999939	0.212754	0.229468	-0.109103	0.819146	0.999921	0.00919859	0.140869	0.156369	0.152993	0.293674	0.165262	0.209905	0.215604
CLH1	CLTC	Clathrin heavy chain 1	42	193.26	2476	39.3	23.5976	22.5407	0.0661135	0.897798	0.999716	16.7639	23.5976	-0.493288	0.257278	0.999939	24.0461	22.5407	0.0932714	0.867879	0.999921	27.1279	20.0674	19.3166	14.2112	28.9014	16.1799	28.8753	19.2169
CLIC1	CLIC1	Chloride intracellular channel protein 1	13	27.248	560	59.8	51.1681	33.7787	0.599133	0.313756	0.999716	52.014	51.1681	0.0236553	0.933283	0.999939	30.0196	33.7787	-0.170209	0.800402	0.999921	60.0256	42.3106	53.2652	50.7628	24.2179	43.3394	21.1384	38.9007
CLIC4	CLIC4	Chloride intracellular channel protein 4	15	28.982	647	68.8	33.3127	34.7187	-0.0596399	0.898347	0.999716	32.1678	33.3127	-0.0504572	0.907273	0.999939	40.528	34.7187	0.223206	0.761706	0.999921	29.0653	37.5601	39.7529	24.5826	43.4721	25.9653	54.7991	26.2569
CLIP1	CLIP1	CAP-Gly domain-containing linker protein 1	5	162.888	190	5.4	0.944968	0.904618	0.062958	0.960328	0.999716	1.06941	0.944968	0.178474	0.880252	0.999939	0.721308	0.904618	-0.326692	0.784809	0.999921	1.46051	0.429423	1.58556	0.553256	1.40528	0.403953	1.0301	0.412517
CLIP2	CLIP2	CAP-Gly domain-containing linker protein 2	2	116.223	27	2.9	0.411465	0.302119	0.445653	0.498722	0.999716	0.327349	0.411465	-0.329939	0.398	0.999939	0.290269	0.302119	-0.0577249	0.940312	0.999921	0.483099	0.339831	0.360405	0.294294	0.414732	0.189506	0.373666	0.206873
CLN3	CLN3	Battenin	2	48.163	48	7.3	0.156594	0.200318	-0.355259	0.623088	0.999716	0.0488156	0.156594	-1.68162	0.212357	0.999939	0.128869	0.200318	-0.636386	0.338314	0.999921	0.211059	0.102129	0.0730564	0.0245747	0.253291	0.147344	0.150575	0.107163
CLPB	CLPB	Caseinolytic peptidase B protein homolog	2	79.193	36	4.1	0.28966	0.271097	0.095553	0.879496	0.999716	0.30146	0.28966	0.0576065	0.860109	0.999939	0.395513	0.271097	0.544916	0.571287	0.999921	0.348615	0.230706	0.304976	0.297945	0.361747	0.180447	0.557233	0.233793
CLPP	CLPP	ATP-dependent Clp protease proteolytic subunit, mitochondrial	2	30.446	64	9.7	0.378872	0.500417	-0.401421	0.58872	0.999716	0.388601	0.378872	0.0365803	0.936992	0.999939	0.588851	0.500417	0.234772	0.778567	0.999921	0.280242	0.477502	0.342268	0.434934	0.663372	0.337463	0.810852	0.366851
CLPT1	CLPTM1	Cleft lip and palate transmembrane protein 1	4	76.277	153	12.6	0.50065	0.310673	0.688407	0.486599	0.999716	0.388496	0.50065	-0.365902	0.693549	0.999939	0.238804	0.310673	-0.379568	0.631233	0.999921	0.685951	0.315349	0.550803	0.226189	0.437486	0.18386	0.256881	0.220727
CLPX	CLPX	ATP-dependent Clp protease ATP-binding subunit clpX-like, mitochondrial	4	69.922	100	7.3	0.345734	0.33408	0.0494661	0.920765	0.999716	0.376195	0.345734	0.121818	0.76429	0.999939	0.525589	0.33408	0.653741	0.327691	0.999921	0.413354	0.278114	0.433761	0.318628	0.412661	0.2555	0.652309	0.39887
CLU	CLUH	Clustered mitochondria protein homolog	1	148.003	27	0.6	0.0655476	0.0542881	0.271908	0.729486	0.999716	0.039447	0.0655476	-0.732628	0.463184	0.999939	0.0565032	0.0542881	0.057697	0.889326	0.999921	0.0403278	0.0907675	0.053777	0.025117	0.0672032	0.041373	0.0620747	0.0509317
CMC1	SLC25A12	Calcium-binding mitochondrial carrier protein Aralar1	3	75.114	44	7.1	0.0958466	0.0823348	0.219225	0.144249	0.999716	0.101237	0.0958466	0.0789415	0.188204	0.999939	0.105973	0.0823348	0.364117	0.0528235	0.999921	0.0971458	0.0945475	0.0988227	0.103652	0.0767063	0.0879633	0.105381	0.106564
CMC2	SLC25A13	Calcium-binding mitochondrial carrier protein Aralar2	1	74.528	55	3.3	0.0824099	0.077482	0.0889572	0.921605	0.999716	0.0197589	0.0824099	-2.06032	0.00570934	0.999939	0.0757405	0.077482	-0.0327958	0.973213	0.999921	0.0854371	0.0793828	0.0234249	0.0160928	0.121691	0.0332733	0.0882874	0.0631936
CMTR1	CMTR1	Cap-specific mRNA (nucleoside-2'-O-)-methyltransferase 1	1	96.172	35	0.8	0.0150238	0.0185097	-0.301031	0.659263	0.999716	0.0146339	0.0150238	-0.037931	0.960524	0.999939	0.0157416	0.0185097	-0.233695	0.872472	0.999921	0.00862831	0.0214193	0.0118434	0.0174245	0.016196	0.0208233	0.0307875	0.000695738
CN37	CNP	2',3'-cyclic-nucleotide 3'-phosphodiesterase	3	47.948	49	13.1	0.27389	0.297739	-0.12045	0.6747	0.999716	0.366292	0.27389	0.419397	0.142227	0.999939	0.336843	0.297739	0.178029	0.470776	0.999921	0.248922	0.298858	0.396453	0.336132	0.255554	0.339924	0.350469	0.323217
CNBP	CNBP	Cellular nucleic acid-binding protein	3	20.704	64	28.2	4.07051	2.19405	0.891611	0.529646	0.999716	3.19228	4.07051	-0.350622	0.755409	0.999939	2.26198	2.19405	0.0439854	0.90861	0.999921	6.53201	1.609	3.15336	3.2312	1.82215	2.56596	1.89377	2.63018
CND1	NCAPD2	Condensin complex subunit 1	8	158.508	204	11	0.434789	0.4751	-0.127917	0.793652	0.999716	0.456124	0.434789	0.0691092	0.915641	0.999939	0.614631	0.4751	0.371487	0.729755	0.999921	0.37257	0.497008	0.623099	0.289148	0.595093	0.355108	0.945018	0.284244
CND2	NCAPH	Condensin complex subunit 2	2	83.31	117	3.4	0.439703	0.317783	0.468487	0.283324	0.999716	0.47721	0.439703	0.118096	0.800739	0.999939	0.482414	0.317783	0.60223	0.566464	0.999921	0.523594	0.355812	0.577083	0.377337	0.317281	0.318285	0.724384	0.240444
CND3	NCAPG	Condensin complex subunit 3	7	115.345	164	8.8	0.362987	0.355609	0.0296246	0.952828	0.999716	0.359313	0.362987	-0.0146778	0.970161	0.999939	0.454978	0.355609	0.355505	0.65702	0.999921	0.386324	0.33965	0.443157	0.275468	0.463583	0.247636	0.614271	0.295686
CNDP2	CNDP2	Cytosolic non-specific dipeptidase	10	53.187	220	33.1	3.47233	2.8883	0.265684	0.40768	0.999716	3.31231	3.47233	-0.0680635	0.692742	0.999939	3.3494	2.8883	0.213685	0.741111	0.999921	3.76294	3.18171	3.50813	3.1165	3.36902	2.40757	4.46687	2.23193
CNN2	CNN2	Calponin-2	10	34.074	403	46.3	5.59483	4.51892	0.308116	0.582939	0.999716	4.70003	5.59483	-0.251426	0.606597	0.999939	4.90594	4.51892	0.118552	0.699863	0.999921	7.07311	4.11655	4.66714	4.73291	5.26955	3.7683	5.34533	4.46656
CNN3	CNN3	Calponin-3	11	36.562	505	54.1	16.5485	13.9812	0.243209	0.72477	0.999716	13.4169	16.5485	-0.302653	0.590991	0.999939	11.9703	13.9812	-0.224038	0.695719	0.999921	21.1882	11.9088	15.1145	11.7193	18.3034	9.65906	13.036	10.9045
CNOT1	CNOT1	CCR4-NOT transcription complex subunit 1	6	269.106	99	2.6	0.524119	0.27075	0.952931	0.498206	0.999716	0.468879	0.524119	-0.160679	0.901018	0.999939	0.291437	0.27075	0.10622	0.848256	0.999921	0.818479	0.229759	0.728792	0.208966	0.36418	0.177321	0.310123	0.272751
CNOT2	CNOT2	CCR4-NOT transcription complex subunit 2	1	59.871	47	7.2	0.156733	0.305251	-0.961683	0.512518	0.999716	0.232738	0.156733	0.570392	0.736272	0.999939	0.428583	0.305251	0.48958	0.715751	0.999921	0	0.313467	0.351369	0.114106	0.409249	0.201253	0.703736	0.153431
CNOT3	CNOT3	CCR4-NOT transcription complex subunit 3	1	82.05	28	2.5	0.433321	0.407851	0.0873944	0.768518	0.999716	0.276885	0.433321	-0.646151	0.201011	0.999939	0.362471	0.407851	-0.170177	0.532775	0.999921	0.382849	0.483794	0.343095	0.210675	0.351446	0.464256	0.384957	0.339985
CNOT4	CNOT4	CCR4-NOT transcription complex subunit 4	1	64.155	51	3.7	0.237346	0.193619	0.293772	0.564174	0.999716	0.273678	0.237346	0.205485	0.676412	0.999939	0.272958	0.193619	0.495458	0.00125393	0.999921	0.301182	0.17351	0.313277	0.234078	0.192144	0.195094	0.270564	0.275352
CNOT7	CNOT7	CCR4-NOT transcription complex subunit 7	1	33.066	21	3.5	0.160491	0.115639	0.472866	0.622421	0.999716	0.15099	0.160491	-0.0880435	0.943569	0.999939	0.108715	0.115639	-0.0890715	0.949138	0.999921	0.140109	0.180873	0.0338834	0.268096	0.0405783	0.1907	0.0486578	0.168773
CNPY2	CNPY2	Protein canopy homolog 2	8	20.981	330	50.5	3.98713	3.24392	0.297612	0.691998	0.999716	4.88002	3.98713	0.291537	0.626927	0.999939	3.87214	3.24392	0.255392	0.569481	0.999921	5.55085	2.42341	4.73784	5.02221	3.6797	2.80814	4.69519	3.04909
CNPY4	CNPY4	Protein canopy homolog 4	2	28.634	42	9.3	0.341236	0.181974	0.907039	0.508455	0.999716	0.259461	0.341236	-0.395251	0.72112	0.999939	0.157592	0.181974	-0.207539	0.288545	0.999921	0.54029	0.142181	0.26439	0.254532	0.168407	0.19554	0.167884	0.147299
CNRP1	CNRIP1	CB1 cannabinoid receptor-interacting protein 1	1	18.751	52	9.8	1.44957	1.39634	0.0539744	0.951465	0.999716	1.5905	1.44957	0.133852	0.887689	0.999939	1.45872	1.39634	0.0630513	0.900811	0.999921	2.2116	0.687545	2.03394	1.14707	1.53524	1.25745	1.87886	1.03859
CO1A1	COL1A1	Collagen alpha-1(I) chain	4	139.883	141	6.6	1.2499	1.05421	0.245658	0.777456	0.999716	1.50066	1.2499	0.263778	0.798571	0.999939	1.61334	1.05421	0.613894	0.15298	0.999921	1.8561	0.64371	2.1138	0.887512	1.05008	1.05834	1.86143	1.36526
CO1A2	COL1A2	Collagen alpha-2(I) chain	6	129.749	131	7.7	0.934476	0.747763	0.321576	0.648508	0.999716	0.970553	0.934476	0.0546495	0.937221	0.999939	0.847122	0.747763	0.179989	0.737312	0.999921	1.2861	0.582849	1.17261	0.768495	0.75149	0.744037	1.10516	0.589086
CO2A1	COL2A1	Collagen alpha-1(II) chain	2	142.782	68	1.9	0.602977	0.580406	0.0550386	0.951618	0.999716	0.30612	0.602977	-0.978003	0.354792	0.999939	0.518685	0.580406	-0.162204	0.869276	0.999921	0.834916	0.371037	0.395483	0.216757	0.81442	0.346392	0.752769	0.284602
CO4A	C4A	Complement C4-A	5	194.261	101	2.6	1.83014	1.35112	0.437801	0.282411	0.999716	1.93299	1.83014	0.0788823	0.577631	0.999939	1.89338	1.35112	0.486809	0.272106	0.999921	1.71615	1.94413	2.03961	1.82637	1.65947	1.04276	2.08148	1.70527
CO6A1	COL6A1	Collagen alpha-1(VI) chain	8	109.602	286	12.5	2.92115	2.03781	0.519521	0.0675956	0.999716	2.08047	2.92115	-0.489627	0.0653515	0.999939	1.78559	2.03781	-0.190612	0.425514	0.999921	2.78405	3.05825	1.90062	2.26032	1.83825	2.23736	1.6283	1.94289
CO6A2	COL6A2	Collagen alpha-2(VI) chain	5	109.709	151	6.2	1.13092	0.827217	0.451163	0.389545	0.999716	0.889936	1.13092	-0.345727	0.651732	0.999939	0.923633	0.827217	0.159055	0.32494	0.999921	0.857854	1.40399	0.521426	1.25845	0.771791	0.882643	0.973429	0.873838
CO8A1	COL8A1	Collagen alpha-1(VIII) chain	2	73.431	41	3.2	1.54187	1.43594	0.102682	0.922531	0.999716	1.65116	1.54187	0.0988004	0.937012	0.999939	1.18787	1.43594	-0.273622	0.662333	0.999921	2.37354	0.710193	2.54986	0.752452	1.9233	0.94858	1.22762	1.14812
COA4	COA4	Cytochrome c oxidase assembly factor 4 homolog, mitochondrial	1	10.356	29	24.1	0.0264818	0.0869766	-1.71563	0.538381	0.999716	0.0393861	0.0264818	0.572689	0.673427	0.999939	0.0239491	0.0869766	-1.86066	0.52631	0.999921	0.00491912	0.0480444	0.0241385	0.0546338	0.1663	0.00765313	0.0478982	0
COA6	COA6	Cytochrome c oxidase assembly factor 6 homolog	1	14.449	26	10.4	0.00857087	0.0117395	-0.453855	0.847654	0.999716	0.155886	0.00857087	4.18491	0.132815	0.999939	0.0237517	0.0117395	1.01666	0.694713	0.999921	0.0171417	0	0.215088	0.0966844	0.023479	0	0.0475035	0
COASY	COASY	Bifunctional coenzyme A synthase	2	62.632	73	5	0.236632	0.207394	0.190272	0.698376	0.999716	0.233005	0.236632	-0.0222882	0.960824	0.999939	0.239786	0.207394	0.209373	0.483951	0.999921	0.301932	0.171333	0.228919	0.23709	0.20478	0.210009	0.201858	0.277714
COF1	CFL1	Cofilin-1	11	18.719	644	62.7	104.211	93.5313	0.155988	0.790359	0.999716	160.291	104.211	0.62118	0.503634	0.999939	96.6548	93.5313	0.047392	0.883274	0.999921	139.401	69.0213	100.529	220.052	92.029	95.0336	115.387	77.9227
COF2	CFL2	Cofilin-2	5	18.839	228	44	7.70989	5.80807	0.408651	0.509422	0.999716	7.42979	7.70989	-0.0533887	0.933844	0.999939	6.21912	5.80807	0.0986501	0.833573	0.999921	9.89994	5.51985	9.46144	5.39815	6.76181	4.85433	7.65296	4.78527
COG2	COG2	Conserved oligomeric Golgi complex subunit 2	1	83.726	20	1.8	0.119326	0.0717142	0.734574	0.194378	0.999716	0.0608517	0.119326	-0.971536	0.226216	0.999939	0.110261	0.0717142	0.620589	0.214286	0.999921	0.0954034	0.143248	0.0847985	0.036905	0.0653392	0.0780893	0.130751	0.0897706
COG3	COG3	Conserved oligomeric Golgi complex subunit 3	1	95.006	21	1.3	0.0135917	0.0145819	-0.101454	0.879188	0.999716	0.00371433	0.0135917	-1.87155	0.0914209	0.999939	0.0185614	0.0145819	0.348134	0.584153	0.999921	0.0157564	0.0114269	0.00608587	0.00134278	0.00925149	0.0199122	0.021637	0.0154858
COIL	COIL	Coilin	1	63.254	43	1.7	0.0790577	0.0460848	0.778613	0.268451	0.999716	0.0443468	0.0790577	-0.834077	0.324481	0.999939	0.0403926	0.0460848	-0.190203	0.750832	0.999921	0.0638438	0.0942715	0.0222951	0.0663984	0.0305702	0.0615995	0.0383807	0.0424044
COMD1	COMMD1	COMM domain-containing protein 1	1	21.222	46	7.4	1.38931	0.706533	0.97554	0.531685	0.999716	0.922084	1.38931	-0.591398	0.645997	0.999939	0.50642	0.706533	-0.48042	0.646625	0.999921	2.22059	0.55803	1.18818	0.655989	1.07893	0.334134	0.465949	0.546892
COMD2	COMMD2	COMM domain-containing protein 2	1	22.788	26	3.5	0.131391	0.121243	0.11597	0.788608	0.999716	0.128327	0.131391	-0.0340428	0.955348	0.999939	0.195201	0.121243	0.687063	0.0708953	0.999921	0.160188	0.102594	0.0893339	0.16732	0.104763	0.137722	0.207917	0.182484
COMD3	COMMD3	COMM domain-containing protein 3	1	22.365	50	6.2	0.237734	0.229837	0.0487408	0.96178	0.999716	0.0773214	0.237734	-1.62041	0.0770871	0.999939	0.160579	0.229837	-0.517328	0.74922	0.999921	0.264411	0.211058	0.0382387	0.116404	0.0862881	0.373385	0.0375727	0.283585
COMD5	COMMD5	COMM domain-containing protein 5	1	24.826	17	5.4	0.603192	0.398519	0.597971	0.623391	0.999716	0.730799	0.603192	0.276857	0.785915	0.999939	0.426891	0.398519	0.0992218	0.842328	0.999921	0.958994	0.247391	0.937936	0.523663	0.410233	0.386804	0.551995	0.301788
COMD9	COMMD9	COMM domain-containing protein 9	2	22.034	39	16.7	0.340802	0.362042	-0.0872225	0.448599	0.999716	0.554955	0.340802	0.703437	0.359342	0.999939	0.521466	0.362042	0.526418	0.437557	0.999921	0.363168	0.318435	0.735059	0.374851	0.358034	0.366049	0.687141	0.355792
COMDA	COMMD10	COMM domain-containing protein 10	3	23.009	79	22.8	0.276798	0.258574	0.0982548	0.145311	0.999716	0.382877	0.276798	0.468049	0.37411	0.999939	0.390594	0.258574	0.595094	0.443304	0.999921	0.281989	0.271606	0.476201	0.289553	0.252716	0.264432	0.529774	0.251415
COMT	COMT	Catechol O-methyltransferase	5	30.474	162	43.9	0.824879	0.916011	-0.151182	0.830801	0.999716	0.846537	0.824879	0.03739	0.94817	0.999939	0.560556	0.916011	-0.708507	0.283483	0.999921	1.11594	0.533816	0.895034	0.79804	0.67899	1.15303	0.499741	0.621371
COPA	COPA	Coatomer subunit alpha	28	139.797	853	29	4.08827	3.61501	0.177493	0.432287	0.999716	3.45557	4.08827	-0.242568	0.281678	0.999939	4.51537	3.61501	0.320845	0.0729051	0.999921	4.50219	3.67435	3.58372	3.32741	3.86829	3.36173	4.56123	4.46951
COPB	COPB1	Coatomer subunit beta	17	108.214	396	28.1	5.14454	4.44478	0.21093	0.356611	0.999716	3.88364	5.14454	-0.405634	0.0750471	0.999939	6.09972	4.44478	0.456629	0.319298	0.999921	5.47311	4.81598	4.04573	3.72155	4.93332	3.95625	7.26047	4.93897
COPB2	COPB2	Coatomer subunit beta'	19	103.278	405	29.5	3.41242	2.9274	0.221177	0.237621	0.999716	3.13548	3.41242	-0.12211	0.783213	0.999939	4.32112	2.9274	0.561786	0.347189	0.999921	3.48449	3.34035	4.01436	2.25659	3.20945	2.64534	5.42937	3.21286
COPD	ARCN1	Coatomer subunit delta	13	57.63	310	32.7	3.69881	3.07376	0.26706	0.694071	0.999716	3.40491	3.69881	-0.119445	0.794576	0.999939	3.39145	3.07376	0.141898	0.781119	0.999921	4.67379	2.72384	3.57721	3.23261	4.04396	2.10355	3.63957	3.14332
COPE	COPE	Coatomer subunit epsilon	6	34.688	239	32.5	3.73228	3.1393	0.249612	0.40839	0.999716	4.25168	3.73228	0.187977	0.510057	0.999939	3.94212	3.1393	0.328526	0.599015	0.999921	3.59679	3.86777	4.89097	3.61239	2.5842	3.69441	5.11421	2.77002
COPG1	COPG1	Coatomer subunit gamma-1	18	98.967	622	35	3.87403	3.87887	-0.00180081	0.996002	0.999716	4.92085	3.87403	0.345072	0.510071	0.999939	4.60714	3.87887	0.248235	0.644925	0.999921	4.2569	3.49117	6.18108	3.66062	3.11344	4.6443	5.7262	3.48808
COPG2	COPG2	Coatomer subunit gamma-2	4	98.7	148	8.6	0.523302	0.476227	0.135993	0.503936	0.999716	0.65746	0.523302	0.32926	0.391567	0.999939	0.426034	0.476227	-0.160681	0.63579	0.999921	0.501324	0.54528	0.779228	0.535692	0.422268	0.530187	0.353062	0.499007
COPZ1	COPZ1	Coatomer subunit zeta-1	1	20.242	33	10.7	1.98964	2.17672	-0.12965	0.892375	0.999716	3.37515	1.98964	0.762447	0.122253	0.999939	2.49015	2.17672	0.194078	0.881701	0.999921	2.4547	1.52458	3.11113	3.63917	1.04666	3.30678	1.0124	3.96791
COPZ2	COPZ2	Coatomer subunit zeta-2	1	23.59	50	4.8	0.38133	0.409086	-0.101363	0.795894	0.999716	0.241681	0.38133	-0.657941	0.235888	0.999939	0.554813	0.409086	0.439596	0.378723	0.999921	0.42946	0.3332	0.173612	0.309749	0.489985	0.328188	0.65653	0.453095
COR1B	CORO1B	Coronin-1B	7	54.885	194	21.7	3.45317	3.06954	0.169901	0.704274	0.999716	2.18176	3.45317	-0.662432	0.147942	0.999939	3.72846	3.06954	0.28056	0.704105	0.999921	3.73182	3.17452	2.65861	1.7049	3.90033	2.23875	4.98234	2.47458
COR1C	CORO1C	Coronin-1C	12	53.899	473	29.5	9.54633	7.68921	0.312111	0.365037	0.999716	8.82845	9.54633	-0.112787	0.136815	0.999939	8.65083	7.68921	0.170002	0.68985	0.999921	9.24977	9.8429	8.84288	8.81401	6.11926	9.25916	10.0217	7.27991
COR2B	CORO2B	Coronin-2B	1	55.488	51	2.5	0.094179	0.206427	-1.13215	0.178391	0.999716	0.0970514	0.094179	0.0433437	0.975449	0.999939	0.100017	0.206427	-1.04538	0.0127471	0.999921	0.0400722	0.148286	0.0345024	0.1596	0.216679	0.196174	0.0935345	0.1065
CORO7	CORO7	Coronin-7	4	101.626	78	5.7	0.144936	0.178479	-0.30034	0.778272	0.999716	0.0974746	0.144936	-0.572318	0.636682	0.999939	0.15312	0.178479	-0.221098	0.737295	0.999921	0.226444	0.0634284	0.125093	0.0698566	0.113388	0.243571	0.143078	0.163161
COTL1	COTL1	Coactosin-like protein	5	16.049	140	53.5	2.4322	1.89729	0.358317	0.615294	0.999716	2.0413	2.4322	-0.252768	0.706596	0.999939	1.7195	1.89729	-0.141956	0.730623	0.999921	3.33262	1.53177	2.05876	2.02385	1.78412	2.01046	1.28452	2.15447
COX11	COX11	Cytochrome c oxidase assembly protein COX11, mitochondrial	1	31.752	35	3.6	0.022038	0.0282087	-0.356148	0.386175	0.999716	0.0375819	0.022038	0.770043	0.0178164	0.999939	0.0783596	0.0282087	1.47397	0.388509	0.999921	0.0240879	0.0199881	0.0371124	0.0380513	0.0229848	0.0334327	0.123948	0.0327711
COX2	MT-CO2	Cytochrome c oxidase subunit 2	1	25.719	40	4.4	3.07508	1.26335	1.28337	0.271048	0.999716	2.52489	3.07508	-0.284404	0.512261	0.999939	1.25417	1.26335	-0.0105253	0.995423	0.999921	3.61667	2.53349	2.96257	2.0872	0.189077	2.33763	0.327659	2.18068
COX20	COX20	Cytochrome c oxidase assembly protein COX20, mitochondrial	1	13.511	40	10.2	0.38129	0.388329	-0.0263902	0.985347	0.999716	0.438095	0.38129	0.200353	0.863448	0.999939	0.36976	0.388329	-0.0706924	0.953725	0.999921	0.626192	0.136388	0.595999	0.280191	0.623648	0.15301	0.527773	0.211746
COX41	COX4I1	Cytochrome c oxidase subunit 4 isoform 1, mitochondrial	4	19.621	132	26	4.41529	2.32996	0.922202	0.286439	0.999716	3.66256	4.41529	-0.269653	0.732119	0.999939	2.0782	2.32996	-0.16497	0.317382	0.999921	5.85862	2.97195	4.92006	2.40507	2.217	2.44292	2.23169	1.92471
COX5A	COX5A	Cytochrome c oxidase subunit 5A, mitochondrial	5	16.923	112	37.3	2.94106	2.61164	0.17138	0.288696	0.999716	3.15714	2.94106	0.102285	0.746107	0.999939	2.03656	2.61164	-0.35882	0.191544	0.999921	3.1395	2.74261	3.70436	2.60992	2.72826	2.49501	1.76447	2.30866
COX5B	COX5B	Cytochrome c oxidase subunit 5B, mitochondrial	3	13.915	59	18.6	5.37786	2.07472	1.37411	0.316706	0.999716	5.1867	5.37786	-0.0522163	0.940739	0.999939	2.84004	2.07472	0.452992	0.638291	0.999921	7.64268	3.11305	4.9517	5.4217	1.02605	3.1234	1.92037	3.75971
COX6C	COX6C	Cytochrome c oxidase subunit 6C	3	8.776	67	37.3	0.548534	0.132404	2.05063	0.315842	0.999716	0.43198	0.548534	-0.344617	0.789747	0.999939	0.171726	0.132404	0.375157	0.729731	0.999921	0.859832	0.237236	0.655486	0.208474	0.0938393	0.170969	0.080493	0.262958
COXM1	CMC1	COX assembly mitochondrial protein homolog	1	12.823	30	9.4	0.214019	0.115618	0.888375	0.0284083	0.999716	0.466871	0.214019	1.12529	0.199714	0.999939	0.18829	0.115618	0.703596	0.0849788	0.999921	0.202234	0.225803	0.600314	0.333429	0.103437	0.127798	0.207392	0.169188
COXM2	CMC2	COX assembly mitochondrial protein 2 homolog	1	9.682	20	12.7	0.400447	0.254279	0.655197	0.405395	0.999716	0.527033	0.400447	0.396281	0.469287	0.999939	0.281798	0.254279	0.148245	0.859976	0.999921	0.535788	0.265106	0.481024	0.573041	0.289135	0.219424	0.414905	0.14869
CP131	CEP131	Centrosomal protein of 131 kDa	1	122.531	45	3	0.0464686	0.0413247	0.169252	0.91306	0.999716	0.0751681	0.0464686	0.693863	0.192818	0.999939	0.0453387	0.0413247	0.133739	0.952675	0.999921	0.0607426	0.0321947	0.079231	0.0711052	0.0804825	0.00216688	0.0906775	0
CPIN1	CIAPIN1	Anamorsin	5	34.131	112	32.7	0.584594	0.689739	-0.238616	0.590609	0.999716	0.641133	0.584594	0.133189	0.660455	0.999939	0.732638	0.689739	0.0870505	0.852335	0.999921	0.580179	0.589008	0.530473	0.751793	0.855372	0.524106	0.850306	0.614971
CPNE1	CPNE1	Copine-1	4	59.649	105	7.1	2.35224	2.08985	0.170636	0.889213	0.999716	1.75791	2.35224	-0.420178	0.768946	0.999939	1.78752	2.08985	-0.225441	0.762968	0.999921	3.7822	0.922291	2.80047	0.715346	2.94163	1.23808	1.99298	1.58206
CPNE3	CPNE3	Copine-3	10	60.947	230	20.7	2.8988	2.58544	0.165044	0.574119	0.999716	2.07357	2.8988	-0.483337	0.0326607	0.999939	2.94162	2.58544	0.1862	0.625558	0.999921	2.98363	2.81397	2.20079	1.94636	3.04847	2.12241	3.35946	2.52379
CPNS1	CAPNS1	Calpain small subunit 1	5	28.469	358	44.8	13.2606	9.27402	0.515877	0.253879	0.999716	10.9417	13.2606	-0.277313	0.43971	0.999939	8.78802	9.27402	-0.077657	0.677623	0.999921	15.6806	10.8405	11.0815	10.8018	9.96047	8.58757	8.04839	9.52764
CPPED	CPPED1	Serine/threonine-protein phosphatase CPPED1	3	35.868	59	15.3	1.77022	0.930452	0.927922	0.476154	0.999716	1.32921	1.77022	-0.413353	0.706224	0.999939	0.761865	0.930452	-0.288395	0.737348	0.999921	2.64899	0.891443	1.83641	0.822015	1.33055	0.530353	0.939923	0.583808
CPSF1	CPSF1	Cleavage and polyadenylation specificity factor subunit 1	3	162.036	50	2.2	0.16022	0.0994456	0.688074	0.295281	0.999716	0.0862563	0.16022	-0.893352	0.324196	0.999939	0.0901857	0.0994456	-0.141008	0.713972	0.999921	0.201847	0.118593	0.125257	0.0472557	0.111238	0.0876536	0.108682	0.0716895
CPSF2	CPSF2	Cleavage and polyadenylation specificity factor subunit 2	2	89.286	26	3.7	0.221434	0.188689	0.230871	0.784485	0.999716	0.382969	0.221434	0.790348	0.306014	0.999939	0.363624	0.188689	0.946442	0.434711	0.999921	0.308588	0.13428	0.463261	0.302676	0.247093	0.130284	0.53442	0.192828
CPSF5	NUDT21	Cleavage and polyadenylation specificity factor subunit 5	7	26.268	132	29.5	2.08137	1.75689	0.244506	0.59582	0.999716	1.05957	2.08137	-0.974051	0.0152716	0.999939	1.64127	1.75689	-0.0982115	0.844776	0.999921	2.00154	2.1612	1.1593	0.959847	2.26995	1.24383	1.72785	1.55469
CPSF6	CPSF6	Cleavage and polyadenylation specificity factor subunit 6	4	59.344	109	9.4	2.0592	2.17527	-0.0791087	0.808942	0.999716	2.33694	2.0592	0.182535	0.465647	0.999939	2.46828	2.17527	0.182312	0.549905	0.999921	2.35842	1.75998	2.42047	2.25341	2.47236	1.87818	2.75237	2.18418
CPSF7	CPSF7	Cleavage and polyadenylation specificity factor subunit 7	1	52.189	24	1.7	0.275514	0.188078	0.550793	0.28534	0.999716	0.205054	0.275514	-0.426124	0.212223	0.999939	0.318033	0.188078	0.757841	0.250262	0.999921	0.29876	0.252268	0.173793	0.236314	0.243948	0.132209	0.376826	0.259239
CPT1A	CPT1A	Carnitine O-palmitoyltransferase 1, liver isoform	3	88.995	109	4.3	0.533828	0.471775	0.178276	0.602987	0.999716	0.429261	0.533828	-0.314519	0.29234	0.999939	0.345969	0.471775	-0.447455	0.407949	0.999921	0.525626	0.54203	0.502629	0.355894	0.57288	0.37067	0.279332	0.412607
CRBG1	CRYBG1	Beta/gamma crystallin domain-containing protein 1	1	190.097	17	1.4	0.167953	0.230983	-0.459731	0.743755	0.999716	0.275571	0.167953	0.714368	0.740846	0.999939	0.107833	0.230983	-1.09898	0.251196	0.999921	0.0103365	0.325569	0.039796	0.511346	0.289489	0.172477	0.158013	0.0576538
CREB1	CREB1	Cyclic AMP-responsive element-binding protein 1	1	35.286	80	4.3	0.245692	0.290117	-0.239783	0.773698	0.999716	0.601897	0.245692	1.29267	0.0369366	0.999939	0.47406	0.290117	0.708437	0.671285	0.999921	0.25553	0.235854	0.671631	0.532162	0.424968	0.155266	0.822578	0.125543
CREG1	CREG1	Protein CREG1	1	24.173	21	9.5	0.657705	0.851692	-0.372891	0.806338	0.999716	0.607216	0.657705	-0.11523	0.920607	0.999939	0.522473	0.851692	-0.704974	0.712093	0.999921	0.587685	0.727724	0.164461	1.04997	0.160345	1.54304	0.173717	0.871229
CREL2	CRELD2	Protein disulfide isomerase CRELD2	3	40.333	48	10.8	1.371	0.528839	1.37433	0.454501	0.999716	1.33938	1.371	-0.033662	0.975864	0.999939	0.600913	0.528839	0.184329	0.562478	0.999921	2.28274	0.459253	1.50168	1.17708	0.605102	0.452576	0.672713	0.529114
CRIP2	CRIP2	Cysteine-rich protein 2	4	23.276	225	36.1	11.809	14.4348	-0.289663	0.454339	0.999716	12.3024	11.809	0.0590515	0.911804	0.999939	11.2455	14.4348	-0.360195	0.266362	0.999921	14.1595	9.45844	15.4648	9.13993	16.049	12.8205	9.91988	12.5712
CRK	CRK	Adapter molecule crk	7	33.867	154	34.2	2.91745	2.66953	0.12812	0.780056	0.999716	2.89475	2.91745	-0.0112691	0.977988	0.999939	3.58992	2.66953	0.427364	0.628858	0.999921	3.34113	2.49377	3.48802	2.30148	3.32147	2.01759	5.08201	2.09783
CRKL	CRKL	Crk-like protein	5	33.87	84	26.7	0.697008	0.725198	-0.0571985	0.908814	0.999716	0.698645	0.697008	0.00338278	0.994275	0.999939	0.818393	0.725198	0.174419	0.639909	0.999921	0.893911	0.500106	0.653112	0.744177	0.818022	0.632373	0.961683	0.675103
CRTAP	CRTAP	Cartilage-associated protein	2	47.159	38	14	0.237032	0.219891	0.108292	0.866139	0.999716	0.149274	0.237032	-0.66712	0.387592	0.999939	0.229299	0.219891	0.060443	0.946701	0.999921	0.30727	0.166794	0.187788	0.11076	0.164052	0.27573	0.117869	0.34073
CRTC1	CRTC1	CREB-regulated transcription coactivator 1	2	67.372	47	3.9	0.494325	0.368727	0.422908	0.347541	0.999716	0.537689	0.494325	0.121312	0.78387	0.999939	0.372054	0.368727	0.0129598	0.955849	0.999921	0.594484	0.394165	0.633375	0.442003	0.344055	0.393398	0.419227	0.32488
CRTC3	CRTC3	CREB-regulated transcription coactivator 3	1	67.089	17	2.7	0.105196	0.0476087	1.14378	0.66742	0.999716	0.0535932	0.105196	-0.972958	0.689479	0.999939	0.0499815	0.0476087	0.0701687	0.974771	0.999921	0.210392	0	0.0911499	0.0160364	0.0952175	0	0.0963855	0.00357757
CRYAB	CRYAB	Alpha-crystallin B chain	5	20.146	235	39.4	2.62642	4.02681	-0.616539	0.508473	0.999716	3.2644	2.62642	0.313719	0.781817	0.999939	2.87921	4.02681	-0.483964	0.437926	0.999921	4.24471	1.00813	4.46965	2.05915	3.34921	4.70441	1.89601	3.86241
CRYL1	CRYL1	Lambda-crystallin homolog	2	35.909	53	6.6	0.181151	0.195915	-0.113033	0.0227538	0.999716	0.194419	0.181151	0.101977	0.835302	0.999939	0.107886	0.195915	-0.860722	0.211635	0.999921	0.182836	0.179466	0.25058	0.138258	0.1944	0.19743	0.156436	0.0593352
CS025	C19orf25	UPF0449 protein C19orf25	1	12.927	18	16.9	0.524109	0.45977	0.188955	0.85604	0.999716	0.448396	0.524109	-0.225091	0.804402	0.999939	0.378667	0.45977	-0.27998	0.811331	0.999921	0.388027	0.66019	0.217029	0.679764	0.178197	0.741342	0.279573	0.477762
CSDE1	CSDE1	Cold shock domain-containing protein E1	12	89.684	293	17	2.19004	1.78627	0.294005	0.759161	0.999716	1.87252	2.19004	-0.225977	0.749598	0.999939	1.35056	1.78627	-0.403399	0.677942	0.999921	2.9024	1.47768	2.36861	1.37643	2.6898	0.882746	1.41301	1.2881
CSK	CSK	Tyrosine-protein kinase CSK	5	51.242	111	13.8	0.464433	0.455913	0.0267116	0.919453	0.999716	0.418621	0.464433	-0.149825	0.626488	0.999939	0.523938	0.455913	0.200638	0.783502	0.999921	0.390694	0.538171	0.450793	0.386449	0.466894	0.444932	0.740568	0.307307
CSK21	CSNK2A1	Casein kinase II subunit alpha	4	45.229	84	17.1	1.3017	1.23276	0.0785139	0.811103	0.999716	1.04525	1.3017	-0.316558	0.640548	0.999939	1.28978	1.23276	0.0652413	0.87554	0.999921	1.04856	1.55485	1.44217	0.648318	1.22029	1.24522	1.61102	0.968549
CSK22	CSNK2A2	Casein kinase II subunit alpha'	2	41.358	33	6.9	0.0640494	0.0700116	-0.12841	0.899346	0.999716	0.0379297	0.0640494	-0.755858	0.252955	0.999939	0.0499594	0.0700116	-0.48684	0.662218	0.999921	0.0504259	0.0776729	0.0471234	0.028736	0.109395	0.0306286	0.0467952	0.0531235
CSK2B	CSNK2B	Casein kinase II subunit beta	2	25.268	101	21.9	0.977171	0.937291	0.0601144	0.956766	0.999716	2.07667	0.977171	1.08759	0.217927	0.999939	1.84713	0.937291	0.978715	0.313865	0.999921	1.54957	0.404774	1.83969	2.31365	0.625845	1.24874	2.45399	1.24027
CSKP	CASK	Peripheral plasma membrane protein CASK	1	105.968	42	1.8	0.0918692	0.152594	-0.732047	0.562062	0.999716	0.0970791	0.0918692	0.0795785	0.949836	0.999939	0.163752	0.152594	0.10181	0.920049	0.999921	0.0212125	0.162526	0.116753	0.0774049	0.205295	0.0998938	0.246808	0.080696
CSN1	GPS1	COP9 signalosome complex subunit 1	9	56.071	190	23.2	0.845988	0.509063	0.732792	0.47661	0.999716	0.931928	0.845988	0.139583	0.845733	0.999939	0.52355	0.509063	0.0404836	0.934336	0.999921	1.21829	0.473688	1.0454	0.818459	0.617836	0.40029	0.634911	0.412189
CSN2	COPS2	COP9 signalosome complex subunit 2	7	51.849	145	18.7	1.24767	1.25008	-0.00279086	0.993229	0.999716	1.16925	1.24767	-0.0936542	0.801811	0.999939	2.00464	1.25008	0.68132	0.124853	0.999921	1.49605	0.999289	1.05298	1.28551	1.29426	1.2059	2.29631	1.71297
CSN3	COPS3	COP9 signalosome complex subunit 3	5	48.412	74	18.2	2.06833	2.05844	0.00691861	0.977196	0.999716	1.90501	2.06833	-0.118671	0.126029	0.999939	2.27243	2.05844	0.142682	0.791893	0.999921	2.02794	2.10873	1.95493	1.85509	2.36252	1.75436	2.9153	1.62955
CSN4	COPS4	COP9 signalosome complex subunit 4	10	46.525	313	35.2	2.16814	1.79226	0.274683	0.185243	0.999716	2.01765	2.16814	-0.103787	0.821595	0.999939	2.02996	1.79226	0.179673	0.673779	0.999921	2.32391	2.01238	2.58353	1.45177	1.89955	1.68496	2.50504	1.55488
CSN5	COPS5	COP9 signalosome complex subunit 5	4	37.783	111	14.4	0.367732	0.322736	0.188304	0.53697	0.999716	0.351009	0.367732	-0.0671482	0.91601	0.999939	0.424247	0.322736	0.394552	0.53721	0.999921	0.335929	0.399535	0.214366	0.487652	0.270792	0.374679	0.55155	0.296944
CSN6	COPS6	COP9 signalosome complex subunit 6	6	36.482	92	26.6	2.0484	1.92956	0.0862244	0.856326	0.999716	1.4812	2.0484	-0.467728	0.307033	0.999939	2.35879	1.92956	0.289772	0.494323	0.999921	2.39157	1.70524	1.7186	1.24381	2.39567	1.46345	2.58432	2.13325
CSN7A	COPS7A	COP9 signalosome complex subunit 7a	3	30.429	73	16.7	1.53497	1.23063	0.318809	0.510791	0.999716	1.48616	1.53497	-0.0466179	0.924137	0.999939	1.65314	1.23063	0.425806	0.496698	0.999921	1.90321	1.16673	1.75104	1.22128	1.3383	1.12297	2.15464	1.15164
CSN7B	COPS7B	COP9 signalosome complex subunit 7b	1	29.889	28	3.8	0.164539	0.23839	-0.534892	0.439148	0.999716	0.148388	0.164539	-0.149059	0.853315	0.999939	0.229634	0.23839	-0.0539882	0.949827	0.999921	0.0876237	0.241455	0.152337	0.144438	0.233261	0.24352	0.106493	0.352775
CSN8	COPS8	COP9 signalosome complex subunit 8	3	23.268	164	23.9	2.62632	2.51119	0.0646712	0.719007	0.999716	2.98154	2.62632	0.183018	0.696391	0.999939	2.33652	2.51119	-0.104007	0.68012	0.999921	2.90428	2.34835	2.24391	3.71918	2.50452	2.51786	2.70228	1.97077
CSPG4	CSPG4	Chondroitin sulfate proteoglycan 4	7	251.067	178	5.7	0.973332	0.739324	0.396725	0.501052	0.999716	0.85623	0.973332	-0.184932	0.693994	0.999939	0.800593	0.739324	0.114863	0.791171	0.999921	1.23091	0.71575	0.860265	0.852196	0.866813	0.611835	0.958422	0.642765
CSRP1	CSRP1	Cysteine and glycine-rich protein 1	6	21.409	112	42	12.003	7.30102	0.717223	0.498793	0.999716	10.6193	12.003	-0.176701	0.840255	0.999939	8.53643	7.30102	0.225535	0.096135	0.999921	17.729	6.27697	12.5604	8.67825	7.70447	6.89757	8.44592	8.62694
CSRP2	CSRP2	Cysteine and glycine-rich protein 2	6	21.852	163	39.9	9.63248	9.03345	0.0926293	0.911817	0.999716	7.49818	9.63248	-0.361367	0.715914	0.999939	8.85678	9.03345	-0.0284952	0.942125	0.999921	14.0242	5.24071	10.0782	4.91818	10.9321	7.1348	9.87606	7.8375
CSTF1	CSTF1	Cleavage stimulation factor subunit 1	3	49.125	104	11.4	0.877437	0.968743	-0.142818	0.827247	0.999716	0.663253	0.877437	-0.403737	0.64107	0.999939	0.964672	0.968743	-0.00607587	0.964795	0.999921	0.512953	1.24192	0.812441	0.514065	1.02029	0.917198	1.02809	0.901254
CSTF2	CSTF2	Cleavage stimulation factor subunit 2	1	61.035	119	5.9	0.527968	0.475284	0.151661	0.722525	0.999716	0.754048	0.527968	0.514207	0.435542	0.999939	0.68518	0.475284	0.527695	0.468513	0.999921	0.647523	0.408413	0.553147	0.95495	0.5237	0.426867	0.916718	0.453642
CT027	C20orf27	UPF0687 protein C20orf27	1	19.507	30	5.7	0.484433	0.424336	0.191091	0.867832	0.999716	0.571022	0.484433	0.23725	0.808481	0.999939	0.447211	0.424336	0.0757484	0.905236	0.999921	0.776354	0.192512	0.686084	0.455961	0.552217	0.296455	0.335323	0.559099
CT2NL	CTTNBP2NL	CTTNBP2 N-terminal-like protein	3	70.571	50	6.3	0.335415	0.327074	0.036328	0.962095	0.999716	0.227975	0.335415	-0.557073	0.11941	0.999939	0.334006	0.327074	0.0302557	0.972692	0.999921	0.339964	0.330865	0.268604	0.187345	0.482487	0.171662	0.423664	0.244348
CTBL1	CTNNBL1	Beta-catenin-like protein 1	2	65.588	28	2.8	0.0847755	0.0949476	-0.163484	0.802834	0.999716	0.0932753	0.0847755	0.137846	0.769672	0.999939	0.077328	0.0949476	-0.296141	0.73859	0.999921	0.109998	0.0595527	0.0903449	0.0962057	0.0695919	0.120303	0.0389432	0.115713
CTBP1	CTBP1	C-terminal-binding protein 1	3	47.962	42	13.4	0.206071	0.206115	-0.000310967	0.999473	0.999716	0.186493	0.206071	-0.144018	0.837861	0.999939	0.266198	0.206115	0.369048	0.441065	0.999921	0.158523	0.253618	0.256044	0.116942	0.242091	0.170139	0.31795	0.214445
CTBP2	CTBP2	C-terminal-binding protein 2	3	49.427	73	9.7	0.217457	0.190649	0.189812	0.699725	0.999716	0.36409	0.217457	0.743569	0.268601	0.999939	0.383181	0.190649	1.00711	0.366941	0.999921	0.184367	0.250546	0.454926	0.273254	0.140339	0.240958	0.541871	0.224492
CTF18	CHTF18	Chromosome transmission fidelity protein 18 homolog	1	108.001	34	1.3	0.143445	0.100346	0.515505	0.750011	0.999716	0.186463	0.143445	0.378394	0.813243	0.999939	0.08017	0.100346	-0.323854	0.851561	0.999921	0.225733	0.0611558	0.323693	0.0492326	0.184968	0.0157251	0.123451	0.0368885
CTHR1	CTHRC1	Collagen triple helix repeat-containing protein 1	1	26.777	30	3.3	0.187846	0.1562	0.266151	0.523501	0.999716	0.264579	0.187846	0.494149	0.280032	0.999939	0.259283	0.1562	0.73113	0.249253	0.999921	0.186827	0.188864	0.212287	0.316871	0.197474	0.114926	0.308375	0.210191
CTL2	SLC44A2	Choline transporter-like protein 2	5	81.61	70	8.4	0.642509	0.464021	0.469527	0.685454	0.999716	0.568181	0.642509	-0.177368	0.853562	0.999939	0.529417	0.464021	0.190215	0.741851	0.999921	0.98321	0.301809	0.66808	0.468281	0.293749	0.634293	0.498488	0.560347
CTNA1	CTNNA1	Catenin alpha-1	12	100.693	299	20.5	3.73924	3.34538	0.160577	0.893442	0.999716	2.75294	3.73924	-0.441775	0.712821	0.999939	3.01173	3.34538	-0.151579	0.867496	0.999921	5.82115	1.65734	3.79074	1.71513	4.90076	1.78999	3.84563	2.17782
CTNB1	CTNNB1	Catenin beta-1	9	86.069	432	24.5	3.42762	3.5266	-0.0410721	0.944547	0.999716	2.78104	3.42762	-0.301582	0.578066	0.999939	3.88445	3.5266	0.139431	0.857205	0.999921	3.6575	3.19774	3.73617	1.82591	4.76569	2.28751	5.12569	2.64321
CTND1	CTNND1	Catenin delta-1	16	108.674	405	24.4	1.89003	1.47217	0.360459	0.626098	0.999716	1.50009	1.89003	-0.333352	0.617787	0.999939	0.938629	1.47217	-0.649319	0.390179	0.999921	2.43898	1.34107	1.87827	1.12192	1.95776	0.986582	1.00651	0.870746
CTR9	CTR9	RNA polymerase-associated protein CTR9 homolog	1	134.332	70	0.9	0.0938338	0.0951894	-0.0206928	0.789825	0.999716	0.126328	0.0938338	0.428991	0.577982	0.999939	0.129699	0.0951894	0.446291	0.495573	0.999921	0.0980139	0.0896537	0.175509	0.0771462	0.096741	0.0936378	0.17144	0.0879577
CUED2	CUEDC2	CUE domain-containing protein 2	1	32.046	25	5.6	0.0943471	0.0866303	0.123106	0.863186	0.999716	0.159318	0.0943471	0.755863	0.310428	0.999939	0.218301	0.0866303	1.33338	0.393357	0.999921	0.132405	0.0562895	0.188978	0.129659	0.0972382	0.0760224	0.339849	0.0967533
CUL1	CUL1	Cullin-1	3	90.306	39	7.9	0.240772	0.230168	0.0649798	0.890743	0.999716	0.15951	0.240772	-0.594014	0.367536	0.999939	0.235693	0.230168	0.0342207	0.938983	0.999921	0.19272	0.288824	0.108097	0.210924	0.181747	0.278589	0.193986	0.277399
CUL2	CUL2	Cullin-2	4	87.554	108	4.7	0.36328	0.290903	0.320543	0.506473	0.999716	0.267152	0.36328	-0.443419	0.328552	0.999939	0.408658	0.290903	0.490357	0.215704	0.999921	0.292685	0.433874	0.24177	0.292534	0.234772	0.347034	0.3742	0.443116
CUL3	CUL3	Cullin-3	4	89.444	114	6.5	0.196353	0.310516	-0.661222	0.512826	0.999716	0.238041	0.196353	0.277761	0.743648	0.999939	0.292359	0.310516	-0.0869265	0.881173	0.999921	0.0972714	0.295434	0.288406	0.187676	0.415985	0.205048	0.272717	0.312001
CUL4A	CUL4A	Cullin-4A	3	88.138	71	8.2	0.497124	0.380177	0.386937	0.629098	0.999716	0.547491	0.497124	0.139228	0.81631	0.999939	0.458796	0.380177	0.271184	0.56343	0.999921	0.681856	0.312393	0.594357	0.500625	0.47369	0.286663	0.524978	0.392615
CUL4B	CUL4B	Cullin-4B	3	104.486	179	7.7	0.255267	0.17832	0.517536	0.370533	0.999716	0.273989	0.255267	0.102109	0.801326	0.999939	0.19286	0.17832	0.113081	0.762903	0.999921	0.308896	0.201638	0.236725	0.311253	0.218755	0.137885	0.181046	0.204674
CUL7	CUL7	Cullin-7	2	192.808	35	1.8	0.047976	0.0788908	-0.717545	0.530501	0.999716	0.0349208	0.047976	-0.458226	0.713811	0.999939	0.0633608	0.0788908	-0.316266	0.673371	0.999921	0.0172595	0.0786924	0.0383487	0.0314929	0.106213	0.0515684	0.079585	0.0471366
CUTA	CUTA	Protein CutA	2	19.218	163	22.9	4.76364	6.06629	-0.348749	0.584727	0.999716	4.6311	4.76364	-0.0407107	0.968904	0.999939	2.7883	6.06629	-1.12143	0.247918	0.999921	4.28826	5.23902	1.65636	7.60583	4.1053	8.02728	2.25876	3.31784
CX6B1	COX6B1	Cytochrome c oxidase subunit 6B1	3	10.414	122	47.7	2.5222	1.89663	0.411247	0.663132	0.999716	4.43416	2.5222	0.813976	0.404933	0.999939	1.63155	1.89663	-0.217189	0.867343	0.999921	2.89419	2.15021	2.64655	6.22176	0.717548	3.07571	0.875912	2.3872
CX7A2	COX7A2	Cytochrome c oxidase subunit 7A2, mitochondrial	1	9.39	63	12	1.87064	0.747645	1.3231	0.269706	0.999716	1.74556	1.87064	-0.0998443	0.876428	0.999939	0.965612	0.747645	0.36909	0.678252	0.999921	2.5765	1.16478	1.82454	1.66657	0.516325	0.978966	0.575481	1.35574
CY1	CYC1	Cytochrome c1, heme protein, mitochondrial	1	35.741	18	4	2.46942	0.433638	2.50961	0.462958	0.999716	1.28529	2.46942	-0.942075	0.662983	0.999939	0.696408	0.433638	0.683441	0.271106	0.999921	4.72981	0.209025	1.88701	0.683577	0.376802	0.490475	0.861416	0.531401
CYB5B	CYB5B	Cytochrome b5 type B	2	16.798	59	20.7	3.33635	2.0108	0.730502	0.61323	0.999716	2.67884	3.33635	-0.316662	0.808033	0.999939	1.83782	2.0108	-0.12977	0.87681	0.999921	5.42596	1.24673	3.81156	1.54611	2.8032	1.21839	2.42342	1.25222
CYBP	CACYBP	Calcyclin-binding protein	6	26.308	266	32.5	5.56155	4.78044	0.218344	0.647474	0.999716	3.86645	5.56155	-0.524476	0.219302	0.999939	6.34235	4.78044	0.407875	0.592473	0.999921	6.03914	5.08396	4.69856	3.03434	6.16667	3.39421	8.39253	4.29218
CYBR1	CYBRD1	Plasma membrane ascorbate-dependent reductase CYBRD1	1	31.735	61	6.3	1.36124	1.13899	0.257157	0.681947	0.999716	0.93089	1.36124	-0.548233	0.410767	0.999939	0.953232	1.13899	-0.256861	0.566736	0.999921	1.74221	0.980257	1.10107	0.760711	1.41156	0.86643	0.972425	0.934039
CYC	CYCS	Cytochrome c	4	11.855	81	25.7	2.96255	2.33496	0.343441	0.578486	0.999716	2.72695	2.96255	-0.119547	0.835601	0.999939	2.95625	2.33496	0.340372	0.240181	0.999921	3.9152	2.00989	2.42443	3.02948	2.39754	2.27237	2.58559	3.3269
CYFP1	CYFIP1	Cytoplasmic FMR1-interacting protein 1	11	146.742	230	9.9	1.21981	1.10847	0.138089	0.649118	0.999716	0.989858	1.21981	-0.301367	0.441402	0.999939	1.31358	1.10847	0.244929	0.265572	0.999921	1.41498	1.02465	1.132	0.847712	1.18631	1.03064	1.42268	1.20447
CYH1	CYTH1	Cytohesin-1	1	46.84	38	2.8	0.228285	0.19921	0.196542	0.624616	0.999716	0.152242	0.228285	-0.584467	0.238474	0.999939	0.190572	0.19921	-0.0639541	0.955329	0.999921	0.228336	0.228233	0.198006	0.106478	0.148448	0.249972	0.0637587	0.317386
CYRIB	CYRIB	CYFIP-related Rac1 interactor B	1	37.01	27	3.4	0.473437	0.312136	0.600996	0.400646	0.999716	0.396042	0.473437	-0.25752	0.645241	0.999939	0.457923	0.312136	0.552929	0.358254	0.999921	0.383508	0.563366	0.508803	0.28328	0.189182	0.43509	0.465602	0.450244
CYTB	CSTB	Cystatin-B	3	11.19	107	45.9	18.1365	26.3753	-0.540289	0.202653	0.999716	22.7635	18.1365	0.327823	0.171948	0.999939	28.9113	26.3753	0.132443	0.588823	0.999921	20.0486	16.2245	23.8821	21.6449	30.3488	22.4019	28.7867	29.0359
CYTC	CST3	Cystatin-C	1	16.017	21	7.5	0.308219	0.251291	0.294601	0.721736	0.999716	0.322758	0.308219	0.0664946	0.92589	0.999939	0.37256	0.251291	0.568116	0.144123	0.999921	0.446385	0.170054	0.315906	0.32961	0.266036	0.236545	0.422234	0.322886
CYTSA	SPECC1L	Cytospin-A	3	124.925	157	7.8	0.193781	0.287027	-0.566763	0.15867	0.999716	0.32214	0.193781	0.733265	0.284497	0.999939	0.25339	0.287027	-0.179825	0.338264	0.999921	0.159471	0.228091	0.40385	0.24043	0.311872	0.262182	0.263827	0.242954
CYTSB	SPECC1	Cytospin-B	1	119.197	39	1.4	0.135045	0.150151	-0.15297	0.214495	0.999716	0.155132	0.135045	0.200059	0.370798	0.999939	0.14134	0.150151	-0.0872388	0.542445	0.999921	0.131785	0.138305	0.137892	0.172373	0.157908	0.142393	0.132046	0.150635
CZIB	CZIB	CXXC motif containing zinc binding protein	3	18.379	46	20.6	1.71485	1.36596	0.328165	0.360493	0.999716	2.12636	1.71485	0.310305	0.592389	0.999939	2.07333	1.36596	0.602029	0.246372	0.999921	2.0109	1.4188	2.70714	1.54559	1.38359	1.34834	2.50922	1.63743
D19L1	DPY19L1	Probable C-mannosyltransferase DPY19L1	1	78.18	17	1.5	0.228939	0.224277	0.029681	0.959903	0.999716	0.166146	0.228939	-0.462505	0.540552	0.999939	0.251543	0.224277	0.165524	0.612163	0.999921	0.307944	0.149933	0.1997	0.132593	0.246772	0.201782	0.211624	0.291461
DAA10	DNAAF10	Dynein axonemal assembly factor 10	2	40.171	34	5.9	0.193243	0.114998	0.74881	0.101297	0.999716	0.126076	0.193243	-0.616116	0.100511	0.999939	0.0948572	0.114998	-0.277775	0.537946	0.999921	0.197886	0.1886	0.148675	0.103478	0.141595	0.0884006	0.101164	0.0885506
DAAF5	DNAAF5	Dynein axonemal assembly factor 5	1	94.774	47	2.9	0.00466314	0.0187889	-2.01051	0.139099	0.999716	0.00639811	0.00466314	0.456346	0.714983	0.999939	0.0114831	0.0187889	-0.710369	0.267667	0.999921	0.000723029	0.00860324	0.00517419	0.00762204	0.0231844	0.0143934	0.00954577	0.0134204
DAB2	DAB2	Disabled homolog 2	4	82.511	109	9.2	1.00013	1.14766	-0.198504	0.766324	0.999716	1.05124	1.00013	0.0718935	0.905762	0.999939	1.82897	1.14766	0.672333	0.486175	0.999921	1.35413	0.646138	1.19409	0.908382	1.39885	0.896473	2.59309	1.06484
DAD1	DAD1	Dolichyl-diphosphooligosaccharide--protein glycosyltransferase subunit DAD1	3	12.66	115	28.3	1.97801	1.40131	0.497274	0.62694	0.999716	1.86149	1.97801	-0.0875961	0.926429	0.999939	1.56314	1.40131	0.157668	0.804855	0.999921	2.89392	1.0621	2.50071	1.22226	1.83682	0.965804	1.93875	1.18753
DAG1	DAG1	Dystroglycan	1	97.723	23	1.2	0.216999	0.219571	-0.0169994	0.981654	0.999716	0.254436	0.216999	0.229613	0.765352	0.999939	0.359714	0.219571	0.71216	0.439473	0.999921	0.316074	0.117924	0.301453	0.207419	0.222487	0.216655	0.506091	0.213336
DAZP1	DAZAP1	DAZ-associated protein 1	4	43.584	156	17	1.9918	2.00837	-0.0119489	0.954731	0.999716	2.6364	1.9918	0.404495	0.597874	0.999939	1.83443	2.00837	-0.130694	0.633446	0.999921	1.87043	2.11318	1.60573	3.66707	1.78015	2.23659	2.04745	1.62141
DBLOH	DIABLO	Diablo homolog, mitochondrial	2	27.342	79	8.8	1.42262	1.14673	0.311026	0.510082	0.999716	0.899839	1.42262	-0.660808	0.151712	0.999939	1.20518	1.14673	0.0717282	0.846769	0.999921	1.64696	1.19827	0.953856	0.845822	1.41163	0.881826	1.17548	1.23488
DBNL	DBNL	Drebrin-like protein	10	48.463	256	29.5	9.19735	6.40744	0.52147	0.413887	0.999716	6.86664	9.19735	-0.421614	0.534373	0.999939	5.45992	6.40744	-0.230869	0.600609	0.999921	11.7368	6.65791	8.70044	5.03284	7.40159	5.4133	6.63337	4.28648
DC1I2	DYNC1I2	Cytoplasmic dynein 1 intermediate chain 2	10	71.811	309	27.6	5.04354	3.45998	0.543671	0.592304	0.999716	5.856	5.04354	0.215481	0.77374	0.999939	3.29388	3.45998	-0.070976	0.883661	0.999921	7.34226	2.74481	6.76867	4.94334	4.46267	2.45729	3.28802	3.29975
DC1L1	DYNC1LI1	Cytoplasmic dynein 1 light intermediate chain 1	10	56.829	124	25	1.35229	1.45682	-0.107421	0.42105	0.999716	1.33715	1.35229	-0.0162415	0.915394	0.999939	1.77748	1.45682	0.287007	0.447771	0.999921	1.31858	1.38599	1.21567	1.45863	1.35833	1.55531	2.1053	1.44965
DC1L2	DYNC1LI2	Cytoplasmic dynein 1 light intermediate chain 2	4	54.351	75	10	1.64429	1.23743	0.410117	0.6827	0.999716	1.49833	1.64429	-0.134104	0.882696	0.999939	1.13603	1.23743	-0.123345	0.653364	0.999921	2.49427	0.794301	1.70067	1.296	1.3672	1.10766	1.28026	0.991797
DCAF7	DCAF7	DDB1- and CUL4-associated factor 7	1	39.528	27	2.3	0.080811	0.0750654	0.106403	0.928621	0.999716	0.0928007	0.080811	0.199585	0.85295	0.999939	0.106521	0.0750654	0.504922	0.348683	0.999921	0.0241044	0.137517	0.0867618	0.0988395	0.0777982	0.0723325	0.13229	0.0807523
DCBD2	DCBLD2	Discoidin, CUB and LCCL domain-containing protein 2	5	85.893	94	12.5	1.9473	1.69274	0.202116	0.128309	0.999716	1.29082	1.9473	-0.593192	0.0224687	0.999939	1.89649	1.69274	0.163972	0.484436	0.999921	1.87786	2.01675	1.36291	1.21873	1.76635	1.61913	2.12434	1.66864
DCK	DCK	Deoxycytidine kinase	3	30.841	114	22.3	0.603716	0.440802	0.453742	0.625347	0.999716	0.533116	0.603716	-0.179421	0.784232	0.999939	0.463482	0.440802	0.0723836	0.928887	0.999921	0.817251	0.390182	0.606888	0.459344	0.629682	0.251921	0.585652	0.341312
DCNL3	DCUN1D3	DCN1-like protein 3	1	34.84	21	6.6	0.110452	0.0321548	1.78031	0.511793	0.999716	0.108038	0.110452	-0.0318715	0.982733	0.999939	0.0887263	0.0321548	1.46433	0.179755	0.999921	0.209258	0.0116456	0.106889	0.109188	0.0264557	0.0378539	0.116034	0.0614185
DCPS	DCPS	m7GpppX diphosphatase	4	38.756	65	17.5	0.661861	0.701672	-0.0842678	0.672743	0.999716	0.757436	0.661861	0.194595	0.419304	0.999939	0.582543	0.701672	-0.268431	0.155833	0.999921	0.739094	0.584628	0.702553	0.812319	0.727009	0.676335	0.53543	0.629656
DCTD	DCTD	Deoxycytidylate deaminase	5	20.459	98	38.2	1.14349	1.14207	0.00179916	0.997395	0.999716	0.891628	1.14349	-0.358935	0.590499	0.999939	0.945219	1.14207	-0.272929	0.358199	0.999921	1.53039	0.756602	0.979619	0.803636	1.14621	1.13793	1.11149	0.778951
DCTN1	DCTN1	Dynactin subunit 1	22	142.348	780	22.3	3.27972	3.01768	0.120134	0.764669	0.999716	3.08517	3.27972	-0.0882255	0.816888	0.999939	3.48983	3.01768	0.209715	0.30608	0.999921	3.99497	2.56448	3.26943	2.9009	3.28978	2.74558	3.70424	3.27541
DCTN2	DCTN2	Dynactin subunit 2	12	44.318	389	38.4	5.67625	4.80424	0.240631	0.742894	0.999716	4.9445	5.67625	-0.199113	0.787151	0.999939	4.78416	4.80424	-0.00604352	0.969431	0.999921	7.95467	3.39783	4.27325	5.61576	5.22879	4.37969	4.97221	4.5961
DCTN3	DCTN3	Dynactin subunit 3	4	21.22	80	19.9	1.8865	1.19687	0.65645	0.349932	0.999716	1.59649	1.8865	-0.240809	0.624717	0.999939	1.59107	1.19687	0.410731	0.50608	0.999921	2.36247	1.41053	1.76967	1.42331	1.51051	0.883226	1.96845	1.21368
DCTN4	DCTN4	Dynactin subunit 4	5	53.216	165	12.8	1.90764	1.3268	0.523836	0.465224	0.999716	1.43678	1.90764	-0.408949	0.561183	0.999939	1.30752	1.3268	-0.0211197	0.970861	0.999921	2.43174	1.38354	1.87284	1.00072	1.70952	0.944082	1.57635	1.03868
DCTN6	DCTN6	Dynactin subunit 6	3	21.076	78	21.6	0.580339	0.475062	0.28878	0.282956	0.999716	0.456824	0.580339	-0.345258	0.154355	0.999939	0.629715	0.475062	0.406583	0.470631	0.999921	0.633802	0.526877	0.443387	0.470261	0.426295	0.52383	0.798053	0.461378
DCTP1	DCTPP1	dCTP pyrophosphatase 1	3	18.783	56	18.8	0.418984	0.584523	-0.480363	0.622304	0.999716	0.378908	0.418984	-0.145048	0.857727	0.999939	0.441016	0.584523	-0.406426	0.661647	0.999921	0.488373	0.349595	0.563448	0.194368	0.862966	0.306079	0.487014	0.395019
DCUP	UROD	Uroporphyrinogen decarboxylase	3	41.103	132	9.5	0.808081	0.988625	-0.290924	0.59787	0.999716	0.714004	0.808081	-0.178566	0.595009	0.999939	1.08247	0.988625	0.130838	0.792506	0.999921	0.66094	0.955221	0.744077	0.683932	1.2393	0.737949	1.26968	0.895268
DD19A	DDX19A	ATP-dependent RNA helicase DDX19A	4	54.397	203	12.8	1.53214	1.36706	0.164464	0.702773	0.999716	1.40511	1.53214	-0.124859	0.691417	0.999939	1.68368	1.36706	0.300541	0.629595	0.999921	1.79207	1.2722	1.50043	1.30979	1.6373	1.09683	2.17581	1.19156
DDAH1	DDAH1	N(G),N(G)-dimethylarginine dimethylaminohydrolase 1	5	31.444	171	28.4	1.99294	1.90021	0.0687465	0.745418	0.999716	1.87584	1.99294	-0.0873663	0.814188	0.999939	2.90259	1.90021	0.611185	0.479549	0.999921	2.242	1.74389	2.236	1.51568	1.89553	1.90488	4.06548	1.7397
DDAH2	DDAH2	N(G),N(G)-dimethylarginine dimethylaminohydrolase 2	4	29.911	85	24.2	4.55112	3.38079	0.428861	0.571458	0.999716	4.78847	4.55112	0.0733428	0.912339	0.999939	3.56459	3.38079	0.0763744	0.810836	0.999921	6.16645	2.93579	5.80239	3.77455	2.72129	4.0403	3.4225	3.70668
DDB1	DDB1	DNA damage-binding protein 1	26	128.142	546	25.7	5.20862	3.77341	0.465032	0.592261	0.999716	3.44045	5.20862	-0.598304	0.518178	0.999939	4.1336	3.77341	0.131529	0.80741	0.999921	7.23902	3.17823	4.46409	2.41681	4.79444	2.75238	4.93454	3.33266
DDB2	DDB2	DNA damage-binding protein 2	1	48.461	33	1.9	0.0598261	0.025834	1.21151	0.0206394	0.999716	0.0471551	0.0598261	-0.343363	0.462816	0.999939	0.0535789	0.025834	1.0524	0.091392	0.999921	0.0613346	0.0583177	0.0331679	0.0611423	0.0211083	0.0305596	0.0612594	0.0458984
DDRGK	DDRGK1	DDRGK domain-containing protein 1	2	35.589	54	10.2	1.0389	0.883686	0.233454	0.810736	0.999716	0.963291	1.0389	-0.109017	0.902053	0.999939	0.778903	0.883686	-0.18209	0.822652	0.999921	1.48418	0.593627	1.27448	0.652101	1.23861	0.528765	0.986468	0.571338
DDX1	DDX1	ATP-dependent RNA helicase DDX1	14	83.349	339	25	2.89926	1.9945	0.539657	0.471476	0.999716	2.22397	2.89926	-0.38255	0.576845	0.999939	1.99077	1.9945	-0.00269786	0.984406	0.999921	3.91982	1.87869	2.16224	2.28569	2.11443	1.87457	1.87177	2.10977
DDX17	DDX17	Probable ATP-dependent RNA helicase DDX17	13	80.906	589	35.4	7.49305	6.04669	0.309407	0.695926	0.999716	4.94902	7.49305	-0.598412	0.428742	0.999939	5.45442	6.04669	-0.148722	0.814345	0.999921	9.87307	5.11304	5.9569	3.94113	8.19196	3.90143	6.01227	4.89656
DDX18	DDX18	ATP-dependent RNA helicase DDX18	3	75.702	78	5.1	0.235296	0.198172	0.247725	0.644636	0.999716	0.124915	0.235296	-0.913529	0.282752	0.999939	0.203481	0.198172	0.0381423	0.925098	0.999921	0.166322	0.30427	0.156419	0.0934111	0.20138	0.194964	0.253359	0.153604
DDX20	DDX20	Probable ATP-dependent RNA helicase DDX20	1	92.981	47	1.3	0.0579843	0.0546376	0.0857686	0.934296	0.999716	0.0570892	0.0579843	-0.0224448	0.983404	0.999939	0.0633143	0.0546376	0.212638	0.100963	0.999921	0.0938998	0.0220689	0.0699002	0.0442783	0.0559514	0.0533238	0.0606304	0.0659983
DDX21	DDX21	Nucleolar RNA helicase 2	3	87.804	90	8	0.370597	0.278933	0.409931	0.233652	0.999716	0.306678	0.370597	-0.273127	0.557313	0.999939	0.435548	0.278933	0.64291	0.0819975	0.999921	0.343392	0.397802	0.219264	0.394092	0.2319	0.325967	0.426798	0.444298
DDX23	DDX23	Probable ATP-dependent RNA helicase DDX23	5	95.866	87	7	0.201395	0.333824	-0.729055	0.458608	0.999716	0.404679	0.201395	1.00675	0.271281	0.999939	0.392844	0.333824	0.23487	0.653402	0.999921	0.0778908	0.3249	0.459396	0.349962	0.257049	0.410598	0.475684	0.310004
DDX27	DDX27	Probable ATP-dependent RNA helicase DDX27	5	90.292	107	6.4	0.180984	0.137457	0.396886	0.275921	0.999716	0.142144	0.180984	-0.348511	0.161409	0.999939	0.206955	0.137457	0.590343	0.263741	0.999921	0.171217	0.190751	0.157074	0.127213	0.109813	0.1651	0.242676	0.171235
DDX3X	DDX3X	ATP-dependent RNA helicase DDX3X	3	73.597	525	36	3.80424	3.89444	-0.0338081	0.906134	0.999716	3.72071	3.80424	-0.0320322	0.927313	0.999939	4.02128	3.89444	0.0462399	0.861438	0.999921	4.06064	3.54784	4.48957	2.95184	3.26841	4.52047	3.8833	4.15927
DDX3Y	DDX3Y	ATP-dependent RNA helicase DDX3Y	1	73.564	490	32.9	0.637574	0.575221	0.148477	0.600766	0.999716	0.538307	0.637574	-0.244162	0.44191	0.999939	0.774639	0.575221	0.429409	0.22023	0.999921	0.733332	0.541815	0.579803	0.496811	0.542315	0.608126	0.882967	0.666311
DDX42	DDX42	ATP-dependent RNA helicase DDX42	6	103.197	133	13.5	2.00636	1.61448	0.31351	0.116506	0.999716	1.12941	2.00636	-0.82901	0.106752	0.999939	0.970257	1.61448	-0.734631	0.0755355	0.999921	2.07917	1.93354	1.43289	0.825935	1.74209	1.48687	1.10814	0.832375
DDX46	DDX46	Probable ATP-dependent RNA helicase DDX46	13	117.803	308	14	0.630045	0.600825	0.0685104	0.764726	0.999716	0.868191	0.630045	0.462558	0.11015	0.999939	0.707901	0.600825	0.236605	0.0505977	0.999921	0.714799	0.54529	0.884668	0.851713	0.610933	0.590716	0.730818	0.684985
DDX47	DDX47	Probable ATP-dependent RNA helicase DDX47	2	50.9	44	4.6	0.0370423	0.0380389	-0.0383004	0.962311	0.999716	0.0179404	0.0370423	-1.04596	0.343438	0.999939	0.0278199	0.0380389	-0.45136	0.443069	0.999921	0.0217266	0.052358	0.0154476	0.0204332	0.0487404	0.0273373	0.0265539	0.0290858
DDX5	DDX5	Probable ATP-dependent RNA helicase DDX5	10	69.618	435	27.9	5.13087	4.56158	0.16967	0.739356	0.999716	3.83727	5.13087	-0.419122	0.301399	0.999939	4.54001	4.56158	-0.00683849	0.991724	0.999921	5.79636	4.46538	4.49668	3.17787	5.89588	3.22728	5.81142	3.2686
DDX50	DDX50	ATP-dependent RNA helicase DDX50	2	83.084	50	4.2	0.0445478	0.0409245	0.12239	0.874187	0.999716	0.0438001	0.0445478	-0.0244196	0.977389	0.999939	0.040505	0.0409245	-0.0148622	0.977968	0.999921	0.0249069	0.0641886	0.0311236	0.0564765	0.0361951	0.0456539	0.0279051	0.053105
DDX51	DDX51	ATP-dependent RNA helicase DDX51	1	72.983	19	1.2	0.00802545	0.00159951	2.32695	0.203392	0.999716	0.00649705	0.00802545	-0.304797	0.804701	0.999939	0.00133783	0.00159951	-0.257731	0.911613	0.999921	0.00497086	0.01108	0.00201104	0.0109831	0.00319901	0	0.00267566	0
DDX54	DDX54	ATP-dependent RNA helicase DDX54	1	98.819	45	1.1	0.110727	0.100151	0.14483	0.588704	0.999716	0.0748456	0.110727	-0.565018	0.253411	0.999939	0.149234	0.100151	0.575394	0.22305	0.999921	0.12596	0.0954944	0.0581384	0.0915529	0.106681	0.093621	0.176588	0.12188
DDX56	DDX56	Probable ATP-dependent RNA helicase DDX56	1	62.007	19	1.8	0.0803979	0.0940623	-0.226457	0.785457	0.999716	0.0420579	0.0803979	-0.934782	0.475511	0.999939	0.082363	0.0940623	-0.19162	0.566027	0.999921	0.0364233	0.124373	0.0403123	0.0438035	0.093013	0.0951115	0.0995049	0.0652211
DDX58	DDX58	Antiviral innate immune response receptor RIG-I	1	108.014	26	1.1	0.0304523	0.0546865	-0.844631	0.633433	0.999716	0.00547185	0.0304523	-2.47645	0.498438	0.999939	0.0729421	0.0546865	0.415568	0.838573	0.999921	0	0.0609047	0.00643717	0.00450653	0.0236326	0.0857404	0.000391387	0.145493
DDX6	DDX6	Probable ATP-dependent RNA helicase DDX6	8	54.781	246	25.9	5.963	5.15316	0.210583	0.641446	0.999716	3.75114	5.963	-0.66871	0.106641	0.999939	5.33388	5.15316	0.0497289	0.916199	0.999921	6.64102	5.28499	4.15008	3.3522	6.48098	3.82534	6.07278	4.59498
DE10B	DENND10P1	Putative DENN domain-containing protein 10 B	1	40.83	33	2.2	0.189767	0.142081	0.417511	0.477673	0.999716	0.178971	0.189767	-0.0844962	0.899009	0.999939	0.227283	0.142081	0.677774	0.0207193	0.999921	0.244264	0.135269	0.127158	0.230785	0.134312	0.14985	0.217544	0.237022
DECR	DECR1	2,4-dienoyl-CoA reductase [(3E)-enoyl-CoA-producing], mitochondrial	4	36.33	126	19.7	2.9766	3.31305	-0.154497	0.54827	0.999716	2.82384	2.9766	-0.0760052	0.774434	0.999939	3.90688	3.31305	0.237854	0.485591	0.999921	3.1842	2.769	2.40606	3.24163	3.73457	2.89154	4.46572	3.34803
DEK	DEK	Protein DEK	8	42.933	242	19.5	2.42344	2.08505	0.216973	0.539215	0.999716	2.58315	2.42344	0.0920781	0.831545	0.999939	2.70519	2.08505	0.375649	0.589285	0.999921	2.73154	2.11533	3.16777	1.99854	2.42778	1.74232	3.61632	1.79406
DENR	DENR	Density-regulated protein	3	22.477	55	24.2	0.7332	0.760558	-0.0528515	0.937363	0.999716	2.21687	0.7332	1.59625	0.0772649	0.999939	0.750494	0.760558	-0.0192174	0.978557	0.999921	0.825896	0.640504	1.78857	2.64518	0.466591	1.05453	0.596642	0.904347
DEOC	DERA	Deoxyribose-phosphate aldolase	1	35.494	32	10.4	0.473553	0.336619	0.492408	0.479227	0.999716	0.305989	0.473553	-0.630045	0.43064	0.999939	0.232868	0.336619	-0.531606	0.283568	0.999921	0.615319	0.331788	0.401752	0.210227	0.40801	0.265229	0.235538	0.230198
DERL2	DERL2	Derlin-2	1	27.663	29	12.6	0.596503	1.1172	-0.905282	0.272133	0.999716	0.411944	0.596503	-0.534082	0.718899	0.999939	0.58491	1.1172	-0.933598	0.0381371	0.999921	0.249777	0.94323	0.132149	0.691738	1.10739	1.127	0.478325	0.691495
DESM	DES	Desmin	34	53.56	1914	73.8	85.617	104.454	-0.286901	0.74544	0.999716	70.9203	85.617	-0.271699	0.814835	0.999939	105.479	104.454	0.0140827	0.976332	0.999921	127.967	43.2671	106.252	35.5881	132.149	76.7593	118.498	92.4597
DEST	DSTN	Destrin	5	18.95	125	24.8	4.43441	3.65009	0.280809	0.585235	0.999716	3.52488	4.43441	-0.331167	0.403169	0.999939	3.82093	3.65009	0.0659884	0.886649	0.999921	5.13596	3.73286	4.03024	3.01953	4.64417	2.65602	3.45636	4.18549
DFFA	DFFA	DNA fragmentation factor subunit alpha	5	36.899	151	17.8	0.663731	0.577717	0.200235	0.867279	0.999716	0.509567	0.663731	-0.381326	0.77283	0.999939	0.573434	0.577717	-0.0107371	0.990984	0.999921	1.08042	0.247046	0.721128	0.298006	0.758491	0.396944	0.856572	0.290295
DGKA	DGKA	Diacylglycerol kinase alpha	2	83.945	37	3.4	0.0570292	0.211746	-1.89256	0.160436	0.999716	0.1614	0.0570292	1.50087	0.220924	0.999939	0.179725	0.211746	-0.236545	0.599378	0.999921	0.00208985	0.111968	0.183955	0.138846	0.256389	0.167103	0.153484	0.205966
DHB12	HSD17B12	Very-long-chain 3-oxoacyl-CoA reductase	6	34.416	135	21.2	1.82895	1.27275	0.523067	0.176423	0.999716	1.31945	1.82895	-0.471078	0.294709	0.999939	1.4704	1.27275	0.208264	0.599457	0.999921	1.97148	1.68641	1.65234	0.986557	1.04242	1.50308	1.69214	1.24866
DHB4	HSD17B4	Peroxisomal multifunctional enzyme type 2	15	80.092	529	34.9	3.94037	3.9069	0.0123054	0.95544	0.999716	3.42665	3.94037	-0.201533	0.569657	0.999939	3.00634	3.9069	-0.378017	0.305224	0.999921	4.43218	3.44855	4.00861	2.84469	4.10585	3.70796	2.37787	3.6348
DHCR7	DHCR7	7-dehydrocholesterol reductase	1	55.195	27	1.7	2.03516	0.924618	1.13821	0.487434	0.999716	1.84785	2.03516	-0.13929	0.906013	0.999939	0.852872	0.924618	-0.116528	0.350621	0.999921	3.35062	0.719687	2.33545	1.36025	0.919755	0.929481	0.912083	0.793662
DHE3	GLUD1	Glutamate dehydrogenase 1, mitochondrial	7	61.701	381	37.1	2.58099	2.93554	-0.185698	0.745444	0.999716	3.93537	2.58099	0.608573	0.204086	0.999939	3.27377	2.93554	0.157329	0.701245	0.999921	3.30532	1.85667	4.01289	3.85786	2.31712	3.55395	3.72237	2.82518
DHPR	QDPR	Dihydropteridine reductase	3	26.001	133	18	1.11585	1.25806	-0.173063	0.734045	0.999716	1.12092	1.11585	0.0065432	0.990548	0.999939	1.34692	1.25806	0.0984572	0.632208	0.999921	0.762521	1.46918	0.982628	1.25921	1.3476	1.16853	1.47814	1.2157
DHR11	DHRS11	Dehydrogenase/reductase SDR family member 11	1	28.689	22	4.6	0.0196732	0.042696	-1.11787	0.326584	0.999716	0.0190743	0.0196732	-0.0446059	0.896966	0.999939	0.0458275	0.042696	0.102114	0.919057	0.999921	0.0163861	0.0229604	0.0215057	0.0166428	0.0602625	0.0251295	0.0666817	0.0249734
DHRS1	DHRS1	Dehydrogenase/reductase SDR family member 1	1	34.458	46	8.6	0.136596	0.144447	-0.080627	0.907185	0.999716	0.381229	0.136596	1.48075	0.361275	0.999939	0.386338	0.144447	1.41933	0.521316	0.999921	0.128151	0.145041	0.589439	0.173019	0.203401	0.0854927	0.694471	0.0782052
DHRS4	DHRS4	Dehydrogenase/reductase SDR family member 4	1	29.803	66	7.9	0.573054	0.45963	0.318198	0.715832	0.999716	0.508615	0.573054	-0.172098	0.829419	0.999939	0.466139	0.45963	0.0202889	0.946551	0.999921	0.834531	0.311576	0.478523	0.538706	0.52931	0.389949	0.516536	0.415743
DHRS7	DHRS7	Dehydrogenase/reductase SDR family member 7	1	38.673	28	2.4	0.192239	0.405647	-1.07733	0.337802	0.999716	0.428254	0.192239	1.15557	0.221886	0.999939	0.315755	0.405647	-0.361421	0.654133	0.999921	0.190583	0.193894	0.562962	0.293546	0.576398	0.234897	0.291687	0.339823
DHSD	SDHD	Succinate dehydrogenase [ubiquinone] cytochrome b small subunit, mitochondrial	1	17.317	17	6.3	0.110147	0.132986	-0.271851	0.562034	0.999716	0.0997833	0.110147	-0.142556	0.677776	0.999939	0.12205	0.132986	-0.12381	0.77729	0.999921	0.122075	0.0982187	0.117706	0.0818605	0.163916	0.102056	0.135808	0.108292
DHSO	SORD	Sorbitol dehydrogenase	3	38.927	121	20.4	0.39252	0.336072	0.223997	0.316823	0.999716	0.304907	0.39252	-0.3644	0.61261	0.999939	0.288816	0.336072	-0.218619	0.716846	0.999921	0.395288	0.389753	0.157498	0.452316	0.293496	0.378648	0.393683	0.183949
DHX15	DHX15	Pre-mRNA-splicing factor ATP-dependent RNA helicase DHX15	16	91.673	257	19.7	2.17868	1.69829	0.359368	0.589159	0.999716	1.84327	2.17868	-0.241183	0.632564	0.999939	1.50804	1.69829	-0.171409	0.808567	0.999921	2.61068	1.74667	2.26011	1.42644	2.31602	1.08057	1.8149	1.20118
DHX29	DHX29	ATP-dependent RNA helicase DHX29	1	156.222	19	0.6	0.0209759	0.0262841	-0.325461	0.610563	0.999716	0.0268077	0.0209759	0.35392	0.580626	0.999939	0.0259922	0.0262841	-0.016114	0.984047	0.999921	0.0141947	0.027757	0.0210024	0.032613	0.0205549	0.0320133	0.0143908	0.0375936
DHX30	DHX30	ATP-dependent RNA helicase DHX30	3	134.938	77	2.6	0.14939	0.159743	-0.0966643	0.905677	0.999716	0.083088	0.14939	-0.846374	0.228374	0.999939	0.12864	0.159743	-0.312408	0.754793	0.999921	0.177137	0.121644	0.10999	0.0561858	0.231852	0.0876337	0.177231	0.08005
DHX36	DHX36	ATP-dependent DNA/RNA helicase DHX36	1	115.6	40	3	0.00646573	0.0077565	-0.262591	0.899985	0.999716	0.00692764	0.00646573	0.0995508	0.957168	0.999939	0.00509223	0.0077565	-0.607108	0.756893	0.999921	0	0.0129315	0.0109571	0.00289821	0.0141314	0.00138155	0.0090751	0.00110935
DHX9	DHX9	ATP-dependent RNA helicase A	27	142.181	786	29.1	6.46565	4.4905	0.525919	0.371576	0.999716	5.23121	6.46565	-0.305649	0.55751	0.999939	5.34888	4.4905	0.252362	0.326094	0.999921	8.19301	4.73829	5.61285	4.84958	4.56054	4.42046	4.68715	6.01062
DIAC	CTBS	Di-N-acetylchitobiase	1	44.416	17	3.9	0.138225	0.238563	-0.787351	0.295837	0.999716	0.123837	0.138225	-0.158579	0.900906	0.999939	0.0513246	0.238563	-2.21665	0.0777189	0.999921	0.0799889	0.196462	0.0398955	0.207779	0.197009	0.280117	0.0880948	0.0145545
DIAP1	DIAPH1	Protein diaphanous homolog 1	7	141.942	140	7.6	0.507199	0.481493	0.0750368	0.720897	0.999716	0.494915	0.507199	-0.0353715	0.942743	0.999939	0.435909	0.481493	-0.143489	0.844779	0.999921	0.455287	0.559112	0.637198	0.352632	0.446621	0.516366	0.638065	0.233753
DIM1	DIMT1	Probable dimethyladenosine transferase	1	35.499	32	3.2	0.0321809	0.0261005	0.302124	0.80193	0.999716	0.0218075	0.0321809	-0.561379	0.675092	0.999939	0.0207877	0.0261005	-0.328347	0.748024	0.999921	0.0109417	0.05342	0.0239909	0.0196241	0.0273643	0.0248367	0.0351603	0.00641521
DIP2B	DIP2B	Disco-interacting protein 2 homolog B	1	173.606	17	1	0.360397	0.244892	0.557442	0.571351	0.999716	0.225353	0.360397	-0.677401	0.441628	0.999939	0.191534	0.244892	-0.354542	0.661875	0.999921	0.500127	0.220667	0.24992	0.200787	0.34544	0.144344	0.221828	0.161241
DJB11	DNAJB11	DnaJ homolog subfamily B member 11	6	40.774	157	22.6	1.9688	2.20187	-0.161417	0.833153	0.999716	3.33937	1.9688	0.762261	0.317667	0.999939	2.08106	2.20187	-0.0814112	0.715198	0.999921	2.93516	1.00244	3.71919	2.95955	2.32316	2.08059	2.34176	1.82037
DJC10	DNAJC10	DnaJ homolog subfamily C member 10	4	92.333	36	5.2	0.161101	0.100605	0.679268	0.510754	0.999716	0.159256	0.161101	-0.0166186	0.982344	0.999939	0.144042	0.100605	0.517795	0.315799	0.999921	0.234795	0.0874063	0.154001	0.164511	0.0810057	0.120203	0.117817	0.170267
DJC13	DNAJC13	DnaJ homolog subfamily C member 13	9	256.533	130	5	0.348781	0.247507	0.494856	0.226107	0.999716	0.376192	0.348781	0.109145	0.829428	0.999939	0.298484	0.247507	0.270189	0.75272	0.999921	0.378415	0.319147	0.484163	0.26822	0.298066	0.196947	0.430372	0.166597
DKC1	DKC1	H/ACA ribonucleoprotein complex subunit DKC1	2	58.094	53	4.1	0.260628	0.27092	-0.0558742	0.609286	0.999716	0.221344	0.260628	-0.235698	0.161857	0.999939	0.253844	0.27092	-0.0939248	0.681389	0.999921	0.253755	0.267501	0.204625	0.238064	0.286627	0.255212	0.221537	0.28615
DLDH	DLD	Dihydrolipoyl dehydrogenase, mitochondrial	6	54.713	251	16.1	4.14387	2.63142	0.655136	0.377838	0.999716	3.31991	4.14387	-0.319834	0.61686	0.999939	3.023	2.63142	0.200137	0.094571	0.999921	5.48916	2.79858	3.72383	2.91599	2.66625	2.5966	3.14805	2.89794
DLG1	DLG1	Disks large homolog 1	1	100.678	48	1.8	0.140848	0.230382	-0.709884	0.636	0.999716	0.139298	0.140848	-0.0159679	0.986272	0.999939	0.175671	0.230382	-0.391154	0.789483	0.999921	0.123146	0.158551	0.217158	0.0614377	0.391408	0.0693558	0.255327	0.0960137
DLGP5	DLGAP5	Disks large-associated protein 5	1	95.74	52	1.8	0.941584	0.532904	0.821214	0.44917	0.999716	1.19594	0.941584	0.344981	0.677553	0.999939	0.855152	0.532904	0.682306	0.625614	0.999921	1.34934	0.533831	1.53137	0.86051	0.69247	0.373338	1.39649	0.313811
DMD	DMD	Dystrophin	1	428.537	16	0.2	7.02981	3.58035	0.973383	0.403952	0.999716	4.43316	7.02981	-0.665149	0.519458	0.999939	2.41875	3.58035	-0.565841	0.614469	0.999921	9.71976	4.33985	6.43121	2.43511	5.46732	1.69339	1.8676	2.9699
DNJA1	DNAJA1	DnaJ homolog subfamily A member 1	5	45.581	127	20.4	1.59206	1.90727	-0.260617	0.689021	0.999716	1.2678	1.59206	-0.328568	0.308464	0.999939	1.69366	1.90727	-0.171364	0.794692	0.999921	1.7602	1.42392	1.43836	1.09724	2.56739	1.24715	1.40613	1.9812
DNJA2	DNAJA2	DnaJ homolog subfamily A member 2	4	46.344	78	11.2	0.853172	0.937987	-0.136732	0.434472	0.999716	1.12797	0.853172	0.402816	0.450971	0.999939	0.862196	0.937987	-0.121553	0.537597	0.999921	0.905557	0.800788	0.83684	1.41909	0.867949	1.00803	0.786993	0.937398
DNJA3	DNAJA3	DnaJ homolog subfamily A member 3, mitochondrial	2	53.083	35	4.8	0.47912	0.444273	0.108941	0.748505	0.999716	0.458529	0.47912	-0.0633736	0.915818	0.999939	0.567253	0.444273	0.352545	0.706743	0.999921	0.389038	0.569203	0.605457	0.311602	0.473893	0.414653	0.849195	0.285311
DNJB1	DNAJB1	DnaJ homolog subfamily B member 1	2	38.191	130	15.3	0.593319	0.629313	-0.0849682	0.884652	0.999716	0.854709	0.593319	0.526625	0.302764	0.999939	1.02967	0.629313	0.710329	0.41597	0.999921	0.77542	0.411218	0.909021	0.800398	0.75128	0.507345	1.40375	0.655582
DNJB2	DNAJB2	DnaJ homolog subfamily B member 2	1	35.672	35	3.1	0.697186	0.53685	0.377025	0.505917	0.999716	1.29171	0.697186	0.889668	0.121672	0.999939	0.460449	0.53685	-0.221477	0.675819	0.999921	0.820839	0.573534	1.48424	1.09919	0.693409	0.380291	0.478935	0.441964
DNJB4	DNAJB4	DnaJ homolog subfamily B member 4	6	38.011	257	31.5	1.15648	1.3	-0.168766	0.859138	0.999716	1.55135	1.15648	0.423777	0.541214	0.999939	2.2663	1.3	0.801824	0.468829	0.999921	1.64461	0.668358	1.78405	1.31864	1.82005	0.779952	3.2241	1.30849
DNJC2	DNAJC2	DnaJ homolog subfamily C member 2	1	72.465	47	3.5	0.143737	0.156249	-0.120423	0.390257	0.999716	0.207214	0.143737	0.527693	0.218656	0.999939	0.314411	0.156249	1.0088	0.36715	0.999921	0.154866	0.132607	0.241295	0.173133	0.159151	0.153348	0.45121	0.177612
DNJC3	DNAJC3	DnaJ homolog subfamily C member 3	6	58	108	17.3	1.35295	0.890948	0.602692	0.446542	0.999716	0.972597	1.35295	-0.476192	0.559659	0.999939	0.992736	0.890948	0.156069	0.605664	0.999921	1.84194	0.863959	1.22079	0.724401	0.840232	0.941665	1.15262	0.832856
DNJC5	DNAJC5	DnaJ homolog subfamily C member 5	1	22.933	45	7.1	1.32986	1.00175	0.408758	0.704494	0.999716	1.25319	1.32986	-0.0856783	0.924297	0.999939	1.25089	1.00175	0.320429	0.483336	0.999921	2.03143	0.628298	1.38673	1.11965	1.26711	0.736392	1.12918	1.37259
DNJC7	DNAJC7	DnaJ homolog subfamily C member 7	5	57.203	181	12.1	0.447881	0.269847	0.730971	0.578125	0.999716	0.620568	0.447881	0.470473	0.648001	0.999939	0.39239	0.269847	0.540143	0.566715	0.999921	0.7146	0.181162	0.805741	0.435394	0.315205	0.224489	0.566827	0.217952
DNJC8	DNAJC8	DnaJ homolog subfamily C member 8	2	29.823	68	13	1.68636	1.94871	-0.208601	0.846927	0.999716	1.57641	1.68636	-0.0972723	0.840998	0.999939	1.83246	1.94871	-0.0887342	0.932186	0.999921	1.20936	2.16337	1.50214	1.65069	3.0472	0.850216	2.3382	1.32673
DNJC9	DNAJC9	DnaJ homolog subfamily C member 9	7	30.062	149	29.6	1.00805	1.02673	-0.0264948	0.962453	0.999716	0.761369	1.00805	-0.404901	0.475651	0.999939	0.987422	1.02673	-0.056324	0.876048	0.999921	1.29021	0.72589	0.786326	0.736412	1.23654	0.816925	1.06159	0.913253
DNLI1	LIG1	DNA ligase 1	1	102.301	34	3.5	0.0755947	0.0235097	1.68503	0.275159	0.999716	0.00593178	0.0755947	-3.67175	0.138261	0.999939	0.0430183	0.0235097	0.871694	0.509555	0.999921	0.104273	0.046916	0.00161706	0.0102465	0.0435805	0.00343894	0.0570892	0.0289475
DNLI3	LIG3	DNA ligase 3	2	114.317	47	1.8	0.0109497	0.0149164	-0.446013	0.693538	0.999716	0.0108632	0.0109497	-0.0114438	0.991648	0.999939	0.0164676	0.0149164	0.142725	0.796	0.999921	0.0037644	0.018135	0.00944521	0.0122811	0.00998963	0.0198432	0.0146152	0.0183199
DNM1L	DNM1L	Dynamin-1-like protein	8	82.339	258	18.5	1.50644	0.978011	0.623222	0.444313	0.999716	1.36444	1.50644	-0.142836	0.84344	0.999939	1.09117	0.978011	0.157956	0.86085	0.999921	1.95473	1.05815	1.81198	0.916897	1.31203	0.643988	1.55236	0.62998
DNMBP	DNMBP	Dynamin-binding protein	2	178.719	64	3	0.127085	0.0851103	0.57839	0.409419	0.999716	0.170961	0.127085	0.42787	0.324022	0.999939	0.164568	0.0851103	0.951281	0.403387	0.999921	0.153827	0.100343	0.191668	0.150254	0.115601	0.0546198	0.233722	0.0954145
DNPEP	DNPEP	Aspartyl aminopeptidase	4	54.004	122	11.5	0.620504	0.513393	0.273377	0.667972	0.999716	0.546499	0.620504	-0.183221	0.723268	0.999939	0.754078	0.513393	0.554651	0.262135	0.999921	0.788418	0.452589	0.615956	0.477042	0.647939	0.378847	0.675764	0.832392
DNPH1	DNPH1	2'-deoxynucleoside 5'-phosphate N-hydrolase 1	1	19.211	71	9.8	1.09611	1.29533	-0.240927	0.512258	0.999716	1.86621	1.09611	0.767717	0.512472	0.999939	1.96399	1.29533	0.60047	0.450291	0.999921	1.09812	1.0941	0.890998	2.84142	1.54746	1.0432	2.63681	1.29118
DNS2A	DNASE2	Deoxyribonuclease-2-alpha	2	40.069	38	6.4	0.835126	0.654744	0.351063	0.630427	0.999716	0.808498	0.835126	-0.04675	0.949259	0.999939	0.704723	0.654744	0.106126	0.802839	0.999921	1.13215	0.538103	1.03014	0.586858	0.775662	0.533826	0.57721	0.832236
DOC10	DOCK10	Dedicator of cytokinesis protein 10	1	251.825	29	0.5	0.165993	0.191359	-0.205159	0.830967	0.999716	0.208893	0.165993	0.331636	0.728531	0.999939	0.166836	0.191359	-0.197859	0.808944	0.999921	0.240515	0.0914724	0.286434	0.131352	0.26474	0.117979	0.21736	0.116311
DOCK5	DOCK5	Dedicator of cytokinesis protein 5	2	216.198	42	1.2	0.0159574	0.0272764	-0.77343	0.311093	0.999716	0.0158669	0.0159574	-0.00820138	0.993073	0.999939	0.0369095	0.0272764	0.43634	0.164063	0.999921	0.00804082	0.0238739	0.0206199	0.0111139	0.0244046	0.0301482	0.0334813	0.0403377
DOCK7	DOCK7	Dedicator of cytokinesis protein 7	4	244.289	70	2.8	0.354441	0.245857	0.527724	0.271734	0.999716	0.2545	0.354441	-0.477881	0.384586	0.999939	0.176827	0.245857	-0.475485	0.131226	0.999921	0.423226	0.285656	0.313329	0.195671	0.267962	0.223752	0.15993	0.193723
DOHH	DOHH	Deoxyhypusine hydroxylase	1	33.283	35	4	0.399038	0.412334	-0.0472842	0.853105	0.999716	0.367585	0.399038	-0.11845	0.488856	0.999939	0.601254	0.412334	0.544162	0.130306	0.999921	0.362044	0.436033	0.373067	0.362103	0.463703	0.360964	0.657015	0.545493
DOPD	DDT	D-dopachrome decarboxylase	1	12.818	140	43.2	3.56847	2.8738	0.312348	0.75879	0.999716	3.81519	3.56847	0.0964488	0.931322	0.999939	1.67778	2.8738	-0.776407	0.579471	0.999921	2.57616	4.56079	1.48332	6.14706	1.16467	4.58293	1.03899	2.31657
DP13A	APPL1	DCC-interacting protein 13-alpha	1	80.298	74	4.1	0.477985	0.493924	-0.0473267	0.916868	0.999716	0.612862	0.477985	0.358598	0.503001	0.999939	0.489055	0.493924	-0.0142947	0.967909	0.999921	0.577279	0.37869	0.746537	0.479187	0.585555	0.402294	0.544786	0.433324
DP13B	APPL2	DCC-interacting protein 13-beta	4	74.959	100	8.4	0.412007	0.40432	0.0271711	0.967818	0.999716	0.311072	0.412007	-0.405421	0.622043	0.999939	0.44474	0.40432	0.137466	0.84138	0.999921	0.542553	0.28146	0.427358	0.194786	0.511347	0.297292	0.586852	0.302628
DPOD1	POLD1	DNA polymerase delta catalytic subunit	1	125.035	42	0.8	0.0825726	0.0503737	0.712992	0.431616	0.999716	0.0490047	0.0825726	-0.752743	0.435209	0.999939	0.0954264	0.0503737	0.921717	0.0277681	0.999921	0.0500979	0.115047	0.0611786	0.0368308	0.0447513	0.0559962	0.100641	0.0902122
DPOD2	POLD2	DNA polymerase delta subunit 2	2	51.884	137	6	0.476378	0.416567	0.193558	0.270957	0.999716	0.215893	0.476378	-1.14179	0.0372768	0.999939	0.311024	0.416567	-0.42152	0.21358	0.999921	0.448902	0.503854	0.259747	0.172039	0.445232	0.387902	0.362155	0.259894
DPOE3	POLE3	DNA polymerase epsilon subunit 3	1	16.906	25	7.5	0.702214	0.490217	0.518489	0.62649	0.999716	0.641789	0.702214	-0.129811	0.884787	0.999939	0.515128	0.490217	0.0715097	0.764685	0.999921	1.06941	0.335019	0.612244	0.671333	0.551616	0.428818	0.4761	0.554155
DPP3	DPP3	Dipeptidyl peptidase 3	10	82.88	366	19.1	2.41524	1.86089	0.376175	0.191789	0.999716	2.11859	2.41524	-0.189063	0.770789	0.999939	2.29982	1.86089	0.30553	0.484583	0.999921	2.68598	2.1445	2.96724	1.26993	1.76992	1.95186	2.80777	1.79187
DPP4	DPP4	Dipeptidyl peptidase 4	9	88.907	195	14.1	3.18288	1.97498	0.688491	0.392727	0.999716	2.38942	3.18288	-0.413673	0.544642	0.999939	1.95887	1.97498	-0.011815	0.972207	0.999921	4.23298	2.13277	2.70665	2.07218	2.35699	1.59297	2.10685	1.8109
DPP9	DPP9	Dipeptidyl peptidase 9	2	98.999	47	4.5	0.542778	0.567045	-0.0631001	0.921436	0.999716	0.297069	0.542778	-0.869563	0.0734387	0.999939	0.47255	0.567045	-0.262995	0.723753	0.999921	0.497434	0.588122	0.351094	0.243045	0.780005	0.354084	0.565756	0.379344
DPY30	DPY30	Protein dpy-30 homolog	2	11.243	63	11.1	0.333205	0.233693	0.511796	0.416267	0.999716	0.112301	0.333205	-1.56904	0.0435382	0.999939	0.181741	0.233693	-0.362733	0.737654	0.999921	0.368556	0.297854	0.0803292	0.144272	0.324961	0.142425	0.0820991	0.281382
DPYL1	CRMP1	Dihydropyrimidinase-related protein 1	1	62.487	102	8	0.0497578	0.0179422	1.47156	0.429004	0.999716	0.0420681	0.0497578	-0.242195	0.868648	0.999939	0.0260363	0.0179422	0.537169	0.125932	0.999921	0.0819624	0.0175531	0.0675027	0.0166335	0.0209541	0.0149304	0.0250127	0.02706
DPYL2	DPYSL2	Dihydropyrimidinase-related protein 2	15	62.711	746	50.3	10.6633	9.89431	0.107982	0.592863	0.999716	9.93014	10.6633	-0.102767	0.800511	0.999939	11.6924	9.89431	0.240896	0.590555	0.999921	10.4638	10.8628	12.4688	7.39147	8.69088	11.0977	14.2571	9.12767
DPYL3	DPYSL3	Dihydropyrimidinase-related protein 3	12	62.323	549	39.5	3.10401	3.12896	-0.0115469	0.9794	0.999716	2.94957	3.10401	-0.0736326	0.871973	0.999939	2.936	3.12896	-0.0918315	0.756321	0.999921	3.93351	2.27452	3.11594	2.7832	3.34039	2.91753	2.43579	3.4362
DPYL5	DPYSL5	Dihydropyrimidinase-related protein 5	1	61.952	27	1.2	29.953	15.4518	0.954924	0.500051	0.999716	20.8129	29.953	-0.525222	0.666594	0.999939	10.8024	15.4518	-0.516418	0.5853	0.999921	46.1962	13.7098	29.189	12.4368	22.6401	8.26354	11.4091	10.1958
DREB	DBN1	Drebrin	13	71.842	572	34.5	13.3508	10.5947	0.333578	0.598029	0.999716	13.3457	13.3508	-0.000548418	0.999156	0.999939	12.0946	10.5947	0.191017	0.712525	0.999921	17.3108	9.3908	14.8971	11.7943	12.6011	8.58838	15.0033	9.18591
DRG1	DRG1	Developmentally-regulated GTP-binding protein 1	5	40.802	120	23.7	0.449774	0.316606	0.506511	0.461684	0.999716	0.429879	0.449774	-0.0652708	0.900345	0.999939	0.407587	0.316606	0.364417	0.481609	0.999921	0.325655	0.573894	0.495645	0.364114	0.237071	0.396141	0.477848	0.337326
DRG2	DRG2	Developmentally-regulated GTP-binding protein 2	1	41.12	26	6	0.101301	0.119806	-0.242043	0.585289	0.999716	0.0702214	0.101301	-0.528671	0.39371	0.999939	0.117194	0.119806	-0.0317943	0.888968	0.999921	0.129278	0.0733249	0.0771681	0.0632747	0.126254	0.113358	0.132413	0.101976
DRS7B	DHRS7B	Dehydrogenase/reductase SDR family member 7B	1	35.382	21	3.7	0.085652	0.0878566	-0.0366628	0.980446	0.999716	0.0846643	0.085652	-0.0167339	0.973842	0.999939	0.0230371	0.0878566	-1.93119	0.500058	0.999921	0.0615893	0.109715	0.0962148	0.0731138	0.163841	0.0118724	0.0460743	0
DSRAD	ADAR	Double-stranded RNA-specific adenosine deaminase	6	137.178	93	7.5	0.443941	0.617653	-0.476428	0.554379	0.999716	0.378695	0.443941	-0.229331	0.808952	0.999939	0.614824	0.617653	-0.00662366	0.97535	0.999921	0.20967	0.678212	0.414821	0.34257	0.540137	0.695169	0.59086	0.638787
DUS3	DUSP3	Dual specificity protein phosphatase 3	3	20.693	98	21.1	3.09926	2.824	0.134184	0.726643	0.999716	3.07228	3.09926	-0.0126116	0.964593	0.999939	3.35903	2.824	0.250304	0.492225	0.999921	3.62801	2.57051	3.17365	2.97092	3.25935	2.38865	3.83068	2.88737
DUT	DUT	Deoxyuridine 5'-triphosphate nucleotidohydrolase, mitochondrial	5	26.832	127	27.8	2.07776	2.32667	-0.16324	0.401344	0.999716	2.48045	2.07776	0.255574	0.661311	0.999939	1.51638	2.32667	-0.617641	0.0681345	0.999921	2.15639	1.99913	1.69333	3.26757	2.54866	2.10468	1.49439	1.53836
DX39A	DDX39A	ATP-dependent RNA helicase DDX39A	2	49.611	249	23	2.9578	1.81617	0.703625	0.232417	0.999716	1.93912	2.9578	-0.609119	0.280749	0.999939	1.7761	1.81617	-0.0321871	0.464883	0.999921	3.63038	2.28521	2.11724	1.761	1.86089	1.77145	1.77715	1.77505
DX39B	DDX39B	Spliceosome RNA helicase DDX39B	4	49.416	226	28.5	6.847	3.82203	0.841136	0.21625	0.999716	4.00603	6.847	-0.773299	0.280171	0.999939	3.80351	3.82203	-0.0070049	0.471385	0.999921	8.54197	5.15204	4.94406	3.068	3.80789	3.83616	3.81907	3.78796
DYHC1	DYNC1H1	Cytoplasmic dynein 1 heavy chain 1	94	534.809	2161	25.4	6.54696	6.56607	-0.00420406	0.996182	0.999716	5.37881	6.54696	-0.283538	0.648573	0.999939	5.77521	6.56607	-0.185155	0.831447	0.999921	8.19026	4.90366	6.84231	3.91531	9.69932	3.43281	6.71194	4.83849
DYL1	DYNLL1	Dynein light chain 1, cytoplasmic	1	10.53	115	49.4	6.0304	6.03732	-0.00165487	0.996456	0.999716	13.5323	6.0304	1.16608	0.328909	0.999939	10.4978	6.03732	0.798103	0.545065	0.999921	5.83656	6.22425	19.3893	7.6753	4.6699	7.40474	16.5184	4.47719
DYLT1	DYNLT1	Dynein light chain Tctex-type 1	1	12.672	96	14.2	4.05098	2.7924	0.536767	0.473748	0.999716	1.8311	4.05098	-1.14556	0.171382	0.999939	1.57017	2.7924	-0.830581	0.388447	0.999921	4.99528	3.10668	2.31372	1.34849	3.8769	1.70789	1.29805	1.84229
DYLT3	DYNLT3	Dynein light chain Tctex-type 3	1	13.395	45	14.7	1.10983	1.13961	-0.0382024	0.977064	0.999716	1.99907	1.10983	0.848995	0.512404	0.999939	1.4537	1.13961	0.351189	0.758583	0.999921	1.72103	0.498628	2.94462	1.05352	1.8244	0.454815	2.02647	0.880928
DYN2	DNM2	Dynamin-2	7	98.345	208	16.2	1.88605	1.78905	0.076175	0.791003	0.999716	1.58917	1.88605	-0.247091	0.508616	0.999939	1.99413	1.78905	0.156565	0.666067	0.999921	2.06845	1.70365	1.91347	1.26488	2.05311	1.52498	2.30689	1.68137
DYR	DHFR	Dihydrofolate reductase	1	21.496	34	8.6	2.03757	1.2605	0.692853	0.516723	0.999716	1.76505	2.03757	-0.207141	0.750505	0.999939	1.83433	1.2605	0.541251	0.621561	0.999921	1.38626	2.68888	1.39734	2.13277	0.507785	2.01322	2.48112	1.18753
DYSF	DYSF	Dysferlin	20	239.254	370	12.7	1.51877	0.815361	0.897396	0.533302	0.999716	1.61129	1.51877	0.0853107	0.94555	0.999939	1.42083	0.815361	0.80122	0.277917	0.999921	2.4596	0.577951	2.35568	0.866899	0.757892	0.87283	1.82696	1.0147
DYST	DST	Dystonin	21	865.259	457	4	0.597925	0.56353	0.0854737	0.894057	0.999716	0.472257	0.597925	-0.340393	0.59554	0.999939	0.481023	0.56353	-0.228387	0.668008	0.999921	0.765569	0.430282	0.583021	0.361494	0.718472	0.408587	0.539934	0.422112
E2AK2	EIF2AK2	Interferon-induced, double-stranded RNA-activated protein kinase	6	62.512	124	15.6	1.21974	1.13188	0.107856	0.821913	0.999716	0.95	1.21974	-0.360579	0.464104	0.999939	0.959791	1.13188	-0.23793	0.474055	0.999921	1.50282	0.936669	1.05084	0.849158	1.32609	0.937673	0.991512	0.92807
E2AK4	EIF2AK4	eIF-2-alpha kinase GCN2	1	188.276	25	0.5	0.0522439	0.062184	-0.251282	0.461143	0.999716	0.05833	0.0522439	0.158976	0.68242	0.999939	0.0908943	0.062184	0.547647	0.336035	0.999921	0.0627484	0.0417393	0.0509296	0.0657304	0.0589603	0.0654077	0.113529	0.0682593
E41L2	EPB41L2	Band 4.1-like protein 2	3	113.032	62	5	0.60389	0.593691	0.0245747	0.974746	0.999716	0.650556	0.60389	0.107387	0.894715	0.999939	0.53453	0.593691	-0.151442	0.868578	0.999921	0.784951	0.42283	0.904245	0.396868	0.814426	0.372956	0.760028	0.309031
EBP2	EBNA1BP2	Probable rRNA-processing protein EBP2	5	34.887	108	18.3	0.407343	0.404413	0.0104146	0.969956	0.999716	0.424027	0.407343	0.0579117	0.86302	0.999939	0.496415	0.404413	0.295719	0.188603	0.999921	0.356048	0.458637	0.492196	0.355857	0.450454	0.358372	0.505157	0.487674
ECE1	ECE1	Endothelin-converting enzyme 1	3	87.906	42	6.8	0.320994	0.411715	-0.359096	0.552946	0.999716	0.26886	0.320994	-0.255691	0.343071	0.999939	0.356626	0.411715	-0.207231	0.735094	0.999921	0.361593	0.280396	0.280768	0.256953	0.289949	0.53348	0.283974	0.429279
ECH1	ECH1	Delta(3,5)-Delta(2,4)-dienoyl-CoA isomerase, mitochondrial	6	36.136	182	33.8	1.07306	0.867461	0.306862	0.581115	0.999716	0.954267	1.07306	-0.169268	0.737308	0.999939	1.14462	0.867461	0.400003	0.381172	0.999921	1.38139	0.764735	0.965685	0.942848	0.932693	0.802229	1.3847	0.904551
ECHA	HADHA	Trifunctional enzyme subunit alpha, mitochondrial	13	83.688	285	28.2	4.23948	3.50742	0.273475	0.647555	0.999716	4.06158	4.23948	-0.0618466	0.90391	0.999939	4.15626	3.50742	0.244875	0.67865	0.999921	4.78512	3.69384	2.87824	5.24491	2.2459	4.76895	3.67	4.64252
ECHB	HADHB	Trifunctional enzyme subunit beta, mitochondrial	13	51.547	387	29.5	4.53592	3.56898	0.345881	0.585628	0.999716	3.95856	4.53592	-0.196418	0.716466	0.999939	3.31377	3.56898	-0.10704	0.860193	0.999921	5.58906	3.48277	4.85155	3.06557	4.63949	2.49848	4.01208	2.61545
ECHD1	ECHDC1	Ethylmalonyl-CoA decarboxylase	3	33.848	54	10.7	0.357671	0.309028	0.210895	0.724505	0.999716	0.434692	0.357671	0.281362	0.653699	0.999939	0.43048	0.309028	0.478209	0.215071	0.999921	0.477665	0.237676	0.520533	0.348851	0.311465	0.30659	0.498226	0.362734
ECHM	ECHS1	Enoyl-CoA hydratase, mitochondrial	9	31.823	303	39.7	6.62192	5.3003	0.321175	0.348627	0.999716	4.78989	6.62192	-0.467259	0.206082	0.999939	5.38902	5.3003	0.0239475	0.891208	0.999921	7.55158	5.69227	4.44341	5.13636	4.73394	5.86667	5.47722	5.30081
ECHP	EHHADH	Peroxisomal bifunctional enzyme	1	80.072	30	2.1	0.187077	0.189721	-0.0202522	0.971792	0.999716	0.160167	0.187077	-0.224057	0.7756	0.999939	0.132062	0.189721	-0.52267	0.430597	0.999921	0.148429	0.225725	0.0871273	0.233206	0.135888	0.243555	0.108254	0.155869
ECI1	ECI1	Enoyl-CoA delta isomerase 1, mitochondrial	1	33.08	39	2.6	0.259305	0.244522	0.0846883	0.844918	0.999716	0.227931	0.259305	-0.186056	0.592713	0.999939	0.347964	0.244522	0.508975	0.48852	0.999921	0.297692	0.220918	0.196287	0.259574	0.298935	0.190109	0.458145	0.237784
ECI2	ECI2	Enoyl-CoA delta isomerase 2	2	43.957	64	9.1	0.435163	0.562006	-0.369029	0.676094	0.999716	0.428891	0.435163	-0.020947	0.984987	0.999939	0.717316	0.562006	0.352022	0.568471	0.999921	0.173371	0.696955	0.292038	0.565743	0.552128	0.571885	0.94668	0.487952
ECM1	ECM1	Extracellular matrix protein 1	2	62.232	68	9.4	0.40919	0.617806	-0.594382	0.182031	0.999716	0.581427	0.40919	0.506827	0.232675	0.999939	0.726781	0.617806	0.234368	0.600691	0.999921	0.464374	0.354006	0.666949	0.495905	0.705655	0.529957	0.880354	0.573208
ECM29	ECPAS	Proteasome adapter and scaffold protein ECM29	3	205.985	60	3.3	0.388398	0.342015	0.183477	0.686494	0.999716	0.219729	0.388398	-0.821812	0.239373	0.999939	0.41554	0.342015	0.280929	0.707893	0.999921	0.474516	0.302281	0.274005	0.165454	0.391541	0.29249	0.578398	0.252683
EDC4	EDC4	Enhancer of mRNA-decapping protein 4	7	152.992	135	7.7	0.587801	0.561359	0.066403	0.674112	0.999716	0.518518	0.587801	-0.180932	0.198816	0.999939	0.608194	0.561359	0.115608	0.455115	0.999921	0.552633	0.622968	0.528626	0.50841	0.602654	0.520064	0.638061	0.578327
EDF1	EDF1	Endothelial differentiation-related factor 1	3	16.359	126	21.6	5.51921	4.2866	0.364628	0.703041	0.999716	4.43754	5.51921	-0.314703	0.687437	0.999939	3.87347	4.2866	-0.146207	0.847907	0.999921	7.62687	3.41156	5.41776	3.45732	6.13393	2.43927	4.31069	3.43625
EDIL3	EDIL3	EGF-like repeat and discoidin I-like domain-containing protein 3	2	55.098	42	7.1	0.611682	0.857835	-0.487917	0.626943	0.999716	0.209181	0.611682	-1.54803	0.32582	0.999939	0.516919	0.857835	-0.730761	0.381882	0.999921	0.303384	0.919981	0.162635	0.255727	0.553959	1.16171	0.47636	0.557478
EEA1	EEA1	Early endosome antigen 1	18	163.337	416	17.2	1.47113	1.60268	-0.123559	0.880641	0.999716	1.57309	1.47113	0.0966725	0.897371	0.999939	1.66898	1.60268	0.058482	0.894413	0.999921	2.16983	0.772435	1.56369	1.58249	1.9351	1.27027	1.9596	1.37837
EF1A1	EEF1A1	Elongation factor 1-alpha 1	10	50.451	936	50.9	109.573	137.77	-0.330369	0.587477	0.999716	141.122	109.573	0.365045	0.458163	0.999939	145.836	137.77	0.0820874	0.891871	0.999921	112.313	106.834	106.627	175.617	93.8271	181.713	117.22	174.453
EF1B	EEF1B2	Elongation factor 1-beta	7	24.919	249	54.7	16.9379	15.6794	0.111387	0.850024	0.999716	19.173	16.9379	0.178825	0.663764	0.999939	14.8137	15.6794	-0.0819374	0.903087	0.999921	15.2476	18.6282	15.0816	23.2645	10.0616	21.2971	11.992	17.6354
EF1D	EEF1D	Elongation factor 1-delta	11	31.217	672	60.5	44.4376	26.6052	0.740074	0.392492	0.999716	29.173	44.4376	-0.607144	0.408894	0.999939	20.5352	26.6052	-0.373604	0.601369	0.999921	57.6763	31.1989	35.6278	22.7182	36.4311	16.7792	21.5137	19.5568
EF1G	EEF1G	Elongation factor 1-gamma	17	50.429	645	33.9	23.3741	20.4411	0.193436	0.767365	0.999716	17.2646	23.3741	-0.437089	0.42379	0.999939	17.1642	20.4411	-0.252073	0.696086	0.999921	28.6689	18.0793	20.3489	14.1804	27.307	13.5752	14.7933	19.5351
EF2	EEF2	Elongation factor 2	41	96.246	1547	47.7	27.7699	25.6508	0.114519	0.67458	0.999716	24.5863	27.7699	-0.175668	0.379655	0.999939	38.8515	25.6508	0.598967	0.408304	0.999921	30.6161	24.9237	24.5771	24.5954	28.9457	22.3558	51.1348	26.5681
EFGM	GFM1	Elongation factor G, mitochondrial	1	84.103	35	1.6	0.360384	0.333851	0.11033	0.257722	0.999716	0.352961	0.360384	-0.0300231	0.94371	0.999939	0.255666	0.333851	-0.384944	0.602861	0.999921	0.376772	0.343995	0.444596	0.261326	0.329577	0.338125	0.127978	0.383354
EFHB	EFHB	EF-hand domain-containing family member B	1	94.769	20	0.8	0.12708	0.100268	0.341883	0.134262	0.999716	0.188433	0.12708	0.568308	0.247707	0.999939	0.135157	0.100268	0.430782	0.392813	0.999921	0.137729	0.116432	0.151963	0.224903	0.0976703	0.102865	0.102978	0.167336
EFHD2	EFHD2	EF-hand domain-containing protein D2	6	26.794	320	40	2.56044	1.90932	0.423338	0.605762	0.999716	2.45252	2.56044	-0.0621256	0.917704	0.999939	1.83578	1.90932	-0.0566663	0.925279	0.999921	3.4597	1.66118	2.23965	2.6654	2.4952	1.32344	2.20776	1.46379
EFL1	EFL1	Elongation factor-like GTPase 1	3	126.661	112	4.4	0.484942	0.410585	0.240132	0.391302	0.999716	0.396215	0.484942	-0.291529	0.201988	0.999939	0.391333	0.410585	-0.0692829	0.817198	0.999921	0.504832	0.465051	0.353212	0.439217	0.345002	0.476167	0.358789	0.423877
EFNMT	EEF1AKNMT	eEF1A lysine and N-terminal methyltransferase	2	79.573	50	3.4	0.107857	0.0818862	0.397428	0.345383	0.999716	0.0916603	0.107857	-0.234751	0.405277	0.999939	0.0728263	0.0818862	-0.169159	0.832743	0.999921	0.0949021	0.120812	0.0831837	0.100137	0.0650958	0.0986765	0.0390021	0.106651
EFTS	TSFM	Elongation factor Ts, mitochondrial	3	35.71	101	17.5	1.06119	1.1191	-0.0766663	0.872989	0.999716	1.25825	1.06119	0.245746	0.803243	0.999939	1.30135	1.1191	0.217664	0.793317	0.999921	1.3373	0.785074	1.89538	0.621131	1.28052	0.957687	1.88964	0.713056
EFTU	TUFM	Elongation factor Tu, mitochondrial	18	49.852	614	42.3	7.70573	6.32944	0.283855	0.485908	0.999716	5.46835	7.70573	-0.494825	0.228372	0.999939	6.20316	6.32944	-0.0290746	0.952819	0.999921	8.75664	6.65481	6.24059	4.69611	7.56718	5.09169	7.63207	4.77424
EGFR	EGFR	Epidermal growth factor receptor	6	137.612	216	7.5	0.471889	0.409888	0.203216	0.520333	0.999716	0.411918	0.471889	-0.196089	0.56543	0.999939	0.483449	0.409888	0.238133	0.608757	0.999921	0.410245	0.533533	0.349278	0.474558	0.358589	0.461188	0.594527	0.372372
EGLN	ENG	Endoglin	10	71.559	338	19.9	3.72167	2.97956	0.320849	0.571267	0.999716	2.90692	3.72167	-0.356456	0.426571	0.999939	3.39024	2.97956	0.186287	0.742688	0.999921	4.5422	2.90114	2.97172	2.84213	3.72079	2.23833	4.19018	2.5903
EGLN1	EGLN1	Egl nine homolog 1	1	46.847	54	5.6	0.871326	0.887875	-0.0271436	0.959834	0.999716	0.717816	0.871326	-0.279598	0.255016	0.999939	0.863954	0.887875	-0.0394018	0.943999	0.999921	0.96231	0.780342	0.75201	0.683623	1.16439	0.611362	0.984305	0.743603
EH1L1	EHBP1L1	EH domain-binding protein 1-like protein 1	3	162.554	63	2.6	0.414186	0.397644	0.0588007	0.942657	0.999716	0.400787	0.414186	-0.0474407	0.925913	0.999939	0.348291	0.397644	-0.191184	0.799707	0.999921	0.525663	0.302709	0.462719	0.338855	0.568067	0.227221	0.358057	0.338525
EHD1	EHD1	EH domain-containing protein 1	13	60.646	459	37.8	2.68199	2.71984	-0.0202216	0.982981	0.999716	2.24867	2.68199	-0.254227	0.782957	0.999939	3.18074	2.71984	0.225838	0.706954	0.999921	3.88276	1.48121	2.92479	1.57255	3.73541	1.70428	3.49573	2.86574
EHD2	EHD2	EH domain-containing protein 2	13	61.294	446	46	1.87481	2.0244	-0.110753	0.86409	0.999716	1.68144	1.87481	-0.15705	0.683531	0.999939	2.01761	2.0244	-0.00485107	0.994322	0.999921	2.11622	1.6334	2.01266	1.35022	2.75672	1.29209	2.44169	1.59353
EHD4	EHD4	EH domain-containing protein 4	3	61.365	146	11.6	0.704992	0.415833	0.761602	0.319559	0.999716	0.75131	0.704992	0.0918004	0.840706	0.999939	0.474058	0.415833	0.189058	0.790219	0.999921	0.881058	0.528926	0.85231	0.65031	0.548079	0.283587	0.6131	0.335016
EI2BA	EIF2B1	Translation initiation factor eIF-2B subunit alpha	1	33.976	38	3	0.46395	0.311129	0.576458	0.49059	0.999716	0.293287	0.46395	-0.66166	0.418794	0.999939	0.29051	0.311129	-0.0989269	0.847691	0.999921	0.620325	0.307576	0.357282	0.229291	0.405303	0.216955	0.299589	0.28143
EI2BB	EIF2B2	Translation initiation factor eIF-2B subunit beta	1	39.193	28	4.6	0.57171	0.781714	-0.451357	0.603162	0.999716	0.698182	0.57171	0.28832	0.733252	0.999939	0.650866	0.781714	-0.264279	0.764266	0.999921	0.796108	0.347311	0.930659	0.465705	1.04175	0.52168	0.929919	0.371814
EI2BD	EIF2B4	Translation initiation factor eIF-2B subunit delta	3	58.035	60	8.4	0.235745	0.375545	-0.67176	0.275685	0.999716	0.200815	0.235745	-0.23136	0.61699	0.999939	0.332394	0.375545	-0.176092	0.724877	0.999921	0.204892	0.266598	0.251772	0.149858	0.464441	0.286649	0.273518	0.39127
EI2BE	EIF2B5	Translation initiation factor eIF-2B subunit epsilon	1	81.071	22	3.2	0.605056	0.560401	0.110609	0.790693	0.999716	0.47426	0.605056	-0.351392	0.597677	0.999939	0.69468	0.560401	0.309889	0.738609	0.999921	0.701581	0.508531	0.661276	0.287243	0.448848	0.671954	1.02708	0.362281
EI2BG	EIF2B3	Translation initiation factor eIF-2B subunit gamma	3	50.949	100	11.3	0.244877	0.134095	0.8688	0.407691	0.999716	0.27898	0.244877	0.188105	0.807936	0.999939	0.192035	0.134095	0.518109	0.597382	0.999921	0.345419	0.144335	0.350211	0.20775	0.098799	0.169392	0.278234	0.105836
EIF1A	EIF1AD	Probable RNA-binding protein EIF1AD	1	19.099	60	9.7	0.580954	0.627443	-0.111062	0.892474	0.999716	0.548427	0.580954	-0.0831224	0.892676	0.999939	0.542004	0.627443	-0.211182	0.753547	0.999921	0.787512	0.374395	0.600672	0.496183	0.850422	0.404464	0.623994	0.460014
EIF1B	EIF1B	Eukaryotic translation initiation factor 1b	2	12.93	141	48.7	0.887753	0.591523	0.585725	0.674214	0.999716	1.58736	0.887753	0.838403	0.400145	0.999939	1.40337	0.591523	1.24639	0.425026	0.999921	1.4943	0.281205	1.84717	1.32756	0.63173	0.551315	2.21926	0.587485
EIF2A	EIF2A	Eukaryotic translation initiation factor 2A	5	65.519	119	17.4	1.09242	1.44436	-0.402893	0.30191	0.999716	1.05683	1.09242	-0.0477928	0.894236	0.999939	1.41424	1.44436	-0.0303972	0.943266	0.999921	1.00832	1.17653	1.27803	0.835623	1.20337	1.68534	1.12729	1.7012
EIF3A	EIF3A	Eukaryotic translation initiation factor 3 subunit A	28	166.867	538	24	3.86165	4.1414	-0.100904	0.912187	0.999716	2.13069	3.86165	-0.857895	0.119609	0.999939	2.98782	4.1414	-0.471029	0.650586	0.999921	3.35827	4.36502	2.55652	1.70486	6.32824	1.95456	2.93994	3.0357
EIF3B	EIF3B	Eukaryotic translation initiation factor 3 subunit B	15	92.823	449	23.8	4.50992	4.11998	0.130464	0.696884	0.999716	2.85319	4.50992	-0.660527	0.298543	0.999939	3.77575	4.11998	-0.125873	0.737634	0.999921	3.65179	5.36804	3.67804	2.02833	3.99732	4.24263	4.66254	2.88896
EIF3C	EIF3C	Eukaryotic translation initiation factor 3 subunit C	1	105.962	461	16.8	1.31423	0.184291	2.83416	0.448547	0.999716	1.3714	1.31423	0.0614321	0.972084	0.999939	0.0614646	0.184291	-1.58416	0.2514	0.999921	2.52047	0.107991	2.17163	0.571171	0.260758	0.107824	0.0698244	0.0531048
EIF3D	EIF3D	Eukaryotic translation initiation factor 3 subunit D	9	64.56	208	20.1	2.66385	2.19014	0.282487	0.446428	0.999716	2.64726	2.66385	-0.00901287	0.758802	0.999939	2.49225	2.19014	0.186425	0.673592	0.999921	2.70981	2.61788	2.65799	2.63652	1.68832	2.69196	2.13049	2.85401
EIF3E	EIF3E	Eukaryotic translation initiation factor 3 subunit E	12	52.587	259	30.8	3.68072	3.2413	0.183413	0.756335	0.999716	2.91971	3.68072	-0.334161	0.454729	0.999939	3.82089	3.2413	0.237335	0.638326	0.999921	4.40924	2.95219	3.31163	2.5278	4.24068	2.24193	4.16341	3.47837
EIF3F	EIF3F	Eukaryotic translation initiation factor 3 subunit F	5	37.654	294	20.4	3.2954	3.15702	0.0618875	0.712292	0.999716	3.21989	3.2954	-0.0334404	0.720567	0.999939	4.43565	3.15702	0.49058	0.250107	0.999921	3.21608	3.37472	3.38532	3.05447	3.47292	2.84112	5.16805	3.70325
EIF3G	EIF3G	Eukaryotic translation initiation factor 3 subunit G	8	35.874	146	23.4	3.89521	3.3434	0.220389	0.809594	0.999716	4.45287	3.89521	0.193032	0.790215	0.999939	4.14858	3.3434	0.311305	0.586767	0.999921	5.70693	2.0835	4.76147	4.14426	4.21802	2.46877	5.04814	3.24902
EIF3H	EIF3H	Eukaryotic translation initiation factor 3 subunit H	8	40.076	161	29.8	2.9791	2.42678	0.295836	0.735961	0.999716	2.22203	2.9791	-0.422999	0.583059	0.999939	2.26972	2.42678	-0.09653	0.893833	0.999921	3.95751	2.0007	2.85817	1.58589	3.46508	1.38847	2.20747	2.33197
EIF3I	EIF3I	Eukaryotic translation initiation factor 3 subunit I	12	36.878	365	45.8	5.97062	5.83805	0.0323946	0.953352	0.999716	5.95193	5.97062	-0.00452128	0.990056	0.999939	6.8759	5.83805	0.236062	0.718361	0.999921	7.26809	4.67314	6.23665	5.66722	7.36976	4.30633	8.85202	4.89978
EIF3J	EIF3J	Eukaryotic translation initiation factor 3 subunit J	4	29.159	169	13.2	2.12259	1.4237	0.576185	0.639774	0.999716	2.49475	2.12259	0.233072	0.816668	0.999939	1.94249	1.4237	0.448266	0.341842	0.999921	3.38434	0.86084	3.12657	1.86294	1.63786	1.20953	2.30336	1.58161
EIF3K	EIF3K	Eukaryotic translation initiation factor 3 subunit K	4	25.329	116	25.2	2.14313	1.60694	0.415402	0.470724	0.999716	2.0481	2.14313	-0.0654318	0.862061	0.999939	2.62614	1.60694	0.708624	0.426355	0.999921	2.61668	1.66959	2.14052	1.95569	1.98793	1.22595	3.58207	1.67021
EIF3L	EIF3L	Eukaryotic translation initiation factor 3 subunit L	13	66.912	306	26.4	2.69834	2.75057	-0.027662	0.913887	0.999716	2.75747	2.69834	0.031277	0.937753	0.999939	3.69045	2.75057	0.424065	0.438567	0.999921	3.11173	2.28494	3.28534	2.22961	2.85884	2.6423	4.66402	2.71688
EIF3M	EIF3M	Eukaryotic translation initiation factor 3 subunit M	4	42.932	103	16	1.90499	1.54463	0.302522	0.588998	0.999716	2.11668	1.90499	0.15202	0.659515	0.999939	2.11876	1.54463	0.455955	0.48189	0.999921	2.1883	1.62168	2.41769	1.81568	1.05557	2.03369	2.57698	1.66054
EIPR1	EIPR1	EARP and GARP complex-interacting protein 1	2	44.032	71	8.5	0.664407	0.636592	0.0616975	0.914442	0.999716	0.669596	0.664407	0.011223	0.981604	0.999939	0.640432	0.636592	0.00867589	0.984832	0.999921	0.856886	0.471928	0.721729	0.617463	0.760726	0.512458	0.769366	0.511498
ELAV1	ELAVL1	ELAV-like protein 1	6	36.24	276	24.2	3.91844	3.45439	0.181849	0.110397	0.999716	3.36382	3.91844	-0.220178	0.313776	0.999939	4.59474	3.45439	0.411553	0.196989	0.999921	3.919	3.91788	2.94812	3.77952	3.28592	3.62286	5.16898	4.0205
ELMD2	ELMOD2	ELMO domain-containing protein 2	1	35.223	20	6.1	0.120199	0.163488	-0.443759	0.68029	0.999716	0.10067	0.120199	-0.255793	0.8402	0.999939	0.153889	0.163488	-0.0872956	0.954558	0.999921	0.0485984	0.191799	0.147041	0.0542988	0.219193	0.107783	0.292316	0.0154615
ELMO2	ELMO2	Engulfment and cell motility protein 2	2	83.018	44	6.9	0.0590219	0.043338	0.445618	0.168735	0.999716	0.0479099	0.0590219	-0.300928	0.53095	0.999939	0.0651796	0.043338	0.588786	0.661946	0.999921	0.0650035	0.0530404	0.0343783	0.0614414	0.0389539	0.0477221	0.0224074	0.107952
ELOB	ELOB	Elongin-B	4	13.239	109	35.6	2.15537	1.9738	0.126953	0.844644	0.999716	1.62251	2.15537	-0.409707	0.244165	0.999939	1.28327	1.9738	-0.62115	0.464583	0.999921	1.84632	2.46441	1.72754	1.51748	2.72939	1.21822	1.13379	1.43276
ELOC	ELOC	Elongin-C	4	12.636	208	45.5	5.40883	4.41684	0.292302	0.173172	0.999716	5.61906	5.40883	0.0550145	0.917052	0.999939	5.08631	4.41684	0.203608	0.685774	0.999921	5.85949	4.95816	7.34732	3.89081	4.26004	4.57363	6.50792	3.66471
ELOV1	ELOVL1	Elongation of very long chain fatty acids protein 1	2	32.755	71	9.3	0.739781	0.590545	0.325052	0.650182	0.999716	0.616462	0.739781	-0.263086	0.680792	0.999939	0.438852	0.590545	-0.428315	0.556379	0.999921	0.926344	0.553219	0.795949	0.436975	0.802811	0.378279	0.482446	0.395257
ELP1	ELP1	Elongator complex protein 1	1	151.813	17	1.4	0.0664256	0.198314	-1.57798	0.173576	0.999716	0.134669	0.0664256	1.01961	0.469942	0.999939	0.222264	0.198314	0.164486	0.848624	0.999921	0.00625849	0.126593	0.183036	0.0863029	0.218735	0.177893	0.330946	0.113581
ELP2	ELP2	Elongator complex protein 2	3	94.266	63	3.5	0.0684664	0.0352752	0.956741	0.277544	0.999716	0.270855	0.0684664	1.98405	0.0453559	0.999939	0.0493596	0.0352752	0.484675	0.28676	0.999921	0.0904488	0.0464841	0.309702	0.232008	0.0398893	0.0306612	0.0579909	0.0407284
EMAL1	EML1	Echinoderm microtubule-associated protein-like 1	1	90.774	26	2.6	0.174539	0.244544	-0.486544	0.612458	0.999716	0.177128	0.174539	0.0212417	0.98611	0.999939	0.180685	0.244544	-0.436619	0.618279	0.999921	0.219966	0.129113	0.300829	0.0534274	0.353178	0.135911	0.193064	0.168306
EMAL3	EML3	Echinoderm microtubule-associated protein-like 3	2	96.221	68	3	0.464531	0.323456	0.522204	0.435493	0.999716	0.284436	0.464531	-0.707669	0.279664	0.999939	0.235921	0.323456	-0.455267	0.550007	0.999921	0.543195	0.385866	0.378503	0.190369	0.446289	0.200623	0.236961	0.23488
EMAL4	EML4	Echinoderm microtubule-associated protein-like 4	2	109.932	39	5.4	0.386159	0.571651	-0.565939	0.615154	0.999716	0.244567	0.386159	-0.658964	0.603537	0.999939	0.433934	0.571651	-0.39766	0.661654	0.999921	0.210391	0.561927	0.395746	0.0933887	0.832533	0.310769	0.506701	0.361167
EMC1	EMC1	ER membrane protein complex subunit 1	6	112.145	130	10.4	1.04763	1.15203	-0.137039	0.838816	0.999716	1.0021	1.04763	-0.0641141	0.888871	0.999939	1.12976	1.15203	-0.0281537	0.967802	0.999921	1.17685	0.918421	1.25944	0.744752	1.58514	0.718914	1.35609	0.903432
EMC10	EMC10	ER membrane protein complex subunit 10	1	27.558	63	6.5	1.0218	0.657139	0.636849	0.0566575	0.999716	0.599417	1.0218	-0.769487	0.076897	0.999939	0.781433	0.657139	0.249924	0.568294	0.999921	1.1057	0.937908	0.691301	0.507533	0.622668	0.691609	0.961806	0.60106
EMC2	EMC2	ER membrane protein complex subunit 2	1	34.982	118	8.8	0.182647	0.376131	-1.04218	0.0432188	0.999716	0.29083	0.182647	0.671123	0.0320117	0.999939	0.251151	0.376131	-0.582681	0.175001	0.999921	0.19788	0.167413	0.278127	0.303534	0.337438	0.414824	0.297709	0.204593
EMC3	EMC3	ER membrane protein complex subunit 3	2	29.932	29	8.4	0.359172	0.26302	0.449503	0.366541	0.999716	0.302652	0.359172	-0.247015	0.619007	0.999939	0.388989	0.26302	0.56456	0.345824	0.999921	0.441012	0.277332	0.354697	0.250607	0.277146	0.248893	0.491001	0.286978
EMC4	EMC4	ER membrane protein complex subunit 4	1	20.244	30	8.7	0.88803	0.749349	0.244971	0.497905	0.999716	0.57069	0.88803	-0.637902	0.204795	0.999939	0.906353	0.749349	0.274436	0.701091	0.999921	0.833946	0.942114	0.733016	0.408363	0.909359	0.589339	1.22261	0.590094
EMC5	MMGT1	ER membrane protein complex subunit 5	2	14.734	29	26.7	0.700086	0.683788	0.0339841	0.951624	0.999716	0.291115	0.700086	-1.26594	0.119142	0.999939	0.685804	0.683788	0.00424892	0.994761	0.999921	0.586606	0.813566	0.397299	0.184932	0.892939	0.474637	0.86003	0.511579
EMC9	EMC9	ER membrane protein complex subunit 9	1	23.332	25	6.2	0.2467	0.133038	0.890918	0.0784304	0.999716	0.192359	0.2467	-0.358958	0.498976	0.999939	0.158007	0.133038	0.248146	0.757216	0.999921	0.234355	0.259045	0.257573	0.127144	0.164564	0.101512	0.221116	0.0948977
EMD	EMD	Emerin	6	29.033	98	34.6	2.98122	2.69756	0.144247	0.83544	0.999716	2.03926	2.98122	-0.547861	0.439	0.999939	2.50625	2.69756	-0.106124	0.880266	0.999921	3.76031	2.20214	2.63845	1.44006	3.61322	1.7819	3.15411	1.8584
ENAH	ENAH	Protein enabled homolog	10	66.584	305	21	2.76946	2.11192	0.391049	0.0969207	0.999716	2.40307	2.76946	-0.204725	0.674468	0.999939	1.86528	2.11192	-0.179163	0.0413323	0.999921	2.98598	2.55294	3.12375	1.68239	2.15677	2.06707	1.89112	1.83944
ENDD1	ENDOD1	Endonuclease domain-containing 1 protein	1	55.723	30	2	0.0180975	0.0302219	-0.739806	0.58238	0.999716	0.0157526	0.0180975	-0.200198	0.918737	0.999939	0.0359187	0.0302219	0.249142	0.797931	0.999921	0.00216322	0.0340317	0.00311656	0.0283886	0.0399189	0.0205249	0.0528642	0.0189733
ENOA	ENO1	Alpha-enolase	21	47.481	1796	65.4	155.057	118.735	0.38506	0.151401	0.999716	137.643	155.057	-0.17187	0.402359	0.999939	145.45	118.735	0.292783	0.489371	0.999921	167.864	142.251	127.208	148.078	109.124	128.346	175.771	115.129
ENOB	ENO3	Beta-enolase	2	47.299	552	23.3	2.27587	1.54549	0.558353	0.534782	0.999716	1.98113	2.27587	-0.200092	0.793185	0.999939	1.63695	1.54549	0.0829487	0.759144	0.999921	3.24215	1.30958	2.17693	1.78533	1.72429	1.36669	1.82656	1.44735
ENOG	ENO2	Gamma-enolase	9	47.581	582	51.8	4.59301	4.05932	0.178201	0.773442	0.999716	5.45119	4.59301	0.247132	0.577829	0.999939	4.96454	4.05932	0.29042	0.627845	0.999921	5.29293	3.89309	4.35211	6.55028	2.59569	5.52295	4.32714	5.60193
ENOPH	ENOPH1	Enolase-phosphatase E1	1	29.086	59	4.6	0.746751	0.797449	-0.0947661	0.872101	0.999716	1.27027	0.746751	0.766432	0.0758618	0.999939	0.765772	0.797449	-0.0584774	0.938302	0.999921	0.875818	0.617683	1.3525	1.18803	0.551237	1.04366	0.499919	1.03163
ENPL	HSP90B1	Endoplasmin	33	92.696	1434	51.2	33.2535	28.4761	0.223755	0.312895	0.999716	35.995	33.2535	0.114289	0.555017	0.999939	35.1219	28.4761	0.302618	0.385553	0.999921	36.8231	29.6839	34.4208	37.5691	28.3431	28.6091	41.1543	29.0894
ENPP1	ENPP1	Ectonucleotide pyrophosphatase/phosphodiesterase family member 1	17	107.024	507	27	4.02442	3.448	0.223023	0.740367	0.999716	3.53705	4.02442	-0.186234	0.758674	0.999939	3.75724	3.448	0.123914	0.776303	0.999921	2.71223	5.33661	3.09132	3.98278	2.68869	4.2073	3.18176	4.33271
ENSA	ENSA	Alpha-endosulfine	1	13.381	65	20.7	0	0	NA	NA	NA	0.930706	0	Inf	0.00100931	0.494476	0	0	NA	NA	NA	0	0	0.901116	0.960297	0	0	0	0
ENY2	ENY2	Transcription and mRNA export factor ENY2	1	11.635	66	16.8	0.751734	0.512087	0.553833	0.661609	0.999716	0.272824	0.751734	-1.46225	0.258784	0.999939	0.487289	0.512087	-0.0716117	0.969268	0.999921	0.995121	0.508348	0.0862297	0.459418	0.10858	0.915595	0.084255	0.890323
EOGT	EOGT	EGF domain-specific O-linked N-acetylglucosamine transferase	3	62.826	62	5.1	0.154724	0.114772	0.430916	0.203845	0.999716	0.135154	0.154724	-0.195087	0.492244	0.999939	0.1263	0.114772	0.138081	0.704915	0.999921	0.164561	0.144887	0.156472	0.113836	0.0956883	0.133857	0.144533	0.108068
EP15R	EPS15L1	Epidermal growth factor receptor substrate 15-like 1	4	94.311	34	5.3	0.513144	0.429482	0.256767	0.663173	0.999716	0.557052	0.513144	0.118446	0.811749	0.999939	0.63509	0.429482	0.564363	0.550629	0.999921	0.649696	0.376592	0.644171	0.469932	0.522762	0.336201	0.908651	0.361528
EPCR	PROCR	Endothelial protein C receptor	1	26.997	36	7.1	0.0763066	0.161213	-1.07909	0.390346	0.999716	0.0688514	0.0763066	-0.148322	0.943558	0.999939	0.0854836	0.161213	-0.915251	0.172517	0.999921	0.0012814	0.151332	0.12423	0.0134726	0.182772	0.139655	0.0562345	0.114733
EPG5	EPG5	Ectopic P granules protein 5 homolog	1	295.201	38	1.6	0.038012	0.0420148	-0.144442	0.916961	0.999716	0.00132719	0.038012	-4.84001	0.393311	0.999939	0.0109502	0.0420148	-1.93993	0.092652	0.999921	0.00404887	0.0719752	0.00265438	0	0.0414716	0.042558	0.0211127	0.000787772
EPHA2	EPHA2	Ephrin type-A receptor 2	4	109.679	87	6.8	0.76635	0.779955	-0.025387	0.959804	0.999716	0.826121	0.76635	0.10835	0.755189	0.999939	0.858799	0.779955	0.138929	0.831878	0.999921	0.849282	0.683419	0.971521	0.680722	1.00425	0.555664	1.0966	0.620995
EPMIP	EPM2AIP1	EPM2A-interacting protein 1	2	70.952	62	5.6	0.35276	0.332188	0.0866881	0.935667	0.999716	0.263887	0.35276	-0.418769	0.755344	0.999939	0.385224	0.332188	0.213698	0.742062	0.999921	0.129187	0.576333	0.373633	0.15414	0.362728	0.301648	0.522337	0.248111
EPN1	EPN1	Epsin-1	2	60.37	76	5.7	0.452842	0.358351	0.337634	0.689273	0.999716	0.531625	0.452842	0.2314	0.756778	0.999939	0.341332	0.358351	-0.0701973	0.818752	0.999921	0.647558	0.258126	0.63859	0.424659	0.420468	0.296234	0.361459	0.321205
EPN4	CLINT1	Clathrin interactor 1	3	68.273	94	6.1	1.77197	1.36428	0.377216	0.693211	0.999716	1.50126	1.77197	-0.239176	0.773427	0.999939	1.16032	1.36428	-0.233615	0.666446	0.999921	2.57427	0.969664	1.68407	1.31846	1.75948	0.969068	1.26011	1.06053
EPS15	EPS15	Epidermal growth factor receptor substrate 15	2	99.222	54	3.6	0.0806667	0.107294	-0.411522	0.494163	0.999716	0.124609	0.0806667	0.627365	0.1258	0.999939	0.123049	0.107294	0.197667	0.647405	0.999921	0.0638951	0.0974384	0.12868	0.120538	0.0799136	0.134674	0.134208	0.11189
EPS8	EPS8	Epidermal growth factor receptor kinase substrate 8	9	92.167	156	17	1.64389	1.61682	0.0239543	0.925005	0.999716	1.47673	1.64389	-0.154709	0.439995	0.999939	1.75643	1.61682	0.119489	0.757127	0.999921	1.72345	1.56433	1.63245	1.321	1.85857	1.37506	2.06792	1.44494
ERAP1	ERAP1	Endoplasmic reticulum aminopeptidase 1	3	107.736	115	3.6	0.197748	0.0704316	1.48937	0.0122525	0.999716	0.228487	0.197748	0.208446	0.345477	0.999939	0.100147	0.0704316	0.507818	0.416817	0.999921	0.201364	0.194132	0.253332	0.203642	0.0841882	0.056675	0.12598	0.074313
ERAP2	ERAP2	Endoplasmic reticulum aminopeptidase 2	2	111.075	39	2.2	0.0368934	0.0294092	0.327097	0.882289	0.999716	0.0162904	0.0368934	-1.17934	0.64985	0.999939	0.0303431	0.0294092	0.0451029	0.983693	0.999921	0.00119383	0.0725929	0.000656836	0.0319239	0.00259823	0.0562201	0	0.0606862
ERF1	ETF1	Eukaryotic peptide chain release factor subunit 1	12	49.228	317	32.5	2.49249	1.83085	0.445078	0.450212	0.999716	2.31635	2.49249	-0.105736	0.869039	0.999939	2.05871	1.83085	0.169228	0.679478	0.999921	3.15132	1.83366	2.99084	1.64186	2.09769	1.564	2.45307	1.66434
ERF3A	GSPT1	Eukaryotic peptide chain release factor GTP-binding subunit ERF3A	4	56.348	215	24.2	2.00443	1.72636	0.21546	0.688547	0.999716	2.12295	2.00443	0.0828811	0.867126	0.999939	1.59577	1.72636	-0.113476	0.673117	0.999921	2.54957	1.45929	2.42895	1.81695	1.97681	1.47591	1.6882	1.50335
ERF3B	GSPT2	Eukaryotic peptide chain release factor GTP-binding subunit ERF3B	1	69.467	159	10.7	0.153666	0.103694	0.567459	0.53941	0.999716	0.126927	0.153666	-0.275801	0.724274	0.999939	0.107545	0.103694	0.052606	0.94168	0.999921	0.21551	0.0918219	0.149733	0.10412	0.132195	0.0751936	0.144427	0.0706629
ERGI1	ERGIC1	Endoplasmic reticulum-Golgi intermediate compartment protein 1	2	32.971	44	8.3	1.69799	1.34744	0.333605	0.304017	0.999716	1.19862	1.69799	-0.502459	0.0132528	0.999939	1.40634	1.34744	0.0617233	0.908708	0.999921	1.74888	1.6471	1.22658	1.17065	1.59807	1.09682	1.78526	1.02743
ERH	ERH	Enhancer of rudimentary homolog	1	12.422	26	10.6	9.3081	6.75834	0.461817	0.671098	0.999716	6.02139	9.3081	-0.628388	0.589466	0.999939	6.80511	6.75834	0.00994972	0.9446	0.999921	14.4676	4.14858	5.86138	6.18141	7.1802	6.33648	6.38403	7.2262
ERLEC	ERLEC1	Endoplasmic reticulum lectin 1	1	55.679	36	2.5	0.104219	0.0316631	1.71875	0.476786	0.999716	0.128498	0.104219	0.302123	0.812936	0.999939	0.0733094	0.0316631	1.2112	0.552939	0.999921	0.1875	0.0209385	0.093972	0.163024	0.0247799	0.0385462	0.0147909	0.131828
ERLN1	ERLIN1	Erlin-1	1	39.318	142	10.9	2.57752	2.32031	0.151665	0.811735	0.999716	2.60278	2.57752	0.0140696	0.983951	0.999939	1.79045	2.32031	-0.374002	0.629404	0.999921	2.93622	2.21883	3.65615	1.54942	3.19868	1.44195	2.12244	1.45845
ERLN2	ERLIN2	Erlin-2	5	38.044	163	23	4.11032	3.11627	0.399433	0.649396	0.999716	2.86133	4.11032	-0.522565	0.533218	0.999939	2.36676	3.11627	-0.396906	0.566588	0.999921	5.63723	2.58342	3.54572	2.17694	4.2089	2.02363	2.22345	2.51007
ERO1A	ERO1A	ERO1-like protein alpha	3	55.213	157	12.8	3.58042	3.22422	0.151179	0.836865	0.999716	4.44988	3.58042	0.313637	0.702604	0.999939	3.32551	3.22422	0.0446244	0.950033	0.999921	4.48316	2.67768	6.20507	2.69468	4.45116	1.99728	4.06312	2.58789
ERP29	ERP29	Endoplasmic reticulum resident protein 29	5	29.032	193	29.9	7.54865	7.8197	-0.0508939	0.80552	0.999716	7.18006	7.54865	-0.072224	0.823102	0.999939	8.07478	7.8197	0.0463102	0.905485	0.999921	8.51349	6.58382	8.26264	6.09747	7.76013	7.87928	9.97369	6.17588
ERP44	ERP44	Endoplasmic reticulum resident protein 44	6	47.341	132	20.4	1.45642	1.08125	0.429728	0.550364	0.999716	1.65542	1.45642	0.184768	0.752735	0.999939	1.34287	1.08125	0.312618	0.425894	0.999921	1.9827	0.930148	1.81998	1.49086	1.05367	1.10883	1.60526	1.08048
ERRFI	ERRFI1	ERBB receptor feedback inhibitor 1	2	51.155	82	13.4	1.18838	1.64373	-0.467976	0.653474	0.999716	0.796577	1.18838	-0.577112	0.310096	0.999939	1.17369	1.64373	-0.485916	0.678125	0.999921	1.11125	1.26551	1.07686	0.516297	2.51191	0.775554	1.62319	0.724198
ESTD	ESD	S-formylglutathione hydrolase	10	31.956	303	54.3	9.0684	10.1746	-0.166049	0.752394	0.999716	10.258	9.0684	0.177834	0.699717	0.999939	7.7587	10.1746	-0.391083	0.267013	0.999921	11.7011	6.43572	10.7151	9.80099	11.7355	8.61368	7.48126	8.03613
ESYT1	ESYT1	Extended synaptotagmin-1	20	123.293	504	26.5	4.12843	2.77822	0.571435	0.341127	0.999716	2.5257	4.12843	-0.708912	0.292089	0.999939	2.41108	2.77822	-0.204481	0.731541	0.999921	4.76677	3.4901	3.45901	1.59239	3.66182	1.89461	2.706	2.11616
ESYT2	ESYT2	Extended synaptotagmin-2	4	102.807	135	6.3	0.763822	0.733037	0.0593509	0.894733	0.999716	0.6652	0.763822	-0.19945	0.743412	0.999939	0.722977	0.733037	-0.0199355	0.962424	0.999921	0.844658	0.682986	0.915138	0.415261	0.922127	0.543947	0.728496	0.717459
ETFA	ETFA	Electron transfer flavoprotein subunit alpha, mitochondrial	5	35.4	111	21	3.57029	2.25939	0.660108	0.523523	0.999716	2.68566	3.57029	-0.410765	0.622968	0.999939	2.05387	2.25939	-0.137586	0.844554	0.999921	5.08933	2.05126	2.91763	2.45369	3.04549	1.47329	2.53856	1.56919
ETFB	ETFB	Electron transfer flavoprotein subunit beta	9	28.054	246	32.2	3.11592	1.95206	0.674659	0.376588	0.999716	3.25191	3.11592	0.0616319	0.921283	0.999939	2.44022	1.95206	0.322016	0.552236	0.999921	4.13225	2.09958	3.92288	2.58094	2.13224	1.77188	3.10556	1.77488
ETHE1	ETHE1	Persulfide dioxygenase ETHE1, mitochondrial	3	28.368	81	16.1	0.864563	0.793487	0.123764	0.877134	0.999716	1.13998	0.864563	0.398964	0.605263	0.999939	0.728069	0.793487	-0.124132	0.725771	0.999921	1.25928	0.46985	1.36287	0.917086	0.888347	0.698627	0.859658	0.59648
EWS	EWSR1	RNA-binding protein EWS	4	68.721	147	10.8	8.66574	5.43561	0.672879	0.494808	0.999716	6.58585	8.66574	-0.395953	0.675383	0.999939	3.58131	5.43561	-0.601956	0.618096	0.999921	10.9933	6.33819	10.1839	2.98782	8.56712	2.30411	4.09318	3.06944
EXOC1	EXOC1	Exocyst complex component 1	5	102.772	75	8.4	0.580271	0.48281	0.265269	0.737797	0.999716	0.547773	0.580271	-0.0831472	0.905622	0.999939	0.559154	0.48281	0.211788	0.782046	0.999921	0.7637	0.396841	0.706228	0.389318	0.657979	0.307642	0.725729	0.392578
EXOC2	EXOC2	Exocyst complex component 2	2	105.084	36	1.7	0.12652	0.155107	-0.293896	0.734513	0.999716	0.128894	0.12652	0.0268126	0.960004	0.999939	0.146859	0.155107	-0.0788304	0.91285	0.999921	0.15856	0.0944804	0.155935	0.101852	0.221152	0.0890619	0.15593	0.137788
EXOC3	EXOC3	Exocyst complex component 3	4	85.969	89	5.8	0.306546	0.27603	0.151279	0.830254	0.999716	0.237162	0.306546	-0.370232	0.570515	0.999939	0.272812	0.27603	-0.0169179	0.978391	0.999921	0.388186	0.224906	0.300228	0.174096	0.37105	0.18101	0.318141	0.227483
EXOC4	EXOC4	Exocyst complex component 4	6	111.17	169	10.5	0.658731	0.605489	0.121589	0.90053	0.999716	0.365864	0.658731	-0.848382	0.349751	0.999939	0.425936	0.605489	-0.507463	0.657412	0.999921	0.843087	0.474374	0.522559	0.209168	0.933887	0.27709	0.541601	0.310272
EXOC5	EXOC5	Exocyst complex component 5	2	82.827	64	3.1	0.0321666	0.0508754	-0.661404	0.623599	0.999716	0.0444728	0.0321666	0.467357	0.741389	0.999939	0.0700223	0.0508754	0.460845	0.384309	0.999921	0	0.0643333	0.0491394	0.0398062	0.0559313	0.0458195	0.0865959	0.0534487
EXOC7	EXOC7	Exocyst complex component 7	1	83.729	21	1.6	0.119923	0.146957	-0.293283	0.809263	0.999716	0.119694	0.119923	-0.00276144	0.996811	0.999939	0.0398343	0.146957	-1.88331	0.350064	0.999921	0.16483	0.075016	0.14354	0.0958472	0.0594233	0.23449	0.0263031	0.0533656
EXOC8	EXOC8	Exocyst complex component 8	1	82.432	40	1.9	0.670412	0.551403	0.281941	0.795973	0.999716	0.701248	0.670412	0.0648773	0.952168	0.999939	0.532082	0.551403	-0.0514578	0.870897	0.999921	1.06445	0.276374	0.929427	0.47307	0.639562	0.463244	0.588998	0.475166
EXOS1	EXOSC1	Exosome complex component CSL4	1	21.78	46	8.2	0.445095	0.355205	0.325464	0.760556	0.999716	0.41939	0.445095	-0.0858215	0.91623	0.999939	0.373364	0.355205	0.07193	0.953344	0.999921	0.59729	0.292901	0.572968	0.265813	0.563205	0.147204	0.553114	0.193613
EXOS2	EXOSC2	Exosome complex component RRP4	1	32.996	45	8.5	0.70768	0.556681	0.346248	0.588882	0.999716	0.49565	0.70768	-0.513775	0.388913	0.999939	0.652851	0.556681	0.229905	0.763575	0.999921	0.548307	0.867054	0.60663	0.384671	0.381607	0.731754	0.870694	0.435008
EXOS3	EXOSC3	Exosome complex component RRP40	1	30.01	30	2.5	0.0534099	0.0411765	0.375286	0.231206	0.999716	0.0525609	0.0534099	-0.0231169	0.96784	0.999939	0.0781099	0.0411765	0.923685	0.00469583	0.999921	0.0466641	0.0601557	0.0351659	0.0699559	0.0386727	0.0436803	0.0776833	0.0785366
EXOS4	EXOSC4	Exosome complex component RRP41	2	26.652	77	10.6	0.362787	0.367666	-0.0192718	0.974247	0.999716	0.414872	0.362787	0.193541	0.73038	0.999939	0.466604	0.367666	0.343803	0.148821	0.999921	0.232414	0.493161	0.397406	0.432338	0.337087	0.398245	0.436174	0.497034
EXOS5	EXOSC5	Exosome complex component RRP46	2	25.746	60	11.1	0.0623323	0.0857352	-0.459908	0.607606	0.999716	0.0408736	0.0623323	-0.60881	0.339412	0.999939	0.0625117	0.0857352	-0.455763	0.626881	0.999921	0.0450927	0.0795719	0.0404602	0.041287	0.0509861	0.120484	0.0410674	0.0839559
EXOS6	EXOSC6	Exosome complex component MTR3	3	28.503	86	18	0.762498	0.570604	0.418246	0.433642	0.999716	0.541726	0.762498	-0.493171	0.396511	0.999939	0.537998	0.570604	-0.084889	0.719717	0.999921	0.959093	0.565904	0.604135	0.479317	0.589018	0.552189	0.614783	0.461212
EXOS7	EXOSC7	Exosome complex component RRP42	3	32.428	74	13.1	0.396252	0.39643	-0.000648228	0.999127	0.999716	0.445983	0.396252	0.170571	0.732826	0.999939	0.302148	0.39643	-0.39181	0.37441	0.999921	0.518527	0.273976	0.479681	0.412284	0.473009	0.31985	0.334515	0.269781
EXOS9	EXOSC9	Exosome complex component RRP45	1	49.545	48	2.3	0.203094	0.180711	0.168466	0.587641	0.999716	0.155769	0.203094	-0.382745	0.286829	0.999939	0.211772	0.180711	0.228827	0.368401	0.999921	0.235484	0.170705	0.150038	0.1615	0.167534	0.193888	0.235293	0.188251
EXOSX	EXOSC10	Exosome component 10	2	101.566	38	2.5	0.0438023	0.0554452	-0.340057	0.443821	0.999716	0.0482902	0.0438023	0.140725	0.867722	0.999939	0.0805156	0.0554452	0.538206	0.524225	0.999921	0.0327543	0.0548503	0.0272325	0.0693479	0.0608558	0.0500346	0.112839	0.0481925
EZRI	EZR	Ezrin	9	69.484	514	32.6	6.51359	5.18739	0.328445	0.401605	0.999716	5.36641	6.51359	-0.279496	0.492186	0.999939	5.80742	5.18739	0.16289	0.711694	0.999921	5.25826	7.76891	5.93015	4.80266	5.21316	5.16161	7.26334	4.35151
F1142	FAM114A2	Protein FAM114A2	2	55.719	47	10.5	0.244771	0.203038	0.269682	0.720909	0.999716	0.217881	0.244771	-0.167891	0.83689	0.999939	0.200894	0.203038	-0.0153158	0.983752	0.999921	0.327112	0.16243	0.137586	0.298176	0.143633	0.262443	0.128956	0.272832
F118B	FAM118B	Protein FAM118B	1	39.759	22	2.8	0.0164181	0.0114158	0.524256	0.364279	0.999716	0.0136452	0.0164181	-0.2669	0.778897	0.999939	0.0148752	0.0114158	0.381875	0.824174	0.999921	0.0206258	0.0122105	0.006089	0.0212014	0.0105541	0.0122775	0.0285437	0.00120671
F120A	FAM120A	Constitutive coactivator of PPAR-gamma-like protein 1	7	123.008	161	9.1	1.32712	0.925527	0.51995	0.566885	0.999716	1.01806	1.32712	-0.382478	0.636365	0.999939	1.21403	0.925527	0.39146	0.382681	0.999921	1.86168	0.792554	1.18438	0.851731	1.17746	0.673596	1.27823	1.14983
F120B	FAM120B	Constitutive coactivator of peroxisome proliferator-activated receptor gamma	2	105.769	40	2.5	0.0892195	0.115815	-0.376388	0.589334	0.999716	0.168408	0.0892195	0.916527	0.478551	0.999939	0.0937881	0.115815	-0.304341	0.676921	0.999921	0.105366	0.0730724	0.258601	0.0782141	0.15432	0.0773098	0.11826	0.0693166
F162A	FAM162A	Protein FAM162A	2	17.559	67	11.7	0.944289	0.824056	0.196485	0.774493	0.999716	0.738266	0.944289	-0.355087	0.367983	0.999939	0.806742	0.824056	-0.0306358	0.963689	0.999921	1.09209	0.796492	0.838585	0.637948	1.1603	0.487811	0.828559	0.784925
F90AK	FAM90A20P	Putative protein FAM90A20P	1	50.622	19	1.7	0.105735	0.0890854	0.247191	0.775742	0.999716	0.116282	0.105735	0.137179	0.554463	0.999939	0.130453	0.0890854	0.550271	0.5187	0.999921	0.120193	0.091277	0.120227	0.112338	0.0400103	0.138161	0.151182	0.109724
F91A1	FAM91A1	Protein FAM91A1	1	94.648	18	1.2	0.0422445	0.0271933	0.635511	0.659744	0.999716	0.04168	0.0422445	-0.0194087	0.986324	0.999939	0.0455932	0.0271933	0.745567	0.657388	0.999921	0.0619655	0.0225235	0.0201673	0.0631927	0.0490148	0.00537185	0.0738182	0.0173682
FA50A	FAM50A	Protein FAM50A	3	40.216	63	15.6	0.543107	0.473384	0.198226	0.804717	0.999716	0.550287	0.543107	0.0189478	0.975614	0.999939	0.513964	0.473384	0.118657	0.887252	0.999921	0.723108	0.363106	0.654786	0.445787	0.643403	0.303364	0.701156	0.326771
FA98A	FAM98A	Protein FAM98A	5	55.694	224	26.3	1.05505	1.20388	-0.190385	0.717802	0.999716	0.857731	1.05505	-0.298708	0.603749	0.999939	1.33163	1.20388	0.145499	0.821242	0.999921	0.792453	1.31764	1.0463	0.669163	1.44688	0.96088	1.76538	0.897867
FA98B	FAM98B	Protein FAM98B	3	45.918	89	11.3	1.00028	0.582966	0.77892	0.511663	0.999716	0.962663	1.00028	-0.0553004	0.952118	0.999939	0.769789	0.582966	0.401051	0.236011	0.999921	1.52337	0.47719	1.14774	0.777583	0.649595	0.516337	0.859277	0.680301
FAAA	FAH	Fumarylacetoacetase	5	46.743	100	16.2	0.683306	0.652755	0.0659903	0.851696	0.999716	0.673764	0.683306	-0.0202901	0.919442	0.999939	0.67819	0.652755	0.0551468	0.897542	0.999921	0.734194	0.632419	0.607573	0.739954	0.787524	0.517987	0.567166	0.789213
FABP5	FABP5	Fatty acid-binding protein 5	3	15.497	165	44.4	3.07865	3.10732	-0.0133697	0.985999	0.999716	3.68246	3.07865	0.25837	0.736122	0.999939	3.61528	3.10732	0.21844	0.834068	0.999921	3.7927	2.36461	5.07018	2.29474	4.36639	1.84824	5.33907	1.89149
FABPH	FABP3	Fatty acid-binding protein, heart	3	14.906	141	24.1	0.573625	0.681008	-0.247565	0.727461	0.999716	0.689586	0.573625	0.265624	0.679907	0.999939	0.961555	0.681008	0.497697	0.40832	0.999921	0.813737	0.333512	0.724856	0.654317	0.800184	0.561832	1.20415	0.718956
FACE1	ZMPSTE24	CAAX prenyl protease 1 homolog	3	55.063	70	6.1	0.264789	0.283738	-0.099719	0.860046	0.999716	0.290789	0.264789	0.13513	0.848853	0.999939	0.183914	0.283738	-0.625529	0.406435	0.999921	0.243194	0.286383	0.409072	0.172506	0.376045	0.191431	0.209189	0.158639
FAD1	FLAD1	FAD synthase	1	65.966	30	1.2	0.0426064	0.0482637	-0.179868	0.548352	0.999716	0.0662471	0.0426064	0.636786	0.295236	0.999939	0.0882408	0.0482637	0.870508	0.0896462	0.999921	0.0365338	0.048679	0.0505536	0.0819406	0.043207	0.0533203	0.100054	0.0764274
FADD	FADD	FAS-associated death domain protein	1	23.493	31	6.2	0.110582	0.0731938	0.595327	0.70203	0.999716	0.134684	0.110582	0.284462	0.795497	0.999939	0.201525	0.0731938	1.46116	0.173455	0.999921	0.191891	0.0292736	0.128088	0.141281	0.0494824	0.0969051	0.25859	0.144459
FAF2	FAF2	FAS-associated factor 2	6	52.933	149	16.2	1.30109	0.891602	0.54525	0.360471	0.999716	1.15729	1.30109	-0.168973	0.761124	0.999939	1.29653	0.891602	0.54018	0.00603457	0.999921	1.64859	0.95359	1.38113	0.933449	0.871773	0.911432	1.32113	1.27192
FAH2A	FAHD2A	Fumarylacetoacetate hydrolase domain-containing protein 2A	1	34.916	142	14	0.650496	0.537196	0.276091	0.189535	0.999716	0.691164	0.650496	0.0874881	0.551203	0.999939	0.665386	0.537196	0.308742	0.508687	0.999921	0.702857	0.598135	0.667991	0.714337	0.512471	0.561922	0.824162	0.50661
FAHD1	FAHD1	Acylpyruvase FAHD1, mitochondrial	3	25.112	63	24.6	0.689401	0.321787	1.09923	0.31392	0.999716	0.364401	0.689401	-0.919816	0.352095	0.999939	0.473276	0.321787	0.556575	0.7288	0.999921	0.496873	0.881928	0.174848	0.553953	0.124524	0.519051	0.14828	0.798272
FAK1	PTK2	Focal adhesion kinase 1	1	119.956	39	1	0.0710112	0.0533151	0.413504	0.679642	0.999716	0.116801	0.0710112	0.717933	0.515742	0.999939	0.0422319	0.0533151	-0.336209	0.262319	0.999921	0.107993	0.0340296	0.162127	0.0714747	0.0521141	0.054516	0.0493033	0.0351606
FAKD2	FASTKD2	FAST kinase domain-containing protein 2, mitochondrial	1	82.379	25	2.7	0.0413864	0.131325	-1.66591	0.539146	0.999716	0.09632	0.0413864	1.21868	0.378446	0.999939	0.109258	0.131325	-0.265406	0.90222	0.999921	0	0.0827729	0.122472	0.0701682	0.246589	0.0160614	0.218516	0
FAKD4	TBRG4	FAST kinase domain-containing protein 4	1	71.15	37	1.4	0.2102	0.148135	0.504847	0.134431	0.999716	0.159044	0.2102	-0.402337	0.604232	0.999939	0.217145	0.148135	0.551745	0.545508	0.999921	0.184883	0.235516	0.239071	0.0790167	0.14619	0.15008	0.312762	0.121528
FAM3C	FAM3C	Protein FAM3C	4	24.95	176	30.4	1.10168	1.26605	-0.200624	0.774889	0.999716	1.1892	1.10168	0.110283	0.766824	0.999939	1.03764	1.26605	-0.287024	0.684271	0.999921	0.893017	1.31034	1.03732	1.34107	0.80832	1.72377	1.19911	0.876164
FARP1	FARP1	FERM, ARHGEF and pleckstrin domain-containing protein 1	2	119.3	40	2.6	0.15413	0.10853	0.506045	0.290738	0.999716	0.190837	0.15413	0.308199	0.141616	0.999939	0.109392	0.10853	0.011408	0.980692	0.999921	0.167078	0.141182	0.199381	0.182294	0.137846	0.0792153	0.12105	0.0977338
FAS	FASN	Fatty acid synthase	52	275.877	1456	28.3	6.86453	4.70365	0.545381	0.168158	0.999716	3.81954	6.86453	-0.845759	0.10943	0.999939	5.29436	4.70365	0.170677	0.655909	0.999921	5.90515	7.8239	4.35703	3.28206	4.35878	5.04851	6.38073	4.20799
FBLI1	FBLIM1	Filamin-binding LIM protein 1	1	42.182	92	12.6	0.278726	0.198784	0.487645	0.319791	0.999716	0.151803	0.278726	-0.87665	0.080506	0.999939	0.288292	0.198784	0.536328	0.453854	0.999921	0.248605	0.308847	0.128035	0.175571	0.145836	0.251732	0.369659	0.206925
FBRL	FBL	rRNA 2'-O-methyltransferase fibrillarin	8	33.877	219	32.1	3.22608	2.55053	0.338986	0.579601	0.999716	2.2403	3.22608	-0.52609	0.23976	0.999939	2.37022	2.55053	-0.105773	0.872279	0.999921	3.72305	2.72911	2.56866	1.91194	3.45383	1.64723	2.77552	1.96493
FCGRN	FCGRT	IgG receptor FcRn large subunit p51	1	40.06	35	1.9	0.0630733	0.0508565	0.310597	0.567767	0.999716	0.0521857	0.0630733	-0.273375	0.580588	0.999939	0.0618337	0.0508565	0.281962	0.445258	0.999921	0.0476308	0.0785158	0.0459248	0.0584465	0.0601485	0.0415645	0.0688474	0.05482
FCL	GFUS	GDP-L-fucose synthase	1	36.098	41	3.7	1.03473	0.844764	0.292629	0.570196	0.999716	0.805129	1.03473	-0.361956	0.51599	0.999939	0.333744	0.844764	-1.33981	0.217106	0.999921	1.30822	0.761235	0.911692	0.698566	0.914263	0.775265	0.612363	0.0551242
FDFT	FDFT1	Squalene synthase	1	48.597	20	4.3	0.125626	0.124185	0.0166422	0.992215	0.999716	0.135498	0.125626	0.109139	0.960248	0.999939	0.0817961	0.124185	-0.602386	0.516165	0.999921	0.00632573	0.244926	0.00682438	0.264171	0.0703873	0.177982	0.0885169	0.0750753
FEN1	FEN1	Flap endonuclease 1	4	42.908	118	19.5	2.20698	2.15144	0.0367757	0.938022	0.999716	2.30492	2.20698	0.0626429	0.88903	0.999939	2.0468	2.15144	-0.0719323	0.853687	0.999921	2.66553	1.74844	1.8873	2.72255	2.58712	1.71575	2.29265	1.80095
FERM2	FERMT2	Fermitin family homolog 2	12	78.438	234	26.8	4.94631	3.96831	0.317828	0.698601	0.999716	4.3894	4.94631	-0.172329	0.831099	0.999939	4.24663	3.96831	0.0977947	0.730054	0.999921	7.04356	2.84907	5.3288	3.45001	4.59113	3.34549	3.92278	4.57049
FETUA	AHSG	Alpha-2-HS-glycoprotein	1	40.114	52	3.3	0.0211143	0.000736943	4.84053	0.435905	0.999716	0.558041	0.0211143	4.72407	0.00489826	0.999939	0.000178483	0.000736943	-2.04576	0.538094	0.999921	0.0421931	3.56e-05	0.526764	0.589318	0.00147389	0	0	0.000356967
FGD4	FGD4	FYVE, RhoGEF and PH domain-containing protein 4	1	87.598	22	1.2	0.0420421	0.0615943	-0.550963	0.388993	0.999716	0.0451492	0.0420421	0.102867	0.686625	0.999939	0.0445356	0.0615943	-0.467838	0.441993	0.999921	0.041833	0.0422512	0.0518038	0.0384947	0.0795055	0.0436831	0.0435481	0.0455231
FGF2	FGF2	Fibroblast growth factor 2	1	31.093	22	3.5	0.131153	0.110734	0.244143	0.644226	0.999716	0.0343181	0.131153	-1.9342	0.120925	0.999939	0.0970431	0.110734	-0.190406	0.748821	0.999921	0.0943913	0.167914	0.0395336	0.0291026	0.101406	0.120063	0.0609208	0.133165
FHI2A	FHIP2A	FHF complex subunit HOOK interacting protein 2A	2	87.586	66	4.4	0.2636	0.250601	0.0729605	0.878264	0.999716	0.242192	0.2636	-0.1222	0.719228	0.999939	0.362384	0.250601	0.532127	0.466694	0.999921	0.252239	0.274961	0.191708	0.292676	0.324681	0.176521	0.463533	0.261234
FHL1	FHL1	Four and a half LIM domains protein 1	1	38.006	17	4	0.597545	0.224295	1.41365	0.533144	0.999716	0.947007	0.597545	0.664327	0.565024	0.999939	0.252281	0.224295	0.169631	0.740561	0.999921	1.09203	0.103059	1.07797	0.816042	0.297944	0.150646	0.253746	0.250815
FHL2	FHL2	Four and a half LIM domains protein 2	10	34.166	317	41.6	8.26898	6.5118	0.344653	0.679915	0.999716	8.54238	8.26898	0.046929	0.955189	0.999939	7.9002	6.5118	0.278834	0.563585	0.999921	11.7259	4.81206	11.1162	5.96856	7.76655	5.25705	9.4884	6.31201
FHL3	FHL3	Four and a half LIM domains protein 3	2	33.166	49	6.1	1.05173	0.684174	0.620327	0.613529	0.999716	0.856208	1.05173	-0.296728	0.793442	0.999939	0.604267	0.684174	-0.179176	0.331913	0.999921	1.67087	0.432588	1.0696	0.642812	0.72116	0.647187	0.553354	0.65518
FHOD1	FHOD1	FH1/FH2 domain-containing protein 1	3	127.328	57	3.8	0.232485	0.181974	0.353407	0.690637	0.999716	0.271202	0.232485	0.222229	0.821729	0.999939	0.164314	0.181974	-0.147277	0.723544	0.999921	0.337131	0.127839	0.380211	0.162193	0.215183	0.148764	0.136358	0.19227
FINC	FN1	Fibronectin	27	275.742	845	17.7	6.54582	5.07984	0.365789	0.552758	0.999716	5.01228	6.54582	-0.385107	0.427061	0.999939	5.28091	5.07984	0.0560032	0.93939	0.999921	5.63911	7.45253	3.75365	6.27091	3.21561	6.94407	3.8642	6.69763
FIP1	FIP1L1	Pre-mRNA 3'-end-processing factor FIP1	3	66.601	84	5.1	0.739431	0.510088	0.535669	0.715317	0.999716	0.6722	0.739431	-0.137526	0.910223	0.999939	0.428099	0.510088	-0.252803	0.648253	0.999921	1.2649	0.213964	0.717263	0.627137	0.65871	0.361466	0.469528	0.38667
FKB10	FKBP10	Peptidyl-prolyl cis-trans isomerase FKBP10	12	64.717	340	26.8	4.36802	4.63903	-0.0868436	0.922966	0.999716	5.285	4.36802	0.274923	0.480874	0.999939	4.19168	4.63903	-0.146294	0.87603	0.999921	4.06493	4.67112	4.26139	6.3086	2.17738	7.10068	3.59936	4.78401
FKB15	FKBP15	FK506-binding protein 15	5	134.06	82	6.2	0.552527	0.298672	0.887484	0.489548	0.999716	0.698292	0.552527	0.337785	0.751528	0.999939	0.289509	0.298672	-0.0449535	0.896465	0.999921	0.848605	0.25645	0.969936	0.426648	0.360135	0.237209	0.279682	0.299336
FKB1A	FKBP1A	Peptidyl-prolyl cis-trans isomerase FKBP1A	8	12	388	41.7	25.3509	31.9211	-0.332471	0.78819	0.999716	23.8398	25.3509	-0.0886674	0.76163	0.999939	25.7184	31.9211	-0.311709	0.824952	0.999921	24.8945	25.8074	19.5103	28.1693	53.3523	10.4898	37.9355	13.5012
FKBP2	FKBP2	Peptidyl-prolyl cis-trans isomerase FKBP2	2	15.81	96	18.3	2.55087	2.47709	0.0423439	0.839748	0.999716	3.85316	2.55087	0.595052	0.351861	0.999939	3.33784	2.47709	0.430268	0.571545	0.999921	2.84983	2.25192	4.89299	2.81334	2.35922	2.59496	4.61597	2.05971
FKBP3	FKBP3	Peptidyl-prolyl cis-trans isomerase FKBP3	6	25.218	200	41.5	6.22051	6.27617	-0.0128511	0.9857	0.999716	5.62406	6.22051	-0.14542	0.766209	0.999939	5.63337	6.27617	-0.155885	0.842654	0.999921	6.59557	5.84544	7.33747	3.91065	9.00234	3.54999	6.47357	4.79317
FKBP4	FKBP4	Peptidyl-prolyl cis-trans isomerase FKBP4	12	52.057	314	31.8	2.68146	2.20435	0.282668	0.331816	0.999716	2.84266	2.68146	0.0842233	0.73319	0.999939	2.45587	2.20435	0.155883	0.747703	0.999921	2.92345	2.43948	3.17578	2.50954	2.49167	1.91702	3.07454	1.8372
FKBP5	FKBP5	Peptidyl-prolyl cis-trans isomerase FKBP5	6	51.693	190	16.8	0.685479	0.489501	0.485801	0.61582	0.999716	0.662533	0.685479	-0.0491187	0.957517	0.999939	0.581593	0.489501	0.248699	0.713567	0.999921	0.987015	0.383942	0.896346	0.428721	0.630864	0.348138	0.747309	0.415877
FKBP8	FKBP8	Peptidyl-prolyl cis-trans isomerase FKBP8	2	44.99	55	10.7	0.819718	0.7868	0.0591308	0.93502	0.999716	0.682348	0.819718	-0.264621	0.767528	0.999939	0.776499	0.7868	-0.019013	0.961942	0.999921	0.462633	1.1768	0.876366	0.488329	0.803092	0.770508	0.967055	0.585943
FKBP9	FKBP9	Peptidyl-prolyl cis-trans isomerase FKBP9	3	63.5	100	5.8	2.23992	1.84721	0.278098	0.626923	0.999716	2.58011	2.23992	0.203986	0.67272	0.999939	2.43032	1.84721	0.395797	0.0544356	0.999921	2.92209	1.55775	2.4497	2.71053	1.73979	1.95463	2.33759	2.52305
FL2D	WTAP	Pre-mRNA-splicing regulator WTAP	1	44.388	87	11.1	0.89786	0.576576	0.638981	0.56415	0.999716	0.499038	0.89786	-0.847342	0.418836	0.999939	0.385059	0.576576	-0.582428	0.588711	0.999921	1.27897	0.516745	0.602431	0.395644	0.850128	0.303023	0.261593	0.508526
FLII	FLII	Protein flightless-1 homolog	14	146.142	378	16.2	1.19137	1.36418	-0.195421	0.60997	0.999716	1.17984	1.19137	-0.0140252	0.962907	0.999939	1.67359	1.36418	0.29491	0.621401	0.999921	1.23451	1.14822	1.39512	0.964556	1.64943	1.07893	2.12604	1.22114
FLNA	FLNA	Filamin-A	88	283.301	4285	53.5	62.7402	54.7159	0.19743	0.792624	0.999716	48.8045	62.7402	-0.362375	0.646714	0.999939	54.5414	54.7159	-0.00460794	0.993933	0.999921	83.0007	42.4797	65.2484	32.3607	72.2074	37.2244	64.9149	44.1679
FLNB	FLNB	Filamin-B	64	280.157	2098	39.9	5.89083	4.38496	0.425907	0.715027	0.999716	4.77592	5.89083	-0.302693	0.836165	0.999939	5.85275	4.38496	0.41655	0.660863	0.999921	9.41131	2.37035	7.96016	1.59168	5.04377	3.72615	8.65535	3.05015
FLNC	FLNC	Filamin-C	66	293.407	2767	37.9	24.153	21.1806	0.18946	0.780645	0.999716	23.7213	24.153	-0.0260201	0.964458	0.999939	31.508	21.1806	0.572979	0.246903	0.999921	32.674	15.632	24.7552	22.6874	25.0259	17.3353	36.5986	26.4175
FLOT1	FLOT1	Flotillin-1	7	47.554	287	23.2	1.78253	1.65668	0.10563	0.806152	0.999716	1.53768	1.78253	-0.21317	0.62566	0.999939	1.338	1.65668	-0.308218	0.557448	0.999921	1.92535	1.6397	1.94207	1.13328	2.08379	1.22957	1.49946	1.17654
FLOT2	FLOT2	Flotillin-2	2	47.434	98	10	0.315669	0.316237	-0.00259213	0.995348	0.999716	0.412647	0.315669	0.386497	0.55234	0.999939	0.367268	0.316237	0.215828	0.789045	0.999921	0.363741	0.267597	0.540912	0.284383	0.387886	0.244587	0.518341	0.216194
FMN2	FMN2	Formin-2	1	181.191	47	1.2	0.0170241	0.122749	-2.85007	0.455741	0.999716	0.0291379	0.0170241	0.775321	0.689623	0.999939	0.0830478	0.122749	-0.563702	0.798061	0.999921	0	0.0340481	0.0490993	0.0091765	0.236718	0.0087808	0.15754	0.00855503
FMR1	FMR1	Synaptic functional regulator FMR1	1	71.473	70	5.5	0.300626	0.325043	-0.112662	0.770656	0.999716	0.31621	0.300626	0.072916	0.836536	0.999939	0.368889	0.325043	0.182558	0.721102	0.999921	0.281484	0.319767	0.379905	0.252516	0.395775	0.254311	0.448851	0.288928
FNBP4	FNBP4	Formin-binding protein 4	1	110.654	23	1.2	0.0273196	0.0609468	-1.15761	0.237492	0.999716	0.0600967	0.0273196	1.13735	0.378573	0.999939	0.0449131	0.0609468	-0.440413	0.69484	0.999921	0.00718627	0.0474529	0.0812743	0.0389191	0.0622486	0.0596449	0.0802697	0.00955653
FND3A	FNDC3A	Fibronectin type-III domain-containing protein 3A	2	133.763	35	2.6	0.178708	0.0794356	1.16975	0.0381892	0.999716	0.16386	0.178708	-0.125137	0.829676	0.999939	0.213016	0.0794356	1.4231	0.260312	0.999921	0.191207	0.166208	0.104421	0.2233	0.0638528	0.0950184	0.297524	0.128507
FND3B	FNDC3B	Fibronectin type III domain-containing protein 3B	1	134.97	37	1.1	0.164952	0.170181	-0.0450294	0.918866	0.999716	0.21043	0.164952	0.351297	0.0930429	0.999939	0.347409	0.170181	1.02956	0.0691228	0.999921	0.178828	0.151075	0.215953	0.204907	0.126925	0.213437	0.370815	0.324003
FNTA	FNTA	Protein farnesyltransferase/geranylgeranyltransferase type-1 subunit alpha	2	44.495	27	4.5	0.171878	0.17502	-0.0261363	0.948472	0.999716	0.206274	0.171878	0.263179	0.647279	0.999939	0.198284	0.17502	0.180049	0.694291	0.999921	0.139244	0.204512	0.261936	0.150612	0.203115	0.146925	0.241127	0.15544
FOSL2	FOSL2	Fos-related antigen 2	2	35.343	56	10.7	0.147617	0.19093	-0.371184	0.807825	0.999716	0.57112	0.147617	1.95193	0.131763	0.999939	0.0601726	0.19093	-1.66587	0.490882	0.999921	0.153619	0.141615	0.74214	0.400099	0.347214	0.0346465	0.0573711	0.0629741
FOXK1	FOXK1	Forkhead box protein K1	1	75.867	19	3.3	0.0169497	0.00509472	1.73419	0.305686	0.999716	0.00505957	0.0169497	-1.74417	0.265998	0.999939	0.0138917	0.00509472	1.44715	0.445518	0.999921	0.00991119	0.0239882	0.00837263	0.0017465	0.0101894	0	0.00606847	0.0217149
FPPS	FDPS	Farnesyl pyrophosphate synthase	4	48.758	68	12.9	1.77373	2.14153	-0.271853	0.700267	0.999716	1.42295	1.77373	-0.317906	0.442881	0.999939	2.94033	2.14153	0.457334	0.570343	0.999921	2.08689	1.46057	1.61949	1.2264	2.90779	1.37527	3.84698	2.03367
FPRP	PTGFRN	Prostaglandin F2 receptor negative regulator	2	99.464	39	2.3	0.294518	0.128321	1.1986	0.431853	0.999716	0.176712	0.294518	-0.736954	0.554714	0.999939	0.168588	0.128321	0.393746	0.378429	0.999921	0.462018	0.127019	0.175498	0.177926	0.0980104	0.158631	0.14938	0.187796
FRIH	FTH1	Ferritin heavy chain	5	21.383	109	36.6	2.68205	2.26563	0.243425	0.77914	0.999716	3.61998	2.68205	0.432646	0.543565	0.999939	2.74891	2.26563	0.278952	0.375487	0.999921	3.97488	1.38921	3.62596	3.61399	2.12659	2.40466	2.34479	3.15304
FRIL	FTL	Ferritin light chain	3	20.064	82	20.6	0.47049	0.251854	0.901578	0.477287	0.999716	0.671162	0.47049	0.512496	0.534515	0.999939	0.40475	0.251854	0.684443	0.0607031	0.999921	0.720819	0.220161	0.771787	0.570537	0.221681	0.282027	0.430229	0.37927
FRM4A	FRMD4A	FERM domain-containing protein 4A	1	115.958	58	1.6	0.0705141	0.135115	-0.938206	0.397894	0.999716	0.175113	0.0705141	1.3123	0.384273	0.999939	0.229059	0.135115	0.761527	0.596839	0.999921	0.01392	0.127108	0.250982	0.0992446	0.156708	0.113523	0.378288	0.0798288
FRYL	FRYL	Protein furry homolog-like	1	342.177	34	0.3	0.0266437	0.0193359	0.462509	0.69954	0.999716	0.0197431	0.0266437	-0.432442	0.685886	0.999939	0.00775523	0.0193359	-1.31804	0.422946	0.999921	0.038501	0.0147863	0.010974	0.0285122	0.00800107	0.0306708	0.0101719	0.00533852
FSCN1	FSCN1	Fascin	13	55.123	444	37.5	13.2223	10.7041	0.304815	0.702711	0.999716	12.9281	13.2223	-0.0324666	0.965306	0.999939	12.8431	10.7041	0.26284	0.651508	0.999921	17.5307	8.91392	17.0943	8.76184	14.4648	6.94331	14.3946	11.2917
FSP1	AIFM2	Ferroptosis suppressor protein 1	1	40.615	17	2.9	0.126785	0.150976	-0.251934	0.823595	0.999716	0.0799486	0.126785	-0.665242	0.435715	0.999939	0.0984284	0.150976	-0.617175	0.648023	0.999921	0.151841	0.101729	0.121422	0.0384756	0.243076	0.0588763	0.134222	0.0626345
FSTL1	FSTL1	Follistatin-related protein 1	1	36.103	18	2.6	0.311931	0.21169	0.559275	0.499136	0.999716	0.260258	0.311931	-0.261284	0.688879	0.999939	0.246181	0.21169	0.217768	0.788045	0.999921	0.209233	0.414629	0.303967	0.21655	0.144934	0.278446	0.336675	0.155687
FUBP1	FUBP1	Far upstream element-binding protein 1	14	67.69	499	35.1	7.09162	5.93853	0.25601	0.672578	0.999716	7.17446	7.09162	0.0167537	0.975028	0.999939	6.18527	5.93853	0.05873	0.880176	0.999921	9.18604	4.9972	8.22866	6.12026	7.01087	4.86619	7.15467	5.21587
FUBP2	KHSRP	Far upstream element-binding protein 2	19	73.355	688	39	11.5146	8.77792	0.391518	0.673049	0.999716	8.76741	11.5146	-0.393247	0.580145	0.999939	7.19057	8.77792	-0.287774	0.734717	0.999921	15.4461	7.5832	10.243	7.29178	12.7567	4.7991	8.09113	6.29001
FUBP3	FUBP3	Far upstream element-binding protein 3	10	61.944	356	33	2.2486	1.97734	0.185471	0.72051	0.999716	1.83557	2.2486	-0.292798	0.39667	0.999939	2.04956	1.97734	0.0517535	0.908464	0.999921	2.63141	1.8658	1.88551	1.78564	2.51369	1.44098	2.19432	1.90479
FUCO2	FUCA2	Plasma alpha-L-fucosidase	1	54.374	40	6	0.187604	0.192333	-0.0359161	0.984485	0.999716	0.206395	0.187604	0.137717	0.929124	0.999939	0.176602	0.192333	-0.12311	0.951762	0.999921	0.0528304	0.322378	0.076761	0.33603	0.0241647	0.360502	0.0192008	0.334003
FUMH	FH	Fumarate hydratase, mitochondrial	7	54.773	264	27.6	2.90454	4.03428	-0.474002	0.276887	0.999716	3.33744	2.90454	0.200434	0.777852	0.999939	3.00021	4.03428	-0.427248	0.161075	0.999921	2.14189	3.66718	2.23135	4.44353	4.00869	4.05987	3.47388	2.52654
FUS	FUS	RNA-binding protein FUS	6	53.622	626	16.7	15.4775	10.7926	0.520123	0.644431	0.999716	15.4788	15.4775	0.000122376	0.999906	0.999939	10.4049	10.7926	-0.0527832	0.943753	0.999921	23.1776	7.77735	21.718	9.2396	14.8587	6.7266	13.0791	7.73075
FWCH2	FLYWCH2	FLYWCH family member 2	1	14.669	17	5.7	0.112034	0.0461315	1.28012	0.245456	0.999716	0.110532	0.112034	-0.0194818	0.966323	0.999939	0.0525705	0.0461315	0.188503	0.824813	0.999921	0.143556	0.080513	0.109634	0.11143	0.0716083	0.0206547	0.0549536	0.0501875
FXL18	FBXL18	F-box/LRR-repeat protein 18	1	90.109	66	1.5	0.0925342	0.144883	-0.646826	0.514739	0.999716	0.0588734	0.0925342	-0.652371	0.494316	0.999939	0.100089	0.144883	-0.533607	0.531205	0.999921	0.0580771	0.126991	0.0803591	0.0373877	0.20199	0.0877753	0.0827528	0.117424
FXR1	FXR1	Fragile X mental retardation syndrome-related protein 1	11	70.02	399	27.5	2.42945	2.48575	-0.0330538	0.949724	0.999716	2.20337	2.42945	-0.14092	0.230671	0.999939	2.97161	2.48575	0.257562	0.688292	0.999921	2.44086	2.41804	2.33563	2.0711	3.27656	1.69495	3.65817	2.28505
FXR2	FXR2	Fragile X mental retardation syndrome-related protein 2	2	74.52	106	8.9	0.323083	0.279087	0.211191	0.641028	0.999716	0.262792	0.323083	-0.297985	0.580647	0.999939	0.359751	0.279087	0.366284	0.357409	0.999921	0.392414	0.253753	0.323711	0.201874	0.320755	0.237419	0.413503	0.305999
FXRD1	FOXRED1	FAD-dependent oxidoreductase domain-containing protein 1	1	54.12	41	1.6	0.000892101	0.00278297	-1.64135	0.387696	0.999716	0.00143871	0.000892101	0.689497	0.619941	0.999939	0.00809823	0.00278297	1.54098	0.510793	0.999921	0	0.0017842	0.00114037	0.00173705	0.00130489	0.00426104	0.00156264	0.0146338
FYCO1	FYCO1	FYVE and coiled-coil domain-containing protein 1	2	168.59	55	3.2	0.288365	0.245109	0.234472	0.598038	0.999716	0.316372	0.288365	0.133726	0.739813	0.999939	0.247027	0.245109	0.0112432	0.976433	0.999921	0.356144	0.220587	0.287959	0.344785	0.228961	0.261258	0.19182	0.302233
G3BP1	G3BP1	Ras GTPase-activating protein-binding protein 1	9	52.189	391	41.8	16.4934	16.0068	0.0432053	0.91195	0.999716	9.63359	16.4934	-0.775741	0.0797279	0.999939	12.5858	16.0068	-0.346888	0.533567	0.999921	17.3957	15.591	11.4881	7.77911	19.7934	12.2201	15.1754	9.99619
G3BP2	G3BP2	Ras GTPase-activating protein-binding protein 2	4	54.145	144	14.9	4.77781	4.09347	0.223025	0.76857	0.999716	3.48863	4.77781	-0.453691	0.49094	0.999939	3.11984	4.09347	-0.391853	0.5719	0.999921	6.24289	3.31273	3.96745	3.0098	5.50461	2.68233	3.46761	2.77206
G3P	GAPDH	Glyceraldehyde-3-phosphate dehydrogenase	28	36.201	1727	74	448.643	396.825	0.177066	0.161	0.999716	390.672	448.643	-0.19961	0.525383	0.999939	485.451	396.825	0.290824	0.631934	0.999921	457	440.286	466.232	315.112	419.07	374.579	642.191	328.711
G6PC3	G6PC3	Glucose-6-phosphatase 3	1	39.108	32	6.1	0.183267	0.1815	0.0139746	0.991952	0.999716	0.225305	0.183267	0.29793	0.841952	0.999939	0.253436	0.1815	0.481649	0.713217	0.999921	0.0394497	0.327085	0.342803	0.107807	0.123142	0.239859	0.413018	0.0938539
G6PD	G6PD	Glucose-6-phosphate 1-dehydrogenase	18	59.675	530	41.7	6.98569	5.98882	0.222131	0.783955	0.999716	5.35377	6.98569	-0.383847	0.65449	0.999939	5.21729	5.98882	-0.198969	0.737467	0.999921	9.46187	4.5095	7.27505	3.43249	7.99306	3.98457	5.27681	5.15777
G6PE	H6PD	GDH/6PGL endoplasmic bifunctional protein	7	89.407	174	10.6	0.685833	0.726225	-0.0825605	0.692047	0.999716	0.575135	0.685833	-0.253957	0.207643	0.999939	0.682652	0.726225	-0.0892679	0.802896	0.999921	0.746053	0.625612	0.577482	0.572787	0.790722	0.661729	0.821673	0.543631
G6PI	GPI	Glucose-6-phosphate isomerase	14	63.335	355	31.4	16.4656	15.8983	0.0505864	0.94233	0.999716	14.312	16.4656	-0.20223	0.775748	0.999939	15.6071	15.8983	-0.0266689	0.944812	0.999921	22.3313	10.5999	17.376	11.248	19.6163	12.1802	15.3762	15.838
GABPA	GABPA	GA-binding protein alpha chain	1	51.776	37	2.2	0.324936	0.265738	0.29015	0.726964	0.999716	0.249519	0.324936	-0.381008	0.422571	0.999939	0.189697	0.265738	-0.486305	0.625064	0.999921	0.38909	0.260782	0.289139	0.209899	0.398539	0.132937	0.183477	0.195918
GAK	GAK	Cyclin-G-associated kinase	3	144.583	45	2.2	0.0329368	0.0431581	-0.389931	0.530737	0.999716	0.0494197	0.0329368	0.585388	0.329923	0.999939	0.0641173	0.0431581	0.571082	0.584089	0.999921	0.0200371	0.0458364	0.0488714	0.0499681	0.0474686	0.0388476	0.0962347	0.0319999
GAL3A	GATD3A	Glutamine amidotransferase-like class 1 domain-containing protein 3A, mitochondrial	2	28.495	66	14.9	1.09126	1.09166	-0.000520282	0.999445	0.999716	1.71267	1.09126	0.65025	0.356537	0.999939	1.01195	1.09166	-0.109388	0.575792	0.999921	1.57945	0.603083	1.89954	1.52581	0.978238	1.20508	0.971781	1.05211
GALE	GALE	UDP-glucose 4-epimerase	3	38.656	60	9.8	0.91327	0.808396	0.175978	0.862521	0.999716	0.946088	0.91327	0.0509325	0.947157	0.999939	0.72954	0.808396	-0.148076	0.845904	0.999921	1.31245	0.514086	1.12765	0.76453	1.16351	0.45328	0.771014	0.688065
GALK1	GALK1	Galactokinase	4	42.702	164	18.6	0.891071	0.74848	0.251578	0.630148	0.999716	1.22485	0.891071	0.45899	0.310172	0.999939	1.10334	0.74848	0.559845	0.529377	0.999921	1.09395	0.68819	1.36695	1.08274	0.900112	0.596848	1.54868	0.658008
GALM	GALM	Galactose mutarotase	3	37.97	73	12.3	0.549981	0.469815	0.22729	0.709509	0.999716	0.782377	0.549981	0.508482	0.515663	0.999939	0.584858	0.469815	0.315995	0.707143	0.999921	0.690797	0.409165	1.04369	0.521069	0.59244	0.34719	0.820451	0.349265
GALNS	GALNS	N-acetylgalactosamine-6-sulfatase	3	58.445	83	6.5	0.226836	0.25128	-0.147646	0.871751	0.999716	0.343238	0.226836	0.597561	0.122716	0.999939	0.323989	0.25128	0.366647	0.803445	0.999921	0.238102	0.215571	0.386838	0.299638	0.118096	0.384464	0.104814	0.543163
GALT2	GALNT2	Polypeptide N-acetylgalactosaminyltransferase 2	2	65.433	37	4.4	0.144223	0.114815	0.328986	0.674736	0.999716	0.164707	0.144223	0.191602	0.807244	0.999939	0.169325	0.114815	0.560483	0.463867	0.999921	0.100901	0.187544	0.224373	0.10504	0.072649	0.156981	0.212971	0.125679
GALT7	GALNT7	N-acetylgalactosaminyltransferase 7	4	76.025	85	8.4	0.132236	0.294878	-1.157	0.0471333	0.999716	0.216585	0.132236	0.711821	0.221722	0.999939	0.247108	0.294878	-0.254978	0.713851	0.999921	0.097218	0.167254	0.249591	0.18358	0.284175	0.305581	0.35971	0.134506
GAMT	GAMT	Guanidinoacetate N-methyltransferase	4	26.529	60	24.2	0.986286	1.00411	-0.0258426	0.967225	0.999716	1.17196	0.986286	0.248849	0.812952	0.999939	1.18219	1.00411	0.23554	0.592072	0.999921	0.671453	1.30112	0.558499	1.78543	0.783586	1.22464	1.35768	1.0067
GANAB	GANAB	Neutral alpha-glucosidase AB	30	107.263	1052	38.9	12.4265	10.6213	0.226456	0.381581	0.999716	11.8255	12.4265	-0.071516	0.850341	0.999939	12.6037	10.6213	0.246892	0.520089	0.999921	13.9646	10.8883	14.1742	9.47682	11.1362	10.1064	15.1141	10.0934
GAPD1	GAPVD1	GTPase-activating protein and VPS9 domain-containing protein 1	1	166.359	41	2.8	0.298853	0.259588	0.203213	0.687894	0.999716	0.211136	0.298853	-0.501264	0.351198	0.999939	0.220987	0.259588	-0.232258	0.557091	0.999921	0.366218	0.231488	0.238597	0.183675	0.310625	0.208551	0.242152	0.199823
GAPR1	GLIPR2	Golgi-associated plant pathogenesis-related protein 1	3	17.322	106	31.2	2.35152	1.30215	0.8527	0.311888	0.999716	1.74265	2.35152	-0.43231	0.670255	0.999939	1.06756	1.30215	-0.286578	0.629646	0.999921	3.07531	1.62774	2.74042	0.744887	1.59941	1.0049	1.35865	0.77647
GAR1	GAR1	H/ACA ribonucleoprotein complex subunit 1	2	22.505	44	7.4	0.364464	0.298222	0.289388	0.235112	0.999716	0.379362	0.364464	0.0577974	0.537367	0.999939	0.432473	0.298222	0.536222	0.464271	0.999921	0.368356	0.360571	0.359554	0.39917	0.337477	0.258968	0.576855	0.288091
GARS	GARS1	Glycine--tRNA ligase	14	83.854	268	24.6	5.84429	4.40748	0.407074	0.340029	0.999716	3.58903	5.84429	-0.703433	0.181023	0.999939	5.13873	4.40748	0.221459	0.264182	0.999921	6.9602	4.72837	3.64561	3.53245	4.71138	4.10357	5.50492	4.77255
GBB1	GNB1	Guanine nucleotide-binding protein G(I)/G(S)/G(T) subunit beta-1	4	38.151	270	39.1	7.03429	3.6373	0.95154	0.543558	0.999716	4.79863	7.03429	-0.551784	0.683749	0.999939	3.20265	3.6373	-0.183601	0.807025	0.999921	11.4569	2.61173	6.51013	3.08712	5.1753	2.09929	3.47951	2.92578
GBB2	GNB2	Guanine nucleotide-binding protein G(I)/G(S)/G(T) subunit beta-2	1	38.048	199	28.2	1.3155	1.44375	-0.134213	0.813407	0.999716	2.53972	1.3155	0.949061	0.237843	0.999939	1.24252	1.44375	-0.216553	0.417801	0.999921	1.79122	0.839772	3.10039	1.97904	1.48477	1.40273	1.04809	1.43695
GBF1	GBF1	Golgi-specific brefeldin A-resistance guanine nucleotide exchange factor 1	5	208.367	50	2.9	0.367232	0.324431	0.178779	0.548883	0.999716	0.468976	0.367232	0.352825	0.278483	0.999939	0.374304	0.324431	0.206301	0.316528	0.999921	0.41972	0.314743	0.513827	0.424126	0.353238	0.295624	0.398571	0.350038
GBG12	GNG12	Guanine nucleotide-binding protein G(I)/G(S)/G(O) subunit gamma-12	3	8.115	49	44.4	2.08404	1.43762	0.535699	0.277136	0.999716	2.23754	2.08404	0.10253	0.826369	0.999939	1.27412	1.43762	-0.174183	0.829982	0.999921	2.29859	1.8695	1.66051	2.81458	1.05699	1.81826	0.722611	1.82563
GBP1	GBP1	Guanylate-binding protein 1	2	68.401	87	8.6	0.275735	0.203673	0.437026	0.48248	0.999716	0.154049	0.275735	-0.839891	0.301187	0.999939	0.194676	0.203673	-0.0651787	0.847759	0.999921	0.351252	0.200218	0.108723	0.199376	0.16632	0.241027	0.177057	0.212296
GBRL2	GABARAPL2	Gamma-aminobutyric acid receptor-associated protein-like 2	1	13.715	34	12.8	0.0631751	0.0427508	0.563404	0.0680228	0.999716	0.0352648	0.0631751	-0.841124	0.0133832	0.999939	0.0556867	0.0427508	0.38138	0.53892	0.999921	0.059938	0.0664121	0.0348654	0.0356643	0.047342	0.0381596	0.0726811	0.0386922
GCDH	GCDH	Glutaryl-CoA dehydrogenase, mitochondrial	1	48.61	46	5.3	0.492398	0.578449	-0.232365	0.648433	0.999716	0.39976	0.492398	-0.300691	0.749794	0.999939	0.593284	0.578449	0.0365342	0.963434	0.999921	0.371709	0.613086	0.622661	0.176858	0.686553	0.470344	0.858816	0.327752
GCN1	GCN1	eIF-2-alpha kinase activator GCN1	23	294.967	537	10	0.860673	0.815603	0.0775986	0.877751	0.999716	0.959668	0.860673	0.157069	0.82359	0.999939	0.808137	0.815603	-0.0132671	0.955245	0.999921	1.10589	0.615452	1.26367	0.655665	0.898134	0.733072	0.892249	0.724025
GCP2	TUBGCP2	Gamma-tubulin complex component 2	2	103.096	29	4.3	0.341256	0.344214	-0.0124506	0.978655	0.999716	0.16848	0.341256	-1.01828	0.00903777	0.999939	0.26792	0.344214	-0.361503	0.517967	0.999921	0.346987	0.335526	0.183993	0.152967	0.44201	0.246418	0.275072	0.260768
GCP3	TUBGCP3	Gamma-tubulin complex component 3	3	104.304	52	4.2	0.195563	0.179667	0.122306	0.800677	0.999716	0.133745	0.195563	-0.548144	0.105076	0.999939	0.199631	0.179667	0.152008	0.757977	0.999921	0.179766	0.21136	0.148762	0.118729	0.232621	0.126714	0.219599	0.179663
GCP60	ACBD3	Golgi resident protein GCP60	5	60.841	208	19.3	2.89085	1.93945	0.575851	0.524783	0.999716	2.52385	2.89085	-0.19587	0.803414	0.999939	2.13657	1.93945	0.139653	0.40901	0.999921	4.12192	1.65978	2.92353	2.12417	2.12911	1.74978	2.15163	2.12151
GCR	NR3C1	Glucocorticoid receptor	1	86.745	64	4.8	0.333433	0.323523	0.0435321	0.93728	0.999716	0.248368	0.333433	-0.42492	0.267172	0.999939	0.273353	0.323523	-0.243103	0.712874	0.999921	0.341526	0.325341	0.303627	0.193109	0.434743	0.212303	0.313814	0.232892
GCSH	GCSH	Glycine cleavage system H protein, mitochondrial	1	19.101	42	5.8	0.563267	0.560308	0.00759844	0.973978	0.999716	0.915549	0.563267	0.700818	0.0652269	0.999939	0.906411	0.560308	0.693945	0.465338	0.999921	0.62735	0.499184	0.84587	0.985229	0.608822	0.511795	1.29017	0.522652
GDE	AGL	Glycogen debranching enzyme	1	176.819	33	1	0.0337503	0.040175	-0.251397	0.79794	0.999716	0.0195708	0.0337503	-0.7862	0.518085	0.999939	0.0365761	0.040175	-0.135395	0.89465	0.999921	0.0158796	0.051621	0.0231727	0.0159688	0.0530392	0.0273107	0.0568618	0.0162904
GDIA	GDI1	Rab GDP dissociation inhibitor alpha	8	51.177	405	44.7	3.16872	3.11955	0.0225638	0.927514	0.999716	4.0651	3.16872	0.359391	0.260096	0.999939	3.5345	3.11955	0.180168	0.590629	0.999921	3.29769	3.03974	4.62676	3.50344	2.65883	3.58026	3.99857	3.07042
GDIB	GDI2	Rab GDP dissociation inhibitor beta	15	51.087	599	59.6	11.459	9.04993	0.3405	0.653528	0.999716	12.3856	11.459	0.11219	0.874441	0.999939	7.82281	9.04993	-0.210219	0.373914	0.999921	16.0014	6.91661	14.8699	9.90139	9.84857	8.25129	7.09479	8.55084
GDIR1	ARHGDIA	Rho GDP-dissociation inhibitor 1	9	23.25	337	32.4	30.8691	25.329	0.285375	0.409595	0.999716	35.9294	30.8691	0.219003	0.625791	0.999939	34.4875	25.329	0.445285	0.395904	0.999921	36.204	25.5341	43.0123	28.8465	24.8621	25.7958	43.0178	25.9571
GDN	SERPINE2	Glia-derived nexin	1	44.202	41	3	0.725971	0.845203	-0.219385	0.827774	0.999716	0.335094	0.725971	-1.11534	0.0924722	0.999939	0.882212	0.845203	0.0618284	0.960249	0.999921	0.831165	0.620778	0.262325	0.407864	0.374604	1.3158	0.422573	1.34185
GDS1	RAP1GDS1	Rap1 GTPase-GDP dissociation stimulator 1	12	67.073	363	25.4	4.17427	4.06073	0.0397831	0.964871	0.999716	4.58197	4.17427	0.134445	0.848616	0.999939	3.60352	4.06073	-0.172334	0.803327	0.999921	5.8481	2.50043	5.44324	3.72071	5.61462	2.50685	4.03145	3.17558
GELS	GSN	Gelsolin	17	86.043	766	36.7	26.3794	28.8079	-0.127056	0.500598	0.999716	24.2155	26.3794	-0.123478	0.715409	0.999939	37.0172	28.8079	0.36173	0.524903	0.999921	28.5601	24.1986	28.8855	19.5455	30.8375	26.7783	47.5751	26.4593
GEMI5	GEMIN5	Gem-associated protein 5	3	170.821	47	2.7	0.109086	0.184075	-0.754821	0.307959	0.999716	0.122046	0.109086	0.161951	0.864768	0.999939	0.180314	0.184075	-0.029783	0.946073	0.999921	0.0551941	0.162979	0.162088	0.0820036	0.196515	0.171634	0.227961	0.132666
GET3	GET3	ATPase GET3	5	39.224	152	16.1	1.98188	1.63289	0.279445	0.5935	0.999716	2.12132	1.98188	0.0980962	0.850882	0.999939	2.31226	1.63289	0.501877	0.435025	0.999921	2.52846	1.4353	2.48016	1.76249	1.53859	1.72718	3.00746	1.61705
GFPT1	GFPT1	Glutamine--fructose-6-phosphate aminotransferase [isomerizing] 1	16	79.555	518	38.3	2.33347	2.24998	0.0525641	0.940661	0.999716	2.17956	2.33347	-0.0984407	0.892372	0.999939	2.8327	2.24998	0.332263	0.629711	0.999921	3.08891	1.57803	2.84286	1.51626	2.89467	1.60529	3.64067	2.02472
GFPT2	GFPT2	Glutamine--fructose-6-phosphate aminotransferase [isomerizing] 2	11	77.68	327	31.4	2.2143	1.02686	1.10861	0.0900855	0.999716	1.60143	2.2143	-0.467492	0.308684	0.999939	0.932976	1.02686	-0.138332	0.699391	0.999921	2.55556	1.87304	1.89926	1.3036	1.20021	0.853516	1.05263	0.813326
GGCT	GGCT	Gamma-glutamylcyclotransferase	1	21.222	30	6.9	1.10772	0.713568	0.634473	0.565831	0.999716	0.965025	1.10772	-0.198958	0.841867	0.999939	0.456709	0.713568	-0.643775	0.568714	0.999921	1.54421	0.671233	1.41939	0.510661	1.09289	0.334251	0.478594	0.434824
GGH	GGH	Gamma-glutamyl hydrolase	3	36.34	56	14.8	3.24808	2.14327	0.599772	0.362261	0.999716	2.20513	3.24808	-0.558725	0.380246	0.999939	2.21409	2.14327	0.0468991	0.821815	0.999921	4.15946	2.3367	2.40885	2.0014	2.38753	1.89901	2.08444	2.34374
GGYF1	GIGYF1	GRB10-interacting GYF protein 1	1	115.044	32	1.5	0.257845	0.206717	0.318845	0.367146	0.999716	0.173453	0.257845	-0.571962	0.134741	0.999939	0.182705	0.206717	-0.178143	0.623328	0.999921	0.290672	0.225019	0.184309	0.162597	0.236363	0.177072	0.212113	0.153297
GGYF2	GIGYF2	GRB10-interacting GYF protein 2	3	150.32	108	4.6	0.438991	0.643995	-0.552859	0.37903	0.999716	0.66526	0.438991	0.599728	0.378916	0.999939	0.670697	0.643995	0.0586126	0.909617	0.999921	0.394467	0.483515	0.862189	0.468331	0.821474	0.466515	0.779258	0.562137
GID8	GID8	Glucose-induced degradation protein 8 homolog	1	26.789	22	7.5	0.654216	0.787518	-0.267547	0.627987	0.999716	1.06806	0.654216	0.70715	0.177421	0.999939	0.708085	0.787518	-0.15339	0.879768	0.999921	0.565406	0.743026	1.24982	0.886298	0.56974	1.0053	1.11754	0.298626
GIPC1	GIPC1	PDZ domain-containing protein GIPC1	4	36.141	149	31.8	1.02308	0.99136	0.0454398	0.796352	0.999716	1.27636	1.02308	0.31912	0.52886	0.999939	1.31755	0.99136	0.410379	0.634647	0.999921	1.08064	0.965518	1.60669	0.946038	1.08255	0.900174	1.89811	0.736999
GIT1	GIT1	ARF GTPase-activating protein GIT1	3	85.03	65	5	0.339677	0.319125	0.0900424	0.773004	0.999716	0.28595	0.339677	-0.248401	0.45834	0.999939	0.241763	0.319125	-0.400524	0.378628	0.999921	0.37119	0.308164	0.335778	0.236121	0.265325	0.372924	0.198596	0.284931
GIT2	GIT2	ARF GTPase-activating protein GIT2	4	85.117	109	7.4	0.696495	0.495992	0.489796	0.668528	0.999716	0.674361	0.696495	-0.046592	0.965933	0.999939	0.433968	0.495992	-0.192729	0.780233	0.999921	1.06095	0.332045	0.953645	0.395077	0.669254	0.322731	0.522755	0.345181
GLCM	GBA	Lysosomal acid glucosylceramidase	7	60.134	164	19.8	1.58994	1.56659	0.0213408	0.929177	0.999716	1.73249	1.58994	0.12388	0.737681	0.999939	1.5822	1.56659	0.0143077	0.916404	0.999921	1.79395	1.38592	2.04214	1.42284	1.6781	1.45508	1.51231	1.6521
GLGB	GBE1	1,4-alpha-glucan-branching enzyme	14	80.879	353	26.9	5.62122	4.52963	0.311487	0.435409	0.999716	4.59688	5.62122	-0.290228	0.59227	0.999939	4.25811	4.52963	-0.0891809	0.839876	0.999921	6.22951	5.01292	6.10059	3.09316	5.48002	3.57925	4.96354	3.55268
GLMN	GLMN	Glomulin	2	68.906	65	3.7	0.0916882	0.0726386	0.335999	0.530504	0.999716	0.0724855	0.0916882	-0.339043	0.382789	0.999939	0.0799684	0.0726386	0.138694	0.860548	0.999921	0.0810091	0.102367	0.0588633	0.0861077	0.0496677	0.0956094	0.108723	0.0512137
GLNA	GLUL	Glutamine synthetase	4	42.665	174	23.3	0.773054	0.4793	0.689641	0.570598	0.999716	0.633093	0.773054	-0.28815	0.782045	0.999939	0.935624	0.4793	0.965001	0.423963	0.999921	1.20848	0.337628	0.715495	0.550692	0.443868	0.514731	1.39213	0.479113
GLO2	HAGH	Hydroxyacylglutathione hydrolase, mitochondrial	2	34.24	39	14.9	0.242951	0.173425	0.486347	0.666312	0.999716	0.23838	0.242951	-0.0274011	0.979629	0.999939	0.11027	0.173425	-0.653269	0.55134	0.999921	0.349631	0.136271	0.355775	0.120984	0.262353	0.0844976	0.112448	0.108093
GLOD4	GLOD4	Glyoxalase domain-containing protein 4	7	35.17	156	28.4	4.05762	2.78108	0.544989	0.686809	0.999716	3.14778	4.05762	-0.366302	0.763905	0.999939	2.30746	2.78108	-0.269343	0.678983	0.999921	6.62819	1.48705	3.78329	2.51226	3.72127	1.84089	2.61122	2.00369
GLRX1	GLRX	Glutaredoxin-1	4	12.053	71	48.1	2.94576	2.32744	0.339897	0.196373	0.999716	2.38833	2.94576	-0.30264	0.347298	0.999939	2.95844	2.32744	0.346091	0.0653862	0.999921	3.22149	2.67004	2.75344	2.02322	2.15769	2.49719	2.96239	2.95449
GLRX3	GLRX3	Glutaredoxin-3	9	37.693	194	32.8	3.74199	3.40533	0.136014	0.858381	0.999716	4.16208	3.74199	0.153496	0.826168	0.999939	4.7559	3.40533	0.481926	0.260127	0.999921	5.39858	2.08541	4.45781	3.86634	3.24793	3.56273	5.60987	3.90193
GLRX5	GLRX5	Glutaredoxin-related protein 5, mitochondrial	1	16.732	58	15.9	0.662887	0.403786	0.715173	0.621912	0.999716	0.708705	0.662887	0.0964209	0.927783	0.999939	0.607549	0.403786	0.589411	0.20301	0.999921	1.11033	0.215445	0.709105	0.708304	0.371505	0.436067	0.503238	0.71186
GLSK	GLS	Glutaminase kidney isoform, mitochondrial	14	74.269	425	30.6	7.21652	8.73482	-0.275474	0.750805	0.999716	4.87717	7.21652	-0.565259	0.462609	0.999939	6.38931	8.73482	-0.451119	0.633007	0.999921	9.19924	5.23381	6.55276	3.20159	12.406	5.06368	8.4376	4.34102
GLTP	GLTP	Glycolipid transfer protein	1	24.005	24	4.8	0.55536	0.362779	0.614334	0.622308	0.999716	0.551349	0.55536	-0.0104582	0.991505	0.999939	1.00048	0.362779	1.46353	0.072122	0.999921	0.889201	0.221519	0.556895	0.545802	0.362377	0.36318	1.18169	0.819271
GLU2B	PRKCSH	Glucosidase 2 subunit beta	17	60.357	430	39.2	19.5244	12.7019	0.620231	0.531865	0.999716	21.7683	19.5244	0.156948	0.830303	0.999939	11.2353	12.7019	-0.17701	0.712307	0.999921	28.3123	10.7366	24.5391	18.9975	15.089	10.3148	13.7294	8.74117
GLYC	SHMT1	Serine hydroxymethyltransferase, cytosolic	2	53.619	99	9.3	0.215243	0.253621	-0.236709	0.629727	0.999716	0.315456	0.215243	0.551474	0.127973	0.999939	0.327491	0.253621	0.36878	0.673757	0.999921	0.177269	0.253217	0.327284	0.303628	0.310128	0.197114	0.467893	0.187088
GLYG	GYG1	Glycogenin-1	6	39.701	165	15.4	2.63509	2.52102	0.0638446	0.854728	0.999716	2.10067	2.63509	-0.327004	0.357159	0.999939	2.69528	2.52102	0.0964224	0.817242	0.999921	2.44121	2.82898	2.50708	1.69426	3.03501	2.00704	3.11381	2.27674
GLYM	SHMT2	Serine hydroxymethyltransferase, mitochondrial	11	56.414	324	27.6	3.83314	2.96186	0.372024	0.167748	0.999716	3.05484	3.83314	-0.327433	0.181769	0.999939	2.81058	2.96186	-0.0756372	0.442961	0.999921	4.21926	3.44703	3.03406	3.07561	3.10095	2.82277	2.88862	2.73253
GMFB	GMFB	Glia maturation factor beta	4	16.874	130	35.9	1.88967	2.10267	-0.15409	0.792097	0.999716	2.16623	1.88967	0.197058	0.687323	0.999939	1.57775	2.10267	-0.414356	0.413074	0.999921	1.3832	2.39614	1.8557	2.47677	1.60705	2.59828	1.44916	1.70633
GMPPA	GMPPA	Mannose-1-phosphate guanyltransferase alpha	3	46.604	86	8.3	0.499867	0.403893	0.307569	0.634611	0.999716	0.598841	0.499867	0.26063	0.622691	0.999939	0.373196	0.403893	-0.114042	0.772135	0.999921	0.671229	0.328504	0.61075	0.586932	0.426795	0.380992	0.283313	0.463079
GMPPB	GMPPB	Mannose-1-phosphate guanyltransferase beta	3	40.379	51	11.4	1.00799	0.899821	0.163773	0.670028	0.999716	0.936532	1.00799	-0.106083	0.764277	0.999939	1.1648	0.899821	0.372368	0.438102	0.999921	1.1588	0.857185	1.08025	0.792818	1.05837	0.741269	1.39051	0.939086
GMPR2	GMPR2	GMP reductase 2	1	38.363	22	4.3	0.207198	0.235917	-0.187267	0.840628	0.999716	0.0467394	0.207198	-2.1483	0.102247	0.999939	0.166441	0.235917	-0.503267	0.662844	0.999921	0.151946	0.262451	0.0535606	0.0399183	0.348925	0.12291	0.0886785	0.244204
GNA1	GNPNAT1	Glucosamine 6-phosphate N-acetyltransferase	1	21.078	22	8.2	0.480664	0.466463	0.0432656	0.940493	0.999716	0.429252	0.480664	-0.163205	0.787722	0.999939	0.57973	0.466463	0.313616	0.582854	0.999921	0.31959	0.641739	0.474662	0.383842	0.417179	0.515748	0.74712	0.412339
GNA13	GNA13	Guanine nucleotide-binding protein subunit alpha-13	1	44.364	65	5.6	0.173737	0.0953643	0.865387	0.505517	0.999716	0.161592	0.173737	-0.104553	0.910279	0.999939	0.0440169	0.0953643	-1.11539	0.348795	0.999921	0.261533	0.0859418	0.198749	0.124435	0.0531613	0.137567	0.0409726	0.0470612
GNAI1	GNAI1	Guanine nucleotide-binding protein G(i) subunit alpha-1	1	40.905	120	16.9	0.261889	0.233342	0.166514	0.839843	0.999716	0.156848	0.261889	-0.739588	0.186636	0.999939	0.187817	0.233342	-0.313118	0.763257	0.999921	0.279775	0.244004	0.206872	0.106824	0.356463	0.11022	0.23571	0.139924
GNAI2	GNAI2	Guanine nucleotide-binding protein G(i) subunit alpha-2	7	40.995	256	37.7	5.51877	3.68926	0.581013	0.554227	0.999716	4.56368	5.51877	-0.274148	0.769342	0.999939	3.92132	3.68926	0.088007	0.913848	0.999921	7.70658	3.33096	6.38853	2.73883	5.08992	2.28861	5.20154	2.6411
GNAI3	GNAI3	Guanine nucleotide-binding protein G(i) subunit alpha-3	1	41.076	127	21.8	0.807486	0.581091	0.474674	0.650578	0.999716	0.757025	0.807486	-0.0930964	0.913828	0.999939	0.743235	0.581091	0.355055	0.707654	0.999921	1.13588	0.479093	1.00671	0.507343	0.857545	0.304636	0.996683	0.489787
GNAS1	GNAS	Guanine nucleotide-binding protein G(s) subunit alpha isoforms XLas	3	111.697	106	5.7	0.765541	0.577884	0.4057	0.615054	0.999716	0.570958	0.765541	-0.423094	0.520669	0.999939	0.741853	0.577884	0.360354	0.639698	0.999921	1.00657	0.524511	0.644237	0.49768	0.785536	0.370231	0.958623	0.525082
GNL1	GNL1	Guanine nucleotide-binding protein-like 1	3	69.132	69	8.2	0.23287	0.248134	-0.0915941	0.829196	0.999716	0.25846	0.23287	0.150413	0.275234	0.999939	0.391207	0.248134	0.65681	0.334605	0.999921	0.247763	0.217978	0.267068	0.249851	0.308589	0.187679	0.487263	0.29515
GNL3	GNL3	Guanine nucleotide-binding protein-like 3	3	62.468	60	7.8	0.338749	0.414765	-0.292076	0.593662	0.999716	0.239156	0.338749	-0.502267	0.613355	0.999939	0.347454	0.414765	-0.255473	0.160853	0.999921	0.218084	0.459415	0.122301	0.356011	0.42178	0.40775	0.377496	0.317412
GNPI1	GNPDA1	Glucosamine-6-phosphate isomerase 1	3	32.819	147	27	1.35758	1.62317	-0.257786	0.642732	0.999716	1.36854	1.35758	0.0116069	0.970546	0.999939	2.15313	1.62317	0.407619	0.378324	0.999921	1.11698	1.59817	1.26194	1.47514	2.05117	1.19518	2.35249	1.95378
GNPI2	GNPDA2	Glucosamine-6-phosphate isomerase 2	2	31.293	139	24.6	0.174556	0.242004	-0.471335	0.600373	0.999716	0.202834	0.174556	0.216608	0.83852	0.999939	0.368943	0.242004	0.608369	0.330149	0.999921	0.0764903	0.272623	0.129922	0.275747	0.193517	0.29049	0.282063	0.455823
GNS	GNS	N-acetylglucosamine-6-sulfatase	10	62.84	300	18.1	6.16329	4.18789	0.557478	0.320664	0.999716	6.50172	6.16329	0.0771193	0.886352	0.999939	5.10349	4.18789	0.28526	0.270216	0.999921	7.63024	4.69635	7.99321	5.01023	3.83471	4.54107	5.59657	4.6104
GOGA2	GOLGA2	Golgin subfamily A member 2	2	113.644	45	4.4	0.225577	0.234576	-0.0564363	0.953665	0.999716	0.247871	0.225577	0.135971	0.803924	0.999939	0.35724	0.234576	0.606835	0.650022	0.999921	0.147297	0.303857	0.238503	0.25724	0.347237	0.121916	0.560231	0.154248
GOGA3	GOLGA3	Golgin subfamily A member 3	4	167.765	94	3.4	0.679879	0.442426	0.619843	0.587826	0.999716	0.656787	0.679879	-0.0498528	0.955576	0.999939	0.465932	0.442426	0.0746861	0.882863	0.999921	1.02357	0.336189	0.786061	0.527512	0.582535	0.302316	0.481058	0.450807
GOGA4	GOLGA4	Golgin subfamily A member 4	1	261.892	74	1	0.307989	0.30654	0.00680149	0.991442	0.999716	0.307469	0.307989	-0.00243709	0.995706	0.999939	0.234173	0.30654	-0.388501	0.480363	0.999921	0.39321	0.222768	0.299312	0.315626	0.390575	0.222505	0.230056	0.23829
GOGB1	GOLGB1	Golgin subfamily B member 1	1	377.215	18	0.4	0.274163	0.227158	0.271342	0.636777	0.999716	0.12181	0.274163	-1.1704	0.0843007	0.999939	0.229476	0.227158	0.014649	0.980786	0.999921	0.321194	0.227132	0.126641	0.11698	0.298271	0.156044	0.276582	0.18237
GOLI4	GOLIM4	Golgi integral membrane protein 4	3	81.888	65	5.5	0.160092	0.355679	-1.15168	0.286914	0.999716	0.352284	0.160092	1.13784	0.219164	0.999939	0.407339	0.355679	0.195654	0.742013	0.999921	0.0636408	0.256542	0.402483	0.302085	0.451521	0.259837	0.504952	0.309726
GOLP3	GOLPH3	Golgi phosphoprotein 3	1	34.075	31	5	0.783859	0.401789	0.964155	0.0554499	0.999716	1.13043	0.783859	0.52821	0.578386	0.999939	0.695713	0.401789	0.792055	0.629959	0.999921	0.820509	0.747208	1.65622	0.604642	0.315314	0.488264	1.21029	0.181141
GOPC	GOPC	Golgi-associated PDZ and coiled-coil motif-containing protein	6	50.888	109	19.7	0.72441	0.702858	0.0435739	0.959559	0.999716	0.855548	0.72441	0.240043	0.697704	0.999939	0.97704	0.702858	0.475185	0.674086	0.999921	1.01672	0.432096	0.862495	0.848602	0.94019	0.465525	1.4869	0.467182
GORS2	GORASP2	Golgi reassembly-stacking protein 2	2	47.287	78	8.6	1.38425	0.981941	0.495394	0.528112	0.999716	1.14009	1.38425	-0.279958	0.720539	0.999939	0.884227	0.981941	-0.151221	0.837244	0.999921	1.71901	1.04949	1.62977	0.650403	1.39477	0.569113	0.955107	0.813346
GOT1B	GOLT1B	Vesicle transport protein GOT1B	1	15.415	42	10.1	0.22044	0.102532	1.10431	0.302236	0.999716	0.288032	0.22044	0.385847	0.584042	0.999939	0.150637	0.102532	0.555004	0.676834	0.999921	0.266463	0.174416	0.194222	0.381842	0.0303673	0.174696	0.0819764	0.219297
GPAA1	GPAA1	Glycosylphosphatidylinositol anchor attachment 1 protein	2	67.922	32	3.1	0.127558	0.0680816	0.905822	0.196471	0.999716	0.106297	0.127558	-0.263054	0.492483	0.999939	0.106725	0.0680816	0.648562	0.338018	0.999921	0.11153	0.143586	0.126161	0.0864332	0.0413645	0.0947986	0.122326	0.0911243
GPAM1	GPALPP1	GPALPP motifs-containing protein 1	1	38.119	41	3.5	0.175398	0.27156	-0.630637	0.27769	0.999716	0.431213	0.175398	1.29776	0.000908088	0.494476	0.313692	0.27156	0.208076	0.586868	0.999921	0.170029	0.180768	0.425674	0.436751	0.336441	0.206679	0.32384	0.303544
GPDM	GPD2	Glycerol-3-phosphate dehydrogenase, mitochondrial	9	81.315	185	14.4	0.949687	0.741441	0.35712	0.354211	0.999716	0.963607	0.949687	0.0209921	0.905876	0.999939	0.81344	0.741441	0.133703	0.698432	0.999921	1.05031	0.849062	0.990302	0.936911	0.599371	0.883512	0.889098	0.737782
GPI8	PIGK	GPI-anchor transamidase	1	45.508	28	2.5	0.106248	0.123733	-0.219801	0.660322	0.999716	0.108707	0.106248	0.0330129	0.930258	0.999939	0.134242	0.123733	0.117605	0.77384	0.999921	0.0910258	0.12147	0.128379	0.0890351	0.154398	0.0930683	0.125076	0.143409
GPKOW	GPKOW	G-patch domain and KOW motifs-containing protein	1	52.425	61	4.4	0.214402	0.156765	0.451713	0.153661	0.999716	0.239755	0.214402	0.161245	0.705435	0.999939	0.171323	0.156765	0.128114	0.876318	0.999921	0.189304	0.239499	0.292222	0.187288	0.162057	0.151473	0.253743	0.0889026
GPNMB	GPNMB	Transmembrane glycoprotein NMB	1	64.623	25	1.6	0.00560381	0.890992	-7.31286	0.389969	0.999716	0.0395825	0.00560381	2.82038	0.225568	0.999939	1.69738	0.890992	0.929829	0.697952	0.999921	0.00166419	0.00954343	0.0203539	0.0588111	0.0777979	1.70419	0.0919695	3.3028
GPX1	GPX1	Glutathione peroxidase 1	5	22.36	120	31.5	2.94677	2.80487	0.0711991	0.461173	0.999716	3.7362	2.94677	0.342438	0.0757051	0.999939	3.34112	2.80487	0.252398	0.674715	0.999921	2.79086	3.10267	3.90599	3.56641	2.82226	2.78748	4.44329	2.23895
GPX4	GPX4	Phospholipid hydroperoxide glutathione peroxidase	3	22.674	106	18.8	0.927635	0.656656	0.49842	0.0790344	0.999716	0.864006	0.927635	-0.102516	0.518771	0.999939	0.908	0.656656	0.467554	0.35873	0.999921	0.992458	0.862813	0.914156	0.813857	0.705338	0.607974	1.11501	0.700987
GPX8	GPX8	Probable glutathione peroxidase 8	3	24.094	56	18.7	0.233881	0.251118	-0.102591	0.930945	0.999716	0.15616	0.233881	-0.582747	0.711009	0.999939	0.16042	0.251118	-0.646513	0.454273	0.999921	0.0717153	0.396047	0.0734204	0.2389	0.182509	0.319728	0.0897775	0.231062
GRAP1	GRIPAP1	GRIP1-associated protein 1	2	96.289	40	3.1	0.391083	0.303054	0.367903	0.669225	0.999716	0.362146	0.391083	-0.110904	0.885407	0.999939	0.328119	0.303054	0.114644	0.872375	0.999921	0.531842	0.250325	0.470091	0.254202	0.411338	0.19477	0.413241	0.242996
GRB2	GRB2	Growth factor receptor-bound protein 2	3	25.304	41	15.2	0.626065	0.630631	-0.0104823	0.97786	0.999716	0.707643	0.626065	0.17671	0.472221	0.999939	0.865911	0.630631	0.457424	0.496015	0.999921	0.712684	0.539446	0.674245	0.741042	0.747877	0.513384	1.12581	0.606017
GRDN	CCDC88A	Girdin	5	216.593	145	3.8	0.711842	0.580242	0.294902	0.426095	0.999716	0.833566	0.711842	0.227739	0.162015	0.999939	0.58367	0.580242	0.00849806	0.984756	0.999921	0.745212	0.678473	0.8786	0.788532	0.708764	0.45172	0.677264	0.490077
GRHPR	GRHPR	Glyoxylate reductase/hydroxypyruvate reductase	4	36.045	124	15.5	2.79355	2.50495	0.157321	0.104195	0.999716	2.42099	2.79355	-0.206504	0.562072	0.999939	2.38238	2.50495	-0.0723757	0.69006	0.999921	2.69256	2.89455	2.95229	1.88969	2.51211	2.49778	2.64814	2.11662
GRN	GRN	Progranulin	4	68.518	124	7.9	6.51608	4.39765	0.567271	0.637963	0.999716	5.26068	6.51608	-0.308757	0.78098	0.999939	4.71497	4.39765	0.100514	0.669903	0.999921	10.3727	2.65951	6.13607	4.38529	4.34778	4.44753	4.07529	5.35465
GRP75	HSPA9	Stress-70 protein, mitochondrial	29	73.92	1292	48	24.2734	20.5754	0.238458	0.752593	0.999716	17.6564	24.2734	-0.459185	0.524516	0.999939	16.4372	20.5754	-0.323957	0.671853	0.999921	32.0814	16.4655	21.395	13.9179	27.2016	13.9492	21.6379	11.2365
GRPE1	GRPEL1	GrpE protein homolog 1, mitochondrial	3	24.492	68	17.1	1.01167	0.688262	0.555707	0.522902	0.999716	1.59576	1.01167	0.657507	0.360018	0.999939	0.448753	0.688262	-0.617037	0.254572	0.999921	1.40526	0.618077	1.29412	1.8974	0.838389	0.538134	0.428817	0.468688
GRSF1	GRSF1	G-rich sequence factor 1	4	53.606	80	15	0.482522	0.679553	-0.49399	0.601578	0.999716	0.363245	0.482522	-0.409653	0.111246	0.999939	0.676456	0.679553	-0.00658965	0.995592	0.999921	0.514463	0.450581	0.392776	0.333714	0.998689	0.360416	1.0572	0.295714
GRWD1	GRWD1	Glutamate-rich WD repeat-containing protein 1	2	49.787	67	13	0.210675	0.297828	-0.499459	0.284793	0.999716	0.286483	0.210675	0.443428	0.340242	0.999939	0.385245	0.297828	0.371296	0.704973	0.999921	0.157615	0.263735	0.316691	0.256275	0.326313	0.269344	0.583398	0.187092
GSDME	GSDME	Gasdermin-E	4	55.262	77	10.1	0.323001	0.277434	0.219394	0.793516	0.999716	0.352176	0.323001	0.124757	0.883248	0.999939	0.32785	0.277434	0.240888	0.794005	0.999921	0.249519	0.396484	0.192814	0.511538	0.143598	0.41127	0.224091	0.431609
GSH0	GCLM	Glutamate--cysteine ligase regulatory subunit	2	31.05	71	10.6	0.770816	0.496639	0.634189	0.46138	0.999716	0.793697	0.770816	0.0422017	0.954573	0.999939	0.638085	0.496639	0.36155	0.684788	0.999921	1.04647	0.495162	1.01865	0.568743	0.623079	0.370199	0.911378	0.364791
GSHB	GSS	Glutathione synthetase	5	52.523	132	16.5	1.75254	1.67231	0.0676083	0.495519	0.999716	1.38964	1.75254	-0.334734	0.145934	0.999939	1.82717	1.67231	0.127772	0.396761	0.999921	1.81723	1.68785	1.24737	1.53191	1.59989	1.74472	1.95254	1.7018
GSHR	GSR	Glutathione reductase, mitochondrial	10	56.791	223	27.6	4.50757	1.96301	1.19928	0.213094	0.999716	3.84369	4.50757	-0.229855	0.77511	0.999939	2.74993	1.96301	0.486323	0.356848	0.999921	5.86224	3.1529	5.3608	2.32659	1.5685	2.35752	3.28214	2.21771
GSK3B	GSK3B	Glycogen synthase kinase-3 beta	3	47.228	79	18.3	0.852993	0.695637	0.294199	0.716787	0.999716	0.799834	0.852993	-0.0928335	0.915948	0.999939	0.695827	0.695637	0.000394053	0.999349	0.999921	1.16819	0.537794	1.11485	0.484819	0.902084	0.489189	0.702309	0.689345
GSKIP	GSKIP	GSK3B-interacting protein	1	15.809	28	7.9	0.587591	0.825872	-0.491106	0.289218	0.999716	1.27516	0.587591	1.11779	0.180216	0.999939	1.24896	0.825872	0.596735	0.539916	0.999921	0.532202	0.64298	1.61024	0.940074	0.983146	0.668597	1.80446	0.693457
GSLG1	GLG1	Golgi apparatus protein 1	9	138.341	185	8.8	0.874241	0.438582	0.995185	0.456489	0.999716	0.755194	0.874241	-0.211184	0.833754	0.999939	0.550297	0.438582	0.327365	0.540635	0.999921	1.34117	0.407314	0.932074	0.578314	0.529867	0.347296	0.672766	0.427828
GST2	GSTT2	Glutathione S-transferase theta-2	3	27.66	63	22.1	0.0704325	0.21921	-1.638	0.489689	0.999716	0.10792	0.0704325	0.615647	0.75232	0.999939	0.190737	0.21921	-0.200726	0.898469	0.999921	0.0201043	0.120761	0.0172644	0.198575	0.0492151	0.389204	0.0906498	0.290825
GSTK1	GSTK1	Glutathione S-transferase kappa 1	2	25.594	31	11.5	0.740681	0.812844	-0.134126	0.708866	0.999716	0.761924	0.740681	0.0407936	0.952264	0.999939	1.03716	0.812844	0.351595	0.503427	0.999921	0.643638	0.837724	1.06087	0.462977	0.949586	0.676103	1.27836	0.795969
GSTM2	GSTM2	Glutathione S-transferase Mu 2	1	25.899	94	23.4	0.314776	0.372424	-0.242618	0.864549	0.999716	0.259092	0.314776	-0.280859	0.811569	0.999939	0.313133	0.372424	-0.250168	0.89016	0.999921	0.265119	0.364433	0.0599748	0.45821	0.0784185	0.666428	0.0733651	0.552901
GSTM3	GSTM3	Glutathione S-transferase Mu 3	4	26.998	95	24.4	1.05731	0.551391	0.939252	0.680004	0.999716	0.749793	1.05731	-0.495835	0.812737	0.999939	0.895511	0.551391	0.699635	0.731967	0.999921	2.01648	0.0981384	1.3671	0.13249	1.00064	0.102144	1.64593	0.145089
GSTO1	GSTO1	Glutathione S-transferase omega-1	11	27.833	376	43.6	16.1647	13.4888	0.261082	0.779664	0.999716	11.5803	16.1647	-0.481176	0.502468	0.999939	11.3265	13.4888	-0.252065	0.80269	0.999921	21.1852	11.1443	14.1762	8.98443	20.194	6.78366	14.8978	7.75517
GSTP1	GSTP1	Glutathione S-transferase P	12	23.569	478	69.5	34.2023	28.2115	0.27781	0.623217	0.999716	25.9541	34.2023	-0.398132	0.384351	0.999939	27.0233	28.2115	-0.0620792	0.903279	0.999921	27.8164	40.5883	29.8208	22.0874	19.9849	36.4382	29.683	24.3637
GT251	COLGALT1	Procollagen galactosyltransferase 1	9	71.933	189	17	1.06784	1.07685	-0.012122	0.983471	0.999716	1.30284	1.06784	0.286966	0.528823	0.999939	1.36368	1.07685	0.340691	0.487268	0.999921	1.37699	0.758683	1.26837	1.33731	0.846732	1.30696	1.11391	1.61345
GT253	CERCAM	Inactive glycosyltransferase 25 family member 3	1	67.891	22	2.2	0.0305164	0.0374581	-0.295694	0.832186	0.999716	0.00792435	0.0305164	-1.94522	0.517001	0.999939	0.0272393	0.0374581	-0.459585	0.569833	0.999921	0.00171578	0.0593169	0.00488314	0.0109656	0.0388683	0.0360479	0.0423376	0.0121411
GTF2I	GTF2I	General transcription factor II-I	9	112.859	178	14.8	1.02805	0.696315	0.562098	0.340933	0.999716	0.603351	1.02805	-0.768841	0.302057	0.999939	0.478484	0.696315	-0.541268	0.34035	0.999921	1.23048	0.825617	0.835672	0.37103	0.87145	0.52118	0.467276	0.489693
GTPB1	GTPBP1	GTP-binding protein 1	1	73.035	22	4.2	0.109666	0.0955605	0.198634	0.789233	0.999716	0.0973513	0.109666	-0.171848	0.773314	0.999939	0.0562317	0.0955605	-0.76503	0.480989	0.999921	0.100736	0.118596	0.133684	0.0610182	0.140951	0.0501698	0.0623422	0.0501212
GTPB4	GTPBP4	GTP-binding protein 4	1	74.317	35	1.4	0.0133534	0.0128267	0.058056	0.971527	0.999716	0.0103239	0.0133534	-0.371214	0.829794	0.999939	0.00917047	0.0128267	-0.484082	0.708642	0.999921	0.00203971	0.0246671	0.00524353	0.0154043	0.00627338	0.01938	0.00377532	0.0145656
GTR1	SLC2A1	Solute carrier family 2, facilitated glucose transporter member 1	4	54.391	98	6.9	0.839179	0.581313	0.529664	0.713973	0.999716	0.554894	0.839179	-0.596766	0.683088	0.999939	0.434818	0.581313	-0.418902	0.56712	0.999921	1.41811	0.260251	0.718536	0.391252	0.776219	0.386406	0.527254	0.342382
GTR3	SLC2A3	Solute carrier family 2, facilitated glucose transporter member 3	1	54.345	30	1.8	0.198309	0.137026	0.533296	0.674287	0.999716	0.130539	0.198309	-0.603264	0.663818	0.999939	0.0839308	0.137026	-0.707181	0.470503	0.999921	0.312014	0.084604	0.201907	0.0591724	0.190817	0.0832358	0.0570126	0.110849
GUAA	GMPS	GMP synthase [glutamine-hydrolyzing]	10	77.408	293	18.3	2.07295	2.51449	-0.278579	0.804819	0.999716	1.94278	2.07295	-0.0935638	0.905941	0.999939	2.49061	2.51449	-0.013766	0.990035	0.999921	2.83791	1.308	2.54611	1.33945	3.88421	1.14477	3.48783	1.4934
GYS1	GYS1	Glycogen [starch] synthase, muscle	7	84.531	151	13.8	0.799459	0.795852	0.00652303	0.986859	0.999716	0.921607	0.799459	0.205127	0.65285	0.999939	1.13908	0.795852	0.51729	0.313192	0.999921	0.952772	0.646146	1.0975	0.745717	0.676906	0.914799	1.36671	0.911438
H10	H1-0	Histone H1.0	1	20.85	20	6.7	0.859615	0.753293	0.190479	0.706815	0.999716	0.959327	0.859615	0.158333	0.893699	0.999939	0.676199	0.753293	-0.155763	0.773674	0.999921	1.09648	0.622746	1.57485	0.343809	0.816509	0.690078	0.902137	0.450262
H11	H1-1	Histone H1.1	1	21.829	134	20.5	0.00266306	0.0584044	-4.45492	0.343066	0.999716	0.0109658	0.00266306	2.04186	0.0191578	0.999939	0.0867294	0.0584044	0.570444	0.768103	0.999921	0.00256505	0.00276107	0.0121277	0.00980392	0.10364	0.0131687	0.157526	0.0159324
H12	H1-2	Histone H1.2	1	21.352	304	29.1	2.50998	1.58104	0.666799	0.424129	0.999716	1.88788	2.50998	-0.410908	0.549637	0.999939	1.20699	1.58104	-0.389459	0.599062	0.999921	3.2719	1.74806	2.31215	1.46361	2.11869	1.0434	1.48298	0.931006
H15	H1-5	Histone H1.5	6	22.566	352	29.2	22.5737	17.9122	0.333701	0.723046	0.999716	15.0929	22.5737	-0.580773	0.584923	0.999939	13.1273	17.9122	-0.448376	0.435492	0.999921	32.9445	12.2029	20.2769	9.90892	22.7317	13.0926	12.0102	14.2444
H1BP3	HS1BP3	HCLS1-binding protein 3	3	42.868	69	9.4	0.449736	0.504799	-0.166631	0.871231	0.999716	0.480509	0.449736	0.095485	0.905917	0.999939	0.470386	0.504799	-0.101864	0.883173	0.999921	0.674996	0.224476	0.528211	0.432806	0.702706	0.306892	0.530589	0.410183
H1X	H1-10	Histone H1.10	2	22.474	69	10.3	1.05803	0.859364	0.300033	0.525626	0.999716	0.827131	1.05803	-0.355187	0.410464	0.999939	1.19567	0.859364	0.47648	0.504008	0.999921	1.20748	0.908575	0.993579	0.660682	1.07296	0.64577	1.55303	0.838317
H2A1D	H2AC7	Histone H2A type 1-D	2	14.099	118	35.4	0.555932	0.567636	-0.0300563	0.980973	0.999716	0.883683	0.555932	0.66862	0.696489	0.999939	0.162276	0.567636	-1.80652	0.40062	0.999921	0.340367	0.771497	1.57857	0.188792	0.945308	0.189963	0.224684	0.0998677
H2AV	H2AZ2	Histone H2A.V	2	13.501	105	31.2	12.3482	11.0763	0.156823	0.754276	0.999716	8.25137	12.3482	-0.581596	0.237425	0.999939	10.5025	11.0763	-0.0767491	0.877871	0.999921	14.686	10.0104	9.00888	7.49387	13.745	8.40766	8.56541	12.4396
H2AW	MACROH2A2	Core histone macro-H2A.2	1	40.261	44	7.8	0.135717	0.100024	0.44025	0.515081	0.999716	0.116496	0.135717	-0.220326	0.782386	0.999939	0.129621	0.100024	0.373944	0.275559	0.999921	0.0917373	0.179697	0.0742821	0.158709	0.0882912	0.111758	0.145711	0.113531
H2AY	MACROH2A1	Core histone macro-H2A.1	6	39.764	154	28	1.7354	1.59662	0.120249	0.709376	0.999716	1.42369	1.7354	-0.285632	0.405085	0.999939	1.45182	1.59662	-0.137158	0.574606	0.999921	2.02979	1.44101	1.46863	1.37875	1.46349	1.72975	1.27941	1.62423
H31	H3C1	Histone H3.1	1	15.509	194	26.5	0	0.00036492	#NAME?	0.42265	0.999716	0.0788305	0	Inf	0.42265	0.999939	0	0.00036492	#NAME?	0.42265	0.999921	0	0	0.157661	0	0	0.000729841	0	0
H3PS2	H3-2	Histone HIST2H3PS2	1	15.478	133	24.3	22.5528	20.2396	0.156126	0.89214	0.999716	24.2727	22.5528	0.106025	0.926138	0.999939	20.0335	20.2396	-0.0147692	0.983845	0.999921	35.1477	9.95793	34.8074	13.7379	28.5261	11.9531	23.6008	16.4661
H4	H4C1	Histone H4	11	11.36	576	47.6	133.807	138.717	-0.051991	0.96193	0.999716	88.7341	133.807	-0.59259	0.506791	0.999939	122.159	138.717	-0.183378	0.853222	0.999921	183.513	84.1008	114.989	62.4796	215.098	62.3355	141.945	102.374
H90B4	HSP90AB4P	Putative heat shock protein HSP 90-beta 4	1	58.855	229	9.7	4.41135	3.36958	0.38865	0.694852	0.999716	8.03741	4.41135	0.865509	0.377493	0.999939	6.52491	3.36958	0.953388	0.39108	0.999921	6.53226	2.29044	10.4648	5.60997	2.48261	4.25656	9.29275	3.75707
HACD3	HACD3	Very-long-chain (3R)-3-hydroxyacyl-CoA dehydratase 3	4	43.36	125	11.6	1.47108	1.03131	0.512391	0.350624	0.999716	1.38317	1.47108	-0.0889027	0.834411	0.999939	1.6611	1.03131	0.687653	0.243195	0.999921	1.83284	1.10933	1.46197	1.30436	1.07309	0.989543	2.04344	1.27875
HACL2	ILVBL	2-hydroxyacyl-CoA lyase 2	1	68.452	34	2.1	0.0379232	0.0201581	0.911716	0.387746	0.999716	0.0255519	0.0379232	-0.569648	0.476961	0.999939	0.0397526	0.0201581	0.979686	0.315001	0.999921	0.0282771	0.0475692	0.0360473	0.0150565	0.0332009	0.00711538	0.0466112	0.032894
HAP28	PDAP1	28 kDa heat- and acid-stable phosphoprotein	4	20.618	248	22.7	6.25588	5.24193	0.255116	0.690926	0.999716	5.77047	6.25588	-0.116525	0.806623	0.999939	6.26472	5.24193	0.257152	0.738	0.999921	7.57181	4.93995	6.91111	4.62984	7.01267	3.47119	8.25499	4.27445
HARS1	HARS1	Histidine--tRNA ligase, cytoplasmic	11	57.944	350	31.8	2.69689	2.02673	0.412144	0.693051	0.999716	2.70589	2.69689	0.00480774	0.995461	0.999939	2.14834	2.02673	0.0840717	0.885552	0.999921	3.98072	1.41306	3.27027	2.14152	2.74131	1.31215	2.36412	1.93257
HAT1	HAT1	Histone acetyltransferase type B catalytic subunit	2	49.88	94	5	0.659637	0.897635	-0.444456	0.500225	0.999716	0.622569	0.659637	-0.0834384	0.893898	0.999939	1.12835	0.897635	0.330014	0.669254	0.999921	0.512518	0.806757	0.819281	0.425858	1.14947	0.645797	1.51983	0.736868
HBA	HBA1	Hemoglobin subunit alpha	1	15.305	18	6.3	0.0144084	0.0742281	-2.36505	0.408035	0.999716	0.00368898	0.0144084	-1.96562	0.136871	0.999939	0.032313	0.0742281	-1.19985	0.543585	0.999921	0.0102435	0.0185734	0.00521188	0.00216608	0.131667	0.0167888	0.0260538	0.0385722
HBB	HBB	Hemoglobin subunit beta	1	16.102	22	6.8	0.529281	0.68404	-0.370048	0.549481	0.999716	0.679691	0.529281	0.360845	0.625696	0.999939	0.344573	0.68404	-0.989271	0.0590307	0.999921	0.728356	0.330206	0.852302	0.507079	0.59805	0.770031	0.352428	0.336719
HBS1L	HBS1L	HBS1-like protein	7	75.939	158	12.7	1.27316	1.00803	0.336873	0.692649	0.999716	0.866343	1.27316	-0.555407	0.464264	0.999939	0.787208	1.00803	-0.356728	0.669056	0.999921	1.65427	0.892061	1.11196	0.620726	1.44584	0.570226	0.868205	0.706212
HCD2	HSD17B10	3-hydroxyacyl-CoA dehydrogenase type-2	10	27.134	280	59.4	3.76214	2.92965	0.360823	0.576295	0.999716	2.92607	3.76214	-0.362587	0.436382	0.999939	2.93592	2.92965	0.00308194	0.995375	0.999921	4.60851	2.91576	3.11147	2.74068	1.99836	3.86094	3.16015	2.71169
HCDH	HADH	Hydroxyacyl-coenzyme A dehydrogenase, mitochondrial	2	34.329	35	11.8	0.63888	0.543415	0.233491	0.495409	0.999716	0.27532	0.63888	-1.21444	0.0462446	0.999939	0.462054	0.543415	-0.233993	0.444378	0.999921	0.560783	0.716977	0.296884	0.253755	0.45832	0.62851	0.449006	0.475102
HCFC1	HCFC1	Host cell factor 1	4	210.598	112	3.3	0.536785	0.656623	-0.29072	0.611211	0.999716	0.557388	0.536785	0.0543371	0.739999	0.999939	0.699435	0.656623	0.091126	0.853035	0.999921	0.555918	0.517653	0.607997	0.506779	0.856515	0.45673	0.659967	0.738904
HDAC2	HDAC2	Histone deacetylase 2	5	55.899	179	24.8	1.00337	1.08819	-0.117074	0.734517	0.999716	1.29005	1.00337	0.362574	0.490147	0.999939	1.20081	1.08819	0.142085	0.693443	0.999921	1.16807	0.838661	1.58981	0.990285	1.2307	0.945674	1.40289	0.998733
HDDC2	HDDC2	5'-deoxynucleotidase HDDC2	2	23.547	97	21.6	0.335885	0.413295	-0.299203	0.63407	0.999716	0.25704	0.335885	-0.385975	0.251242	0.999939	0.237296	0.413295	-0.800488	0.346216	0.999921	0.317689	0.354082	0.211162	0.302918	0.55131	0.275281	0.278513	0.196078
HDGF	HDGF	Hepatoma-derived growth factor	10	26.886	224	45.4	6.17095	5.62925	0.132548	0.866308	0.999716	9.18837	6.17095	0.574318	0.397133	0.999939	5.69801	5.62925	0.0175148	0.903305	0.999921	8.98974	3.35215	9.35446	9.02229	5.97008	5.28843	6.06447	5.33155
HDGR2	HDGFL2	Hepatoma-derived growth factor-related protein 2	1	74.443	67	6	3.8394	3.29674	0.219843	0.882708	0.999716	5.65563	3.8394	0.558806	0.69511	0.999939	2.63436	3.29674	-0.323588	0.830351	0.999921	5.97956	1.69924	9.04875	2.2625	5.74118	0.852294	3.82916	1.43955
HDHD2	HDHD2	Haloacid dehalogenase-like hydrolase domain-containing protein 2	1	28.746	30	5	0.284897	0.13352	1.09338	0.0634056	0.999716	0.187321	0.284897	-0.604926	0.242976	0.999939	0.126899	0.13352	-0.0733823	0.833777	0.999921	0.245833	0.32396	0.142373	0.232269	0.1247	0.142341	0.153237	0.10056
HDHD5	HDHD5	Haloacid dehalogenase-like hydrolase domain-containing 5	1	46.748	57	2.8	0.0399857	0.0382015	0.0658543	0.952599	0.999716	0.0522881	0.0399857	0.387	0.769278	0.999939	0.00925504	0.0382015	-2.04532	0.0980025	0.999921	0.0657807	0.0141906	0.0783751	0.0262011	0.0317655	0.0446375	0.0166416	0.00186845
HEBP1	HEBP1	Heme-binding protein 1	6	21.198	110	43.4	2.88699	2.64127	0.128333	0.878502	0.999716	2.95141	2.88699	0.0318402	0.924656	0.999939	2.54311	2.64127	-0.054637	0.956422	0.999921	3.35821	2.41576	2.57533	3.32749	3.98023	1.30231	3.40288	1.68334
HEBP2	HEBP2	Heme-binding protein 2	3	22.861	91	17.1	2.45987	2.42623	0.0198652	0.985933	0.999716	1.96836	2.45987	-0.321584	0.713621	0.999939	2.08784	2.42623	-0.216706	0.849474	0.999921	3.16575	1.75398	2.89234	1.04439	3.96266	0.889804	2.41804	1.75763
HECD1	HECTD1	E3 ubiquitin-protein ligase HECTD1	5	292.225	114	3.2	0.38984	0.336045	0.214226	0.838516	0.999716	0.192407	0.38984	-1.01872	0.192789	0.999939	0.133772	0.336045	-1.32888	0.459848	0.999921	0.465175	0.314505	0.261299	0.123515	0.555964	0.116127	0.169751	0.097793
HEM2	ALAD	Delta-aminolevulinic acid dehydratase	3	36.728	37	10.3	0.224562	0.150836	0.574135	0.11443	0.999716	0.244908	0.224562	0.125126	0.615068	0.999939	0.25376	0.150836	0.750487	0.220685	0.999921	0.199352	0.249772	0.268453	0.221363	0.140243	0.161428	0.311314	0.196207
HEM3	HMBS	Porphobilinogen deaminase	1	39.534	25	2.2	0.0535954	0.0847872	-0.661736	0.680056	0.999716	0.0561581	0.0535954	0.0673845	0.964554	0.999939	0.0431254	0.0847872	-0.975306	0.458503	0.999921	0.00400551	0.103185	0.0684481	0.043868	0.127292	0.0422825	0.0262367	0.0600142
HEM4	UROS	Uroporphyrinogen-III synthase	1	29.066	59	9.8	0.258138	0.307687	-0.253324	0.793532	0.999716	0.385437	0.258138	0.578354	0.467747	0.999939	0.118818	0.307687	-1.37271	0.309048	0.999921	0.382499	0.133776	0.45638	0.314494	0.197671	0.417703	0.204957	0.0326787
HEM6	CPOX	Oxygen-dependent coproporphyrinogen-III oxidase, mitochondrial	7	50.918	112	19.8	0.896406	0.80911	0.147816	0.0799401	0.999716	0.859741	0.896406	-0.0602505	0.841842	0.999939	0.737184	0.80911	-0.134312	0.641083	0.999921	0.870324	0.922488	0.699993	1.01949	0.805853	0.812368	0.869405	0.604962
HEMH	FECH	Ferrochelatase, mitochondrial	1	48.402	23	3.1	0.112453	0.287551	-1.35449	0.336349	0.999716	0.225764	0.112453	1.00549	0.329245	0.999939	0.202496	0.287551	-0.505926	0.603288	0.999921	0.126349	0.0985577	0.313262	0.138266	0.426415	0.148687	0.193364	0.211627
HEMO	HPX	Hemopexin	1	52.385	52	2.8	0.996433	0.712836	0.483203	0.501046	0.999716	1.26664	0.996433	0.346167	0.655928	0.999939	0.625024	0.712836	-0.189659	0.759467	0.999921	1.26955	0.723314	1.7108	0.822489	0.92899	0.496682	0.751756	0.498291
HERC4	HERC4	Probable E3 ubiquitin-protein ligase HERC4	5	119.913	84	6.1	0.371843	0.344057	0.112047	0.841568	0.999716	0.272384	0.371843	-0.449055	0.581076	0.999939	0.418174	0.344057	0.281454	0.64014	0.999921	0.256844	0.486842	0.372447	0.17232	0.386115	0.301999	0.54738	0.288967
HEXA	HEXA	Beta-hexosaminidase subunit alpha	4	61.12	171	8.1	0.920759	1.00672	-0.128762	0.868053	0.999716	1.07858	0.920759	0.228234	0.184259	0.999939	0.776276	1.00672	-0.375016	0.733286	0.999921	0.852693	0.988826	1.11893	1.03823	0.555197	1.45824	0.398352	1.1542
HEXB	HEXB	Beta-hexosaminidase subunit beta	8	63.527	210	20	3.46331	2.84726	0.282574	0.454123	0.999716	3.65266	3.46331	0.0767961	0.838088	0.999939	3.80137	2.84726	0.416945	0.176718	0.999921	4.09377	2.83285	4.17075	3.13457	2.62463	3.0699	4.20979	3.39295
HEXI1	HEXIM1	Protein HEXIM1	3	40.884	86	10.9	0.578335	0.465427	0.313351	0.595987	0.999716	0.777807	0.578335	0.427506	0.562339	0.999939	0.586894	0.465427	0.334546	0.16708	0.999921	0.755075	0.401596	1.00744	0.548175	0.503375	0.42748	0.629515	0.544274
HGH1	HGH1	Protein HGH1 homolog	3	42.559	73	8.2	0.0573879	0.0730928	-0.348984	0.701829	0.999716	0.0736519	0.0573879	0.359976	0.624765	0.999939	0.0940014	0.0730928	0.362952	0.632163	0.999921	0.0302557	0.0845201	0.0820727	0.0652311	0.0960632	0.0501225	0.123485	0.0645179
HGS	HGS	Hepatocyte growth factor-regulated tyrosine kinase substrate	6	86.708	123	8	2.0431	1.77241	0.205048	0.733304	0.999716	1.62399	2.0431	-0.331216	0.538723	0.999939	1.67934	1.77241	-0.0778165	0.903343	0.999921	2.47251	1.61369	1.99888	1.2491	2.31468	1.23013	2.08575	1.27293
HIBCH	HIBCH	3-hydroxyisobutyryl-CoA hydrolase, mitochondrial	3	43.797	59	7.8	0.125852	0.0883948	0.509696	0.199421	0.999716	0.140603	0.125852	0.159903	0.855167	0.999939	0.180562	0.0883948	1.03046	0.173998	0.999921	0.106032	0.145672	0.0721551	0.209052	0.088819	0.0879706	0.225033	0.13609
HIF1N	HIF1AN	Hypoxia-inducible factor 1-alpha inhibitor	2	40.431	53	8.3	0.234143	0.154692	0.59799	0.385216	0.999716	0.238931	0.234143	0.0292031	0.969896	0.999939	0.183307	0.154692	0.244859	0.768048	0.999921	0.306188	0.162098	0.325217	0.152645	0.156687	0.152697	0.268135	0.0984779
HIKES	HIKESHI	Protein Hikeshi	1	21.671	25	6.6	1.5696	0.910585	0.78553	0.568318	0.999716	1.6224	1.5696	0.0477366	0.961188	0.999939	0.95684	0.910585	0.0714834	0.840033	0.999921	2.52222	0.616977	1.75131	1.4935	0.708987	1.11218	0.966463	0.947216
HINT1	HINT1	Histidine triad nucleotide-binding protein 1	4	13.907	116	55.6	7.86282	9.10186	-0.211115	0.821782	0.999716	6.14566	7.86282	-0.355479	0.587171	0.999939	5.96715	9.10186	-0.609119	0.550649	0.999921	5.58509	10.1405	7.55574	4.73558	13.3694	4.83429	4.86832	7.06598
HINT2	HINT2	Histidine triad nucleotide-binding protein 2, mitochondrial	1	17.208	49	9.8	1.77734	1.77995	-0.00211843	0.996249	0.999716	0.87919	1.77734	-1.01547	0.107609	0.999939	1.59326	1.77995	-0.159857	0.792388	0.999921	2.06389	1.49078	1.02418	0.734203	2.18027	1.37962	2.06931	1.1172
HIP1	HIP1	Huntingtin-interacting protein 1	3	117.232	72	3.5	0.339025	0.280381	0.273999	0.522901	0.999716	0.262409	0.339025	-0.369574	0.24862	0.999939	0.327052	0.280381	0.22213	0.730092	0.999921	0.383349	0.2947	0.279699	0.245118	0.342591	0.218172	0.427005	0.2271
HLAA	HLA-A	HLA class I histocompatibility antigen, A alpha chain	3	41.1	238	31	1.61478	2.20613	-0.450179	0.49017	0.999716	0.642177	1.61478	-1.33029	0.133982	0.999939	2.04809	2.20613	-0.107239	0.907971	0.999921	1.29648	1.93307	0.404781	0.879574	1.57643	2.83582	1.01585	3.08032
HLAB	HLA-B	HLA class I histocompatibility antigen, B alpha chain	2	40.777	140	27.3	4.48888	3.86394	0.216282	0.531491	0.999716	4.457	4.48888	-0.0102803	0.976537	0.999939	4.73836	3.86394	0.294314	0.574723	0.999921	5.29718	3.68057	4.97545	3.93856	3.66145	4.06642	6.03855	3.43816
HLAC	HLA-C	HLA class I histocompatibility antigen, C alpha chain	1	41.136	154	15.8	1.06695	0.855607	0.318472	0.845194	0.999716	0.719618	1.06695	-0.568189	0.717036	0.999939	1.35781	0.855607	0.666257	0.74576	0.999921	1.75911	0.374789	1.18216	0.257076	1.51172	0.199494	2.53861	0.176999
HM13	HM13	Minor histocompatibility antigen H13	3	41.747	94	12.5	2.58239	1.97466	0.3871	0.70891	0.999716	2.12764	2.58239	-0.27945	0.772687	0.999939	1.68759	1.97466	-0.226642	0.806312	0.999921	3.63091	1.53387	3.0211	1.23419	2.92087	1.02845	2.0899	1.28528
HMCS1	HMGCS1	Hydroxymethylglutaryl-CoA synthase, cytoplasmic	1	57.828	35	1.9	0.0140209	0.0333505	-1.25013	0.563789	0.999716	0.00688362	0.0140209	-1.02634	0.60443	0.999939	0.0317922	0.0333505	-0.0690382	0.971431	0.999921	0.0235035	0.00453829	0	0.0137672	0.0599037	0.00679739	0.0597467	0.00383768
HMGA1	HMGA1	High mobility group protein HMG-I/HMG-Y	2	11.669	169	23.4	48.3008	45.5235	0.0854356	0.854309	0.999716	32.5386	48.3008	-0.569895	0.321229	0.999939	35.2418	45.5235	-0.369326	0.377002	0.999921	37.6139	58.9877	26.9538	38.1234	53.5005	37.5465	30.8038	39.6798
HMGA2	HMGA2	High mobility group protein HMGI-C	3	11.825	85	29.4	4.733	5.22713	-0.143264	0.80664	0.999716	3.45498	4.733	-0.454079	0.624369	0.999939	4.3879	5.22713	-0.252487	0.594401	0.999921	2.97011	6.49589	2.08988	4.82007	5.03908	5.41517	3.06387	5.71194
HMGB1	HMGB1	High mobility group protein B1	8	25.049	515	45.1	34.4057	24.6429	0.481473	0.615426	0.999716	22.5027	34.4057	-0.612546	0.453546	0.999939	19.846	24.6429	-0.312324	0.747096	0.999921	44.7564	24.055	30.2004	14.8051	37.5823	11.7035	20.8189	18.8732
HMGB2	HMGB2	High mobility group protein B2	8	24.19	313	37.8	11.6934	9.95365	0.232396	0.74058	0.999716	8.90892	11.6934	-0.39237	0.480218	0.999939	8.31808	9.95365	-0.258975	0.685381	0.999921	14.6663	8.72048	10.1871	7.6307	13.4373	6.47003	8.51672	8.11944
HMGB3	HMGB3	High mobility group protein B3	4	23.137	227	26	3.13287	2.42914	0.367037	0.616589	0.999716	2.85882	3.13287	-0.132066	0.832189	0.999939	3.08925	2.42914	0.346808	0.450476	0.999921	4.23946	2.02628	3.12601	2.59162	2.88985	1.96843	3.62902	2.54947
HMGN1	HMGN1	Non-histone chromosomal protein HMG-14	2	10.653	53	34	0.343477	0.357556	-0.0579549	0.975175	0.999716	0.943402	0.343477	1.45766	0.152025	0.999939	0.0156996	0.357556	-4.50937	0.409144	0.999921	0.115937	0.571017	1.07954	0.807261	0.687621	0.0274914	0.0166661	0.0147331
HMOX1	HMOX1	Heme oxygenase 1	9	32.798	364	36.5	13.5048	6.89242	0.970389	0.213349	0.999716	12.1485	13.5048	-0.152697	0.74629	0.999939	7.25014	6.89242	0.0729994	0.859161	0.999921	9.84845	17.1611	12.1792	12.1178	7.2047	6.58013	9.00063	5.49966
HMOX2	HMOX2	Heme oxygenase 2	1	36.181	34	5.1	0.00705663	0.00142169	2.31137	0.256804	0.999716	0.0261022	0.00705663	1.88712	0.200306	0.999939	0.00812259	0.00142169	2.51433	0.050428	0.999921	0.01035	0.00376328	0.035662	0.0165424	0.00284338	0	0.00877579	0.00746938
HNRDL	HNRNPDL	Heterogeneous nuclear ribonucleoprotein D-like	6	46.58	299	15	8.87477	5.53863	0.680181	0.598283	0.999716	12.3061	8.87477	0.471591	0.59738	0.999939	9.24888	5.53863	0.73975	0.342014	0.999921	14.1715	3.578	13.8467	10.7654	4.60942	6.46783	12.104	6.39377
HNRH1	HNRNPH1	Heterogeneous nuclear ribonucleoprotein H	5	49.484	519	38.3	16.7823	15.892	0.0786421	0.881554	0.999716	23.491	16.7823	0.485168	0.329804	0.999939	16.1631	15.892	0.0244102	0.85655	0.999921	22.031	11.5336	23.7102	23.2718	15.3395	16.4444	17.3652	14.9611
HNRH2	HNRNPH2	Heterogeneous nuclear ribonucleoprotein H2	2	49.517	401	27.2	6.76265	6.67366	0.0191091	0.963973	0.999716	8.61927	6.76265	0.349978	0.399166	0.999939	5.65905	6.67366	-0.237918	0.0340586	0.999921	8.50563	5.01966	8.73229	8.50626	6.76495	6.58238	5.48993	5.82818
HNRH3	HNRNPH3	Heterogeneous nuclear ribonucleoprotein H3	8	36.96	250	41	8.68747	6.72434	0.369545	0.572678	0.999716	5.79955	8.68747	-0.582995	0.487062	0.999939	6.66208	6.72434	-0.0134187	0.917985	0.999921	5.77114	11.6038	4.0179	7.5812	6.37693	7.07174	6.25533	7.06884
HNRL1	HNRNPUL1	Heterogeneous nuclear ribonucleoprotein U-like protein 1	12	96.25	259	18.7	2.52026	2.43098	0.0520345	0.903797	0.999716	2.34537	2.52026	-0.103756	0.738569	0.999939	2.30306	2.43098	-0.0779869	0.877039	0.999921	2.48861	2.55191	2.80085	1.88989	3.08339	1.77857	2.63069	1.97543
HNRL2	HNRNPUL2	Heterogeneous nuclear ribonucleoprotein U-like protein 2	15	85.622	323	26.2	3.57145	2.90891	0.296033	0.493215	0.999716	3.73096	3.57145	0.063036	0.886593	0.999939	4.61985	2.90891	0.667369	0.359903	0.999921	4.35917	2.78373	4.32754	3.13438	3.02969	2.78813	6.06695	3.17276
HNRLL	HNRNPLL	Heterogeneous nuclear ribonucleoprotein L-like	3	60.9	58	8.1	0.264438	0.29284	-0.14718	0.520719	0.999716	0.288818	0.264438	0.127229	0.745236	0.999939	0.343481	0.29284	0.23012	0.784381	0.999921	0.269064	0.259812	0.354088	0.223548	0.329323	0.256356	0.501493	0.18547
HNRPC	HNRNPC	Heterogeneous nuclear ribonucleoproteins C1/C2	6	33.707	395	30.1	19.1639	17.1471	0.160425	0.32097	0.999716	16.5257	19.1639	-0.213676	0.522453	0.999939	15.4262	17.1471	-0.152579	0.257346	0.999921	17.7044	20.6234	19.6321	13.4194	16.6503	17.6439	16.4046	14.4479
HNRPD	HNRNPD	Heterogeneous nuclear ribonucleoprotein D0	8	38.581	243	29.3	3.99545	4.19202	-0.0692857	0.66727	0.999716	4.33511	3.99545	0.11771	0.748934	0.999939	3.73218	4.19202	-0.167627	0.594146	0.999921	3.93064	4.06027	5.25882	3.4114	4.58058	3.80346	3.11156	4.35279
HNRPF	HNRNPF	Heterogeneous nuclear ribonucleoprotein F	7	45.985	376	28	10.0961	9.05814	0.156513	0.522095	0.999716	8.34719	10.0961	-0.274439	0.495042	0.999939	6.48333	9.05814	-0.48248	0.0368852	0.999921	8.83035	11.3619	6.65414	10.0402	9.52479	8.5915	6.28084	6.68582
HNRPK	HNRNPK	Heterogeneous nuclear ribonucleoprotein K	21	51.23	718	47.7	39.4641	32.0102	0.302008	0.417383	0.999716	39.5996	39.4641	0.00494784	0.988136	0.999939	34.8376	32.0102	0.122114	0.275312	0.999921	46.7638	32.1643	43.0637	36.1355	32.89	31.1304	36.5228	33.1524
HNRPL	HNRNPL	Heterogeneous nuclear ribonucleoprotein L	13	64.72	502	39.9	13.3196	12.1404	0.133725	0.808256	0.999716	13.793	13.3196	0.05039	0.916882	0.999939	17.2347	12.1404	0.505494	0.498577	0.999921	10.0164	16.6227	16.0732	11.5128	9.4383	14.8426	22.8321	11.6373
HNRPM	HNRNPM	Heterogeneous nuclear ribonucleoprotein M	36	77.749	1270	45.2	19.1016	13.6697	0.482716	0.214512	0.999716	14.7126	19.1016	-0.376645	0.258156	0.999939	14.426	13.6697	0.077692	0.707244	0.999921	21.674	16.5293	15.832	13.5932	15.2638	12.0756	15.1401	13.7119
HNRPQ	SYNCRIP	Heterogeneous nuclear ribonucleoprotein Q	12	69.788	322	26.3	8.04191	6.44373	0.319642	0.0284112	0.999716	6.27443	8.04191	-0.358054	0.439694	0.999939	7.8955	6.44373	0.293133	0.628246	0.999921	8.31655	7.76728	8.10145	4.44742	6.4626	6.42486	10.4589	5.3321
HNRPR	HNRNPR	Heterogeneous nuclear ribonucleoprotein R	12	71.184	423	28.6	3.16907	2.659	0.253176	0.189907	0.999716	2.73585	3.16907	-0.212069	0.599036	0.999939	2.5794	2.659	-0.0438467	0.843233	0.999921	3.16942	3.16872	3.43574	2.03597	2.39796	2.92004	2.81939	2.33942
HNRPU	HNRNPU	Heterogeneous nuclear ribonucleoprotein U	20	91.269	860	29.9	19.3774	22.3654	-0.206889	0.621301	0.999716	21.4831	19.3774	0.148823	0.509209	0.999939	21.0093	22.3654	-0.0902386	0.858217	0.999921	18.9799	19.775	18.87	24.0962	17.2172	27.5136	16.7297	25.2889
HOIL1	RBCK1	RanBP-type and C3HC4-type zinc finger-containing protein 1	1	59.359	19	3.5	0.24428	0.251261	-0.0406514	0.920076	0.999716	0.243514	0.24428	-0.00453177	0.98899	0.999939	0.32561	0.251261	0.373959	0.562399	0.999921	0.219062	0.269498	0.285762	0.201266	0.307425	0.195097	0.417887	0.233333
HOME3	HOMER3	Homer protein homolog 3	2	39.812	46	8	0.474833	0.41877	0.181262	0.799172	0.999716	0.642857	0.474833	0.437078	0.40627	0.999939	0.62174	0.41877	0.570152	0.451742	0.999921	0.635393	0.314274	0.65504	0.630675	0.526538	0.311002	0.812304	0.431176
HOOK3	HOOK3	Protein Hook homolog 3	3	83.474	141	8.9	0.410266	0.396744	0.0483512	0.909486	0.999716	0.449875	0.410266	0.132963	0.740557	0.999939	0.589224	0.396744	0.570607	0.549488	0.999921	0.466076	0.354457	0.537935	0.361815	0.485923	0.307566	0.843768	0.33468
HP1B3	HP1BP3	Heterochromatin protein 1-binding protein 3	6	61.454	112	12.3	2.0192	1.95275	0.0482705	0.726777	0.999716	1.75068	2.0192	-0.205864	0.378484	0.999939	1.96465	1.95275	0.00876251	0.93086	0.999921	2.18078	1.85761	1.92722	1.57414	1.98812	1.91738	2.08076	1.84854
HPBP1	HSPBP1	Hsp70-binding protein 1	3	40.019	76	12.8	0.162389	0.22156	-0.448251	0.654801	0.999716	0.120891	0.162389	-0.425738	0.721009	0.999939	0.302302	0.22156	0.44829	0.605575	0.999921	0.0621251	0.262652	0.133058	0.108724	0.2753	0.16782	0.423977	0.180627
HPCL1	HPCAL1	Hippocalcin-like protein 1	4	22.413	68	25.9	2.32627	2.49196	-0.0992607	0.688358	0.999716	2.89837	2.32627	0.317219	0.176933	0.999939	3.03155	2.49196	0.282776	0.295655	0.999921	2.5777	2.07485	3.01963	2.7771	2.74571	2.23821	3.32048	2.74263
HPRT	HPRT1	Hypoxanthine-guanine phosphoribosyltransferase	6	24.792	102	34.9	1.22701	0.953982	0.36311	0.618647	0.999716	1.47393	1.22701	0.264521	0.625618	0.999939	1.49696	0.953982	0.650001	0.430666	0.999921	1.6478	0.806215	1.57365	1.3742	1.15879	0.749171	2.01214	0.981772
HS105	HSPH1	Heat shock protein 105 kDa	14	97.716	635	26.5	6.71943	4.98101	0.4319	0.372186	0.999716	4.65801	6.71943	-0.528624	0.222745	0.999939	4.50413	4.98101	-0.145191	0.696024	0.999921	7.82996	5.6089	5.05678	4.25925	6.02473	3.93729	4.67009	4.33816
HS12A	HSPA12A	Heat shock 70 kDa protein 12A	1	75.217	23	1.9	0.0864178	0.0398284	1.11753	0.547981	0.999716	0.0866666	0.0864178	0.00414713	0.998306	0.999939	0.114345	0.0398284	1.52153	0.0729625	0.999921	0.0216762	0.151159	0.00545323	0.16788	0.0339205	0.0457364	0.134823	0.093868
HS71A	HSPA1A	Heat shock 70 kDa protein 1A	16	70.294	689	36.5	13.5751	11.1028	0.290041	0.517028	0.999716	12.4587	13.5751	-0.123805	0.758917	0.999939	13.0156	11.1028	0.229319	0.674144	0.999921	16.0866	11.0636	14.4056	10.5118	13.0362	9.16936	16.4305	9.60069
HS90A	HSP90AA1	Heat shock protein HSP 90-alpha	22	85.006	1849	54.1	50.1127	38.9536	0.363421	0.540403	0.999716	45.2085	50.1127	-0.148585	0.824891	0.999939	45.4253	38.9536	0.22174	0.7534	0.999921	62.3064	37.9191	60.4231	29.9939	48.1088	29.7984	60.9046	29.946
HS90B	HSP90AB1	Heat shock protein HSP 90-beta	12	83.554	1824	48.3	51.4287	43.7806	0.232283	0.102508	0.999716	48.5356	51.4287	-0.0835307	0.822176	0.999939	58.9313	43.7806	0.428743	0.549248	0.999921	51.1043	51.7531	59.8519	37.2193	46.4182	41.1429	79.9826	37.88
HSDL2	HSDL2	Hydroxysteroid dehydrogenase-like protein 2	5	45.651	147	17.2	0.446705	0.38993	0.196105	0.377542	0.999716	0.44741	0.446705	0.00227398	0.989445	0.999939	0.687101	0.38993	0.817305	0.23203	0.999921	0.423256	0.470153	0.40644	0.488379	0.34523	0.434631	0.856553	0.517649
HSF1	HSF1	Heat shock factor protein 1	1	57.51	22	3	0.320036	0.197027	0.699845	0.41448	0.999716	0.273321	0.320036	-0.227638	0.685262	0.999939	0.199404	0.197027	0.017307	0.990594	0.999921	0.416185	0.223887	0.299384	0.247259	0.269537	0.124516	0.36279	0.0360193
HSP13	HSPA13	Heat shock 70 kDa protein 13	3	51.952	48	7	0.439665	0.358242	0.295472	0.42835	0.999716	0.286825	0.439665	-0.616235	0.205685	0.999939	0.436432	0.358242	0.284824	0.37914	0.999921	0.360167	0.519163	0.309459	0.264191	0.335677	0.380807	0.502495	0.37037
HSP72	HSPA2	Heat shock-related 70 kDa protein 2	1	70.263	575	14.6	0.0804264	0.0693562	0.213646	0.73373	0.999716	0.0501109	0.0804264	-0.682544	0.385277	0.999939	0.0707569	0.0693562	0.0288474	0.926956	0.999921	0.107523	0.0533296	0.0548297	0.0453921	0.0776474	0.0610649	0.0600726	0.0814412
HSP74	HSPA4	Heat shock 70 kDa protein 4	20	95.127	833	35.1	7.81515	5.33465	0.55088	0.47996	0.999716	7.987	7.81515	0.0313808	0.959814	0.999939	6.36841	5.33465	0.25554	0.387669	0.999921	10.6793	4.95103	8.94932	7.02468	5.6445	5.02479	7.25989	5.47693
HSP7C	HSPA8	Heat shock cognate 71 kDa protein	25	71.082	1668	49.7	98.3728	82.8265	0.248166	0.263352	0.999716	99.9324	98.3728	0.0226933	0.922781	0.999939	98.3069	82.8265	0.247199	0.626932	0.999921	106.205	90.5406	111.824	88.041	89.1908	76.4623	124.775	71.8384
HSP7E	HSPA14	Heat shock 70 kDa protein 14	2	55.444	51	6.5	0.33182	0.361237	-0.122545	0.8226	0.999716	0.211193	0.33182	-0.651838	0.423104	0.999939	0.338509	0.361237	-0.0937531	0.805361	0.999921	0.218791	0.44485	0.168655	0.253732	0.384481	0.337993	0.416093	0.260925
HSPB1	HSPB1	Heat shock protein beta-1	15	22.826	555	85.4	27.1159	46.7087	-0.784554	0.0126196	0.999716	30.075	27.1159	0.149429	0.331861	0.999939	39.4965	46.7087	-0.241965	0.357573	0.999921	29.1958	25.0359	31.1255	29.0246	47.4907	45.9266	45.5295	33.4635
HSPB2	HSPB2	Heat shock protein beta-2	3	20.277	52	24.2	0.218916	0.183716	0.252903	0.810207	0.999716	0.135656	0.218916	-0.690423	0.584833	0.999939	0.262959	0.183716	0.517364	0.526561	0.999921	0.346044	0.0917874	0.157599	0.113713	0.204157	0.163274	0.365185	0.160733
HSPB6	HSPB6	Heat shock protein beta-6	3	17.182	64	30.6	0.584728	0.84548	-0.532004	0.407895	0.999716	0.654658	0.584728	0.162975	0.831116	0.999939	0.755043	0.84548	-0.163211	0.646334	0.999921	0.392538	0.776918	0.43938	0.869936	1.00683	0.684126	0.805737	0.704348
HTAI2	HTATIP2	Oxidoreductase HTATIP2	1	27.26	48	5.4	0.211267	0.363483	-0.782818	0.179446	0.999716	0.155992	0.211267	-0.437599	0.517157	0.999939	0.28996	0.363483	-0.326035	0.408395	0.999921	0.149551	0.272984	0.121119	0.190865	0.406052	0.320915	0.233325	0.346595
HTRA1	HTRA1	Serine protease HTRA1	1	52.167	48	1.7	0.405721	0.180985	1.16462	0.477223	0.999716	0.307728	0.405721	-0.398833	0.727837	0.999939	0.234592	0.180985	0.374283	0.799801	0.999921	0.624873	0.18657	0.41723	0.198227	0.0427028	0.319267	0.110935	0.358248
HTSF1	HTATSF1	HIV Tat-specific factor 1	6	86.371	59	14.4	0.346016	0.344322	0.00707933	0.990103	0.999716	0.573315	0.346016	0.728489	0.364349	0.999939	0.388071	0.344322	0.172559	0.699055	0.999921	0.464608	0.227424	0.728354	0.418277	0.368366	0.320278	0.483103	0.293039
HUWE1	HUWE1	E3 ubiquitin-protein ligase HUWE1	19	485.523	435	6.8	1.78235	1.16515	0.613261	0.562453	0.999716	1.47012	1.78235	-0.277848	0.7429	0.999939	1.28292	1.16515	0.138908	0.83514	0.999921	2.55619	1.00851	1.76987	1.17036	1.61856	0.711747	1.48935	1.07648
HXK1	HK1	Hexokinase-1	25	103.561	690	33.3	6.14097	5.026	0.289055	0.770547	0.999716	5.60005	6.14097	-0.133026	0.861222	0.999939	5.60418	5.026	0.157092	0.84085	0.999921	8.74156	3.54038	6.42875	4.77135	7.12874	2.92327	7.02206	4.1863
HXK2	HK2	Hexokinase-2	1	103.739	76	3.3	0.0647523	0.0408954	0.662993	0.280494	0.999716	0.0544006	0.0647523	-0.251309	0.512132	0.999939	0.0530467	0.0408954	0.375323	0.467796	0.999921	0.0776178	0.0518868	0.0519497	0.0568515	0.0309151	0.0508758	0.0437077	0.0623856
HYEP	EPHX1	Epoxide hydrolase 1	5	53.143	133	12.7	0.445914	0.338416	0.397965	0.0527241	0.999716	0.35171	0.445914	-0.342378	0.463944	0.999939	0.393302	0.338416	0.216838	0.709316	0.999921	0.443972	0.447855	0.456593	0.246827	0.312778	0.364054	0.51845	0.268154
HYOU1	HYOU1	Hypoxia up-regulated protein 1	22	111.494	428	28.5	4.71623	3.87689	0.282736	0.596437	0.999716	4.26043	4.71623	-0.146638	0.773408	0.999939	3.82165	3.87689	-0.0207055	0.927116	0.999921	5.96907	3.4634	4.85183	3.66902	3.38595	4.36782	3.61019	4.0331
I2BP2	IRF2BP2	Interferon regulatory factor 2-binding protein 2	1	61.728	70	10.2	1.20423	1.19107	0.0158485	0.918364	0.999716	1.19907	1.20423	-0.00619646	0.969774	0.999939	1.58427	1.19107	0.411554	0.580324	0.999921	1.21275	1.19571	1.31945	1.07869	1.30433	1.07782	2.17483	0.993706
I2BPL	IRF2BPL	Probable E3 ubiquitin-protein ligase IRF2BPL	3	83.576	94	10.2	0.354824	0.261552	0.440004	0.650504	0.999716	0.490595	0.354824	0.46743	0.544367	0.999939	0.290356	0.261552	0.150722	0.447976	0.999921	0.530935	0.178712	0.555132	0.426058	0.27723	0.245875	0.316826	0.263885
IAH1	IAH1	Isoamyl acetate-hydrolyzing esterase 1 homolog	1	28.037	16	9.7	0.616354	0.519119	0.247694	0.880029	0.999716	0.862529	0.616354	0.484815	0.719196	0.999939	0.430421	0.519119	-0.270316	0.885665	0.999921	0.272729	0.959979	0.376829	1.34823	0.0656409	0.972596	0.128204	0.732638
ICAL	CAST	Calpastatin	17	76.925	529	36	8.15358	5.36376	0.60419	0.470606	0.999716	7.11497	8.15358	-0.196576	0.794545	0.999939	5.45249	5.36376	0.0236718	0.969099	0.999921	10.9615	5.34571	9.20158	5.02836	6.81631	3.9112	6.86992	4.03507
ICLN	CLNS1A	Methylosome subunit pICln	1	26.37	131	8	1.10398	0.96241	0.197993	0.729069	0.999716	0.85869	1.10398	-0.362507	0.545908	0.999939	1.19057	0.96241	0.306932	0.611135	0.999921	0.773847	1.43412	0.941301	0.776079	1.09475	0.830074	1.54917	0.831979
IDE	IDE	Insulin-degrading enzyme	3	118.692	80	3.2	0.350927	0.360733	-0.039761	0.944605	0.999716	0.305696	0.350927	-0.199074	0.728091	0.999939	0.496597	0.360733	0.461145	0.25064	0.999921	0.238497	0.463356	0.318821	0.29257	0.415324	0.306142	0.561608	0.431586
IDH3A	IDH3A	Isocitrate dehydrogenase [NAD] subunit alpha, mitochondrial	8	40.022	136	29.5	1.07471	1.23858	-0.204737	0.361998	0.999716	1.35123	1.07471	0.330328	0.0428997	0.999939	1.62768	1.23858	0.394133	0.539804	0.999921	1.08226	1.06716	1.29252	1.40994	1.09893	1.37822	2.13978	1.11558
IDH3B	IDH3B	Isocitrate dehydrogenase [NAD] subunit beta, mitochondrial	1	42.442	19	3.4	0.320409	0.456675	-0.511256	0.394728	0.999716	0.298287	0.320409	-0.103211	0.858213	0.999939	0.455725	0.456675	-0.0030052	0.997534	0.999921	0.231172	0.409645	0.36124	0.235334	0.546647	0.366704	0.712928	0.198521
IDH3G	IDH3G	Isocitrate dehydrogenase [NAD] subunit gamma, mitochondrial	1	43.166	16	2	0.348251	0.208886	0.737409	0.537419	0.999716	0.241642	0.348251	-0.527257	0.556173	0.999939	0.101812	0.208886	-1.03681	0.498159	0.999921	0.484996	0.211506	0.308478	0.174805	0.339168	0.0786052	0.109304	0.0943202
IDHC	IDH1	Isocitrate dehydrogenase [NADP] cytoplasmic	8	46.915	295	29.7	3.23964	2.77693	0.22234	0.69108	0.999716	3.08079	3.23964	-0.0725331	0.880847	0.999939	2.56817	2.77693	-0.112752	0.797204	0.999921	4.05443	2.42484	3.54139	2.62019	3.3692	2.18467	2.96476	2.17158
IDHP	IDH2	Isocitrate dehydrogenase [NADP], mitochondrial	10	51.333	318	28.8	3.03489	2.41494	0.329655	0.66381	0.999716	2.61759	3.03489	-0.213404	0.804628	0.999939	3.42278	2.41494	0.503182	0.00944424	0.999921	4.25901	1.81076	3.45156	1.78362	2.51287	2.31701	3.43464	3.41092
IF16	IFI16	Gamma-interferon-inducible protein 16	3	88.656	52	7.8	0.416856	0.74717	-0.841886	0.403441	0.999716	0.42255	0.416856	0.0195713	0.967428	0.999939	0.902529	0.74717	0.272537	0.79767	0.999921	0.540357	0.293356	0.425488	0.419612	0.458232	1.03611	0.456161	1.3489
IF1AX	EIF1AX	Eukaryotic translation initiation factor 1A, X-chromosomal	2	16.564	52	29.2	0.620784	0.876571	-0.497781	0.460328	0.999716	1.00021	0.620784	0.68814	0.33517	0.999939	1.62322	0.876571	0.888918	0.329696	0.999921	0.863407	0.37816	0.821303	1.17912	1.0206	0.732546	2.1897	1.05674
IF2A	EIF2S1	Eukaryotic translation initiation factor 2 subunit 1	14	36.374	459	48.6	7.46672	4.86866	0.616952	0.499716	0.999716	6.54985	7.46672	-0.189013	0.809295	0.999939	4.05607	4.86866	-0.26344	0.76631	0.999921	9.65599	5.27746	9.06866	4.03105	7.17446	2.56285	4.68739	3.42475
IF2B	EIF2S2	Eukaryotic translation initiation factor 2 subunit 2	6	38.706	110	18	1.84147	1.57164	0.228591	0.405995	0.999716	2.26003	1.84147	0.295484	0.569334	0.999939	1.99235	1.57164	0.342201	0.545659	0.999921	2.09855	1.5844	2.82448	1.69559	1.59777	1.54551	2.57505	1.40965
IF2B1	IGF2BP1	Insulin-like growth factor 2 mRNA-binding protein 1	3	63.783	95	9.2	0.813352	1.01911	-0.325363	0.523893	0.999716	0.920589	0.813352	0.178678	0.713619	0.999939	0.986761	1.01911	-0.0465432	0.858759	0.999921	0.597518	1.02919	0.787267	1.05391	0.859005	1.17922	0.995533	0.977988
IF2B2	IGF2BP2	Insulin-like growth factor 2 mRNA-binding protein 2	5	66.195	130	16.4	1.31158	1.13479	0.208876	0.570101	0.999716	1.10857	1.31158	-0.2426	0.500227	0.999939	1.06765	1.13479	-0.0879877	0.580329	0.999921	1.56027	1.06289	1.11518	1.10197	1.05065	1.21893	1.12651	1.0088
IF2B3	IGF2BP3	Insulin-like growth factor 2 mRNA-binding protein 3	8	64.008	225	23.3	1.15175	1.70747	-0.56803	0.506336	0.999716	1.16764	1.15175	0.0197682	0.976261	0.999939	1.80982	1.70747	0.0839873	0.87531	0.999921	0.688705	1.6148	1.07023	1.26505	1.19291	2.22204	1.55121	2.06844
IF2G	EIF2S3	Eukaryotic translation initiation factor 2 subunit 3	3	51.647	239	23.1	3.391	2.80763	0.272359	0.786491	0.999716	3.15751	3.391	-0.102921	0.910986	0.999939	3.62733	2.80763	0.369558	0.419653	0.999921	5.11821	1.66378	3.8129	2.50213	3.56876	2.04649	3.91404	3.34062
IF2P	EIF5B	Eukaryotic translation initiation factor 5B	11	139.198	179	12.4	1.14462	0.914961	0.32309	0.548616	0.999716	1.09661	1.14462	-0.0618196	0.860475	0.999939	1.45188	0.914961	0.666139	0.168731	0.999921	1.38423	0.905015	1.07132	1.1219	1.12862	0.701298	1.589	1.31476
IF4A1	EIF4A1	Eukaryotic initiation factor 4A-I	10	46.353	845	55.7	30.2067	29.4701	0.0356157	0.944447	0.999716	20.2121	30.2067	-0.579648	0.174279	0.999939	31.0256	29.4701	0.0742054	0.887453	0.999921	34.3705	26.0429	22.6558	17.7685	37.8542	21.086	35.9247	26.1265
IF4A2	EIF4A2	Eukaryotic initiation factor 4A-II	6	46.601	686	41.5	5.87101	5.8473	0.00583715	0.992107	0.999716	4.04565	5.87101	-0.537235	0.233647	0.999939	5.07437	5.8473	-0.204542	0.74364	0.999921	6.40053	5.34149	4.98921	3.1021	7.90396	3.79064	5.20324	4.9455
IF4A3	EIF4A3	Eukaryotic initiation factor 4A-III	9	47.126	401	27.7	3.44349	3.66864	-0.091376	0.850631	0.999716	2.11098	3.44349	-0.705954	0.109234	0.999939	3.27427	3.66864	-0.164071	0.745917	0.999921	3.71266	3.17432	2.50928	1.71269	4.68761	2.64967	3.57174	2.97681
IF4B	EIF4B	Eukaryotic translation initiation factor 4B	4	69.167	137	7.4	5.28889	5.29014	-0.00034184	0.999716	0.999716	4.45544	5.28889	-0.247397	0.743531	0.999939	3.82195	5.29014	-0.468997	0.581473	0.999921	7.47479	3.10299	4.84895	4.06193	7.52389	3.0564	3.5294	4.11451
IF4E	EIF4E	Eukaryotic translation initiation factor 4E	4	25.31	135	23.5	4.28931	2.88218	0.573586	0.404774	0.999716	2.91045	4.28931	-0.559503	0.428678	0.999939	2.99798	2.88218	0.0568315	0.728952	0.999921	5.60859	2.97004	3.38085	2.44005	3.13483	2.62953	3.14196	2.85401
IF4E2	EIF4E2	Eukaryotic translation initiation factor 4E type 2	2	28.458	34	10.6	0.862899	0.690843	0.320833	0.695477	0.999716	0.641188	0.862899	-0.428443	0.609853	0.999939	0.680732	0.690843	-0.0212715	0.95819	0.999921	1.22168	0.504119	0.731561	0.550816	0.817682	0.564004	0.795202	0.566262
IF4G1	EIF4G1	Eukaryotic translation initiation factor 4 gamma 1	20	176.124	516	18.9	5.19733	5.45924	-0.0709291	0.891641	0.999716	4.74399	5.19733	-0.131669	0.790797	0.999939	4.86258	5.45924	-0.16698	0.661411	0.999921	6.68553	3.70913	4.91834	4.56965	6.279	4.63948	4.02432	5.70084
IF4G2	EIF4G2	Eukaryotic translation initiation factor 4 gamma 2	15	102.81	283	20.8	2.3414	2.24849	0.0584166	0.81503	0.999716	2.10352	2.3414	-0.154571	0.824286	0.999939	2.24354	2.24849	-0.00317763	0.994907	0.999921	2.14499	2.53781	3.02523	1.1818	2.53705	1.95993	2.86684	1.62025
IF4G3	EIF4G3	Eukaryotic translation initiation factor 4 gamma 3	4	177.682	99	4.8	0.339615	0.318617	0.092078	0.860726	0.999716	0.406846	0.339615	0.260584	0.528353	0.999939	0.355062	0.318617	0.156249	0.770856	0.999921	0.375793	0.303437	0.48803	0.325663	0.417796	0.219438	0.401405	0.308719
IF4H	EIF4H	Eukaryotic translation initiation factor 4H	4	27.425	143	25.8	8.82418	8.22358	0.101696	0.868094	0.999716	7.29183	8.82418	-0.275182	0.55152	0.999939	6.67759	8.22358	-0.300439	0.595152	0.999921	6.66517	10.9832	7.3334	7.25027	10.574	5.87319	7.43381	5.92138
IF5	EIF5	Eukaryotic translation initiation factor 5	6	49.648	168	16.9	2.21303	1.56949	0.495729	0.52019	0.999716	1.88756	2.21303	-0.229496	0.680482	0.999939	1.72701	1.56949	0.137982	0.843111	0.999921	2.78102	1.64504	2.26599	1.50914	2.17758	0.961391	2.07609	1.37793
IF5A1	EIF5A	Eukaryotic translation initiation factor 5A-1	2	17.049	328	50.6	5.52722	6.69408	-0.276332	0.848789	0.999716	1.57603	5.52722	-1.81026	0.486711	0.999939	3.29624	6.69408	-1.02206	0.383179	0.999921	0.86853	10.1859	1.92051	1.23154	9.41257	3.97559	1.87862	4.71386
IF6	EIF6	Eukaryotic translation initiation factor 6	6	27.095	233	37.6	7.51006	6.2527	0.264346	0.728649	0.999716	7.5571	7.51006	0.00900832	0.989493	0.999939	6.85509	6.2527	0.132695	0.693401	0.999921	10.5414	4.47873	8.46881	6.6454	7.12228	5.38312	7.85132	5.85885
IFIT1	IFIT1	Interferon-induced protein with tetratricopeptide repeats 1	1	55.781	25	5	0.00462242	0.0246381	-2.41417	0.381447	0.999716	0.00520591	0.00462242	0.171501	0.920773	0.999939	0.0203733	0.0246381	-0.274209	0.886228	0.999921	0.000725234	0.00851961	0.00177644	0.00863538	0.00708686	0.0421893	0.000741098	0.0400055
IFT25	HSPB11	Intraflagellar transport protein 25 homolog	1	16.401	17	8.3	1.0195	0.91978	0.148508	0.754279	0.999716	0.627638	1.0195	-0.699862	0.396594	0.999939	0.527669	0.91978	-0.801656	0.252852	0.999921	0.741763	1.29725	0.866292	0.388985	0.935353	0.904206	0.281508	0.773829
IFT27	IFT27	Intraflagellar transport protein 27 homolog	2	20.752	20	14.5	0.400872	0.328837	0.285768	0.516484	0.999716	0.395308	0.400872	-0.0201644	0.96032	0.999939	0.319159	0.328837	-0.0430985	0.110043	0.999921	0.493068	0.308675	0.431579	0.359037	0.33057	0.327105	0.322208	0.31611
IGBP1	IGBP1	Immunoglobulin-binding protein 1	2	39.312	105	19.2	0.351239	0.171469	1.0345	0.32374	0.999716	0.879332	0.351239	1.32396	0.133301	0.999939	0.231161	0.171469	0.43095	0.0798396	0.999921	0.488564	0.213913	1.04466	0.714005	0.189237	0.153702	0.233787	0.228535
IKIP	IKBIP	Inhibitor of nuclear factor kappa-B kinase-interacting protein	4	39.399	62	12.6	2.39997	2.48857	-0.0523036	0.919813	0.999716	2.67428	2.39997	0.156133	0.74803	0.999939	2.34078	2.48857	-0.08833	0.843493	0.999921	2.86215	1.93778	3.25852	2.09003	3.11543	1.86172	2.54573	2.13583
IKKA	CHUK	Inhibitor of nuclear factor kappa-B kinase subunit alpha	1	85.725	24	1.2	0.0267057	0.011149	1.26023	0.247351	0.999716	0.0193838	0.0267057	-0.462298	0.544919	0.999939	0.0043853	0.011149	-1.34616	0.510321	0.999921	0.032976	0.0204354	0.0273406	0.011427	0.0184488	0.00384915	0.00877061	0
IKKB	IKBKB	Inhibitor of nuclear factor kappa-B kinase subunit beta	2	87.535	43	3.3	0.137908	0.195524	-0.503641	0.338924	0.999716	0.151616	0.137908	0.136713	0.735882	0.999939	0.172705	0.195524	-0.179038	0.665331	0.999921	0.172624	0.103192	0.158521	0.14471	0.164979	0.22607	0.139072	0.206338
ILEU	SERPINB1	Leukocyte elastase inhibitor	2	42.829	18	7.9	0.47115	0.390185	0.272027	0.637586	0.999716	0.311847	0.47115	-0.595346	0.336679	0.999939	0.227297	0.390185	-0.779581	0.340506	0.999921	0.540811	0.401488	0.418134	0.205561	0.519894	0.260476	0.247578	0.207016
ILF2	ILF2	Interleukin enhancer-binding factor 2	10	43.263	406	32.6	7.72969	7.71756	0.00226487	0.995597	0.999716	7.57745	7.72969	-0.0286977	0.936313	0.999939	8.66192	7.71756	0.166542	0.605952	0.999921	9.35309	6.10629	7.1192	8.03571	8.79324	6.64189	9.78832	7.53553
ILF3	ILF3	Interleukin enhancer-binding factor 3	25	95.678	754	33	10.2985	8.25288	0.319469	0.17799	0.999716	7.63516	10.2985	-0.431708	0.357046	0.999939	8.43011	8.25288	0.0306537	0.902094	0.999921	10.7433	9.85375	9.83405	5.43627	9.15087	7.35489	9.33361	7.5266
ILK	ILK	Integrin-linked protein kinase	8	51.899	299	20.8	2.17936	2.20411	-0.0162879	0.944024	0.999716	1.85049	2.17936	-0.235999	0.308057	0.999939	1.91121	2.20411	-0.205707	0.453732	0.999921	2.38068	1.97805	1.71506	1.98592	2.44258	1.96564	1.7015	2.12093
ILKAP	ILKAP	Integrin-linked kinase-associated serine/threonine phosphatase 2C	1	43.45	24	2.3	0.726908	0.570753	0.348908	0.461401	0.999716	0.717899	0.726908	-0.017992	0.971816	0.999939	1.06383	0.570753	0.898333	0.200542	0.999921	0.893035	0.560781	0.56476	0.871038	0.618071	0.523435	1.32151	0.806153
IMA1	KPNA2	Importin subunit alpha-1	6	58.168	211	13.6	3.01224	3.20963	-0.0915671	0.65133	0.999716	2.76182	3.01224	-0.125222	0.543073	0.999939	3.12944	3.20963	-0.036503	0.770023	0.999921	3.33296	2.69153	2.63541	2.88822	3.40431	3.01495	2.98916	3.26971
IMA3	KPNA4	Importin subunit alpha-3	5	58.364	119	17.1	1.4167	1.40145	0.0156211	0.941278	0.999716	1.34334	1.4167	-0.07671	0.885657	0.999939	1.49201	1.40145	0.090341	0.849693	0.999921	1.44598	1.38743	0.893605	1.79308	1.2204	1.5825	1.87232	1.1117
IMA4	KPNA3	Importin subunit alpha-4	2	58.288	106	11.9	0.756832	0.690129	0.133107	0.895455	0.999716	0.943966	0.756832	0.318762	0.718787	0.999939	0.922388	0.690129	0.418507	0.659547	0.999921	0.698639	0.815025	0.496173	1.39176	0.245233	1.13502	0.834087	1.01069
IMA5	KPNA1	Importin subunit alpha-5	1	60.925	171	11.9	0.434097	0.49745	-0.196534	0.226626	0.999716	0.548968	0.434097	0.338704	9.09e-05	0.314602	0.587029	0.49745	0.238881	0.684208	0.999921	0.433002	0.435192	0.548983	0.548953	0.534155	0.460745	0.773775	0.400284
IMA7	KPNA6	Importin subunit alpha-7	3	60.733	276	18.7	1.12008	1.1485	-0.0361604	0.908409	0.999716	1.52484	1.12008	0.445063	0.231156	0.999939	1.59151	1.1485	0.470637	0.550559	0.999921	1.26311	0.977039	1.71511	1.33457	1.31375	0.983254	2.19179	0.99122
IMB1	KPNB1	Importin subunit beta-1	18	98.42	732	27.3	14.1389	11.7645	0.265225	0.794448	0.999716	7.64164	14.1389	-0.887711	0.425218	0.999939	9.86583	11.7645	-0.253928	0.725422	0.999921	20.6096	7.66807	8.59554	6.68774	16.4575	7.07151	9.58093	10.1507
IMDH2	IMPDH2	Inosine-5'-monophosphate dehydrogenase 2	15	56.226	566	35.8	8.68512	6.49899	0.418329	0.3175	0.999716	7.2961	8.68512	-0.251419	0.559018	0.999939	8.02492	6.49899	0.304272	0.559852	0.999921	10.2831	7.08711	8.4971	6.09511	6.93117	6.06682	10.1833	5.86655
IMP3	IMP3	U3 small nucleolar ribonucleoprotein protein IMP3	2	21.951	45	9.2	0.0431895	0.0348158	0.310936	0.785169	0.999716	0.0393655	0.0431895	-0.133747	0.89939	0.999939	0.0372865	0.0348158	0.0989076	0.817784	0.999921	0.0172877	0.0690913	0.0327273	0.0460038	0.02749	0.0421417	0.0432193	0.0313536
IMPA1	IMPA1	Inositol monophosphatase 1	4	30.568	99	14.4	1.50032	1.19284	0.330873	0.561119	0.999716	1.0968	1.50032	-0.451973	0.373603	0.999939	1.34066	1.19284	0.168552	0.695444	0.999921	1.82093	1.17971	1.2494	0.944192	1.50164	0.884029	1.44796	1.23337
IMPA3	BPNT2	Golgi-resident adenosine 3',5'-bisphosphate 3'-phosphatase	1	38.828	29	2.8	0.0809218	0.10177	-0.330717	0.724588	0.999716	0.320781	0.0809218	1.98699	0.12624	0.999939	0.193713	0.10177	0.9286	0.572605	0.999921	0.0627093	0.0991344	0.413414	0.228147	0.0536435	0.149897	0.322538	0.0648874
IMPCT	IMPACT	Protein IMPACT	1	37.023	28	4.4	0.0821491	0.086296	-0.0710493	0.911905	0.999716	0.101639	0.0821491	0.307132	0.55153	0.999939	0.122914	0.086296	0.510284	0.44468	0.999921	0.0915343	0.0727638	0.127451	0.0758261	0.118096	0.0544956	0.145103	0.100725
IN35	IFI35	Interferon-induced 35 kDa protein	1	31.698	33	4.5	0.0105257	0.0428465	-2.02526	0.462772	0.999716	0.00523228	0.0105257	-1.0084	0.691239	0.999939	0.0213144	0.0428465	-1.00735	0.595753	0.999921	7.99e-06	0.0210434	0.000507146	0.00995741	0.00854193	0.0771511	0.0181608	0.024468
INF2	INF2	Inverted formin-2	9	136.851	260	12.1	1.52557	1.34116	0.185867	0.827317	0.999716	1.24874	1.52557	-0.28888	0.674222	0.999939	1.02864	1.34116	-0.382741	0.71557	0.999921	1.94521	1.10593	1.63167	0.865812	1.95526	0.727061	1.45016	0.607124
IPKA	PKIA	cAMP-dependent protein kinase inhibitor alpha	1	7.984	27	22.4	0.00912727	0.0106978	-0.229063	0.918124	0.999716	0.0092303	0.00912727	0.0161941	0.992024	0.999939	0.0368194	0.0106978	1.78315	0.372486	0.999921	0	0.0182545	0.00957618	0.00888442	0.0206698	0.000725898	0.0161845	0.0574543
IPO11	IPO11	Importin-11	1	113.489	50	0.9	0.163304	0.0781288	1.06363	0.153785	0.999716	0.14144	0.163304	-0.207367	0.611055	0.999939	0.1475	0.0781288	0.916791	0.466448	0.999921	0.19975	0.126858	0.144989	0.137892	0.0676447	0.0886129	0.224547	0.0704533
IPO4	IPO4	Importin-4	7	120.179	124	8	0.5851	0.462888	0.338018	0.272535	0.999716	0.464653	0.5851	-0.332528	0.185243	0.999939	0.450857	0.462888	-0.0379957	0.87929	0.999921	0.525631	0.644568	0.476351	0.452956	0.407147	0.518629	0.493143	0.40857
IPO5	IPO5	Importin-5	19	125.032	546	22	5.33016	5.13318	0.0543245	0.813698	0.999716	4.33702	5.33016	-0.297475	0.39059	0.999939	4.92596	5.13318	-0.0594486	0.0931845	0.999921	6.06217	4.59814	4.88374	3.79029	5.0725	5.19386	4.9569	4.89502
IPO7	IPO7	Importin-7	16	120.751	323	23.9	3.89172	2.73649	0.508079	0.173993	0.999716	3.04142	3.89172	-0.355663	0.575984	0.999939	3.3255	2.73649	0.281243	0.59734	0.999921	4.41614	3.36729	4.21368	1.86916	2.92544	2.54755	4.25324	2.39775
IPO9	IPO9	Importin-9	7	116.858	177	8.6	1.01126	0.827328	0.28962	0.661462	0.999716	0.792487	1.01126	-0.351693	0.53876	0.999939	0.871048	0.827328	0.0742921	0.928776	0.999921	0.839124	1.18339	0.549742	1.03523	0.50945	1.14521	0.577118	1.16498
IPP2B	PPP1R2B	Protein phosphatase inhibitor 2 family member B	2	23.149	73	12.7	0.450956	0.468857	-0.056162	0.900065	0.999716	0.547564	0.450956	0.28004	0.34708	0.999939	0.310512	0.468857	-0.594501	0.334377	0.999921	0.376992	0.524921	0.57601	0.519118	0.570899	0.366816	0.383634	0.237389
IPRI	ITPRIP	Inositol 1,4,5-trisphosphate receptor-interacting protein	1	62.932	30	2.2	0.0053989	0.00570602	-0.0798197	0.957469	0.999716	0.0320926	0.0053989	2.5715	0.110853	0.999939	0.0228697	0.00570602	2.00288	0.383458	0.999921	0.000330518	0.0104673	0.0403803	0.0238049	0.00512532	0.00628673	0.0383572	0.00738223
IPYR	PPA1	Inorganic pyrophosphatase	13	33.095	340	59.9	2.88193	2.80576	0.0386454	0.929878	0.999716	5.99862	2.88193	1.05759	0.138325	0.999939	4.41321	2.80576	0.653436	0.545552	0.999921	3.64375	2.12012	7.0494	4.94783	2.88798	2.72354	6.63964	2.18678
IPYR2	PPA2	Inorganic pyrophosphatase 2, mitochondrial	3	38.409	68	9.6	1.07284	0.786609	0.447717	0.539703	0.999716	1.14434	1.07284	0.0930804	0.85695	0.999939	1.07188	0.786609	0.44642	0.307434	0.999921	1.40589	0.73979	1.03742	1.25126	0.990217	0.583001	1.1237	1.02006
IQGA1	IQGAP1	Ras GTPase-activating-like protein IQGAP1	53	189.761	1764	38.9	10.9988	9.99625	0.137892	0.466396	0.999716	10.808	10.9988	-0.0252475	0.910914	0.999939	11.8231	9.99625	0.242153	0.400834	0.999921	11.9688	10.0289	11.9633	9.65274	9.4291	10.5634	13.4534	10.1928
IQGA3	IQGAP3	Ras GTPase-activating-like protein IQGAP3	2	185.268	95	2.7	0.107225	0.114543	-0.0952516	0.938902	0.999716	0.121678	0.107225	0.182427	0.868514	0.999939	0.129009	0.114543	0.171582	0.901848	0.999921	0.155112	0.0593373	0.18204	0.0613159	0.184211	0.0448757	0.205838	0.0521805
IRGQ	IRGQ	Immunity-related GTPase family Q protein	4	63.192	105	11.6	0.514688	0.478125	0.106312	0.870246	0.999716	0.518355	0.514688	0.0102402	0.980219	0.999939	0.41103	0.478125	-0.218144	0.775429	0.999921	0.619017	0.41036	0.439077	0.597632	0.310344	0.645906	0.291739	0.530321
IRS1	IRS1	Insulin receptor substrate 1	2	132.706	31	2.2	0.287806	0.144832	0.990723	0.395039	0.999716	0.216523	0.287806	-0.410579	0.626302	0.999939	0.168718	0.144832	0.22024	0.784351	0.999921	0.411728	0.163885	0.233725	0.199321	0.19331	0.0963526	0.227872	0.109565
ISG15	ISG15	Ubiquitin-like protein ISG15	1	17.933	44	7.9	2.26277	2.3129	-0.0316112	0.941913	0.999716	1.92175	2.26277	-0.23567	0.654273	0.999939	2.01365	2.3129	-0.199885	0.846672	0.999921	2.46207	2.06347	1.29836	2.54514	1.73724	2.88855	0.777399	3.24991
ISOC1	ISOC1	Isochorismatase domain-containing protein 1	1	32.501	20	5	0.255563	0.186436	0.454998	0.136153	0.999716	0.179009	0.255563	-0.51365	0.359722	0.999939	0.292215	0.186436	0.648351	0.0769631	0.999921	0.251228	0.259897	0.243806	0.114211	0.214609	0.158263	0.278869	0.305562
ISOC2	ISOC2	Isochorismatase domain-containing protein 2	1	22.608	37	7.8	0.375311	0.512169	-0.448533	0.707166	0.999716	0.586596	0.375311	0.644283	0.648552	0.999939	0.378903	0.512169	-0.434791	0.689366	0.999921	0.223696	0.526926	0.218624	0.954569	0.234934	0.789403	0.299611	0.458195
IST1	IST1	IST1 homolog	4	39.897	59	13.2	0.639949	0.635886	0.00918929	0.973827	0.999716	1.08596	0.639949	0.762936	0.272855	0.999939	0.776718	0.635886	0.288623	0.300695	0.999921	0.709186	0.570713	1.37553	0.796379	0.721025	0.550747	0.832514	0.720922
ITA11	ITGA11	Integrin alpha-11	1	134.527	40	0.7	0.0394716	0.044901	-0.185934	0.894883	0.999716	0.0149422	0.0394716	-1.40143	0.436905	0.999939	0.0754156	0.044901	0.748114	0.644578	0.999921	0.0649267	0.0140165	0.0148555	0.0150288	0.0189928	0.0708093	0.024931	0.1259
ITA2	ITGA2	Integrin alpha-2	2	130.468	42	2	0.0609962	0.0297583	1.03543	0.658565	0.999716	0.0108386	0.0609962	-2.49254	0.496921	0.999939	0.020463	0.0297583	-0.540272	0.703363	0.999921	0.00103878	0.120954	4.34e-06	0.0216729	0.0398786	0.019638	0.0390463	0.00187979
ITA3	ITGA3	Integrin alpha-3	10	117.735	458	16.6	4.56881	5.20597	-0.188347	0.190559	0.999716	3.58683	4.56881	-0.34911	0.382465	0.999939	5.97836	5.20597	0.199583	0.767328	0.999921	4.39864	4.73899	4.45471	2.71895	5.48501	4.92693	8.24418	3.71255
ITA5	ITGA5	Integrin alpha-5	11	115.605	299	15.7	2.99183	2.82113	0.0847539	0.793075	0.999716	3.05008	2.99183	0.0278209	0.884123	0.999939	3.55921	2.82113	0.335285	0.66715	0.999921	2.70052	3.28313	3.2496	2.85056	3.31186	2.33039	4.95397	2.16445
ITA6	ITGA6	Integrin alpha-6	6	127.724	112	6.3	0.496072	0.386571	0.359819	0.828126	0.999716	0.597902	0.496072	0.269358	0.864788	0.999939	0.473421	0.386571	0.292393	0.861133	0.999921	0.85625	0.135895	0.983482	0.212321	0.645853	0.127288	0.826376	0.120466
ITA7	ITGA7	Integrin alpha-7	8	130.121	184	10.2	1.2233	1.35145	-0.143735	0.825245	0.999716	0.88928	1.2233	-0.460069	0.655134	0.999939	1.37315	1.35145	0.0229759	0.884169	0.999921	1.71708	0.729524	1.30092	0.477643	1.48133	1.22158	1.35225	1.39405
ITAV	ITGAV	Integrin alpha-V	10	117.048	194	11.4	1.23138	1.07605	0.194526	0.67553	0.999716	1.07465	1.23138	-0.196413	0.670995	0.999939	1.30761	1.07605	0.281186	0.602156	0.999921	1.13154	1.33122	1.37667	0.772617	0.771832	1.38027	1.53127	1.08395
ITB1	ITGB1	Integrin beta-1	20	91.664	660	28.6	15.06	10.2834	0.550403	0.315348	0.999716	8.72395	15.06	-0.787669	0.222149	0.999939	10.571	10.2834	0.0397923	0.830336	0.999921	18.6474	11.4726	9.2064	8.2415	10.527	10.0398	11.7268	9.4152
ITB3	ITGB3	Integrin beta-3	2	90.194	57	3.3	0.13095	0.108683	0.268888	0.77778	0.999716	0.140798	0.13095	0.104611	0.844806	0.999939	0.0835756	0.108683	-0.378972	0.748909	0.999921	0.172454	0.0894459	0.156363	0.125233	0.163907	0.053459	0.124004	0.0431476
ITB5	ITGB5	Integrin beta-5	5	91.303	115	11.1	0.281461	0.349605	-0.312791	0.549256	0.999716	0.214569	0.281461	-0.391491	0.54411	0.999939	0.335285	0.349605	-0.0603353	0.888423	0.999921	0.205834	0.357088	0.267558	0.16158	0.29141	0.4078	0.404176	0.266394
ITCH	ITCH	E3 ubiquitin-protein ligase Itchy homolog	1	103.593	19	1.4	0.0480744	0	Inf	0.42265	0.999716	0.0379024	0.0480744	-0.342977	0.857682	0.999939	0.0806008	0	Inf	0.30058	0.999921	0.0961487	0	0.0517343	0.0240706	0	0	0.0223614	0.13884
ITF2	TCF4	Transcription factor 4	1	71.492	27	1.3	0.0360273	0.02866	0.330052	0.778862	0.999716	0.0467437	0.0360273	0.37568	0.71706	0.999939	0.0349164	0.02866	0.284864	0.567257	0.999921	0.0575991	0.0144556	0.06069	0.0327975	0.0365644	0.0207556	0.0396554	0.0301774
ITGBL	ITGBL1	Integrin beta-like protein 1	2	58.445	61	6.9	0.303826	0.15697	0.95275	0.575091	0.999716	0.370743	0.303826	0.287174	0.802903	0.999939	0.211812	0.15697	0.432293	0.0387744	0.999921	0.524863	0.0827886	0.451602	0.289883	0.147788	0.166153	0.218094	0.205531
ITIH2	ITIH2	Inter-alpha-trypsin inhibitor heavy chain H2	1	106.853	55	1.6	0.820356	0.551708	0.572345	0.518788	0.999716	0.595869	0.820356	-0.461256	0.540006	0.999939	0.633669	0.551708	0.199824	0.824818	0.999921	1.12561	0.515098	0.622391	0.569346	0.714701	0.388715	0.915665	0.351673
ITIH3	ITIH3	Inter-alpha-trypsin inhibitor heavy chain H3	4	100.072	87	4	3.31987	2.78139	0.25532	0.379928	0.999716	2.79907	3.31987	-0.246179	0.32044	0.999939	3.08815	2.78139	0.150936	0.794721	0.999921	3.04531	3.59443	3.08659	2.51155	2.38553	3.17725	4.04355	2.13275
ITM2B	ITM2B	Integral membrane protein 2B	1	30.832	23	3.8	0.437038	0.506231	-0.212035	0.835489	0.999716	0.427901	0.437038	-0.0304833	0.969026	0.999939	0.369987	0.506231	-0.452319	0.683043	0.999921	0.491372	0.382704	0.629195	0.226607	0.794507	0.217954	0.369545	0.37043
ITPA	ITPA	Inosine triphosphate pyrophosphatase	4	21.831	138	27.8	2.04902	2.0169	0.0228006	0.945053	0.999716	1.93483	2.04902	-0.0827289	0.703642	0.999939	2.70717	2.0169	0.424651	0.285872	0.999921	1.86805	2.23	2.12182	1.74784	1.64584	2.38795	3.00923	2.40512
ITPI2	ITPRID2	Protein ITPRID2	3	139.554	70	3.1	0.653279	0.550103	0.247997	0.76909	0.999716	0.526818	0.653279	-0.310393	0.552203	0.999939	0.347702	0.550103	-0.66185	0.556958	0.999921	0.756407	0.55015	0.672575	0.381062	0.839701	0.260504	0.34604	0.349364
ITPR3	ITPR3	Inositol 1,4,5-trisphosphate receptor type 3	6	306.82	136	2.5	0.193577	0.150839	0.359895	0.109697	0.999716	0.202429	0.193577	0.0645092	0.885514	0.999939	0.196818	0.150839	0.383849	0.00398131	0.999921	0.208805	0.178349	0.150293	0.254565	0.148188	0.153491	0.195619	0.198017
ITSN1	ITSN1	Intersectin-1	2	196.155	46	2.3	0.228316	0.186867	0.289025	0.611416	0.999716	0.191407	0.228316	-0.25439	0.695826	0.999939	0.208613	0.186867	0.158823	0.841302	0.999921	0.290538	0.166095	0.244411	0.138403	0.217827	0.155906	0.299134	0.118093
IVD	IVD	Isovaleryl-CoA dehydrogenase, mitochondrial	1	47.134	59	3.1	0.252959	0.100841	1.32683	0.581492	0.999716	0.544633	0.252959	1.10638	0.34012	0.999939	0.351135	0.100841	1.79995	0.348268	0.999921	0.478441	0.0274774	0.610266	0.479	0.0404566	0.161225	0.54805	0.15422
IWS1	IWS1	Protein IWS1 homolog	2	91.956	35	2.8	0.491519	0.492281	-0.00223535	0.996065	0.999716	0.524436	0.491519	0.0935213	0.858934	0.999939	0.636141	0.492281	0.369864	0.616563	0.999921	0.390175	0.592863	0.652552	0.396321	0.584426	0.400136	0.863172	0.409109
JAM3	JAM3	Junctional adhesion molecule C	1	35.568	23	3.9	0.366205	0.187833	0.963205	0.530114	0.999716	0.369343	0.366205	0.0123081	0.991555	0.999939	0.191274	0.187833	0.0261961	0.963286	0.999921	0.603116	0.129295	0.482882	0.255804	0.191836	0.183829	0.257396	0.125152
JCAD	JCAD	Junctional protein associated with coronary artery disease	1	149.343	18	1	0.0243389	0.012654	0.943671	0.675499	0.999716	0.00382184	0.0243389	-2.67093	0.464304	0.999939	0.0111905	0.012654	-0.17732	0.873176	0.999921	0.00148659	0.0471912	0.00296362	0.00468005	0.00504978	0.0202582	0.013963	0.00841793
JIP4	SPAG9	C-Jun-amino-terminal kinase-interacting protein 4	9	146.913	263	9.8	2.77764	1.81832	0.611254	0.531759	0.999716	1.68046	2.77764	-0.725	0.453026	0.999939	1.70902	1.81832	-0.0894338	0.853013	0.999921	3.94735	1.60792	1.88464	1.47629	2.33828	1.29836	1.72013	1.69791
JSPR1	JSRP1	Junctional sarcoplasmic reticulum protein 1	4	36.468	127	20.8	1.70775	3.1068	-0.863331	0.337924	0.999716	1.74556	1.70775	0.0315904	0.97854	0.999939	2.08137	3.1068	-0.577893	0.338066	0.999921	2.48575	0.92975	2.71813	0.772985	3.91221	2.30138	2.24095	1.92179
JUN	JUN	Transcription factor AP-1	1	35.824	76	4.2	0.554383	0.546133	0.0216325	0.971753	0.999716	0.532367	0.554383	-0.0584626	0.832366	0.999939	0.6285	0.546133	0.202662	0.785859	0.999921	0.471718	0.637049	0.571719	0.493015	0.735316	0.356949	0.815026	0.441975
JUPI1	JPT1	Jupiter microtubule associated homolog 1	5	16.005	185	64.9	9.67802	10.1231	-0.0648657	0.926385	0.999716	16.4515	9.67802	0.765431	0.351026	0.999939	13.4888	10.1231	0.414112	0.738618	0.999921	12.6121	6.74395	21.2388	11.6641	7.02974	13.2164	21.715	5.26258
JUPI2	JPT2	Jupiter microtubule associated homolog 2	4	20.108	131	31.1	2.95091	2.95449	-0.00175055	0.998048	0.999716	2.82764	2.95091	-0.0615592	0.90919	0.999939	3.41919	2.95449	0.210748	0.800091	0.999921	3.81385	2.08796	3.23873	2.41655	3.92358	1.98539	4.70555	2.13283
K1755	KIAA1755	Uncharacterized protein KIAA1755	1	132.133	22	0.6	1.10516	0.70887	0.640663	0.371714	0.999716	0.770954	1.10516	-0.51954	0.453544	0.999939	0.598538	0.70887	-0.244079	0.504998	0.999921	1.42455	0.785768	0.941724	0.600184	0.844469	0.573272	0.617695	0.579382
K1C10	KRT10	Keratin, type I cytoskeletal 10	8	59.02	280	17.8	2.4611	1.38567	0.828716	0.590389	0.999716	1.79688	2.4611	-0.453812	0.740858	0.999939	1.69809	1.38567	0.293324	0.678282	0.999921	4.14702	0.775184	2.26804	1.32572	1.54693	1.22442	1.06825	2.32793
K1C14	KRT14	Keratin, type I cytoskeletal 14	1	51.872	175	14.4	0.160811	0.0927715	0.793611	0.652369	0.999716	0.129808	0.160811	-0.308988	0.839228	0.999939	0.85459	0.0927715	3.20348	0.43785	0.999921	0.290411	0.031211	0.093523	0.166092	0.0993212	0.0862218	0.0620996	1.64708
K1C16	KRT16	Keratin, type I cytoskeletal 16	2	51.578	123	15.6	0.0109556	0.00987386	0.14998	0.893028	0.999716	0.0150041	0.0109556	0.45369	0.704348	0.999939	0.191461	0.00987386	4.27729	0.428022	0.999921	0.0180558	0.00385533	0.0090756	0.0209326	0.0102335	0.00951422	0.0073217	0.3756
K2C1	KRT1	Keratin, type II cytoskeletal 1	3	66.17	103	14.6	0.741328	0.602081	0.300155	0.855506	0.999716	0.219787	0.741328	-1.754	0.493218	0.999939	1.2636	0.602081	1.06951	0.600285	0.999921	1.36692	0.115736	0.266478	0.173097	0.350515	0.853648	0.220822	2.30639
KAD1	AK1	Adenylate kinase isoenzyme 1	5	21.735	162	35.1	4.09054	3.84435	0.0895544	0.379225	0.999716	3.99746	4.09054	-0.0332104	0.755891	0.999939	5.20677	3.84435	0.437651	0.261025	0.999921	4.29009	3.89099	3.82847	4.16644	3.75206	3.93663	6.08024	4.33331
KAD2	AK2	Adenylate kinase 2, mitochondrial	6	26.689	85	41.4	3.16117	2.44774	0.369009	0.377104	0.999716	2.79144	3.16117	-0.179451	0.436937	0.999939	3.13199	2.44774	0.355632	0.410527	0.999921	3.50141	2.82093	2.61401	2.96886	2.98221	1.91327	3.52437	2.73962
KAD3	AK3	GTP:AMP phosphotransferase AK3, mitochondrial	4	25.55	122	23.3	1.29533	1.45059	-0.16332	0.814006	0.999716	1.56773	1.29533	0.275358	0.702317	0.999939	1.01627	1.45059	-0.513356	0.234897	0.999921	1.82943	0.761233	1.87808	1.25739	1.67664	1.22455	1.1416	0.890944
KAD4	AK4	Adenylate kinase 4, mitochondrial	2	25.366	31	8.5	0.272494	0.270023	0.0131427	0.898329	0.999716	0.25666	0.272494	-0.0863677	0.834391	0.999939	0.408587	0.270023	0.597561	0.00677214	0.999921	0.259511	0.285477	0.191261	0.322058	0.258899	0.281147	0.405828	0.411346
KAD5	AK5	Adenylate kinase isoenzyme 5	6	63.863	191	14.6	2.1668	1.74788	0.309967	0.145768	0.999716	2.04746	2.1668	-0.0817348	0.287992	0.999939	2.33606	1.74788	0.418474	0.526945	0.999921	2.19605	2.13756	1.96954	2.12538	1.92577	1.56998	3.08996	1.58216
KANK1	KANK1	KN motif and ankyrin repeat domain-containing protein 1	1	149.021	119	2.7	0.0696314	0.0663151	0.0703992	0.912219	0.999716	0.056388	0.0696314	-0.304348	0.625677	0.999939	0.059057	0.0663151	-0.16723	0.830932	0.999921	0.0607391	0.0785236	0.0349618	0.0778143	0.0412344	0.0913959	0.0427437	0.0753702
KANK2	KANK2	KN motif and ankyrin repeat domain-containing protein 2	11	91.916	389	20.1	2.29444	1.66403	0.463461	0.739834	0.999716	2.0321	2.29444	-0.175168	0.89658	0.999939	1.40347	1.66403	-0.245681	0.658096	0.999921	3.87092	0.717962	2.86727	1.19694	2.16575	1.16231	1.47214	1.3348
KAP0	PRKAR1A	cAMP-dependent protein kinase type I-alpha regulatory subunit	5	43.183	190	16.8	3.55627	2.6219	0.439748	0.414272	0.999716	5.00066	3.55627	0.491755	0.262995	0.999939	2.95083	2.6219	0.170507	0.131852	0.999921	4.46266	2.64987	4.76454	5.23678	2.50236	2.74145	3.00905	2.89261
KAP2	PRKAR2A	cAMP-dependent protein kinase type II-alpha regulatory subunit	5	45.832	116	19.3	1.59682	1.34208	0.250727	0.732031	0.999716	1.42822	1.59682	-0.160982	0.808387	0.999939	1.29561	1.34208	-0.0508373	0.92465	0.999921	2.07933	1.11431	1.80249	1.05395	1.77403	0.910135	1.34564	1.24559
KAPCA	PRKACA	cAMP-dependent protein kinase catalytic subunit alpha	3	40.678	58	13.4	0.678662	0.668341	0.0221089	0.89104	0.999716	0.685041	0.678662	0.0134964	0.910015	0.999939	0.904712	0.668341	0.436875	0.418874	0.999921	0.724518	0.632805	0.70477	0.665311	0.716612	0.620069	1.13374	0.67568
KAPCB	PRKACB	cAMP-dependent protein kinase catalytic subunit beta	1	40.711	45	3.4	0.0898077	0.0823603	0.12489	0.909752	0.999716	0.0516296	0.0898077	-0.798641	0.464273	0.999939	0.107974	0.0823603	0.390665	0.819009	0.999921	0.0562688	0.123347	0.0254447	0.0778145	0.0349016	0.129819	0.0217559	0.194192
KAT3	KYAT3	Kynurenine--oxoglutarate transaminase 3	1	51.824	76	2.6	1.0429	0.751504	0.472751	0.629072	0.999716	0.727548	1.0429	-0.51949	0.582396	0.999939	1.05169	0.751504	0.484855	0.585209	0.999921	1.51012	0.575686	0.858359	0.596736	0.970207	0.532801	1.46277	0.64061
KATL1	KATNAL1	Katanin p60 ATPase-containing subunit A-like 1	1	55.699	61	2.9	0.0186092	0.0187091	-0.00772175	0.997324	0.999716	0.0147966	0.0186092	-0.330753	0.865153	0.999939	0.0654799	0.0187091	1.80732	0.451359	0.999921	0.0372184	0	0.00800445	0.0215887	0	0.0374181	0.112276	0.0186838
KBP	KIFBP	KIF-binding protein	3	72.453	83	9.3	0.115637	0.30097	-1.38002	0.276323	0.999716	0.212339	0.115637	0.87677	0.234193	0.999939	0.20266	0.30097	-0.570555	0.519344	0.999921	0.117458	0.113816	0.26973	0.154948	0.425933	0.176006	0.224303	0.181018
KBTBB	KBTBD11	Kelch repeat and BTB domain-containing protein 11	1	66.705	49	1.9	0.2212	0.209425	0.07892	0.901883	0.999716	0.227257	0.2212	0.0389722	0.953218	0.999939	0.290297	0.209425	0.4711	0.443794	0.999921	0.296374	0.146026	0.27933	0.175184	0.247909	0.170941	0.366583	0.214012
KC1A	CSNK1A1	Casein kinase I isoform alpha	1	39.118	39	3.6	0.0705901	0.126212	-0.838314	0.449689	0.999716	0.076089	0.0705901	0.108221	0.930187	0.999939	0.162973	0.126212	0.368775	0.39142	0.999921	0.0153733	0.125807	0.08225	0.069928	0.148844	0.103581	0.1882	0.137745
KCC2B	CAMK2B	Calcium/calmodulin-dependent protein kinase type II subunit beta	1	73.544	50	4.8	0.153838	0.129491	0.248555	0.791533	0.999716	0.113061	0.153838	-0.444305	0.619798	0.999939	0.105106	0.129491	-0.301007	0.767663	0.999921	0.0837019	0.223974	0.113963	0.112159	0.0894371	0.169546	0.0450547	0.165158
KCC2D	CAMK2D	Calcium/calmodulin-dependent protein kinase type II subunit delta	4	56.961	150	12	0.996553	0.881047	0.177727	0.76231	0.999716	2.20515	0.996553	1.14586	0.0660459	0.999939	0.855927	0.881047	-0.0417317	0.933916	0.999921	1.29736	0.69575	2.33347	2.07683	1.02569	0.736409	1.08179	0.630068
KCD12	KCTD12	BTB/POZ domain-containing protein KCTD12	6	35.964	179	29.5	2.76345	2.47567	0.15865	0.885656	0.999716	2.02167	2.76345	-0.450924	0.649517	0.999939	5.28934	2.47567	1.09527	0.61115	0.999921	4.16415	1.36274	2.0726	1.97073	1.39692	3.55442	0.700559	9.87812
KCMF1	KCMF1	E3 ubiquitin-protein ligase KCMF1	1	42.603	64	6.8	0.311441	0.405958	-0.382371	0.835615	0.999716	0.0521571	0.311441	-2.57802	0.479834	0.999939	0.179724	0.405958	-1.17555	0.491174	0.999921	0.0120944	0.610788	0.0839458	0.0203685	0.672833	0.139083	0.134667	0.224781
KCRB	CKB	Creatine kinase B-type	9	42.902	362	37	2.4296	4.14589	-0.770961	0.316249	0.999716	2.49526	2.4296	0.0384692	0.976593	0.999939	5.15404	4.14589	0.314024	0.680626	0.999921	3.57282	1.28638	4.1154	0.875115	4.7546	3.53717	7.17976	3.12832
KCY	CMPK1	UMP-CMP kinase	8	22.436	180	38.8	3.72631	3.32337	0.165101	0.484125	0.999716	2.85073	3.72631	-0.386416	0.201007	0.999939	3.41685	3.32337	0.0400195	0.868463	0.999921	3.70065	3.75196	2.38547	3.31599	2.85092	3.79581	3.25889	3.5748
KDM1A	KDM1A	Lysine-specific histone demethylase 1A	1	93.358	69	4.5	0.186791	0.169485	0.140268	0.90367	0.999716	0.132319	0.186791	-0.497405	0.640383	0.999939	0.152029	0.169485	-0.156812	0.90653	0.999921	0.092623	0.28096	0.0988432	0.165795	0.0851039	0.253867	0.0511996	0.252859
KDSR	KDSR	3-ketodihydrosphingosine reductase	1	36.563	38	3.3	0.223947	0.38715	-0.789731	0.394589	0.999716	0.547187	0.223947	1.28887	0.173907	0.999939	0.485803	0.38715	0.32748	0.757394	0.999921	0.0726828	0.375212	0.585001	0.509373	0.398822	0.375478	0.764506	0.2071
KEAP1	KEAP1	Kelch-like ECH-associated protein 1	2	71.16	53	3.5	0.127575	0.0969609	0.395871	0.399017	0.999716	0.0938374	0.127575	-0.443111	0.317877	0.999939	0.125164	0.0969609	0.368349	0.564589	0.999921	0.152283	0.102867	0.100435	0.0872397	0.111737	0.0821843	0.163658	0.0866703
KGUA	GUK1	Guanylate kinase	4	21.769	121	41.1	0.551694	0.502835	0.133783	0.215901	0.999716	0.278093	0.551694	-0.988302	0.0274835	0.999939	0.345241	0.502835	-0.542483	0.104446	0.999921	0.539603	0.563786	0.322805	0.233381	0.527363	0.478308	0.394878	0.295604
KHDR1	KHDRBS1	KH domain-containing, RNA-binding, signal transduction-associated protein 1	6	48.311	362	13.1	5.51102	4.1586	0.40622	0.295128	0.999716	3.4144	5.51102	-0.690688	0.122314	0.999939	4.18443	4.1586	0.00893287	0.975491	0.999921	6.31807	4.70396	3.47725	3.35154	4.68281	3.63439	4.71375	3.65512
KI13B	KIF13B	Kinesin-like protein KIF13B	5	203.974	95	3	0.252918	0.297043	-0.232	0.312652	0.999716	0.239032	0.252918	-0.0814672	0.887307	0.999939	0.299148	0.297043	0.010188	0.966927	0.999921	0.228529	0.277307	0.322101	0.155962	0.319229	0.274856	0.338277	0.260018
KI20A	KIF20A	Kinesin-like protein KIF20A	1	101.242	35	1.6	0.148045	0.186151	-0.330436	0.797655	0.999716	0.126611	0.148045	-0.225632	0.80444	0.999939	0.150239	0.186151	-0.309218	0.820665	0.999921	0.18926	0.106831	0.190471	0.0627515	0.309876	0.0624264	0.214255	0.0862226
KIF11	KIF11	Kinesin-like protein KIF11	1	120.111	19	1.3	0.068705	0.129993	-0.91995	0.356813	0.999716	0.0659146	0.068705	-0.0598161	0.868549	0.999939	0.115029	0.129993	-0.176434	0.825548	0.999921	0.0567365	0.0806735	0.0747556	0.0570737	0.180179	0.0798079	0.147406	0.0826526
KIF23	KIF23	Kinesin-like protein KIF23	1	111.016	37	1.1	0.0564029	0.123336	-1.12875	0.508466	0.999716	0.0823302	0.0564029	0.545651	0.609804	0.999939	0.0806796	0.123336	-0.612316	0.695226	0.999921	0.0747533	0.0380526	0.121506	0.0431545	0.205156	0.0415154	0.127478	0.0338815
KIF2A	KIF2A	Kinesin-like protein KIF2A	1	80.589	59	1.1	0.110115	0.0759504	0.535887	0.210908	0.999716	0.10768	0.110115	-0.0322617	0.88608	0.999939	0.143927	0.0759504	0.92221	0.360079	0.999921	0.109113	0.111118	0.122663	0.0926976	0.0571709	0.09473	0.198507	0.0893472
KIF2C	KIF2C	Kinesin-like protein KIF2C	1	82.174	19	1	0.00543938	0.000576993	3.23682	0.00500303	0.999716	0.0154605	0.00543938	1.50707	0.236868	0.999939	0.0134838	0.000576993	4.54653	0.0641561	0.999921	0.0051337	0.00574506	0.0214534	0.00946766	0.000416562	0.000737423	0.0169168	0.0100507
KIME	MVK	Mevalonate kinase	2	42.994	27	8.3	0.150757	0.168458	-0.160165	0.726762	0.999716	0.160044	0.150757	0.0862489	0.895913	0.999939	0.191739	0.168458	0.186754	0.700574	0.999921	0.110963	0.19055	0.208564	0.111524	0.187384	0.149531	0.240661	0.142816
KINH	KIF5B	Kinesin-1 heavy chain	18	110.358	575	32.6	6.92183	5.33957	0.374432	0.72966	0.999716	5.3817	6.92183	-0.363093	0.715237	0.999939	4.34901	5.33957	-0.296035	0.763209	0.999921	9.7339	4.10977	7.73374	3.02965	8.16244	2.51669	4.88804	3.80998
KIRR1	KIRREL1	Kin of IRRE-like protein 1	1	84.111	17	2	0.13734	0.10681	0.362715	0.72685	0.999716	0.0427379	0.13734	-1.68417	0.201863	0.999939	0.0728562	0.10681	-0.551917	0.638978	0.999921	0.187783	0.0868979	0.045042	0.0404338	0.163696	0.0499226	0.0975538	0.0481586
KITH	TK1	Thymidine kinase, cytosolic	2	26.079	42	9.8	0.050594	0.039518	0.356456	0.558149	0.999716	0.0221396	0.050594	-1.19234	0.234547	0.999939	0.0771602	0.039518	0.965347	0.444473	0.999921	0.0347212	0.0664668	0.0279837	0.0162955	0.0385706	0.0404654	0.116989	0.0373318
KLC1	KLC1	Kinesin light chain 1	7	65.782	358	25.8	3.07194	2.4728	0.313003	0.786507	0.999716	3.66235	3.07194	0.25362	0.806239	0.999939	2.37086	2.4728	-0.0607335	0.932636	0.999921	4.75118	1.3927	4.94622	2.37848	3.44155	1.50405	2.8195	1.92223
KLC2	KLC2	Kinesin light chain 2	4	69.291	182	16.6	0.34152	0.26395	0.371704	0.6269	0.999716	0.372142	0.34152	0.123885	0.841841	0.999939	0.341164	0.26395	0.370201	0.396329	0.999921	0.471725	0.211314	0.335785	0.408499	0.304575	0.223324	0.400735	0.281593
KLH41	KLHL41	Kelch-like protein 41	7	68.792	165	11.6	0.899119	0.85514	0.0723509	0.946178	0.999716	0.763973	0.899119	-0.234989	0.868995	0.999939	1.14116	0.85514	0.416274	0.44306	0.999921	1.47143	0.326807	1.20605	0.321898	0.782111	0.928169	1.4338	0.848529
KNTC1	KNTC1	Kinetochore-associated protein 1	3	253.211	65	1.5	0.0819694	0.0968977	-0.241378	0.756436	0.999716	0.0704434	0.0819694	-0.218621	0.414417	0.999939	0.0940977	0.0968977	-0.0423028	0.959072	0.999921	0.086788	0.0771508	0.0806446	0.0602422	0.138655	0.0551405	0.118441	0.0697541
KPBB	PHKB	Phosphorylase b kinase regulatory subunit beta	1	125.946	16	1.6	0.453233	0.463309	-0.031721	0.975622	0.999716	0.270367	0.453233	-0.745332	0.549375	0.999939	0.267887	0.463309	-0.790348	0.430711	0.999921	0.210771	0.695695	0.18772	0.353015	0.300282	0.626336	0.152798	0.382977
KPCA	PRKCA	Protein kinase C alpha type	1	77.841	44	2.1	1.27041	1.47277	-0.213236	0.78701	0.999716	0.758589	1.27041	-0.743902	0.447485	0.999939	1.70469	1.47277	0.210981	0.761405	0.999921	0.745111	1.7957	0.907386	0.609791	1.07917	1.86636	2.24378	1.1656
KPCD	PRKCD	Protein kinase C delta type	1	78.652	24	1.6	0.00818578	0.0313171	-1.93576	0.537168	0.999716	0.00890021	0.00818578	0.120719	0.850115	0.999939	0.00254121	0.0313171	-3.62336	0.456428	0.999921	0.00895878	0.00741279	0.0121417	0.00565875	0.0626341	0	0.00508243	0
KPRA	PRPSAP1	Phosphoribosyl pyrophosphate synthase-associated protein 1	4	39.654	120	19.9	0.314283	0.25717	0.289339	0.0539591	0.999716	0.306619	0.314283	-0.0356141	0.812239	0.999939	0.286215	0.25717	0.154375	0.185673	0.999921	0.326516	0.30205	0.332191	0.281048	0.263628	0.250712	0.299351	0.273078
KPRB	PRPSAP2	Phosphoribosyl pyrophosphate synthase-associated protein 2	1	41.299	64	7.6	0.355691	0.324913	0.13057	0.771714	0.999716	0.375996	0.355691	0.0800906	0.884195	0.999939	0.347183	0.324913	0.0956417	0.906502	0.999921	0.37014	0.341243	0.253702	0.49829	0.233229	0.416598	0.206784	0.487582
KPYM	PKM	Pyruvate kinase PKM	44	58.47	2979	76.1	387.241	235.874	0.715211	0.466265	0.999716	277.617	387.241	-0.480136	0.58357	0.999939	262.337	235.874	0.153405	0.459546	0.999921	556.464	218.017	275.567	279.666	224.849	246.899	289.302	235.373
KRI1	KRI1	Protein KRI1 homolog	1	83.004	35	2	0.165958	0.17042	-0.0382813	0.923421	0.999716	0.328114	0.165958	0.983378	0.0826289	0.999939	0.164858	0.17042	-0.0478773	0.906253	0.999921	0.133404	0.198512	0.290493	0.365734	0.195485	0.145356	0.131439	0.198276
KS6A4	RPS6KA4	Ribosomal protein S6 kinase alpha-4	1	86.122	36	1	0.0377989	0.0140899	1.42368	0.378635	0.999716	0.0189498	0.0377989	-0.996159	0.535756	0.999939	0.0269176	0.0140899	0.933886	0.662864	0.999921	0.0578354	0.0177623	0.0346067	0.00329296	0.0208299	0.00734991	0.051334	0.00250122
KT3K	FN3KRP	Ketosamine-3-kinase	1	34.618	69	6.1	0.357124	0.259486	0.460772	0.614549	0.999716	0.390039	0.357124	0.127193	0.836613	0.999939	0.421452	0.259486	0.699714	0.678273	0.999921	0.270854	0.443395	0.50098	0.279099	0.400461	0.11851	0.727605	0.115299
KTHY	DTYMK	Thymidylate kinase	10	23.976	260	42.5	3.20638	2.27916	0.492441	0.59389	0.999716	2.43177	3.20638	-0.398937	0.632286	0.999939	2.13592	2.27916	-0.093645	0.821923	0.999921	4.57309	1.83967	2.6573	2.20624	2.83473	1.72359	2.06817	2.20367
KTN1	KTN1	Kinectin	9	156.464	153	7.8	1.27312	1.11518	0.191089	0.764753	0.999716	1.47895	1.27312	0.216203	0.813351	0.999939	0.989901	1.11518	-0.171925	0.703578	0.999921	1.68199	0.864254	2.12678	0.831125	1.32902	0.901348	0.800845	1.17896
L2GL1	LLGL1	Lethal(2) giant larvae protein homolog 1	1	116.657	42	3.9	0.105307	0.13861	-0.39642	0.693621	0.999716	0.079693	0.105307	-0.402082	0.65193	0.999939	0.172593	0.13861	0.316351	0.828023	0.999921	0.0813063	0.129308	0.0372239	0.122162	0.207724	0.0694949	0.291631	0.0535556
LA	SSB	Lupus La protein	14	46.979	375	27.7	6.50667	6.00869	0.11487	0.725857	0.999716	6.30947	6.50667	-0.0444004	0.914124	0.999939	4.80127	6.00869	-0.323634	0.237184	0.999921	7.67515	5.33819	5.19065	7.42829	6.40931	5.60806	4.19855	5.40399
LACB2	LACTB2	Endoribonuclease LACTB2	4	33.07	53	15.3	0.226664	0.193745	0.2264	0.723609	0.999716	0.353289	0.226664	0.640294	0.479224	0.999939	0.258214	0.193745	0.41441	0.373088	0.999921	0.168443	0.284886	0.218554	0.488025	0.137518	0.249971	0.26515	0.251278
LACTB	LACTB	Serine beta-lactamase-like protein LACTB, mitochondrial	5	61.111	91	12.1	0.48467	0.56234	-0.214438	0.559	0.999716	0.774893	0.48467	0.676994	0.354389	0.999939	0.560321	0.56234	-0.00518795	0.992103	0.999921	0.551424	0.417917	1.00828	0.541507	0.472691	0.651989	0.717252	0.40339
LAMB1	LAMB1	Laminin subunit beta-1	7	205.15	157	7.6	0.819185	0.965537	-0.237143	0.670187	0.999716	0.691891	0.819185	-0.243645	0.483924	0.999939	0.829308	0.965537	-0.219424	0.686497	0.999921	0.677243	0.961126	0.73848	0.645301	0.705542	1.22553	0.96173	0.696885
LAMC1	LAMC1	Laminin subunit gamma-1	9	183.191	243	13.5	1.04739	0.918981	0.188699	0.662632	0.999716	1.40139	1.04739	0.420058	0.478717	0.999939	1.07742	0.918981	0.22947	0.546362	0.999921	1.20603	0.888755	1.77923	1.02356	0.72142	1.11654	0.980417	1.17442
LAMP1	LAMP1	Lysosome-associated membrane glycoprotein 1	5	45.367	147	12.2	9.78094	6.47209	0.595743	0.558469	0.999716	9.07415	9.78094	-0.108211	0.908658	0.999939	6.10827	6.47209	-0.083468	0.887347	0.999921	13.9593	5.60264	12.5712	5.5771	8.74098	4.20319	6.13966	6.07687
LAMP2	LAMP2	Lysosome-associated membrane glycoprotein 2	4	45.503	160	9.3	6.44545	3.42969	0.910204	0.381877	0.999716	5.22848	6.44545	-0.301889	0.690935	0.999939	3.68383	3.42969	0.103129	0.855964	0.999921	8.86173	4.02917	6.31171	4.14525	2.19841	4.66096	3.59284	3.77481
LANC1	LANCL1	Glutathione S-transferase LANCL1	3	45.995	45	10.5	0.653701	0.636803	0.0377847	0.957751	0.999716	0.767692	0.653701	0.231896	0.713973	0.999939	0.749325	0.636803	0.234745	0.690931	0.999921	0.889157	0.418244	0.899892	0.635491	0.793023	0.480582	0.937839	0.560811
LANC2	LANCL2	LanC-like protein 2	2	51.677	52	6.9	0.818774	0.753801	0.119281	0.46138	0.999716	0.476761	0.818774	-0.780198	0.129758	0.999939	0.722007	0.753801	-0.0621708	0.924074	0.999921	0.74864	0.888908	0.594331	0.359191	0.769487	0.738115	1.01683	0.427179
LAP2A	TMPO	Lamina-associated polypeptide 2, isoform alpha	3	76.016	397	19	1.43546	1.19099	0.269358	0.491656	0.999716	1.17902	1.43546	-0.283935	0.540685	0.999939	1.30893	1.19099	0.13623	0.746125	0.999921	1.65125	1.21968	1.45545	0.902578	1.38897	0.993009	1.55745	1.06041
LAP2B	TMPO	Lamina-associated polypeptide 2, isoforms beta/gamma	6	50.696	553	41.2	3.38624	2.80952	0.269358	0.491656	0.999716	2.78128	3.38624	-0.283935	0.540685	0.999939	3.08775	2.80952	0.13623	0.746125	0.999921	3.89528	2.87719	3.43339	2.12917	3.27655	2.34249	3.67401	2.50149
LAR4B	LARP4B	La-related protein 4B	2	80.902	49	3.1	0.0988834	0.116063	-0.231111	0.813601	0.999716	0.115082	0.0988834	0.218858	0.780987	0.999939	0.108725	0.116063	-0.094228	0.908478	0.999921	0.146475	0.0512919	0.133491	0.0966721	0.158899	0.073228	0.145504	0.0719465
LARP1	LARP1	La-related protein 1	2	123.833	26	3.4	0.629403	0.67654	-0.104192	0.927139	0.999716	0.646443	0.629403	0.0385397	0.964138	0.999939	0.609931	0.67654	-0.149529	0.905564	0.999921	0.32231	0.936496	0.78222	0.510666	1.01396	0.339116	0.974179	0.245684
LARP4	LARP4	La-related protein 4	3	81.23	71	6.1	0.487219	0.310391	0.650485	0.423768	0.999716	0.373283	0.487219	-0.384299	0.541216	0.999939	0.337362	0.310391	0.120212	0.853615	0.999921	0.638351	0.336087	0.412083	0.334484	0.403178	0.217604	0.426809	0.247915
LARP7	LARP7	La-related protein 7	1	67.143	39	2.4	0.539689	0.608736	-0.173686	0.571744	0.999716	0.439137	0.539689	-0.297459	0.445666	0.999939	0.659072	0.608736	0.11462	0.812169	0.999921	0.565408	0.513971	0.542747	0.335527	0.708494	0.508977	0.816203	0.501941
LAS1L	LAS1L	Ribosomal biogenesis protein LAS1L	1	83.982	23	1.1	0.0876057	0.0803631	0.124492	0.779245	0.999716	0.104652	0.0876057	0.256501	0.586866	0.999939	0.104766	0.0803631	0.382566	0.179793	0.999921	0.0683093	0.106902	0.122916	0.0863878	0.068547	0.0921792	0.107051	0.102481
LASP1	LASP1	LIM and SH3 domain protein 1	13	30.097	551	48.7	10.1158	13.3582	-0.401119	0.368698	0.999716	16.0125	10.1158	0.662593	0.0901021	0.999939	20.7906	13.3582	0.63821	0.493334	0.999921	9.83166	10.3999	17.8921	14.1329	16.1604	10.556	29.2831	12.2982
LAT1	SLC7A5	Large neutral amino acids transporter small subunit 1	1	55.659	68	2.8	0.33705	0.199169	0.758973	0.536451	0.999716	0.257999	0.33705	-0.385596	0.709133	0.999939	0.192325	0.199169	-0.0504422	0.921093	0.999921	0.520149	0.153952	0.27478	0.241219	0.233909	0.164429	0.142021	0.242629
LBR	LBR	Delta(14)-sterol reductase LBR	2	71.057	24	4.2	0.239668	0.120935	0.986801	0.149203	0.999716	0.184558	0.239668	-0.376962	0.279488	0.999939	0.116933	0.120935	-0.0485552	0.945437	0.999921	0.26102	0.218315	0.215391	0.153725	0.168191	0.0736796	0.138131	0.0957346
LC7L2	LUC7L2	Putative RNA-binding protein Luc7-like 2	4	46.942	227	23	3.3722	2.38814	0.497805	0.64709	0.999716	2.9694	3.3722	-0.183517	0.844064	0.999939	2.27925	2.38814	-0.0673268	0.913768	0.999921	4.98846	1.75594	3.77113	2.16767	3.27762	1.49865	2.26797	2.29052
LC7L3	LUC7L3	Luc7-like protein 3	5	51.834	68	13	1.81648	1.24689	0.542805	0.565107	0.999716	1.3028	1.81648	-0.479528	0.616795	0.999939	1.27092	1.24689	0.0275303	0.84881	0.999921	2.65007	0.98288	1.57043	1.03517	1.27082	1.22297	1.16246	1.37937
LCAP	LNPEP	Leucyl-cystinyl aminopeptidase	4	117.787	73	4.5	0.219993	0.148111	0.570784	0.0864025	0.999716	0.213007	0.219993	-0.0465621	0.759909	0.999939	0.203949	0.148111	0.461534	0.662346	0.999921	0.212427	0.22756	0.19452	0.231494	0.169431	0.126791	0.311933	0.0959658
LCMT1	LCMT1	Leucine carboxyl methyltransferase 1	1	39.152	47	4.2	0.19409	0.324112	-0.739768	0.44618	0.999716	0.109452	0.19409	-0.826434	0.602916	0.999939	0.176945	0.324112	-0.873192	0.241755	0.999921	0.0600942	0.328086	0.143799	0.0751036	0.358047	0.290178	0.259738	0.0941522
LDHA	LDHA	L-lactate dehydrogenase A chain	19	36.95	720	61.1	126.309	74.0362	0.770658	0.499207	0.999716	102.935	126.309	-0.295232	0.743594	0.999939	74.6813	74.0362	0.0125166	0.970822	0.999921	188.324	64.2943	108.957	96.9124	89.3838	58.6885	77.6252	71.7374
LDHB	LDHB	L-lactate dehydrogenase B chain	12	36.9	647	39.8	37.4324	33.2206	0.17221	0.574495	0.999716	27.1133	37.4324	-0.465283	0.0295266	0.999939	37.5538	33.2206	0.176882	0.633998	0.999921	37.2625	37.6022	25.3077	28.9189	39.5522	26.8889	42.0932	33.0144
LEG1	LGALS1	Galectin-1	10	15.048	624	67.4	231.524	175.5	0.399688	0.542527	0.999716	207.638	231.524	-0.15709	0.795611	0.999939	143.792	175.5	-0.287493	0.316954	0.999921	304.748	158.299	173.265	242.011	199.321	151.679	141.077	146.506
LEG3	LGALS3	Galectin-3	6	26.193	218	28.4	10.8701	8.60089	0.337802	0.639854	0.999716	8.55451	10.8701	-0.345603	0.576109	0.999939	9.42695	8.60089	0.132306	0.762513	0.999921	14.2918	7.44835	7.82576	9.28325	10.9603	6.24151	9.05061	9.80329
LEG7	LGALS7	Galectin-7	1	15.123	44	8.8	0.0114663	0.00438859	1.38558	0.534496	0.999716	0.0143449	0.0114663	0.323135	0.824696	0.999939	0.071211	0.00438859	4.02027	0.414018	0.999921	0.0209806	0.00195203	0.0206814	0.0080084	0.00452625	0.00425093	0.00587075	0.136551
LEG8	LGALS8	Galectin-8	1	35.957	29	3.5	0.0439598	0.054417	-0.307874	0.859221	0.999716	0.0207731	0.0439598	-1.08146	0.625005	0.999939	0.0173138	0.054417	-1.65214	0.389714	0.999921	0.003954	0.0839655	0.0142684	0.0272779	0.087639	0.021195	0.0248022	0.00982543
LEMD2	LEMD2	LEM domain-containing protein 2	2	57.339	105	8	0.150337	0.134533	0.160239	0.811708	0.999716	0.14394	0.150337	-0.0627343	0.463128	0.999939	0.209799	0.134533	0.641048	0.359115	0.999921	0.156515	0.14416	0.147457	0.140424	0.0765731	0.192493	0.236338	0.18326
LETM1	LETM1	Mitochondrial proton/calcium exchanger protein	5	83.986	96	10.3	0.44665	0.471587	-0.07838	0.910216	0.999716	0.717485	0.44665	0.683805	0.306853	0.999939	0.825027	0.471587	0.806917	0.304609	0.999921	0.611835	0.281465	0.828724	0.606247	0.366826	0.576348	1.0611	0.588956
LFG3	TMBIM1	Protein lifeguard 3	1	34.927	38	4.5	0.382573	0.365967	0.0640237	0.955388	0.999716	0.546998	0.382573	0.515798	0.747377	0.999939	0.754512	0.365967	1.04383	0.31576	0.999921	0.631192	0.133955	0.916437	0.177559	0.4516	0.280334	1.03453	0.474495
LG3BP	LGALS3BP	Galectin-3-binding protein	4	66.202	50	11.8	0.499134	0.461888	0.111884	0.635191	0.999716	0.80506	0.499134	0.68967	0.415199	0.999939	0.561145	0.461888	0.280831	0.195256	0.999921	0.55449	0.443778	1.09997	0.51015	0.423756	0.500019	0.526125	0.596165
LGUL	GLO1	Lactoylglutathione lyase	7	20.992	151	31.5	3.54468	3.23382	0.132416	0.367761	0.999716	3.60908	3.54468	0.0259758	0.89376	0.999939	4.16394	3.23382	0.364712	0.231563	0.999921	3.60653	3.48282	3.18738	4.03077	2.97165	3.49598	4.64483	3.68306
LICH	LIPA	Lysosomal acid lipase/cholesteryl ester hydrolase	1	45.789	32	2.8	0.71342	0.666136	0.0989367	0.558555	0.999716	0.389344	0.71342	-0.873707	0.0134639	0.999939	0.842882	0.666136	0.339515	0.309378	0.999921	0.749886	0.676955	0.378694	0.399994	0.723486	0.608785	0.960525	0.72524
LIMA1	LIMA1	LIM domain and actin-binding protein 1	13	85.63	490	23.7	5.74095	4.45327	0.366426	0.593639	0.999716	5.591	5.74095	-0.0381838	0.947033	0.999939	3.63323	4.45327	-0.293612	0.682988	0.999921	7.69515	3.78676	6.01203	5.16997	3.84271	5.06382	2.00945	5.25702
LIMD1	LIMD1	LIM domain-containing protein 1	1	73.855	37	2.7	0.189936	0.577427	-1.60412	0.287228	0.999716	0.502343	0.189936	1.40316	0.229848	0.999939	1.03533	0.577427	0.842381	0.562509	0.999921	0.0130864	0.366786	0.549231	0.455455	0.78095	0.373904	1.66896	0.4017
LIMS1	LIMS1	LIM and senescent cell antigen-like-containing domain protein 1	4	39.108	95	16.9	0.356322	0.398421	-0.161111	0.792885	0.999716	0.33776	0.356322	-0.0771846	0.922791	0.999939	0.498456	0.398421	0.323172	0.422078	0.999921	0.490348	0.222296	0.441516	0.234003	0.44095	0.355892	0.588836	0.408075
LIMS3	LIMS3	LIM and senescent cell antigen-like-containing domain protein 3	2	13.641	157	25.6	1.29426	0.921085	0.490719	0.563404	0.999716	1.30405	1.29426	0.0108758	0.988552	0.999939	1.09021	0.921085	0.243205	0.407198	0.999921	1.83794	0.750581	1.56914	1.03897	0.912638	0.929533	1.25247	0.927963
LIN7C	LIN7C	Protein lin-7 homolog C	1	21.935	100	17.8	0.148567	0.223963	-0.592141	0.358333	0.999716	0.232874	0.148567	0.64843	0.18499	0.999939	0.346128	0.223963	0.628047	0.570912	0.999921	0.161111	0.136023	0.273358	0.192389	0.28644	0.161485	0.516903	0.175353
[truncated: 1,977 more rows]
