# Supplementary material for: Facioscapulohumeral Muscular Dystrophy is Associated With Altered Myoblast Proteome Dynamics
Source: Mol Cell Proteomics. 2023 Jun 22;22(8):100605. doi: 10.1016/j.mcpro.2023.100605 (PMC10392138; doi:10.1016/j.mcpro.2023.100605)
Supplement: Supplemental Table S4 — Fractional synthetic rate (FSR) including 2′-MOE treatment. [file mmc5.xlsx]

## Sheet: Column Definitions
	Definition
Gene Name	is the gene name for the assigned protein
FSHD_Vehicle, UASb_Vehicle, FSHD_MOE, UASb_MOE	are the average (n = 2) of FTR values as %/h
p.val	is p value of one-way ANOVA (FSHD_Vehicle vs UASb_Vehicle, FSHD_MOE vs FSHD_Vehicle, or UASb_MOE vs UASb_Vehicle)
q.val	was calculated by using a list of p.val resulting from the simultaneous testing of many hypotheses and estimated local FDR values
log.FC	shows FTR of a particular protein between FSHD_Vehicle/UASb_Vehicle, FSHD_MOE/FSHD_Vehicle, or UASb_MOE/UASb_Vehicle by taking the logarithm (base 2) of the ratio of FTR
FSHD_15A_Vehicle, FSHD_15A_MOE, FSHD_16A_Vehicle, FSHD_16A_MOE, UASb_15V_Vehicle, UASb_15V_MOE, UASB_16U_Vehicle, 16U_MOE	are protein fractional turnover rate (FTR) values as %/h

## Sheet: Supplemental Table S4
gene.name	FSHD_Vehicle	UASb_Vehicle	log.FC_FSHD-Vehicle/UASb-Vehicle	p.val_FSHD-Vehicle/UASb-Vehicle	q.val_FSHD-Vehicle/UASb-Vehicle	FSHD_MOE	FSHD_Vehicle	log.FC_FSHD-MOE/FSHD-Vehicle	p.val_FSHD-MOE/FSHD-Vehicle	q.val_FSHD-MOE/FSHD-Vehicle	UASb_MOE	UASb_Vehicle	log.FC_UASb-MOE/UASb-Vehicle	p.val_UASb-MOE/UASb-Vehicle	q.val_UASb-MOE/UASb-Vehicle	FSHD_15_MOE	FSHD_15_Vehicle	FSHD_16_MOE	FSHD_16_Vehicle	UASb_15_MOE	UASb_15_Vehicle	UASb_16_MOE	UASb_16_Vehicle
A2M	0.186277	0.0624772	1.57605	0.044152	0.864249	0.190968	0.186277	0.0358785	0.585276	0.95569	0.595499	0.0624772	3.2527	0.220934	0.998532	0.183772	0.187366	0.198163	0.185189	0.293387	0.0355863	0.897612	0.089368
AAK1	0.639297	0.566739	0.173801	0.736053	0.864249	0.890228	0.639297	0.477688	0.239701	0.95569	0.558194	0.566739	-0.0219191	0.972695	0.998532	0.906524	0.790013	0.873932	0.488581	0.749244	0.455222	0.367144	0.678257
AARS1	0.974329	0.804413	0.276473	0.381715	0.864249	0.844828	0.974329	-0.205751	0.422298	0.95569	0.848432	0.804413	0.0768637	0.667553	0.998532	0.857176	1.10312	0.832481	0.845537	0.815907	0.722318	0.880958	0.886508
AARS2	0.520297	0.480323	0.11533	0.939731	0.864249	0.80571	0.520297	0.630925	0.641445	0.95569	0.519579	0.480323	0.113337	0.890147	0.998532	0.558081	0.0568703	1.05334	0.983724	0.761829	0.414038	0.27733	0.546609
ABCE1	0.678106	0.664712	0.0287811	0.731434	0.864249	0.538378	0.678106	-0.332891	0.0830267	0.95569	0.605444	0.664712	-0.134735	0.720143	0.998532	0.5092	0.646539	0.567556	0.709672	0.462227	0.67726	0.748662	0.652163
ABCF1	0.391188	0.411112	-0.071669	0.928203	0.864249	0.616645	0.391188	0.656577	0.328833	0.95569	0.453732	0.411112	0.142308	0.801303	0.998532	0.625532	0.215331	0.607757	0.567046	0.332419	0.325208	0.575044	0.497016
ABCF2	0.95843	0.752444	0.349088	0.0669391	0.864249	0.702069	0.95843	-0.44906	0.207953	0.95569	1.05519	0.752444	0.48784	0.221488	0.998532	0.563463	0.940868	0.840676	0.975992	0.891052	0.805781	1.21932	0.699108
ABCF3	0.822217	0.536465	0.616036	0.574096	0.864249	0.866021	0.822217	0.0748833	0.940436	0.956203	0.854461	0.536465	0.671532	0.30628	0.998532	0.556669	0.405374	1.17537	1.23906	0.64467	0.434049	1.06425	0.63888
ABHD14B	0.712143	0.58002	0.296065	0.660276	0.864249	0.836369	0.712143	0.231972	0.612609	0.95569	0.420432	0.58002	-0.46423	0.523715	0.998532	0.973472	0.869946	0.699265	0.55434	0.457911	0.78495	0.382953	0.375089
ABI1	0.907769	0.878746	0.0468787	0.918875	0.864249	0.998929	0.907769	0.138057	0.796981	0.956203	0.965883	0.878746	0.136402	0.856711	0.998532	0.804157	0.665446	1.1937	1.15009	0.546054	0.948407	1.38571	0.809084
ABI2	3.41686	2.55341	0.420245	0.357735	0.864249	3.13269	3.41686	-0.125267	0.723917	0.95569	3.11722	2.55341	0.287834	0.401157	0.998532	3.33573	4.08626	2.92966	2.74745	3.56607	2.26566	2.66837	2.84116
ACAA1	0.572246	0.435854	0.392793	0.42197	0.864249	0.514651	0.572246	-0.153042	0.733057	0.95569	0.410566	0.435854	-0.086229	0.718371	0.998532	0.434284	0.449126	0.595018	0.695366	0.392331	0.377726	0.428801	0.493982
ACAA2	0.478177	0.640576	-0.421825	0.263414	0.864249	0.597645	0.478177	0.321743	0.363737	0.95569	0.772261	0.640576	0.269718	0.390653	0.998532	0.498908	0.450928	0.696382	0.505427	0.837877	0.538716	0.706645	0.742436
ACAD9	0.481327	0.419322	0.198957	0.861073	0.864249	1.50469	0.481327	1.64437	0.0329987	0.95569	0.309039	0.419322	-0.440269	0.711617	0.998532	1.48069	0.67046	1.52868	0.292194	0.380723	0.170521	0.237356	0.668124
ACADM	0.867883	0.703521	0.302907	0.446522	0.864249	0.766835	0.867883	-0.178585	0.822939	0.956203	0.379373	0.703521	-0.890978	0.0212588	0.998532	1.12395	1.04169	0.409718	0.694071	0.335419	0.684153	0.423326	0.722889
ACADVL	0.727222	0.704138	0.0465387	0.707593	0.864249	0.664259	0.727222	-0.130649	0.272374	0.95569	0.728535	0.704138	0.0491401	0.805066	0.998532	0.672126	0.685993	0.656393	0.768451	0.648633	0.670226	0.808437	0.738049
ACAT1	0.555964	0.607269	-0.127344	0.597315	0.864249	0.553125	0.555964	-0.00738646	0.964387	0.956203	0.478422	0.607269	-0.344052	0.3472	0.998532	0.5469	0.499972	0.559349	0.611957	0.391745	0.54673	0.565099	0.667809
ACAT2	0.918495	0.777055	0.241256	0.782646	0.864249	0.382455	0.918495	-1.26398	0.323828	0.95569	0.508226	0.777055	-0.612545	0.352078	0.998532	0.417331	0.506979	0.347578	1.33001	0.375716	0.957003	0.640736	0.597107
ACBD3	0.915977	0.790129	0.213223	0.287242	0.864249	0.880174	0.915977	-0.0575219	0.762543	0.956203	0.793321	0.790129	0.00581741	0.969598	0.998532	0.800325	0.850025	0.960023	0.981929	0.840114	0.84774	0.746529	0.732518
ACLY	0.57686	0.538771	0.0985483	0.610886	0.864249	0.531208	0.57686	-0.118944	0.713208	0.95569	0.539961	0.538771	0.0031834	0.98922	0.998532	0.625982	0.525429	0.436434	0.628291	0.471599	0.501084	0.608324	0.576458
ACO2	0.577092	0.54689	0.0775524	0.673746	0.864249	0.674879	0.577092	0.225826	0.32264	0.95569	0.456078	0.54689	-0.26197	0.280821	0.998532	0.718763	0.516153	0.630994	0.638031	0.394975	0.557629	0.51718	0.536151
ACOT1	0.311827	0.548364	-0.81439	0.338493	0.864249	0.215604	0.311827	-0.532362	0.707258	0.95569	0.35435	0.548364	-0.629958	0.429506	0.998532	0.048729	0.165048	0.382479	0.458605	0.511182	0.668408	0.197519	0.42832
ACOT2	0.311827	0.548364	-0.81439	0.338493	0.864249	0.215604	0.311827	-0.532362	0.707258	0.95569	0.35435	0.548364	-0.629958	0.429506	0.998532	0.048729	0.165048	0.382479	0.458605	0.511182	0.668408	0.197519	0.42832
ACOT7	0.297108	0.416141	-0.486084	0.641801	0.864249	0.295768	0.297108	-0.00652087	0.992875	0.962241	0.36937	0.416141	-0.172005	0.823328	0.998532	0.296366	0.164142	0.295171	0.430075	0.310229	0.241641	0.428512	0.590641
ACOT9	0.44833	0.322924	0.473366	0.333832	0.864249	0.632863	0.44833	0.497333	0.118196	0.95569	0.464421	0.322924	0.524237	0.282443	0.998532	0.611112	0.382019	0.654615	0.514641	0.401387	0.249042	0.527454	0.396806
ACOX1	1.09921	0.829201	0.40667	0.383303	0.864249	0.982014	1.09921	-0.162648	0.686053	0.95569	1.11072	0.829201	0.421707	0.0735291	0.998532	1.04416	1.34199	0.919868	0.856424	1.18876	0.850426	1.03269	0.807977
ACP1	0.925047	1.04491	-0.175776	0.843108	0.864249	0.547251	0.925047	-0.757323	0.375905	0.95569	0.824638	1.04491	-0.341541	0.688866	0.998532	0.529008	1.259	0.565495	0.591092	0.59392	1.46097	1.05536	0.628842
ACSL3	0.889575	0.910159	-0.0330022	0.927458	0.864249	1.14138	0.889575	0.359591	0.313892	0.95569	0.942949	0.910159	0.0510622	0.792029	0.998532	1.08961	0.708018	1.19315	1.07113	1.0123	0.994317	0.873598	0.826
ACSL4	0.786948	0.877091	-0.156457	0.541	0.864249	0.881618	0.786948	0.163884	0.698267	0.95569	0.944508	0.877091	0.106837	0.667943	0.998532	1.08961	0.748486	0.673628	0.825411	1.0123	0.994317	0.876716	0.759864
ACSS3	0.364369	0.699382	-0.940681	0.420506	0.864249	0.447766	0.364369	0.297343	0.826016	0.956203	0.485577	0.699382	-0.526381	0.174289	0.998532	0.342999	0.0474661	0.552532	0.681272	0.495791	0.596606	0.475364	0.802158
ACTA1	0.512122	0.512896	-0.00218045	0.986026	0.871698	0.522239	0.512122	0.0282246	0.825369	0.956203	0.523334	0.512896	0.0290653	0.896566	0.998532	0.486909	0.492654	0.557569	0.53159	0.461042	0.478882	0.585626	0.54691
ACTA2	0.552519	0.566268	-0.0354595	0.748762	0.864249	0.54485	0.552519	-0.020166	0.911478	0.956203	0.537381	0.566268	-0.0755377	0.702218	0.998532	0.496028	0.515912	0.593671	0.589127	0.472381	0.574184	0.602382	0.558351
ACTB	0.616816	0.574618	0.102237	0.212073	0.864249	0.596043	0.616816	-0.0494239	0.689629	0.95569	0.587837	0.574618	0.0328125	0.33249	0.998532	0.557357	0.59385	0.634729	0.639782	0.578226	0.57866	0.597448	0.570576
ACTC1	0.549983	0.566268	-0.042096	0.722956	0.864249	0.532951	0.549983	-0.045386	0.781579	0.956203	0.534814	0.566268	-0.0824476	0.675903	0.998532	0.496028	0.51084	0.569873	0.589127	0.470377	0.574184	0.59925	0.558351
ACTG2	0.58543	0.566733	0.0468281	0.593315	0.864249	0.556835	0.58543	-0.0722473	0.710363	0.95569	0.553518	0.566733	-0.0340384	0.826024	0.998532	0.4962	0.557356	0.61747	0.613504	0.501522	0.576422	0.605514	0.557043
ACTL6A	0.969144	0.87381	0.149391	0.67135	0.864249	1.00232	0.969144	0.0485558	0.908382	0.956203	0.689081	0.87381	-0.342646	0.543205	0.998532	0.834028	1.16066	1.17061	0.777627	0.436378	0.844664	0.941784	0.902957
ACTN1	0.585261	0.603973	-0.0454032	0.70858	0.864249	0.642422	0.585261	0.13444	0.101237	0.95569	0.602117	0.603973	-0.00444089	0.971416	0.998532	0.64827	0.566431	0.636574	0.604091	0.578132	0.564835	0.626101	0.643111
ACTN3	0.538762	0.575662	-0.0955739	0.327843	0.864249	0.513238	0.538762	-0.07002	0.515764	0.95569	0.594252	0.575662	0.0458534	0.697559	0.998532	0.486817	0.519647	0.539659	0.557877	0.558818	0.554198	0.629687	0.597126
ACTN4	0.698013	0.716187	-0.0370818	0.535719	0.864249	0.730844	0.698013	0.0663094	0.441387	0.95569	0.736088	0.716187	0.039542	0.783535	0.998532	0.703567	0.676939	0.758121	0.719087	0.673868	0.703662	0.798307	0.728712
ACTR1A	0.820119	0.758057	0.113526	0.46026	0.864249	0.892708	0.820119	0.122354	0.151452	0.95569	0.670416	0.758057	-0.17725	0.348756	0.998532	0.881213	0.790248	0.904202	0.849989	0.708127	0.696473	0.632706	0.819642
ACTR1B	1.31626	1.10637	0.250614	0.795802	0.864249	1.2363	1.31626	-0.0904172	0.895528	0.956203	0.747446	1.10637	-0.565793	0.537248	0.998532	1.09552	0.796749	1.37708	1.83578	0.75298	0.620205	0.741911	1.59253
ACTR2	1.08879	1.09806	-0.0122361	0.989036	0.872262	1.17254	1.08879	0.106915	0.88239	0.956203	1.04667	1.09806	-0.0691524	0.895362	0.998532	1.22561	1.58602	1.11947	0.591565	0.952544	0.765758	1.1408	1.43037
ACTR3	0.580355	0.469449	0.305966	0.340619	0.864249	0.577095	0.580355	-0.00812766	0.969273	0.956203	0.613549	0.469449	0.386209	0.282349	0.998532	0.502967	0.591719	0.651222	0.568991	0.569837	0.380759	0.657261	0.558139
ACTR3B	0.153362	0.1865	-0.282227	0.846877	0.864249	0.449832	0.153362	1.55244	0.104426	0.95569	0.215016	0.1865	0.205275	0.839908	0.998532	0.480107	0.25301	0.419558	0.0537149	0.265224	0.0727566	0.164809	0.300243
ACTR3C	0.153362	0.1865	-0.282227	0.846877	0.864249	0.449832	0.153362	1.55244	0.104426	0.95569	0.215016	0.1865	0.205275	0.839908	0.998532	0.480107	0.25301	0.419558	0.0537149	0.265224	0.0727566	0.164809	0.300243
ADAM10	1.69573	1.66321	0.027936	0.937064	0.864249	1.37761	1.69573	-0.299742	0.583392	0.95569	1.91236	1.66321	0.201382	0.763164	0.998532	1.04901	1.33109	1.70621	2.06038	1.18966	1.66249	2.63507	1.66394
ADAM17	0.986595	1.39729	-0.502103	0.602346	0.864249	0.687602	0.986595	-0.520883	0.61348	0.95569	1.02414	1.39729	-0.448223	0.761562	0.998532	0.447664	0.542838	0.927541	1.43035	0.0739279	0.895216	1.97435	1.89937
ADAR	0.591941	0.22523	1.39405	0.12224	0.864249	0.805111	0.591941	0.443735	0.667483	0.95569	0.580461	0.22523	1.3658	0.313029	0.998532	1.23132	0.558486	0.378904	0.625395	0.353111	0.0877072	0.807811	0.362753
ADD1	1.12433	1.27142	-0.177379	0.499958	0.864249	1.45801	1.12433	0.374945	0.0585722	0.95569	1.31045	1.27142	0.0436264	0.842711	0.998532	1.48376	1.04382	1.43227	1.20483	1.24669	1.11028	1.37421	1.43256
ADD3	0.937667	0.709825	0.401613	0.580861	0.864249	1.19443	0.937667	0.349176	0.405696	0.95569	0.857838	0.709825	0.273242	0.621695	0.998532	1.21626	1.18239	1.17261	0.692943	0.797151	0.461022	0.918524	0.958627
ADGRE5	1.08203	0.97389	0.15191	0.830943	0.864249	0.793528	1.08203	-0.447388	0.653363	0.95569	1.03088	0.97389	0.0820433	0.835854	0.998532	0.463879	0.639234	1.12318	1.52483	0.79429	0.922223	1.26747	1.02556
ADH1	0.2687	0.0898732	1.58003	0.465087	0.864249	0.0816161	0.2687	-1.71907	0.444147	0.95569	0.136681	0.0898732	0.604849	0.283057	0.998532	0.089662	0.466374	0.0735702	0.0710258	0.121893	0.118458	0.151468	0.0612881
ADH5	0.77545	0.849475	-0.131537	0.197922	0.864249	0.753461	0.77545	-0.0415026	0.404607	0.95569	0.818064	0.849475	-0.0543588	0.516478	0.998532	0.773365	0.768811	0.733556	0.78209	0.806152	0.88788	0.829976	0.81107
ADIRF	0.891155	0.800122	0.155457	0.471346	0.864249	0.818157	0.891155	-0.1233	0.725932	0.95569	0.859787	0.800122	0.103759	0.104632	0.998532	0.966904	0.787802	0.66941	0.994508	0.880753	0.799267	0.838821	0.800977
ADK	1.00001	0.957844	0.0621554	0.929799	0.864249	1.32182	1.00001	0.402503	0.532021	0.95569	0.971801	0.957844	0.0208704	0.947452	0.998532	1.12352	1.38123	1.52011	0.618792	0.940389	0.772939	1.00321	1.14275
ADSS2	0.472753	0.126273	1.90454	0.096793	0.864249	0.427498	0.472753	-0.145171	0.719653	0.95569	0.226615	0.126273	0.843696	0.226694	0.998532	0.39926	0.578621	0.455735	0.366886	0.258829	0.0778325	0.194402	0.174714
AGFG1	2.24228	2.65193	-0.242078	0.509395	0.864249	1.50725	2.24228	-0.573046	0.0885972	0.95569	2.21482	2.65193	-0.259854	0.587218	0.998532	1.61845	2.03562	1.39604	2.44893	2.70792	2.18076	1.72172	3.12309
AGO2	0.401657	0.199067	1.01271	0.610841	0.864249	0.441402	0.401657	0.136127	0.923697	0.956203	0.278995	0.199067	0.486988	0.606532	0.998532	0.281333	0.732178	0.601471	0.0711369	0.170836	0.274829	0.387155	0.123305
AGPS	0.513113	0.636363	-0.310573	0.639851	0.864249	0.918346	0.513113	0.839759	0.408446	0.95569	0.841168	0.636363	0.402543	0.613474	0.998532	0.564655	0.347496	1.27204	0.678731	0.531538	0.48296	1.1508	0.789766
AHCY	0.733193	0.59599	0.298904	0.0736932	0.864249	0.865079	0.733193	0.238639	0.52678	0.95569	0.676793	0.59599	0.183427	0.0764393	0.998532	1.03576	0.764935	0.694398	0.70145	0.680419	0.572546	0.673167	0.619434
AHCYL1	1.60409	0.897058	0.838478	0.522917	0.864249	1.22542	1.60409	-0.38848	0.719655	0.95569	1.27371	0.897058	0.50576	0.610543	0.998532	1.00755	2.49463	1.44328	0.713539	0.689236	0.662291	1.85818	1.13182
AHCYL2	1.60409	0.897058	0.838478	0.522917	0.864249	1.22542	1.60409	-0.38848	0.719655	0.95569	1.27371	0.897058	0.50576	0.610543	0.998532	1.00755	2.49463	1.44328	0.713539	0.689236	0.662291	1.85818	1.13182
AHNAK	0.970433	0.996348	-0.0380202	0.863663	0.864249	1.05687	0.970433	0.123102	0.386988	0.95569	1.02254	0.996348	0.0374363	0.85006	0.998532	1.01509	0.903652	1.09866	1.03721	0.981974	0.881156	1.06311	1.11154
AHNAK2	1.0594	0.96096	0.140704	0.0868231	0.864249	0.928005	1.0594	-0.191048	0.0403993	0.95569	0.908845	0.96096	-0.0804428	0.806351	0.998532	0.954992	1.06313	0.901018	1.05568	0.724714	0.991804	1.09298	0.930117
AHSA1	0.963354	0.757583	0.346662	0.0586367	0.864249	0.954631	0.963354	-0.0131223	0.955765	0.956203	0.870001	0.757583	0.199613	0.491141	0.998532	1.09393	0.963495	0.815334	0.963213	0.993955	0.809732	0.746046	0.705433
AIDA	9.48689	13.2063	-0.477215	0.582277	0.864249	7.60591	9.48689	-0.318814	0.780748	0.956203	7.83044	13.2063	-0.754058	0.383233	0.998532	5.1732	4.09124	10.0386	14.8825	12.2943	11.3063	3.36661	15.1063
AIFM1	0.909578	0.360981	1.33327	0.47643	0.864249	1.14365	0.909578	0.330373	0.754698	0.956203	1.54813	0.360981	2.10053	0.470442	0.998532	0.803686	1.46841	1.48361	0.35075	0.235904	0.0674252	2.86036	0.654536
AIMP1	0.793942	0.760724	0.0616615	0.284445	0.864249	0.779588	0.793942	-0.0263225	0.802422	0.956203	0.651531	0.760724	-0.223539	0.00174062	0.979534	0.734544	0.816463	0.824632	0.771422	0.652996	0.756404	0.650066	0.765044
AIMP2	0.447343	0.736376	-0.719063	0.038075	0.864249	0.623707	0.447343	0.479489	0.0508033	0.95569	0.867023	0.736376	0.235626	0.170686	0.998532	0.618654	0.406308	0.62876	0.488377	0.820266	0.695287	0.913779	0.777466
AIP	0.797122	0.759369	0.0699996	0.828604	0.864249	0.844992	0.797122	0.0841366	0.798646	0.956203	0.778037	0.759369	0.0350385	0.953732	0.998532	0.968864	0.688633	0.721119	0.905611	1.04157	0.650849	0.514507	0.867889
AK1	0.703452	0.676844	0.0556285	0.881134	0.864249	0.691946	0.703452	-0.0237909	0.958568	0.956203	0.782666	0.676844	0.209574	0.59312	0.998532	0.882466	0.750261	0.501427	0.656642	0.707079	0.526814	0.858252	0.826873
AK2	0.44258	0.467845	-0.0800902	0.602383	0.864249	0.47382	0.44258	0.0984014	0.632648	0.95569	0.420236	0.467845	-0.154829	0.48373	0.998532	0.422516	0.420312	0.525125	0.464848	0.376475	0.433151	0.463997	0.502538
AK5	0.684984	0.594202	0.205116	0.501834	0.864249	0.681624	0.684984	-0.00709423	0.982194	0.95806	0.508225	0.594202	-0.225486	0.608004	0.998532	0.607883	0.573807	0.755365	0.796161	0.650471	0.605298	0.365979	0.583107
AKAP12	0.936491	0.698522	0.422959	0.0670429	0.864249	0.794534	0.936491	-0.237157	0.131146	0.95569	0.783399	0.698522	0.165441	0.669662	0.998532	0.830021	0.981347	0.759047	0.891636	0.618465	0.745465	0.948332	0.651579
AKAP2	1.08006	0.915007	0.239253	0.393917	0.864249	0.890172	1.08006	-0.278953	0.14592	0.95569	0.952967	0.915007	0.0586422	0.864641	0.998532	0.810995	1.05962	0.969349	1.10049	1.0777	0.763213	0.828229	1.0668
AKR1A1	0.429111	0.350716	0.291047	0.533902	0.864249	0.458416	0.429111	0.0953068	0.914798	0.956203	0.468372	0.350716	0.41735	0.477835	0.998532	0.240128	0.323891	0.676704	0.534331	0.332492	0.350057	0.604251	0.351375
AKR1B1	0.616216	0.87011	-0.497762	0.0786462	0.864249	0.92068	0.616216	0.579263	0.211169	0.95569	0.84521	0.87011	-0.0418879	0.870162	0.998532	0.763634	0.557281	1.07773	0.675151	0.719451	0.822529	0.970969	0.917691
AKR1C1	0.644046	0.798816	-0.310701	0.516261	0.864249	1.13918	0.644046	0.822763	0.246864	0.95569	0.608803	0.798816	-0.391888	0.0389054	0.998532	0.90306	0.449686	1.3753	0.838405	0.601012	0.760995	0.616594	0.836637
AKR1C2	0.558932	0.597672	-0.096682	0.789664	0.864249	2.12598	0.558932	1.92739	0.409716	0.95569	0.508413	0.597672	-0.233352	0.512326	0.998532	0.614841	0.447355	3.63713	0.670508	0.413523	0.536337	0.603304	0.659007
AKR1C3	1.13717	0.887632	0.357419	0.187655	0.864249	0.576212	1.13717	-0.980781	0.00473858	0.687527	0.872974	0.887632	-0.0240216	0.932073	0.998532	0.614841	1.13407	0.537583	1.14027	0.788501	0.760995	0.957448	1.01427
AKR7A2	0.412866	0.42179	-0.0308521	0.855131	0.864249	0.366505	0.412866	-0.171843	0.476362	0.95569	0.390173	0.42179	-0.112412	0.816733	0.998532	0.419594	0.407746	0.313415	0.417986	0.278143	0.378996	0.502203	0.464585
AKR7L	0.744559	0.63468	0.230358	0.420405	0.864249	0.735995	0.744559	-0.016691	0.65068	0.95569	0.711947	0.63468	0.165741	0.615615	0.998532	0.74939	0.735369	0.7226	0.75375	0.638671	0.525827	0.785224	0.743533
AKT1	0.92158	0.669571	0.460872	0.685261	0.864249	0.760904	0.92158	-0.276396	0.812975	0.956203	0.786669	0.669571	0.232519	0.736982	0.998532	1.03114	1.45366	0.490664	0.389504	0.492468	0.594104	1.08087	0.745038
AKT1S1	0.978193	1.22215	-0.321233	0.715713	0.864249	1.42109	0.978193	0.538811	0.298819	0.95569	1.11539	1.22215	-0.131869	0.848422	0.998532	1.36241	1.29119	1.47978	0.665197	1.15833	0.731763	1.07246	1.71254
ALB	0.350932	0.309951	0.179152	0.786291	0.864249	0.137314	0.350932	-1.35371	0.250459	0.95569	0.241162	0.309951	-0.362039	0.133868	0.998532	0.105128	0.221472	0.1695	0.480391	0.240053	0.337998	0.24227	0.281903
ALDH18A1	0.617897	0.68858	-0.156258	0.825354	0.864249	0.675681	0.617897	0.128976	0.590258	0.95569	0.725619	0.68858	0.0755869	0.90494	0.998532	0.614738	0.685429	0.736623	0.550365	0.706163	0.415007	0.745074	0.962153
ALDH1A1	0.624011	0.4784	0.383354	0.288531	0.864249	0.514953	0.624011	-0.27713	0.521989	0.95569	0.541844	0.4784	0.179661	0.697146	0.998532	0.392066	0.553456	0.63784	0.694565	0.421155	0.40516	0.662533	0.55164
ALDH1A2	0.319382	0.30152	0.0830327	0.944526	0.864249	0.364583	0.319382	0.190964	0.889732	0.956203	0.19072	0.30152	-0.660792	0.526779	0.998532	0.18712	0.0924434	0.542046	0.546321	0.335945	0.288029	0.045496	0.31501
ALDH1A3	0.319382	0.96943	-1.60185	0.460941	0.864249	0.364583	0.319382	0.190964	0.889732	0.956203	1.54601	0.96943	0.673342	0.759844	0.998532	0.18712	0.0924434	0.542046	0.546321	3.04652	0.288029	0.045496	1.65083
ALDH1B1	0.502247	0.77602	-0.627695	0.427917	0.864249	0.508167	0.502247	0.0169032	0.97838	0.95735	0.874936	0.77602	0.173084	0.835488	0.998532	0.531493	0.310109	0.484841	0.694386	1.24339	0.976304	0.506484	0.575736
ALDH2	0.319382	0.365258	-0.193633	0.861777	0.864249	0.507193	0.319382	0.66725	0.499314	0.95569	0.187756	0.365258	-0.960057	0.360462	0.998532	0.472339	0.0924434	0.542046	0.546321	0.330016	0.415506	0.045496	0.31501
ALDH7A1	1.06905	0.79116	0.434284	0.399399	0.864249	0.875139	1.06905	-0.288742	0.543911	0.95569	0.818862	0.79116	0.0496503	0.769466	0.998532	0.948587	1.32631	0.80169	0.811785	0.751089	0.743803	0.886635	0.838518
ALDH9A1	0.972187	0.901556	0.108817	0.824438	0.864249	1.13441	0.972187	0.222641	0.322394	0.95569	0.925098	0.901556	0.0371888	0.937907	0.998532	1.19667	1.08	1.07215	0.864373	0.855915	0.64308	0.99428	1.16003
ALDOA	0.64497	0.635858	0.0205267	0.942191	0.864249	0.709455	0.64497	0.13748	0.244748	0.95569	0.648195	0.635858	0.0277233	0.926158	0.998532	0.69435	0.608394	0.724561	0.681545	0.594916	0.530777	0.701474	0.740939
ALDOB	0.257662	0.322522	-0.323915	0.585135	0.864249	0.266537	0.257662	0.0488521	0.936309	0.956203	0.346553	0.322522	0.10368	0.69744	0.998532	0.255393	0.159972	0.27768	0.355353	0.298684	0.298562	0.394422	0.346482
ALPL	0.467794	0.601559	-0.362834	0.653529	0.864249	0.731412	0.467794	0.644812	0.317282	0.95569	0.694663	0.601559	0.207606	0.738667	0.998532	0.601285	0.619016	0.86154	0.316572	0.566544	0.394886	0.822781	0.808232
ALYREF	0.608779	0.636234	-0.0636385	0.184495	0.864249	0.592667	0.608779	-0.0386968	0.531015	0.95569	0.703643	0.636234	0.145285	0.407572	0.998532	0.609214	0.622437	0.576121	0.595122	0.63885	0.638046	0.768436	0.634423
ANKFY1	0.442753	0.5594	-0.337378	0.682603	0.864249	0.4628	0.442753	0.063885	0.93395	0.956203	0.31147	0.5594	-0.844786	0.414171	0.998532	0.508605	0.651938	0.416995	0.233568	0.516041	0.429129	0.1069	0.689671
ANP32A	0.881687	1.20936	-0.455904	0.474185	0.864249	0.839333	0.881687	-0.071022	0.916147	0.956203	1.13381	1.20936	-0.0930615	0.649355	0.998532	0.802733	0.527681	0.875934	1.23569	1.06177	1.33251	1.20586	1.08621
ANP32C	0.24257	0.0941176	1.36587	0.0984339	0.864249	0.219036	0.24257	-0.147234	0.906065	0.956203	0.27729	0.0941176	1.55886	0.176084	0.998532	0.042731	0.247463	0.395342	0.237678	0.350934	0.043982	0.203647	0.144253
ANP32D	0.24257	0.140466	0.788188	0.401362	0.864249	0.393395	0.24257	0.697574	0.709051	0.95569	0.341879	0.140466	1.28327	0.173238	0.998532	0.042731	0.247463	0.744059	0.237678	0.350934	0.043982	0.332825	0.236949
ANP32E	0.96556	0.993421	-0.0410398	0.91523	0.864249	0.759964	0.96556	-0.345435	0.374627	0.95569	0.919067	0.993421	-0.112236	0.670072	0.998532	0.741621	1.14603	0.778307	0.78509	0.95877	0.848321	0.879364	1.13852
ANPEP	0.80992	0.620734	0.383803	0.136098	0.864249	0.873994	0.80992	0.109845	0.525157	0.95569	0.710862	0.620734	0.195595	0.408868	0.998532	0.952383	0.840029	0.795605	0.779811	0.662021	0.548789	0.759704	0.692679
ANTXR1	0.9573	1.07328	-0.164979	0.308034	0.864249	0.842007	0.9573	-0.185139	0.617499	0.95569	1.2326	1.07328	0.199686	0.685889	0.998532	0.658467	0.88593	1.02555	1.02867	0.895376	1.02609	1.56983	1.12046
ANTXR2	1.78158	0.816956	1.12483	0.374225	0.864249	0.954631	1.78158	-0.900145	0.456522	0.95569	1.31376	0.816956	0.685365	0.443236	0.998532	0.63852	2.62762	1.27074	0.93555	0.796437	0.732846	1.83107	0.901067
ANXA1	1.11012	0.999805	0.150998	0.3178	0.864249	1.10619	1.11012	-0.00511922	0.973003	0.956203	0.940052	0.999805	-0.0889063	0.534769	0.998532	1.00888	1.0765	1.2035	1.14374	0.964626	0.923261	0.915478	1.07635
ANXA11	0.705282	0.763757	-0.114914	0.714276	0.864249	0.686872	0.705282	-0.0381587	0.861496	0.956203	0.762842	0.763757	-0.0017291	0.995638	0.99956	0.632252	0.62991	0.741492	0.780654	0.670961	0.647346	0.854723	0.880168
ANXA2	0.706322	0.696738	0.0197086	0.930223	0.864249	0.763409	0.706322	0.112131	0.658888	0.95569	0.712349	0.696738	0.0319674	0.869196	0.998532	0.673765	0.640453	0.853053	0.77219	0.668161	0.625695	0.756537	0.767781
ANXA2P2	0.690507	0.681409	0.0191359	0.928987	0.864249	0.685558	0.690507	-0.0103774	0.943422	0.956203	0.695025	0.681409	0.0285434	0.902049	0.998532	0.650993	0.639334	0.720123	0.74168	0.631614	0.606926	0.758435	0.755892
ANXA4	0.645254	0.715275	-0.148631	0.684804	0.864249	0.741853	0.645254	0.201266	0.623835	0.95569	0.662354	0.715275	-0.110895	0.72328	0.998532	0.596687	0.5602	0.887018	0.730308	0.618799	0.592842	0.705909	0.837707
ANXA5	0.637123	0.686796	-0.108309	0.516577	0.864249	0.695881	0.637123	0.127269	0.461492	0.95569	0.696799	0.686796	0.0208613	0.780219	0.998532	0.723475	0.578258	0.668288	0.695989	0.67666	0.662709	0.716938	0.710883
ANXA6	0.653993	0.658344	-0.00956651	0.96603	0.869612	0.688537	0.653993	0.0742585	0.754695	0.956203	0.676111	0.658344	0.0384172	0.854555	0.998532	0.625895	0.580546	0.751179	0.72744	0.608999	0.60544	0.743222	0.711248
ANXA7	0.403522	0.428648	-0.0871478	0.60826	0.864249	0.397903	0.403522	-0.0202312	0.942334	0.956203	0.431142	0.428648	0.00837003	0.98967	0.998532	0.463905	0.422903	0.331901	0.384141	0.264468	0.465604	0.597817	0.391692
AP1B1	0.650512	0.494661	0.395136	0.402938	0.864249	0.523222	0.650512	-0.314154	0.480234	0.95569	0.57983	0.494661	0.22919	0.535786	0.998532	0.5285	0.502665	0.517944	0.798359	0.465206	0.486609	0.694455	0.502714
AP1G1	3.83133	2.05968	0.895423	0.565027	0.864249	1.3052	3.83133	-1.55357	0.404239	0.95569	0.611235	2.05968	-1.75262	0.3234	0.998532	1.84375	6.17841	0.766648	1.48424	0.772315	3.16264	0.450154	0.956726
AP1M1	0.727073	0.712087	0.0300465	0.92216	0.864249	0.702607	0.727073	-0.0493812	0.568724	0.95569	0.869335	0.712087	0.287859	0.634875	0.998532	0.674859	0.70384	0.730356	0.750306	0.619347	0.57837	1.11932	0.845804
AP1M2	1.78336	0.985326	0.855924	0.49684	0.864249	1.05019	1.78336	-0.763949	0.524023	0.95569	1.79059	0.985326	0.861759	0.488268	0.998532	1.09574	2.74017	1.00464	0.826545	0.847169	0.830908	2.734	1.13974
AP2A1	0.673985	0.469351	0.52205	0.249381	0.864249	0.502223	0.673985	-0.424389	0.332842	0.95569	0.436312	0.469351	-0.105307	0.798224	0.998532	0.425534	0.785829	0.578912	0.562142	0.340681	0.408404	0.531943	0.530298
AP2A2	0.805961	0.666323	0.274487	0.256209	0.864249	0.729739	0.805961	-0.14333	0.483599	0.95569	0.575358	0.666323	-0.211762	0.479217	0.998532	0.713597	0.893869	0.745881	0.718053	0.680105	0.654259	0.470612	0.678388
AP2B1	0.466844	0.543301	-0.218811	0.726233	0.864249	0.650008	0.466844	0.477516	0.443873	0.95569	0.52141	0.543301	-0.0593336	0.740045	0.998532	0.590873	0.282545	0.709143	0.651144	0.486807	0.49738	0.556014	0.589222
AP2M1	0.655237	0.529272	0.308007	0.505386	0.864249	0.545386	0.655237	-0.264738	0.531182	0.95569	0.578742	0.529272	0.12891	0.753596	0.998532	0.47866	0.524985	0.612113	0.785488	0.471972	0.442495	0.685511	0.616048
AP3B1	0.93667	0.535406	0.806908	0.503465	0.864249	0.743949	0.93667	-0.332337	0.733922	0.95569	0.530312	0.535406	-0.0137919	0.979342	0.998532	0.69418	1.42785	0.793719	0.445489	0.690365	0.604483	0.370259	0.466329
AP3D1	0.457182	0.803499	-0.813526	0.410823	0.864249	0.474668	0.457182	0.0541489	0.890309	0.956203	0.721566	0.803499	-0.155164	0.842913	0.998532	0.383633	0.391874	0.565703	0.52249	0.566183	0.474075	0.876948	1.13292
AP3M1	0.508615	0.435969	0.222349	0.666232	0.864249	0.508753	0.508615	0.000391006	0.999387	0.964553	0.333352	0.435969	-0.387181	0.585528	0.998532	0.574389	0.653458	0.443117	0.363773	0.49246	0.444261	0.174243	0.427677
APEH	1.01316	0.884296	0.196254	0.71457	0.864249	1.19438	1.01316	0.237402	0.617886	0.95569	1.09673	0.884296	0.310607	0.0257984	0.998532	1.25474	1.31712	1.13401	0.709189	1.09812	0.849526	1.09534	0.919066
APEX1	0.680679	0.854381	-0.327904	0.393906	0.864249	0.768833	0.680679	0.175695	0.478456	0.95569	0.991375	0.854381	0.214552	0.644227	0.998532	0.770587	0.578718	0.767079	0.78264	0.769638	0.979221	1.21311	0.72954
APMAP	0.644479	0.615658	0.0660044	0.72155	0.864249	0.638337	0.644479	-0.0138147	0.939123	0.956203	0.55226	0.615658	-0.156782	0.575834	0.998532	0.5682	0.656778	0.708475	0.632181	0.486152	0.546447	0.618367	0.684869
APOA1	1.26959	0.930805	0.447815	0.602907	0.864249	0.856267	1.26959	-0.568233	0.605594	0.95569	0.987743	0.930805	0.0856568	0.635306	0.998532	1.25727	0.719232	0.455262	1.81995	0.904666	0.991342	1.07082	0.870268
APOL2	0.494921	0.595962	-0.268021	0.551328	0.864249	0.555461	0.494921	0.166487	0.631355	0.95569	0.492504	0.595962	-0.275086	0.771592	0.998532	0.548883	0.602665	0.562039	0.387177	0.194866	0.688935	0.790141	0.502989
APPL1	0.358891	0.332298	0.111065	0.819146	0.864249	0.299882	0.358891	-0.259152	0.619622	0.95569	0.228811	0.332298	-0.538323	0.221173	0.998532	0.294437	0.460195	0.305326	0.257587	0.171547	0.346227	0.286075	0.31837
APPL2	0.954783	0.450462	1.08377	0.52021	0.864249	0.738042	0.954783	-0.371471	0.740829	0.95569	0.523658	0.450462	0.21722	0.877451	0.998532	0.858868	1.513	0.617215	0.396571	0.274605	0.113319	0.772711	0.787605
APRT	0.858019	0.74184	0.209903	0.806221	0.864249	0.756908	0.858019	-0.180891	0.84603	0.956203	0.985662	0.74184	0.409985	0.556057	0.998532	0.951681	0.442598	0.562136	1.27344	0.638254	0.761945	1.33307	0.721734
ARCN1	1.01634	0.968154	0.0700756	0.821283	0.864249	1.03248	1.01634	0.0227261	0.939284	0.956203	0.860626	0.968154	-0.169849	0.49537	0.998532	1.0259	1.20381	1.03905	0.828872	0.990539	0.974758	0.730714	0.96155
ARF1	0.809271	0.84474	-0.0618845	0.809177	0.864249	0.812709	0.809271	0.00611551	0.984578	0.958664	0.824393	0.84474	-0.0351763	0.694411	0.998532	0.72212	0.680308	0.903299	0.938234	0.77972	0.840979	0.869065	0.848502
ARF4	0.951959	0.841531	0.177884	0.629761	0.864249	0.813771	0.951959	-0.226277	0.579314	0.95569	0.87941	0.841531	0.0635204	0.690069	0.998532	0.736148	1.14786	0.891394	0.756059	0.79728	0.839084	0.961541	0.843978
ARF5	1.08373	0.935653	0.211966	0.206271	0.864249	0.975472	1.08373	-0.151838	0.37074	0.95569	1.01062	0.935653	0.111197	0.542297	0.998532	0.905992	1.14786	1.04495	1.01961	1.1016	0.887415	0.919644	0.983891
ARFGAP3	0.939683	0.88616	0.0846072	0.907427	0.864249	4.09529	0.939683	2.12372	0.211569	0.95569	1.00418	0.88616	0.180382	0.733595	0.998532	2.37649	1.21596	5.8141	0.663402	1.0465	0.5872	0.961861	1.18512
ARFIP1	0.522196	0.7003	-0.42338	0.405638	0.864249	0.767988	0.522196	0.556491	0.38313	0.95569	0.559727	0.7003	-0.323248	0.526841	0.998532	0.56352	0.436364	0.972456	0.608029	0.671901	0.553096	0.447553	0.847504
ARHGAP1	0.661711	0.631143	0.0682349	0.797594	0.864249	0.757874	0.661711	0.195757	0.448868	0.95569	0.580241	0.631143	-0.121314	0.1757	0.998532	0.769552	0.763996	0.746197	0.559427	0.56857	0.609351	0.591912	0.652936
ARHGAP18	0.239575	0.16714	0.51942	0.36292	0.864249	0.419252	0.239575	0.807343	0.0409895	0.95569	0.0749478	0.16714	-1.1571	0.30399	0.998532	0.455485	0.249398	0.383019	0.229751	0.0470353	0.105954	0.10286	0.228326
ARHGDIA	0.658086	0.620414	0.0850453	0.856479	0.864249	0.512868	0.658086	-0.359689	0.577924	0.95569	0.710221	0.620414	0.195036	0.476134	0.998532	0.386377	0.477412	0.63936	0.838761	0.612419	0.653527	0.808022	0.587301
ARHGEF1	1.59064	0.908182	0.808551	0.203154	0.864249	1.07421	1.59064	-0.566327	0.433373	0.95569	1.27331	0.908182	0.487526	0.214465	0.998532	0.685341	1.95224	1.46308	1.22903	1.46888	0.852353	1.07773	0.964011
ARHGEF2	0.591305	0.774097	-0.388613	0.559464	0.864249	0.743727	0.591305	0.330872	0.594284	0.95569	0.899764	0.774097	0.217031	0.671453	0.998532	0.678116	0.357533	0.809338	0.825077	0.674985	0.652736	1.12454	0.895458
ARL1	1.3255	1.26637	0.0658377	0.922988	0.864249	1.1704	1.3255	-0.179536	0.828135	0.956203	1.25303	1.26637	-0.0152798	0.819268	0.998532	0.84911	0.785172	1.49169	1.86583	1.29276	1.23386	1.2133	1.29888
ARL2	0.252593	0.381768	-0.595884	0.537445	0.864249	1.12365	0.252593	2.1533	0.0706366	0.95569	0.772422	0.381768	1.01669	0.019185	0.998532	1.29489	0.0778475	0.952404	0.427338	0.826262	0.371019	0.718581	0.392517
ARL3	1.17042	1.26189	-0.10856	0.85146	0.864249	1.13236	1.17042	-0.0477025	0.794054	0.956203	1.39729	1.26189	0.147043	0.810265	0.998532	1.05526	1.27248	1.20945	1.06837	1.13186	0.843557	1.66273	1.68023
ARL6IP4	3.99131	1.92682	1.05064	0.324691	0.864249	2.31727	3.99131	-0.784433	0.31944	0.95569	1.99848	1.92682	0.0526795	0.965059	0.998532	2.89563	5.12691	1.73892	2.85571	1.07759	0.807755	2.91936	3.04588
ARL6IP5	1.45739	0.982162	0.569353	0.474789	0.864249	3.14266	1.45739	1.1086	0.255212	0.95569	0.920025	0.982162	-0.0942878	0.715961	0.998532	4.06163	2.00094	2.22369	0.913839	0.775094	0.95065	1.06496	1.01367
ARMC9	1.54674	1.03853	0.574693	0.0861989	0.864249	1.29254	1.54674	-0.259029	0.227193	0.95569	0.989191	1.03853	-0.0702214	0.702057	0.998532	1.23264	1.41183	1.35244	1.68166	1.06118	1.12403	0.917197	0.953024
ARPC1A	1.18211	0.686573	0.783882	0.155836	0.864249	0.812201	1.18211	-0.541458	0.13946	0.95569	0.527322	0.686573	-0.380728	0.540909	0.998532	0.668621	1.12417	0.955781	1.24005	0.49092	0.901417	0.563724	0.471728
ARPC1B	0.410732	0.5074	-0.304928	0.548746	0.864249	0.514869	0.410732	0.32601	0.535475	0.95569	0.391676	0.5074	-0.373465	0.08416	0.998532	0.55858	0.277331	0.471159	0.544132	0.363221	0.529252	0.420131	0.485548
ARPC2	0.613004	0.485674	0.335907	0.308916	0.864249	0.52297	0.613004	-0.229168	0.301144	0.95569	0.50773	0.485674	0.0640728	0.841604	0.998532	0.478817	0.660922	0.567123	0.565086	0.454059	0.404614	0.561401	0.566735
ARPC3	0.413798	0.494653	-0.257491	0.670643	0.864249	0.281711	0.413798	-0.554711	0.436258	0.95569	0.53916	0.494653	0.124297	0.693671	0.998532	0.319089	0.28216	0.244333	0.545436	0.533878	0.396998	0.544442	0.592308
ARPC4	0.420397	0.456276	-0.118156	0.732073	0.864249	0.451775	0.420397	0.103852	0.624935	0.95569	0.463031	0.456276	0.0211999	0.9473	0.998532	0.406836	0.388969	0.496714	0.451825	0.433787	0.370631	0.492275	0.541922
ARPC5	0.303028	1.12457	-1.89186	0.200936	0.864249	0.936622	0.303028	1.62802	0.0944418	0.95569	0.604952	1.12457	-0.894484	0.381674	0.998532	0.83413	0.119873	1.03911	0.486182	0.851101	0.727689	0.358804	1.52146
ARPC5L	0.710923	0.494253	0.524443	0.0195179	0.864249	0.558886	0.710923	-0.347138	0.0260777	0.95569	0.521942	0.494253	0.0786417	0.428977	0.998532	0.564752	0.686575	0.553021	0.73527	0.500935	0.475517	0.54295	0.512988
ARPP19	0.651337	0.485137	0.425011	0.342975	0.864249	0.799402	0.651337	0.295517	0.465047	0.95569	0.601173	0.485137	0.309388	0.537861	0.998532	0.896448	0.517455	0.702355	0.785218	0.757797	0.501212	0.444549	0.469062
ARSA	0.598337	0.738239	-0.30313	0.557131	0.864249	0.652033	0.598337	0.123985	0.862168	0.956203	0.661741	0.738239	-0.157822	0.448255	0.998532	0.449744	0.415249	0.854322	0.781425	0.671581	0.819411	0.651901	0.657068
ASAH1	0.651668	0.510977	0.350878	0.648393	0.864249	0.504928	0.651668	-0.36806	0.641537	0.95569	0.672058	0.510977	0.395327	0.255068	0.998532	0.44321	0.388586	0.566645	0.91475	0.574796	0.48023	0.769321	0.541725
ASL	0.143915	0.121435	0.245037	0.676615	0.864249	0.339754	0.143915	1.23927	0.00830487	0.687527	0.152314	0.121435	0.326868	0.737106	0.998532	0.321821	0.144889	0.357686	0.142941	0.217575	0.074931	0.0870531	0.167938
ASPH	1.00097	0.935198	0.0980551	0.873662	0.864249	0.691385	1.00097	-0.533838	0.258891	0.95569	0.925242	0.935198	-0.0154416	0.983905	0.998532	0.577426	0.838668	0.805344	1.16327	0.634956	0.608074	1.21553	1.26232
ASS1	0.936819	0.72491	0.369969	0.490999	0.864249	1.07791	0.936819	0.202391	0.448928	0.95569	0.944105	0.72491	0.381145	0.421323	0.998532	1.03762	1.08242	1.1182	0.791223	1.01269	0.517517	0.875516	0.932303
ATAD3A	3.42877	1.30609	1.39244	0.592683	0.864249	3.01772	3.42877	-0.184234	0.927758	0.956203	0.215066	1.30609	-2.6024	0.419892	0.998532	5.45595	6.61599	0.579481	0.241553	0.288682	0.225359	0.141451	2.38682
ATAD3B	3.46356	1.31799	1.39392	0.585267	0.864249	5.84263	3.46356	0.754361	0.531935	0.95569	0.311404	1.31799	-2.08148	0.450518	0.998532	5.45595	6.61599	6.2293	0.311134	0.481358	0.249159	0.141451	2.38682
ATG3	0.567423	1.97048	-1.79605	0.456849	0.864249	0.547644	0.567423	-0.0511875	0.744385	0.956139	0.983048	1.97048	-1.00321	0.600193	0.998532	0.500869	0.542719	0.594419	0.592128	0.523858	0.437013	1.44224	3.50395
ATG4B	1.38113	2.79112	-1.01499	0.140208	0.864249	1.94344	1.38113	0.492766	0.117353	0.95569	2.64269	2.79112	-0.0788355	0.820847	0.998532	2.10533	1.51761	1.78155	1.24465	2.65605	3.36731	2.62933	2.21492
ATIC	0.467322	0.490794	-0.0706981	0.799852	0.864249	0.511109	0.467322	0.129213	0.626182	0.95569	0.492122	0.490794	0.0039009	0.983813	0.998532	0.561393	0.409244	0.460826	0.525401	0.480234	0.433983	0.504011	0.547604
ATL3	0.526126	0.717955	-0.448485	0.10863	0.864249	0.559921	0.526126	0.0898163	0.865935	0.956203	0.465609	0.717955	-0.624773	0.0568431	0.998532	0.734097	0.555534	0.385746	0.496717	0.457831	0.655561	0.473387	0.780348
ATOX1	0.927312	0.874627	0.0843874	0.618765	0.864249	0.890579	0.927312	-0.0583114	0.469985	0.95569	0.877905	0.874627	0.00539704	0.978486	0.998532	0.928573	0.944147	0.852584	0.910477	0.938938	0.78587	0.816872	0.963384
ATP13A1	0.315577	0.395015	-0.323915	0.585135	0.864249	0.326446	0.315577	0.0488521	0.936309	0.956203	0.424448	0.395015	0.10368	0.69744	0.998532	0.312798	0.195928	0.340095	0.435226	0.36582	0.36567	0.483077	0.424361
ATP1A1	1.06537	1.0316	0.0464766	0.840088	0.864249	1.05558	1.06537	-0.0133186	0.95568	0.956203	1.04749	1.0316	0.0220521	0.906352	0.998532	0.994937	1.20915	1.11623	0.921598	0.932572	0.999008	1.1624	1.06419
ATP1A2	0.865387	0.958404	-0.147289	0.255681	0.864249	1.00195	0.865387	0.211391	0.151906	0.95569	0.959034	0.958404	0.000947551	0.99802	0.99956	0.964996	0.913073	1.0389	0.817701	0.736856	0.923639	1.18121	0.99317
ATP1A3	0.865387	0.958404	-0.147289	0.255681	0.864249	1.00195	0.865387	0.211391	0.151906	0.95569	0.959034	0.958404	0.000947551	0.99802	0.99956	0.964996	0.913073	1.0389	0.817701	0.736856	0.923639	1.18121	0.99317
ATP1A4	0.730162	0.470083	0.6353	0.209705	0.864249	0.518487	0.730162	-0.49391	0.350481	0.95569	0.336364	0.470083	-0.482893	0.344789	0.998532	0.658245	0.835842	0.378728	0.624482	0.284177	0.5658	0.388551	0.374367
ATP1B3	1.12716	0.770079	0.54961	0.259041	0.864249	0.825729	1.12716	-0.448948	0.182251	0.95569	0.861727	0.770079	0.162225	0.749825	0.998532	0.933578	1.02287	0.71788	1.23144	0.71541	0.973777	1.00804	0.566381
ATP2A2	1.10218	0.458598	1.26506	0.506753	0.864249	0.423678	1.10218	-1.37932	0.474502	0.95569	1.33667	0.458598	1.54334	0.199173	0.998532	0.425292	1.87895	0.422063	0.325416	0.918545	0.660524	1.7548	0.256671
ATP2B1	1.00693	0.851719	0.24151	0.327612	0.864249	0.971692	1.00693	-0.0513884	0.811032	0.956203	0.936546	0.851719	0.136972	0.336137	0.998532	0.889942	0.906528	1.05344	1.10733	0.943549	0.784513	0.929543	0.918925
ATP2B4	0.701739	0.533535	0.39535	0.191792	0.864249	0.899642	0.701739	0.358416	0.236137	0.95569	0.83756	0.533535	0.650609	0.221926	0.998532	0.781534	0.707162	1.01775	0.696316	0.988034	0.447042	0.687087	0.620029
ATP4A	0.865387	0.802529	0.108792	0.779394	0.864249	0.948314	0.865387	0.132019	0.235832	0.95569	0.920745	0.802529	0.198248	0.699045	0.998532	0.935054	0.913073	0.961574	0.817701	0.736856	0.611888	1.10463	0.99317
ATP5F1A	0.456264	0.455025	0.00392217	0.977261	0.870547	0.460902	0.456264	0.0145922	0.905215	0.956203	0.471693	0.455025	0.0519005	0.751213	0.998532	0.432045	0.437454	0.48976	0.475074	0.502933	0.42142	0.440452	0.48863
ATP5F1B	0.679951	0.697573	-0.0369135	0.735766	0.864249	0.663141	0.679951	-0.0361156	0.823008	0.956203	0.771042	0.697573	0.144467	0.381394	0.998532	0.598685	0.665303	0.727596	0.694598	0.721044	0.654514	0.821041	0.740631
ATP5F1C	0.437051	0.847992	-0.95625	0.239	0.864249	0.714691	0.437051	0.70952	0.304683	0.95569	0.718426	0.847992	-0.239211	0.458456	0.998532	0.721006	0.234224	0.708376	0.639877	0.719498	0.705773	0.717354	0.99021
ATP5F1D	0.446952	0.51138	-0.194274	0.0549969	0.864249	0.520243	0.446952	0.219065	0.332038	0.95569	0.519103	0.51138	0.0216252	0.73051	0.998532	0.463281	0.456391	0.577205	0.437514	0.533979	0.49875	0.504227	0.52401
ATP5MG	0.821417	1.08029	-0.395227	0.0215056	0.864249	4.13681	0.821417	2.33233	0.030483	0.95569	1.24087	1.08029	0.199935	0.537465	0.998532	3.54529	0.787686	4.72833	0.855149	1.45771	1.09903	1.02402	1.06155
ATP5MK	0.605337	0.623618	-0.0429232	0.922163	0.864249	0.6743	0.605337	0.155651	0.64584	0.95569	0.668053	0.623618	0.0993004	0.772067	0.998532	0.724881	0.486923	0.623718	0.723751	0.736062	0.507903	0.600044	0.739333
ATP5PB	0.811004	0.912937	-0.170806	0.308314	0.864249	0.482797	0.811004	-0.748292	0.0112918	0.791253	0.661577	0.912937	-0.464605	0.0736098	0.998532	0.482622	0.77583	0.482973	0.846178	0.63341	0.979468	0.689745	0.846406
ATP5PD	0.939998	1.07558	-0.19438	0.394194	0.864249	0.80123	0.939998	-0.230441	0.259629	0.95569	1.0816	1.07558	0.00806273	0.977373	0.998532	0.804432	1.02903	0.798028	0.850967	1.24756	1.1646	0.915651	0.98655
ATP5PF	0.617405	0.779507	-0.336345	0.282638	0.864249	0.817063	0.617405	0.404231	0.243042	0.95569	0.805167	0.779507	0.0467275	0.92827	0.998532	0.921085	0.553895	0.713041	0.680914	1.04033	0.870935	0.570004	0.688078
ATP5PO	0.371781	0.432998	-0.219906	0.536461	0.864249	0.56778	0.371781	0.61088	0.357911	0.95569	0.520804	0.432998	0.266381	0.443878	0.998532	0.713759	0.293858	0.421802	0.449704	0.60932	0.405165	0.432288	0.46083
ATP6AP1	5.51069	2.46176	1.16254	0.627449	0.864249	0.761858	5.51069	-2.85464	0.444384	0.95569	1.61324	2.46176	-0.609729	0.729226	0.998532	0.103055	10.4922	1.42066	0.529165	0.888451	0.455601	2.33803	4.46792
ATP6V0D1	0.770008	0.768083	0.00361173	0.984735	0.871539	0.808045	0.770008	0.0695627	0.75301	0.956203	0.713783	0.768083	-0.105776	0.550644	0.998532	0.713126	0.723906	0.902965	0.81611	0.713965	0.844415	0.713602	0.69175
ATP6V1A	0.525434	0.562247	-0.0976948	0.35234	0.864249	0.493675	0.525434	-0.0899461	0.773011	0.956203	0.547994	0.562247	-0.0370441	0.908736	0.998532	0.402114	0.495437	0.585237	0.55543	0.438196	0.568414	0.657791	0.55608
ATP6V1B1	0.845726	0.778916	0.118722	0.519151	0.864249	0.778874	0.845726	-0.118801	0.691402	0.95569	0.929017	0.778916	0.254237	0.195329	0.998532	0.660978	0.760106	0.896769	0.931345	0.85128	0.769437	1.00675	0.788395
ATP6V1B2	0.84947	0.794643	0.0962554	0.37238	0.864249	0.830383	0.84947	-0.032786	0.89927	0.956203	1.01353	0.794643	0.351006	0.188537	0.998532	0.705897	0.801788	0.954868	0.897152	0.902236	0.800891	1.12482	0.788395
ATP6V1E1	1.26842	0.879132	0.528886	0.090697	0.864249	1.75254	1.26842	0.466414	0.215221	0.95569	1.23661	0.879132	0.492238	0.511178	0.998532	2.0211	1.23737	1.48399	1.29948	1.67089	0.757045	0.802326	1.00122
ATP6V1H	0.643018	0.636074	0.0156634	0.977879	0.870547	0.731585	0.643018	0.186166	0.727128	0.95569	0.713542	0.636074	0.165803	0.333387	0.998532	0.70209	0.424199	0.761079	0.861837	0.664618	0.59922	0.762467	0.672929
ATXN10	1.273	1.11351	0.193115	0.0118361	0.864249	1.54362	1.273	0.278089	0.0134275	0.844753	1.16776	1.11351	0.0686255	0.467552	0.998532	1.51452	1.28553	1.57272	1.26047	1.2275	1.10128	1.10802	1.12574
ATXN2	3.83486	1.9322	0.988928	0.630269	0.864249	0.534188	3.83486	-2.84376	0.429643	0.95569	2.84404	1.9322	0.557692	0.598695	0.998532	0.293154	7.18741	0.775221	0.482318	1.43895	1.49473	4.24912	2.36968
ATXN2L	0.546696	0.936519	-0.776568	0.295131	0.864249	0.755116	0.546696	0.465959	0.608232	0.95569	0.878074	0.936519	-0.0929649	0.87997	0.998532	1.02777	0.333497	0.482466	0.759895	0.58594	0.759055	1.17021	1.11398
AVL9	0.363544	0.266586	0.447529	0.280553	0.864249	0.289533	0.363544	-0.328403	0.799006	0.956203	0.406837	0.266586	0.60985	0.510045	0.998532	0.536667	0.300449	0.0423988	0.426639	0.231522	0.286578	0.582153	0.246594
B2M	1.64061	1.51083	0.118896	0.633598	0.864249	1.50386	1.64061	-0.12556	0.54357	0.95569	1.58649	1.51083	0.0705019	0.767295	0.998532	1.56111	1.46102	1.44662	1.82021	1.41933	1.36231	1.75365	1.65935
BAG3	0.788265	0.866337	-0.136247	0.517433	0.864249	0.957102	0.788265	0.279991	0.459767	0.95569	0.983654	0.866337	0.183222	0.431132	0.998532	0.78863	0.709522	1.12557	0.867009	0.880966	0.928295	1.08634	0.804378
BAG6	0.71774	0.683881	0.0697163	0.910798	0.864249	0.514479	0.71774	-0.480349	0.0769999	0.95569	0.843417	0.683881	0.302501	0.635202	0.998532	0.46643	0.681938	0.562527	0.753541	0.956188	0.418958	0.730645	0.948804
BAIAP2	1.70064	2.24115	-0.398168	0.68937	0.864249	13.5074	1.70064	2.98961	0.42446	0.95569	1.51125	2.24115	-0.568502	0.627701	0.998532	1.64503	1.66571	25.3698	1.73556	0.973805	1.07213	2.04869	3.41018
BANF1	0.822875	0.769116	0.0974731	0.649258	0.864249	0.749913	0.822875	-0.13395	0.618922	0.95569	0.726567	0.769116	-0.0821038	0.612798	0.998532	0.664967	0.730944	0.834859	0.914806	0.669277	0.726102	0.783858	0.812129
BAP18	0.932497	1.29238	-0.470858	0.474575	0.864249	1.15366	0.932497	0.307046	0.611712	0.95569	1.26735	1.29238	-0.0282091	0.969266	0.998532	0.950148	0.622112	1.35717	1.24288	0.759703	1.02132	1.77501	1.56344
BASP1	0.522105	0.583818	-0.161178	0.643471	0.864249	0.560163	0.522105	0.101508	0.805922	0.956203	0.570451	0.583818	-0.0334142	0.906949	0.998532	0.459668	0.430431	0.660659	0.613778	0.495918	0.515462	0.644985	0.652173
BAX	0.542255	0.602527	-0.152055	0.746853	0.864249	0.647899	0.542255	0.256799	0.598548	0.95569	0.738717	0.602527	0.293996	0.233044	0.998532	0.58218	0.385009	0.713619	0.699501	0.670228	0.560085	0.807206	0.64497
BCAP31	0.757006	0.931886	-0.29985	0.464215	0.864249	1.21584	0.757006	0.683581	0.0379701	0.95569	0.86941	0.931886	-0.100117	0.874743	0.998532	1.12696	0.733082	1.30473	0.780929	1.16102	0.738483	0.577803	1.12529
BCAR1	1.07133	0.740269	0.533275	0.760939	0.864249	0.823521	1.07133	-0.379519	0.85531	0.956203	0.446258	0.740269	-0.730172	0.16293	0.998532	1.56527	2.01244	0.081776	0.130206	0.456613	0.875752	0.435903	0.604786
BCAS2	1.79796	1.77224	0.0207924	0.981532	0.870547	0.763285	1.79796	-1.23607	0.407444	0.95569	0.594766	1.77224	-1.57518	0.0849798	0.998532	1.12394	0.871074	0.402625	2.72486	0.44024	2.1052	0.749293	1.43928
BCCIP	0.781915	0.682127	0.19697	0.731166	0.864249	0.590123	0.781915	-0.405996	0.356444	0.95569	1.81202	0.682127	1.40948	0.404793	0.998532	0.429885	0.763497	0.750361	0.800332	0.763255	0.429994	2.86078	0.934261
BCL2L13	0.68744	1.41065	-1.03705	0.391964	0.864249	1.21781	0.68744	0.824983	0.293589	0.95569	0.939163	1.41065	-0.586913	0.577383	0.998532	1.56288	0.538696	0.872737	0.836185	0.643435	2.06159	1.23489	0.759714
BCLAF1	0.804702	0.706337	0.188098	0.228764	0.864249	0.997095	0.804702	0.309277	0.100642	0.95569	0.726123	0.706337	0.0398584	0.649777	0.998532	0.947349	0.761121	1.04684	0.848282	0.728073	0.743705	0.724174	0.668968
BIN1	1.30176	1.44494	-0.150541	0.442107	0.864249	1.02699	1.30176	-0.342049	0.334157	0.95569	1.47483	1.44494	0.0295423	0.968162	0.998532	1.21041	1.41905	0.843566	1.18448	0.818003	1.35046	2.13166	1.53941
BLK	1.1741	1.27748	-0.12175	0.656022	0.864249	1.15368	1.1741	-0.0253071	0.919433	0.956203	1.30536	1.27748	0.0311426	0.816744	0.998532	1.10553	1.00211	1.20183	1.34608	1.2747	1.17628	1.33601	1.37868
BLMH	1.15763	1.07523	0.106535	0.887608	0.864249	0.396088	1.15763	-1.54728	0.0585115	0.95569	2.52984	1.07523	1.2344	0.539606	0.998532	0.561675	1.05892	0.230502	1.25634	0.612132	0.569613	4.44755	1.58084
BLVRA	0.825742	1.16678	-0.498775	0.257771	0.864249	0.617758	0.825742	-0.418649	0.0451235	0.95569	0.646169	1.16678	-0.852555	0.143905	0.998532	0.583367	0.855904	0.652149	0.795581	0.699942	1.38242	0.592395	0.95115
BLVRB	0.844403	0.634746	0.411751	0.373361	0.864249	0.623001	0.844403	-0.438696	0.32036	0.95569	0.579409	0.634746	-0.131597	0.759387	0.998532	0.505559	0.965888	0.740444	0.722917	0.654788	0.496063	0.504031	0.773429
BNIP3L	0.834519	0.882355	-0.0804134	0.884132	0.864249	0.726505	0.834519	-0.199974	0.464755	0.95569	0.805735	0.882355	-0.131053	0.891945	0.998532	0.761554	0.719192	0.691455	0.949847	0.384209	1.14839	1.22726	0.616318
BOLA2	1.47839	1.49856	-0.019547	0.944942	0.864249	1.51721	1.47839	0.0373918	0.615804	0.95569	1.09719	1.49856	-0.449766	0.277222	0.998532	1.57126	1.44059	1.46315	1.51619	1.18767	1.24272	1.0067	1.75439
BPGM	0.294061	0.524245	-0.834125	0.248928	0.864249	0.734225	0.294061	1.32011	0.111972	0.95569	0.604987	0.524245	0.206663	0.638284	0.998532	0.60304	0.200467	0.865409	0.387655	0.704701	0.416028	0.505273	0.632462
BPNT1	0.588095	0.475645	0.306164	0.801759	0.864249	0.670251	0.588095	0.188653	0.870862	0.956203	0.475802	0.475645	0.000476863	0.998764	0.99956	0.442526	0.204515	0.897976	0.971674	0.449829	0.561805	0.501775	0.389485
BROX	1.27889	1.41516	-0.146076	0.813257	0.864249	3.37846	1.27889	1.40147	0.15935	0.95569	1.72602	1.41516	0.286478	0.602707	0.998532	2.44443	1.48474	4.31249	1.07304	1.93383	0.951919	1.5182	1.87841
BSG	1.16345	1.07075	0.11979	0.727168	0.864249	1.12012	1.16345	-0.0547514	0.867767	0.956203	1.08607	1.07075	0.0204962	0.93817	0.998532	0.980774	0.980907	1.25947	1.34599	0.983719	0.928951	1.18842	1.21254
BUB3	1.33519	1.45139	-0.120389	0.684043	0.864249	1.2153	1.33519	-0.135725	0.7091	0.95569	1.37672	1.45139	-0.0761927	0.674398	0.998532	1.4148	1.14042	1.01581	1.52995	1.35301	1.60285	1.40043	1.29992
BZW1	2.3393	1.55305	0.590974	0.090966	0.864249	1.73484	2.3393	-0.431272	0.135406	0.95569	1.70506	1.55305	0.134717	0.710546	0.998532	1.60932	2.55365	1.86037	2.12495	2.03267	1.41517	1.37744	1.69093
BZW2	1.29301	0.984068	0.393901	0.757933	0.864249	0.835857	1.29301	-0.629403	0.650564	0.95569	1.03427	0.984068	0.0717858	0.914996	0.998532	0.77346	0.428499	0.898254	2.15752	1.42648	1.12307	0.642065	0.845066
C11orf68	1.70655	1.18265	0.529062	0.569025	0.864249	0.982772	1.70655	-0.796151	0.329071	0.95569	3.20675	1.18265	1.43909	0.462134	0.998532	0.907683	1.14592	1.05786	2.26717	1.02844	1.71867	5.38505	0.646618
C12orf57	0.928451	0.632386	0.554021	0.651885	0.864249	1.1606	0.928451	0.321976	0.511989	0.95569	1.04136	0.632386	0.719588	0.503415	0.998532	1.22661	1.21454	1.09459	0.642364	0.901651	0.146603	1.18106	1.11817
C19orf25	0.92775	1.05973	-0.191885	0.526965	0.864249	0.75158	0.92775	-0.303808	0.456942	0.95569	1.20416	1.05973	0.18433	0.0215333	0.998532	0.668516	0.753965	0.834644	1.10153	1.22545	1.06302	1.18287	1.05644
C1GALT1	0.973417	0.703933	0.46762	0.0314744	0.864249	0.538097	0.973417	-0.855192	0.0548743	0.95569	0.749142	0.703933	0.0898012	0.882473	0.998532	0.640717	1.00154	0.435477	0.94529	1.01627	0.663843	0.482017	0.744023
C1QBP	0.68358	0.658902	0.0530449	0.715965	0.864249	0.689589	0.68358	0.0126266	0.92716	0.956203	0.682201	0.658902	0.0501333	0.271542	0.998532	0.687606	0.625435	0.691571	0.741724	0.669908	0.649472	0.694495	0.668333
C6orf120	0.940539	1.16105	-0.303873	0.678033	0.864249	0.900653	0.940539	-0.0625166	0.893961	0.956203	1.0674	1.16105	-0.121337	0.852253	0.998532	1.07414	0.740915	0.727166	1.14016	0.905694	0.748284	1.2291	1.57382
C7orf50	1.34295	0.861178	0.641021	0.49845	0.864249	1.08273	1.34295	-0.310731	0.703307	0.95569	1.01617	0.861178	0.238753	0.0707479	0.998532	1.00104	1.92954	1.16442	0.756357	1.04258	0.826522	0.989757	0.895833
C9orf64	0.772567	1.69534	-1.13384	0.0474051	0.864249	0.761522	0.772567	-0.0207729	0.965911	0.956203	2.13812	1.69534	0.334769	0.590234	0.998532	0.662483	0.566135	0.860562	0.978998	1.44172	1.66679	2.83452	1.72388
CACYBP	0.663935	0.755048	-0.185526	0.727971	0.864249	0.931366	0.663935	0.488306	0.606772	0.95569	1.59053	0.755048	1.07487	0.357605	0.998532	1.37342	0.673237	0.489307	0.654633	0.923539	0.527332	2.25753	0.982763
CAD	0.547093	0.465413	0.233275	0.232169	0.864249	0.48739	0.547093	-0.16671	0.427503	0.95569	0.495393	0.465413	0.090063	0.639538	0.998532	0.450624	0.499095	0.524155	0.595091	0.440704	0.469713	0.550082	0.461113
CALD1	0.771901	0.632375	0.287635	0.229997	0.864249	0.677087	0.771901	-0.189075	0.275832	0.95569	0.704948	0.632375	0.156735	0.532502	0.998532	0.628757	0.81362	0.725417	0.730182	0.638068	0.56207	0.771827	0.70268
CALM1	0.66631	0.632936	0.0741347	0.75265	0.864249	0.727471	0.66631	0.126697	0.54718	0.95569	0.680459	0.632936	0.104449	0.682366	0.998532	0.646301	0.692052	0.808642	0.640568	0.633767	0.544148	0.727151	0.721723
CALML3	0.598378	0.627057	-0.0675396	0.878902	0.864249	0.733648	0.598378	0.294031	0.316892	0.95569	0.682607	0.627057	0.122458	0.786506	0.998532	0.658654	0.528857	0.808642	0.667899	0.585094	0.476064	0.780119	0.778049
CALR	0.749712	0.73962	0.0195505	0.868703	0.864249	0.749228	0.749712	-0.000930273	0.992726	0.962241	0.688204	0.73962	-0.103948	0.324173	0.998532	0.74034	0.70358	0.758116	0.795843	0.65996	0.711791	0.716448	0.76745
CALU	0.891376	0.930273	-0.061619	0.801217	0.864249	0.84388	0.891376	-0.0789976	0.761396	0.956203	0.873313	0.930273	-0.0911545	0.605333	0.998532	0.818296	0.7571	0.869464	1.02565	0.78147	0.949171	0.965157	0.911375
CAMK2A	1.44094	1.8387	-0.351677	0.459044	0.864249	1.75513	1.44094	0.284562	0.588772	0.95569	1.80299	1.8387	-0.0282984	0.926178	0.998532	1.46714	1.04148	2.04311	1.8404	1.5119	1.66079	2.09408	2.01662
CAMK2B	1.44094	1.8387	-0.351677	0.459044	0.864249	1.75513	1.44094	0.284562	0.588772	0.95569	1.80299	1.8387	-0.0282984	0.926178	0.998532	1.46714	1.04148	2.04311	1.8404	1.5119	1.66079	2.09408	2.01662
CAMK2D	0.783101	1.08682	-0.472838	0.113974	0.864249	0.812353	0.783101	0.0529089	0.759421	0.956203	0.987235	1.08682	-0.138642	0.64726	0.998532	0.847452	0.707388	0.777255	0.858814	0.819922	1.00377	1.15455	1.16986
CAND1	0.697999	0.593334	0.234379	0.535077	0.864249	0.594434	0.697999	-0.231709	0.555062	0.95569	0.541611	0.593334	-0.131588	0.610835	0.998532	0.53038	0.565245	0.658487	0.830752	0.614106	0.640654	0.469116	0.546015
CANX	0.891983	0.709203	0.330817	0.261993	0.864249	0.768103	0.891983	-0.215715	0.280981	0.95569	0.722418	0.709203	0.0266357	0.891302	0.998532	0.747195	0.809936	0.789011	0.974029	0.730765	0.624152	0.714071	0.794253
CAP1	0.625078	0.596392	0.0677743	0.767757	0.864249	0.669163	0.625078	0.0983216	0.705541	0.95569	0.638077	0.596392	0.0974683	0.534389	0.998532	0.591286	0.560496	0.74704	0.689659	0.62844	0.541203	0.647714	0.651581
CAP2	0.438015	0.394742	0.15007	0.586814	0.864249	0.39787	0.438015	-0.138682	0.574144	0.95569	0.528752	0.394742	0.421684	0.331351	0.998532	0.41441	0.380016	0.38133	0.496013	0.42915	0.360331	0.628355	0.429152
CAPG	0.739533	0.92685	-0.325721	0.00616702	0.864249	0.873015	0.739533	0.23939	0.17244	0.95569	0.932534	0.92685	0.00882006	0.940889	0.998532	0.935312	0.754312	0.810717	0.724755	0.864662	0.926924	1.00041	0.926777
CAPN1	0.660621	0.713089	-0.110258	0.828991	0.864249	0.842635	0.660621	0.351085	0.442035	0.95569	0.787292	0.713089	0.142817	0.570301	0.998532	0.881646	0.848025	0.803624	0.473217	0.747449	0.610279	0.827135	0.815898
CAPN2	0.836514	0.870964	-0.0582233	0.477199	0.864249	0.958803	0.836514	0.196845	0.0888676	0.95569	0.869861	0.870964	-0.00182853	0.967312	0.998532	0.967036	0.87475	0.950571	0.798278	0.891149	0.860207	0.848573	0.881721
CAPNS1	0.582864	0.643416	-0.142593	0.2892	0.864249	0.581309	0.582864	-0.00385378	0.97645	0.956754	0.600245	0.643416	-0.100201	0.426956	0.998532	0.545745	0.552637	0.616873	0.613091	0.568239	0.613724	0.63225	0.673108
CAPRIN1	1.00615	1.22303	-0.281607	0.745191	0.864249	0.834912	1.00615	-0.269154	0.650722	0.95569	1.24304	1.22303	0.0234103	0.98185	0.998532	0.83239	0.681322	0.837434	1.33099	0.631324	0.740146	1.85475	1.70591
CAPZA1	0.669073	0.686531	-0.0371611	0.889735	0.864249	0.718068	0.669073	0.101957	0.618975	0.95569	0.71874	0.686531	0.0661448	0.83371	0.998532	0.63747	0.645178	0.798666	0.692969	0.638559	0.577856	0.798921	0.795207
CAPZA2	0.901648	0.610916	0.56159	0.102278	0.864249	0.622761	0.901648	-0.533886	0.0214917	0.901356	0.679245	0.610916	0.152957	0.678924	0.998532	0.599236	0.86739	0.646286	0.935906	0.78557	0.516022	0.572919	0.70581
CAPZB	0.8091	0.859471	-0.0871302	0.763226	0.864249	0.753557	0.8091	-0.102602	0.636341	0.95569	0.738339	0.859471	-0.219165	0.479083	0.998532	0.840518	0.859687	0.666595	0.758513	0.768324	0.722355	0.708354	0.996587
CARHSP1	0.524674	0.434039	0.273598	0.450532	0.864249	0.703861	0.524674	0.423869	0.180292	0.95569	0.54523	0.434039	0.32904	0.205716	0.998532	0.669866	0.606424	0.737855	0.442924	0.573562	0.380991	0.516897	0.487086
CARS1	0.56619	0.728871	-0.364377	0.72411	0.864249	0.80763	0.56619	0.512408	0.218032	0.95569	0.695249	0.728871	-0.0681326	0.94156	0.998532	0.672015	0.577507	0.943244	0.554873	0.628598	0.328261	0.7619	1.12948
CASP3	1.8057	1.08587	0.733709	0.458791	0.864249	1.1985	1.8057	-0.591334	0.522354	0.95569	0.985381	1.08587	-0.140095	0.213339	0.998532	1.23491	1.01681	1.16208	2.59459	0.991211	1.14133	0.979552	1.03041
CAST	0.613723	0.564962	0.119434	0.33605	0.864249	0.571175	0.613723	-0.103654	0.342264	0.95569	0.649921	0.564962	0.202111	0.334131	0.998532	0.53738	0.607018	0.604971	0.620428	0.594534	0.526712	0.705308	0.603211
CAT	1.10645	0.855212	0.371583	0.385762	0.864249	0.677141	1.10645	-0.708408	0.202995	0.95569	0.698927	0.855212	-0.291139	0.134912	0.998532	0.71163	0.879005	0.642652	1.33389	0.760142	0.874155	0.637712	0.836269
CAV1	0.962422	0.858991	0.164027	0.424115	0.864249	0.768864	0.962422	-0.323941	0.0812336	0.95569	0.858705	0.858991	-0.000479757	0.998028	0.99956	0.825087	0.945162	0.712641	0.979682	0.856408	0.75661	0.861002	0.961371
CAV2	0.70954	0.729328	-0.0396846	0.964261	0.869549	0.634912	0.70954	-0.160328	0.683491	0.95569	1.59381	0.729328	1.12784	0.543651	0.998532	0.479811	0.740467	0.790013	0.678613	0.467548	0.33928	2.72007	1.11938
CAV3	1.0292	0.858991	0.260808	0.27316	0.864249	0.920934	1.0292	-0.160353	0.421289	0.95569	0.838396	0.858991	-0.0350113	0.861264	0.998532	0.825087	1.07872	1.01678	0.979682	0.856408	0.75661	0.820383	0.961371
CAVIN1	0.696531	0.738501	-0.0844107	0.855979	0.864249	0.737214	0.696531	0.0818952	0.773587	0.956203	0.612725	0.738501	-0.269359	0.566657	0.998532	0.649113	0.60962	0.825315	0.783443	0.599105	0.55404	0.626346	0.922961
CAVIN2	0.706446	0.809441	-0.196346	0.625789	0.864249	0.480065	0.706446	-0.55735	0.166177	0.95569	0.792748	0.809441	-0.0300632	0.943893	0.998532	0.519322	0.608007	0.440808	0.804885	0.647021	0.658173	0.938475	0.960709
CAVIN3	0.801601	0.405475	0.983272	0.0720478	0.864249	0.500999	0.801601	-0.678076	0.175817	0.95569	0.508565	0.405475	0.326819	0.195346	0.998532	0.407648	0.913929	0.594351	0.689273	0.455136	0.411691	0.561993	0.399258
CBFB	0.779819	0.625424	0.318306	0.424536	0.864249	0.805295	0.779819	0.0463769	0.898435	0.956203	0.527956	0.625424	-0.244416	0.0188605	0.998532	0.889698	0.934768	0.720891	0.624871	0.538937	0.633411	0.516975	0.617437
CBR1	0.544573	0.564601	-0.0521075	0.90509	0.864249	0.462838	0.544573	-0.234617	0.516537	0.95569	0.570308	0.564601	0.0145101	0.974899	0.998532	0.45304	0.440388	0.472636	0.648757	0.449389	0.458719	0.691227	0.670483
CBR3	0.473884	0.426383	0.152383	0.444657	0.864249	0.462838	0.473884	-0.0340262	0.405658	0.95569	0.502188	0.426383	0.236077	0.535378	0.998532	0.45304	0.469922	0.472636	0.477846	0.413181	0.376242	0.591195	0.476525
CBX1	1.19702	1.2879	-0.105577	0.376273	0.864249	1.24935	1.19702	0.0617318	0.553286	0.95569	1.12245	1.2879	-0.198367	0.154367	0.998532	1.31613	1.22916	1.18257	1.16487	1.1219	1.21406	1.123	1.36174
CBX3	0.970008	0.912976	0.0874206	0.536938	0.864249	0.993957	0.970008	0.0351866	0.853824	0.956203	0.905637	0.912976	-0.0116429	0.936523	0.998532	1.10084	1.01136	0.887072	0.928656	0.954698	0.847796	0.856576	0.978155
CBX5	1.11697	0.907139	0.300194	0.138575	0.864249	1.00031	1.11697	-0.159147	0.52358	0.95569	0.899478	0.907139	-0.012235	0.980589	0.998532	0.84948	1.09629	1.15113	1.13765	0.633737	0.822141	1.16522	0.992136
CCAR2	0.505496	0.716615	-0.503498	0.294861	0.864249	0.602305	0.505496	0.252793	0.564202	0.95569	0.564263	0.716615	-0.34483	0.102995	0.998532	0.585891	0.365076	0.618719	0.645917	0.565381	0.663541	0.563146	0.76969
CCDC115	1.25307	1.44635	-0.206958	0.781656	0.864249	0.862248	1.25307	-0.539289	0.467133	0.95569	0.944305	1.44635	-0.615097	0.447512	0.998532	1.18812	0.959142	0.536371	1.54699	0.953907	1.98185	0.934702	0.910859
CCDC124	1.14599	0.954856	0.263239	0.59942	0.864249	1.27394	1.14599	0.152708	0.795459	0.956203	0.995968	0.954856	0.0608165	0.818903	0.998532	1.58096	1.45131	0.966925	0.840669	0.84571	0.906422	1.14623	1.00329
CCDC22	1.26943	0.996849	0.34874	0.637777	0.864249	0.946198	1.26943	-0.423972	0.681175	0.95569	1.17926	0.996849	0.242441	0.763602	0.998532	0.266727	1.26607	1.62567	1.2728	1.36659	0.500872	0.991941	1.49283
CCDC25	0.296953	0.705656	-1.24873	0.436541	0.864249	0.517184	0.296953	0.800444	0.431948	0.95569	0.322059	0.705656	-1.13164	0.467484	0.998532	0.293991	0.263973	0.740377	0.329932	0.4082	0.283214	0.235918	1.1281
CCDC50	0.758097	0.970053	-0.35568	0.632849	0.864249	0.648892	0.758097	-0.224404	0.755885	0.956203	0.661032	0.970053	-0.553344	0.406206	0.998532	0.841735	0.996656	0.456049	0.519539	0.681216	0.674649	0.640847	1.26546
CCDC6	1.51584	0.658342	1.2032	0.329388	0.864249	0.342502	1.51584	-2.14593	0.169604	0.95569	0.989632	0.658342	0.588055	0.657253	0.998532	0.253481	2.06536	0.431522	0.96631	0.475454	1.04289	1.50381	0.273796
CCDC88A	1.30856	0.673135	0.959014	0.105638	0.864249	0.817994	1.30856	-0.67782	0.234084	0.95569	0.775827	0.673135	0.204838	0.586562	0.998532	0.592663	1.12413	1.04333	1.493	0.680522	0.544716	0.871132	0.801555
CCDC9B	0.954186	0.790201	0.27205	0.661175	0.864249	0.612657	0.954186	-0.639192	0.261626	0.95569	0.862296	0.790201	0.125963	0.874833	0.998532	0.591027	0.734678	0.634286	1.17369	0.533977	0.55464	1.19061	1.02576
CCS	0.34711	0.33793	0.0386679	0.859634	0.864249	1.0417	0.34711	1.58548	0.00246555	0.687527	0.353289	0.33793	0.0641232	0.812668	0.998532	1.04676	0.381291	1.03665	0.312929	0.401403	0.307466	0.305176	0.368395
CCT2	0.557508	0.577945	-0.0519382	0.848646	0.864249	0.557696	0.557508	0.000484522	0.998495	0.964488	0.555509	0.577945	-0.0571214	0.636605	0.998532	0.53611	0.472208	0.579281	0.642809	0.550674	0.618328	0.560344	0.537562
CCT3	0.654844	0.660521	-0.012453	0.944055	0.864249	0.67833	0.654844	0.0508379	0.779757	0.956203	0.614272	0.660521	-0.104726	0.191152	0.998532	0.695855	0.583407	0.660806	0.72628	0.591118	0.665915	0.637426	0.655126
CCT4	0.580484	0.543711	0.0944172	0.610843	0.864249	0.687986	0.580484	0.245123	0.209346	0.95569	0.600772	0.543711	0.143978	0.480738	0.998532	0.691306	0.521713	0.684666	0.639255	0.536934	0.525421	0.66461	0.562
CCT5	0.560601	0.742094	-0.404628	0.343804	0.864249	0.585197	0.560601	0.0619491	0.882297	0.956203	0.666402	0.742094	-0.15521	0.591881	0.998532	0.604846	0.415185	0.565549	0.706017	0.549353	0.767268	0.783451	0.716921
CCT6A	0.52688	0.552107	-0.0674726	0.868297	0.864249	0.542245	0.52688	0.0414714	0.898109	0.956203	0.65691	0.552107	0.250749	0.444176	0.998532	0.532799	0.421224	0.551692	0.632537	0.583276	0.469266	0.730545	0.634948
CCT7	0.524589	0.533526	-0.0243714	0.881597	0.864249	0.486819	0.524589	-0.107803	0.269318	0.95569	0.598859	0.533526	0.166658	0.306104	0.998532	0.476222	0.501996	0.497415	0.547182	0.599028	0.485586	0.59869	0.581466
CCT8	0.720757	0.706597	0.0286246	0.94668	0.864249	0.625	0.720757	-0.205658	0.616753	0.95569	0.748459	0.706597	0.0830352	0.793254	0.998532	0.647575	0.55914	0.602424	0.882374	0.645591	0.801681	0.851328	0.611514
CD44	0.800061	0.932643	-0.221216	0.327923	0.864249	0.927502	0.800061	0.213242	0.126783	0.95569	0.909894	0.932643	-0.0356272	0.905277	0.998532	0.907909	0.753742	0.947095	0.846379	0.768269	0.840319	1.05152	1.02497
CD59	0.933665	0.763466	0.290341	0.0851627	0.864249	0.928632	0.933665	-0.00779772	0.958359	0.956203	0.902988	0.763466	0.242143	0.102315	0.998532	0.858183	0.981916	0.999081	0.885414	0.859963	0.785692	0.946013	0.74124
CD63	0.946562	1.09926	-0.215769	0.704028	0.864249	0.825951	0.946562	-0.196641	0.727166	0.95569	0.958061	1.09926	-0.198349	0.511094	0.998532	0.817196	0.64596	0.834706	1.24716	0.932296	1.27554	0.983826	0.922986
CD68	0.76552	0.668422	0.195681	0.356361	0.864249	0.723903	0.76552	-0.0806427	0.687583	0.95569	0.813672	0.668422	0.283689	0.470616	0.998532	0.761444	0.846741	0.686363	0.684298	0.978063	0.676674	0.649282	0.66017
CD81	1.52492	1.3384	0.188233	0.694719	0.864249	1.44	1.52492	-0.0826737	0.856138	0.956203	1.41208	1.3384	0.077319	0.876477	0.998532	1.08458	1.31437	1.79541	1.73547	1.18786	0.984932	1.63631	1.69186
CD82	1.50665	1.37014	0.137029	0.857882	0.864249	1.36994	1.50665	-0.137235	0.869514	0.956203	1.25946	1.37014	-0.121509	0.603198	0.998532	1.05875	0.841315	1.68114	2.17199	1.10651	1.27331	1.41242	1.46696
CD9	1.11716	1.30384	-0.222924	0.180273	0.864249	2.16132	1.11716	0.952071	0.0185498	0.867491	1.77193	1.30384	0.442554	0.602622	0.998532	2.04557	1.2032	2.27707	1.03112	1.0083	1.27062	2.53555	1.33705
CD99	1.05582	1.0401	0.0216335	0.578081	0.864249	1.17517	1.05582	0.15451	0.321616	0.95569	1.01327	1.0401	-0.0377042	0.809975	0.998532	1.08378	1.05422	1.26656	1.05741	0.91819	1.01628	1.10835	1.06392
CDC23	0.67131	0.844817	-0.33166	0.54298	0.864249	0.549497	0.67131	-0.288867	0.670997	0.95569	0.74151	0.844817	-0.188173	0.0755197	0.998532	0.618338	0.433858	0.480657	0.908763	0.724869	0.869927	0.75815	0.819707
CDC37	0.849804	0.953576	-0.166217	0.337653	0.864249	0.908739	0.849804	0.0967357	0.566224	0.95569	0.919428	0.953576	-0.05261	0.644713	0.998532	0.883342	0.767052	0.934135	0.932556	0.856224	0.947182	0.982633	0.959969
CDC42	1.07143	0.995911	0.105449	0.427348	0.864249	0.780911	1.07143	-0.456307	0.0842425	0.95569	0.892578	0.995911	-0.158038	0.566771	0.998532	0.709981	1.12702	0.851841	1.01584	0.749915	1.04839	1.03524	0.943435
CDC42EP1	0.426535	0.682263	-0.677665	0.501651	0.864249	0.565639	0.426535	0.407218	0.745041	0.956139	0.656811	0.682263	-0.0548512	0.818282	0.998532	0.34321	0.127058	0.788068	0.726012	0.642378	0.585945	0.671244	0.778581
CDC42EP3	1.54236	1.2647	0.28634	0.668828	0.864249	0.780414	1.54236	-0.982825	0.366338	0.95569	1.36986	1.2647	0.115232	0.515061	0.998532	1.14824	0.997049	0.412588	2.08767	1.41917	1.14	1.32056	1.38941
CDC5L	0.696113	0.835947	-0.264091	0.385635	0.864249	0.809586	0.696113	0.217863	0.606714	0.95569	0.969699	0.835947	0.214126	0.254073	0.998532	0.67145	0.569211	0.947721	0.823014	0.885383	0.831268	1.05402	0.840627
CDCP1	0.922497	1.15683	-0.326561	0.577094	0.864249	1.56362	0.922497	0.761274	0.258866	0.95569	1.55896	1.15683	0.43041	0.206942	0.998532	1.83396	1.23162	1.29328	0.613373	1.69012	0.982185	1.42781	1.33147
CDK1	0.762792	0.957336	-0.327735	0.614225	0.864249	1.18108	0.762792	0.630749	0.332371	0.95569	1.24588	0.957336	0.380065	0.291405	0.998532	1.13179	1.08892	1.23037	0.436666	1.44438	0.914046	1.04737	1.00063
CDK12	1.20198	1.30782	-0.12175	0.656022	0.864249	1.18108	1.20198	-0.0253071	0.919433	0.956203	1.33636	1.30782	0.0311426	0.816744	0.998532	1.13179	1.02591	1.23037	1.37806	1.30498	1.20422	1.36774	1.41143
CDK13	1.20198	1.30782	-0.12175	0.656022	0.864249	1.18108	1.20198	-0.0253071	0.919433	0.956203	1.33636	1.30782	0.0311426	0.816744	0.998532	1.13179	1.02591	1.23037	1.37806	1.30498	1.20422	1.36774	1.41143
CDK14	1.20198	1.30782	-0.12175	0.656022	0.864249	1.18108	1.20198	-0.0253071	0.919433	0.956203	1.33636	1.30782	0.0311426	0.816744	0.998532	1.13179	1.02591	1.23037	1.37806	1.30498	1.20422	1.36774	1.41143
CDK15	1.20198	1.30782	-0.12175	0.656022	0.864249	1.18108	1.20198	-0.0253071	0.919433	0.956203	1.33636	1.30782	0.0311426	0.816744	0.998532	1.13179	1.02591	1.23037	1.37806	1.30498	1.20422	1.36774	1.41143
CDK16	1.20198	1.30782	-0.12175	0.656022	0.864249	1.18108	1.20198	-0.0253071	0.919433	0.956203	1.33636	1.30782	0.0311426	0.816744	0.998532	1.13179	1.02591	1.23037	1.37806	1.30498	1.20422	1.36774	1.41143
CDK17	0.891837	0.932924	-0.0649802	0.907418	0.864249	0.957625	0.891837	0.102682	0.882229	0.956203	1.08153	0.932924	0.213236	0.458915	0.998532	0.684879	0.609932	1.23037	1.17374	1.17377	0.798159	0.989278	1.06769
CDK18	1.20198	1.30782	-0.12175	0.656022	0.864249	1.18108	1.20198	-0.0253071	0.919433	0.956203	1.33636	1.30782	0.0311426	0.816744	0.998532	1.13179	1.02591	1.23037	1.37806	1.30498	1.20422	1.36774	1.41143
CDK2	0.874773	1.03617	-0.244283	0.651299	0.864249	1.06023	0.874773	0.277393	0.399512	0.95569	1.29832	1.03617	0.32538	0.457487	0.998532	1.13179	0.715486	0.988659	1.03406	1.18143	0.774023	1.4152	1.29832
CDK20	1.1741	1.27748	-0.12175	0.656022	0.864249	1.15368	1.1741	-0.0253071	0.919433	0.956203	1.30536	1.27748	0.0311426	0.816744	0.998532	1.10553	1.00211	1.20183	1.34608	1.2747	1.17628	1.33601	1.37868
CDK4	1.31612	1.31088	0.00575458	0.971171	0.870121	1.36041	1.31612	0.0477536	0.660978	0.95569	1.28183	1.31088	-0.0323336	0.846511	0.998532	1.3263	1.23618	1.39452	1.39606	1.19591	1.21033	1.36774	1.41143
CDK5	1.20198	1.30782	-0.12175	0.656022	0.864249	1.18108	1.20198	-0.0253071	0.919433	0.956203	1.33636	1.30782	0.0311426	0.816744	0.998532	1.13179	1.02591	1.23037	1.37806	1.30498	1.20422	1.36774	1.41143
CDK5RAP3	1.50325	1.6687	-0.150636	0.845035	0.864249	1.33074	1.50325	-0.175861	0.84707	0.956203	2.20999	1.6687	0.405317	0.0913072	0.998532	1.63848	0.777528	1.023	2.22897	2.24687	1.84063	2.17311	1.49677
CDK6	1.20198	1.30782	-0.12175	0.656022	0.864249	1.18108	1.20198	-0.0253071	0.919433	0.956203	1.33636	1.30782	0.0311426	0.816744	0.998532	1.13179	1.02591	1.23037	1.37806	1.30498	1.20422	1.36774	1.41143
CDK9	1.20198	1.30782	-0.12175	0.656022	0.864249	1.18108	1.20198	-0.0253071	0.919433	0.956203	1.33636	1.30782	0.0311426	0.816744	0.998532	1.13179	1.02591	1.23037	1.37806	1.30498	1.20422	1.36774	1.41143
CDKN2A	1.0364	1.09685	-0.081791	0.720939	0.864249	1.13527	1.0364	0.131464	0.121347	0.95569	1.11424	1.09685	0.0226876	0.916416	0.998532	1.10062	1.05198	1.16992	1.02082	1.12348	0.950579	1.10499	1.24312
CDKN2AIP	0.261309	0.279821	-0.0987497	0.928847	0.864249	0.128523	0.261309	-1.02373	0.541398	0.95569	0.364336	0.279821	0.380762	0.579876	0.998532	0.148221	0.0804388	0.108826	0.442179	0.239029	0.248829	0.489643	0.310814
CDKN2B	1.03457	1.10489	-0.094868	0.663884	0.864249	1.30702	1.03457	0.337245	0.187439	0.95569	1.21683	1.10489	0.139232	0.511168	0.998532	1.44411	1.05198	1.16992	1.01716	1.24595	0.966655	1.18771	1.24312
CDV3	0.482753	0.415431	0.216677	0.741321	0.864249	0.484188	0.482753	0.00428021	0.994338	0.962488	0.428294	0.415431	0.0439914	0.770293	0.998532	0.440712	0.656537	0.527663	0.308969	0.419016	0.378028	0.437571	0.452834
CELF2	0.605954	0.681949	-0.170456	0.744487	0.864249	0.727706	0.605954	0.264148	0.662286	0.95569	0.758562	0.681949	0.153603	0.334209	0.998532	0.591713	0.408266	0.8637	0.803642	0.720825	0.729507	0.7963	0.634392
CEP170	0.598018	0.6408	-0.0996849	0.405564	0.864249	0.254731	0.598018	-1.23121	0.0087887	0.687527	0.624126	0.6408	-0.0380365	0.826481	0.998532	0.25895	0.565898	0.250513	0.630139	0.5622	0.615443	0.686052	0.666157
CEP170P1	0.509702	0.450853	0.176995	0.711963	0.864249	0.109492	0.509702	-2.21883	0.114551	0.95569	0.164911	0.450853	-1.45097	0.168416	0.998532	0.0238118	0.631028	0.195172	0.388375	0.282456	0.384377	0.047366	0.517329
CEP55	1.37219	0.95063	0.529521	0.356553	0.864249	0.986175	1.37219	-0.476561	0.421492	0.95569	0.794948	0.95063	-0.258024	0.630485	0.998532	1.1445	1.72296	0.827847	1.02141	1.06683	0.898533	0.523064	1.00273
CEP97	1.03142	0.51575	0.999883	0.605777	0.864249	0.905073	1.03142	-0.188522	0.906082	0.956203	0.560008	0.51575	0.118774	0.640846	0.998532	1.33005	1.87775	0.480098	0.185089	0.541785	0.436497	0.578231	0.595003
CERS2	1.48194	0.785207	0.916341	0.225185	0.864249	0.9107	1.48194	-0.702438	0.285224	0.95569	0.777146	0.785207	-0.0148865	0.960848	0.998532	0.922327	1.87698	0.899072	1.0869	0.652112	0.710867	0.902181	0.859548
CFL1	0.845955	0.832429	0.0232547	0.896549	0.864249	0.856225	0.845955	0.0174082	0.767866	0.956203	0.886632	0.832429	0.0910089	0.681212	0.998532	0.845074	0.817644	0.867375	0.874266	0.81362	0.744934	0.959644	0.919923
CFL2	0.771155	0.68393	0.173172	0.517828	0.864249	0.805511	0.771155	0.0628833	0.693893	0.95569	0.760524	0.68393	0.153146	0.539782	0.998532	0.741768	0.730595	0.869253	0.811714	0.758804	0.579464	0.762244	0.788396
CHCHD2	1.20359	1.17487	0.0348433	0.823566	0.864249	1.3954	1.20359	0.213332	0.0829987	0.95569	1.3717	1.17487	0.223462	0.555077	0.998532	1.36285	1.2528	1.42795	1.15439	1.1108	1.07282	1.6326	1.27693
CHCHD3	0.52898	0.61444	-0.216061	0.425429	0.864249	0.575518	0.52898	0.121648	0.617972	0.95569	0.591482	0.61444	-0.0549387	0.592952	0.998532	0.583833	0.44981	0.567203	0.608149	0.577876	0.580648	0.605088	0.648233
CHD4	1.29747	1.70093	-0.390625	0.675928	0.864249	2.32324	1.29747	0.84044	0.409	0.95569	1.33039	1.70093	-0.354475	0.657191	0.998532	1.44386	1.75227	3.20262	0.84267	1.16079	1.00326	1.49999	2.39861
CHD5	1.62309	2.05642	-0.341392	0.57734	0.864249	2.32933	1.62309	0.52117	0.310497	0.95569	1.72581	2.05642	-0.252862	0.663069	0.998532	1.82091	1.75227	2.83775	1.49391	1.61729	1.41222	1.83433	2.70062
CHMP4A	1.22197	0.768174	0.669709	0.0206459	0.864249	1.12383	1.22197	-0.120789	0.442698	0.95569	0.511698	0.768174	-0.586141	0.572883	0.998532	1.0322	1.26988	1.21546	1.17407	0.89289	0.81392	0.130507	0.722429
CHMP4B	0.316086	0.42854	-0.439115	0.112095	0.864249	0.510371	0.316086	0.691231	0.0712033	0.95569	0.639405	0.42854	0.577299	0.471457	0.998532	0.559587	0.34022	0.461155	0.291952	0.402265	0.46193	0.876545	0.395151
CHMP5	1.28609	1.02476	0.327713	0.249863	0.864249	1.08632	1.28609	-0.243549	0.290669	0.95569	1.13078	1.02476	0.14204	0.431193	0.998532	1.08645	1.42647	1.08619	1.14572	1.06064	0.942098	1.20092	1.10742
CHP1	0.882398	1.21877	-0.465927	0.389955	0.864249	1.06821	0.882398	0.275696	0.597749	0.95569	0.725282	1.21877	-0.748816	0.0253228	0.998532	1.0486	0.583997	1.08782	1.1808	0.722177	1.13877	0.728387	1.29877
CHTOP	2.85162	0.850365	1.74563	0.488174	0.864249	1.04143	2.85162	-1.45321	0.527149	0.95569	0.892134	0.850365	0.069178	0.885297	0.998532	1.34915	5.21691	0.733706	0.486321	1.02787	0.633558	0.756399	1.06717
CIAO1	0.942263	1.98842	-1.07742	0.372155	0.864249	1.06834	0.942263	0.181171	0.901108	0.956203	1.48829	1.98842	-0.41796	0.236611	0.998532	0.876736	0.0658874	1.25995	1.81864	1.35953	1.71831	1.61706	2.25853
CIAO2B	1.74254	1.21158	0.5243	0.0122907	0.864249	0.360162	1.74254	-2.27447	0.0537317	0.95569	1.40555	1.21158	0.21424	0.822851	0.998532	0.0301528	1.79435	0.690171	1.69073	0.644117	1.18251	2.16698	1.24065
CIAPIN1	0.537562	0.476942	0.172616	0.726946	0.864249	0.495898	0.537562	-0.116387	0.817906	0.956203	0.488877	0.476942	0.0356579	0.861447	0.998532	0.417838	0.398946	0.573958	0.676177	0.482008	0.417011	0.495747	0.536873
CILK1	1.1741	1.27748	-0.12175	0.656022	0.864249	1.15368	1.1741	-0.0253071	0.919433	0.956203	1.30536	1.27748	0.0311426	0.816744	0.998532	1.10553	1.00211	1.20183	1.34608	1.2747	1.17628	1.33601	1.37868
CIRBP	0.479608	0.457305	0.0686995	0.850785	0.864249	0.565143	0.479608	0.23676	0.392936	0.95569	0.554474	0.457305	0.277961	0.550208	0.998532	0.48754	0.463925	0.642746	0.495292	0.465381	0.353981	0.643566	0.56063
CISD1	0.645625	0.452575	0.51254	0.57971	0.864249	0.695228	0.645625	0.10679	0.0974711	0.95569	1.05776	0.452575	1.22478	0.211289	0.998532	0.679467	0.651253	0.710988	0.639997	0.901451	0.157915	1.21406	0.747235
CKAP4	0.632638	0.574407	0.139307	0.480493	0.864249	0.66023	0.632638	0.0615888	0.634211	0.95569	0.582975	0.574407	0.0213611	0.911015	0.998532	0.618973	0.660245	0.701488	0.605031	0.555145	0.512565	0.610805	0.636249
CKAP5	1.16296	1.0754	0.112935	0.783492	0.864249	1.07234	1.16296	-0.11704	0.7859	0.956203	1.13465	1.0754	0.0773776	0.762676	0.998532	0.979597	1.44022	1.16509	0.885713	0.966344	1.04246	1.30296	1.10833
CKB	1.16687	1.07478	0.118604	0.835768	0.864249	1.02851	1.16687	-0.182089	0.77056	0.956203	1.11394	1.07478	0.0516386	0.913113	0.998532	0.741059	0.867487	1.31596	1.46625	0.920325	0.823094	1.30756	1.32646
CLIC1	0.814822	0.913538	-0.16498	0.0756152	0.864249	0.812206	0.814822	-0.00463932	0.932913	0.956203	0.924282	0.913538	0.0168689	0.868326	0.998532	0.788991	0.800059	0.835421	0.829585	0.872711	0.888803	0.975854	0.938272
CLIC4	0.811397	0.819174	-0.0137617	0.927084	0.864249	1.11623	0.811397	0.460155	0.0305131	0.95569	0.886887	0.819174	0.11458	0.651243	0.998532	1.1581	0.776498	1.07437	0.846296	0.776813	0.752545	0.99696	0.885803
CLINT1	2.04127	1.12786	0.855878	0.109675	0.864249	1.64445	2.04127	-0.311862	0.653102	0.95569	1.27984	1.12786	0.18238	0.706358	0.998532	0.961223	2.37102	2.32767	1.71152	1.62917	1.14711	0.930521	1.10861
CLIP1	0.635208	0.551809	0.20306	0.422897	0.864249	0.529393	0.635208	-0.262889	0.402735	0.95569	0.366683	0.551809	-0.589636	0.272193	0.998532	0.619042	0.680578	0.439744	0.589838	0.265154	0.481767	0.468212	0.621851
CLNS1A	1.89469	0.990228	0.936129	0.479308	0.864249	1.36551	1.89469	-0.472522	0.674203	0.95569	0.657502	0.990228	-0.590765	0.105685	0.998532	1.07	2.93957	1.66102	0.849808	0.735023	0.901649	0.579981	1.07881
CLPTM1	1.12762	1.25194	-0.150884	0.70224	0.864249	2.55093	1.12762	1.17774	0.365278	0.95569	1.43278	1.25194	0.194653	0.672634	0.998532	1.33506	1.27914	3.76681	0.976109	1.15038	1.0143	1.71519	1.48959
CLPX	0.932949	1.27556	-0.451265	0.684943	0.864249	1.39719	0.932949	0.582659	0.0659766	0.95569	0.991156	1.27556	-0.363951	0.74178	0.998532	1.37985	1.05729	1.41453	0.808608	0.769853	0.556437	1.21246	1.99469
CLTA	0.594423	0.736329	-0.30886	0.33992	0.864249	0.657308	0.594423	0.145079	0.653978	0.95569	0.838544	0.736329	0.187537	0.687468	0.998532	0.754884	0.523603	0.559731	0.665243	0.63796	0.646748	1.03913	0.825909
CLTB	1.3347	1.17551	0.183232	0.723981	0.864249	1.05298	1.3347	-0.342047	0.545909	0.95569	1.2223	1.17551	0.0563111	0.809436	0.998532	1.02052	0.945188	1.08543	1.72422	1.05761	1.21939	1.38699	1.13163
CLTC	0.553632	0.533818	0.0525786	0.727244	0.864249	0.569526	0.553632	0.0408336	0.854908	0.956203	0.531529	0.533818	-0.00620039	0.960198	0.998532	0.50146	0.518412	0.637592	0.588852	0.51032	0.499153	0.552738	0.568484
CLTCL1	0.533992	0.468433	0.188977	0.643128	0.864249	0.397604	0.533992	-0.425487	0.347783	0.95569	0.451571	0.468433	-0.0528878	0.916089	0.998532	0.389024	0.422234	0.406184	0.645751	0.31811	0.515707	0.585033	0.421158
CMPK1	0.423355	0.387442	0.127888	0.829936	0.864249	0.415514	0.423355	-0.0269697	0.969323	0.956203	0.412859	0.387442	0.0916689	0.746288	0.998532	0.29138	0.292124	0.539648	0.554586	0.3966	0.320878	0.429117	0.454005
CNBP	0.457815	0.589145	-0.363857	0.510783	0.864249	0.783925	0.457815	0.775951	0.165929	0.95569	0.638399	0.589145	0.115836	0.63606	0.998532	0.825317	0.311023	0.742533	0.604607	0.592746	0.512589	0.684051	0.6657
CNDP2	0.590635	0.733725	-0.312971	0.145457	0.864249	0.67401	0.590635	0.190503	0.357205	0.95569	0.607329	0.733725	-0.27276	0.415762	0.998532	0.639118	0.529653	0.708903	0.651617	0.731229	0.741656	0.483429	0.725793
CNN2	0.141858	0.20277	-0.515391	0.694401	0.864249	0.364431	0.141858	1.3612	0.362565	0.95569	0.28339	0.20277	0.482947	0.482164	0.998532	0.226636	0.0106985	0.502226	0.273018	0.193593	0.231157	0.373187	0.174382
CNN3	0.683725	0.709583	-0.0535537	0.874333	0.864249	0.706726	0.683725	0.0477344	0.893983	0.956203	0.720795	0.709583	0.0226179	0.911264	0.998532	0.647964	0.824498	0.765488	0.542953	0.637715	0.677683	0.803874	0.741482
CNOT3	0.369296	0.685022	-0.891373	0.169932	0.864249	0.579195	0.369296	0.649272	0.198176	0.95569	0.601295	0.685022	-0.188078	0.793743	0.998532	0.688389	0.351646	0.470002	0.386946	0.839419	0.833967	0.363171	0.536078
CNPY2	0.822356	0.832132	-0.0170489	0.917149	0.864249	0.704862	0.822356	-0.222422	0.293365	0.95569	0.829128	0.832132	-0.00521778	0.938934	0.998532	0.680538	0.7428	0.729186	0.901912	0.804199	0.8563	0.854057	0.807964
CNRIP1	0.864722	0.779651	0.149407	0.338416	0.864249	0.675746	0.864722	-0.355756	0.128844	0.95569	0.911857	0.779651	0.225978	0.381775	0.998532	0.640256	0.798293	0.711236	0.931151	0.794	0.764294	1.02971	0.795009
COL1A1	0.525601	0.492047	0.0951708	0.923872	0.864249	0.594658	0.525601	0.178093	0.51123	0.95569	1.50141	0.492047	1.60945	0.38951	0.998532	0.612712	0.610869	0.576604	0.440332	0.624994	0.193222	2.37783	0.790872
COL1A2	2.69452	1.8712	0.526063	0.121018	0.864249	1.57444	2.69452	-0.775194	0.00247688	0.687527	2.66173	1.8712	0.5084	0.409652	0.998532	1.62494	2.67068	1.52393	2.71837	1.96536	1.55627	3.35811	2.18614
COL6A1	1.20388	1.50718	-0.324154	0.645096	0.864249	1.17234	1.20388	-0.0383003	0.934764	0.956203	1.6184	1.50718	0.102718	0.842548	0.998532	1.35915	1.48933	0.985537	0.918434	1.5434	1.9947	1.6934	1.01965
COL6A2	2.50109	1.185	1.07767	0.381889	0.864249	1.80497	2.50109	-0.470584	0.610777	0.95569	1.66301	1.185	0.488908	0.307133	0.998532	1.89327	3.66267	1.71666	1.33951	1.93186	0.958165	1.39417	1.41184
COL8A1	1.55912	2.28732	-0.552928	0.603497	0.864249	4.19322	1.55912	1.42733	0.293692	0.95569	2.63625	2.28732	0.204828	0.711186	0.998532	2.68166	0.463608	5.70478	2.65463	3.30538	1.81701	1.96712	2.75763
COLGALT1	0.523346	0.283172	0.886086	0.0897294	0.864249	0.792435	0.523346	0.598529	0.0688913	0.95569	0.380934	0.283172	0.427865	0.135771	0.998532	0.76254	0.591624	0.822331	0.455068	0.363187	0.247055	0.398682	0.319289
COMMD9	0.969285	1.87181	-0.94944	0.145263	0.864249	0.985148	0.969285	0.0234194	0.973025	0.956203	1.56694	1.87181	-0.256488	0.655415	0.998532	0.815857	0.58965	1.15444	1.34892	0.984826	1.94974	2.14904	1.79388
COPA	0.848944	0.720019	0.237633	0.50955	0.864249	0.830445	0.848944	-0.0317844	0.91199	0.956203	0.68328	0.720019	-0.0755583	0.813498	0.998532	0.807195	0.995156	0.853695	0.702731	0.565525	0.789742	0.801036	0.650296
COPB1	0.536675	0.611963	-0.189395	0.525087	0.864249	0.574639	0.536675	0.0986064	0.858476	0.956203	0.653058	0.611963	0.0937659	0.687326	0.998532	0.411353	0.443962	0.737926	0.629389	0.571471	0.578258	0.734645	0.645668
COPB2	0.625351	0.636023	-0.0244139	0.906345	0.864249	0.623438	0.625351	-0.00441938	0.983093	0.958507	0.598764	0.636023	-0.0870921	0.626408	0.998532	0.590568	0.552435	0.656308	0.698267	0.54255	0.60257	0.654978	0.669476
COPE	0.849469	0.717967	0.242642	0.628851	0.864249	0.833164	0.849469	-0.0279603	0.937998	0.956203	0.774762	0.717967	0.109834	0.775632	0.998532	0.737428	0.690476	0.9289	1.00846	0.734983	0.887797	0.81454	0.548138
COPG1	0.729348	0.374095	0.963204	0.117892	0.864249	0.537393	0.729348	-0.440628	0.303678	0.95569	0.645482	0.374095	0.786974	0.0426862	0.998532	0.470277	0.852103	0.60451	0.606593	0.624699	0.320008	0.666266	0.428181
COPG2	1.03875	0.850467	0.288518	0.299493	0.864249	1.14615	1.03875	0.141955	0.102923	0.95569	0.670645	0.850467	-0.342707	0.554972	0.998532	1.12551	1.00755	1.1668	1.06995	0.451451	0.982462	0.889839	0.718473
COPS2	0.384631	0.414544	-0.10805	0.83761	0.864249	0.371824	0.384631	-0.0488554	0.949389	0.956203	0.445528	0.414544	0.103989	0.752762	0.998532	0.234908	0.269789	0.508741	0.499473	0.381945	0.472247	0.509111	0.356841
COPS3	0.424787	0.645642	-0.603995	0.472736	0.864249	0.668586	0.424787	0.654373	0.362269	0.95569	0.75515	0.645642	0.226029	0.603029	0.998532	0.60752	0.225726	0.729652	0.623848	0.663823	0.491654	0.846477	0.799631
COPS4	0.706547	0.789384	-0.15994	0.691745	0.864249	1.13072	0.706547	0.678386	0.0369584	0.95569	1.94275	0.789384	1.2993	0.386778	0.998532	1.05856	0.663769	1.20288	0.749326	0.906995	0.613753	2.97851	0.965014
COPS6	1.24974	1.19798	0.0610227	0.788885	0.864249	0.771918	1.24974	-0.695104	0.0618535	0.95569	0.823494	1.19798	-0.540771	0.0877943	0.998532	0.793579	1.12694	0.750258	1.37254	0.800858	1.31474	0.84613	1.08121
COPS7A	1.30437	0.458075	1.5097	0.392953	0.864249	0.567374	1.30437	-1.20098	0.449542	0.95569	0.471958	0.458075	0.043075	0.642139	0.998532	0.461806	2.08767	0.672942	0.521063	0.495403	0.447756	0.448513	0.468393
COPS7B	0.372214	0.423933	-0.187702	0.608218	0.864249	0.321596	0.372214	-0.210882	0.713074	0.95569	0.372789	0.423933	-0.185474	0.559939	0.998532	0.211658	0.32538	0.431535	0.419048	0.389018	0.49592	0.356561	0.351945
COPS8	0.87593	0.817328	0.0999006	0.190801	0.864249	0.941388	0.87593	0.103974	0.416516	0.95569	0.886162	0.817328	0.116656	0.0182471	0.998532	0.884387	0.90595	0.998388	0.845909	0.876947	0.815333	0.895376	0.819322
COPZ1	0.668719	0.699666	-0.0652661	0.596184	0.864249	0.368319	0.668719	-0.860443	0.385575	0.95569	0.739673	0.699666	0.0802222	0.827102	0.998532	0.0977458	0.634261	0.638893	0.703176	0.582508	0.735308	0.896838	0.664023
CORO1B	0.427609	0.440964	-0.0443675	0.94176	0.864249	0.539936	0.427609	0.336494	0.430234	0.95569	0.213943	0.440964	-1.04343	0.187759	0.998532	0.531038	0.541825	0.548834	0.313394	0.202313	0.326267	0.225573	0.555661
CORO1C	0.578159	0.69493	-0.265399	0.267314	0.864249	0.818319	0.578159	0.501195	0.0807929	0.95569	0.715792	0.69493	0.0426727	0.525357	0.998532	0.807155	0.506274	0.829482	0.650045	0.709985	0.721662	0.721598	0.668197
COX4I1	0.577992	0.767629	-0.409359	0.222025	0.864249	0.47447	0.577992	-0.284733	0.558005	0.95569	0.79894	0.767629	0.0576778	0.781967	0.998532	0.348108	0.499873	0.600832	0.656112	0.863717	0.842629	0.734162	0.692629
COX5A	0.884908	1.15593	-0.385458	0.383992	0.864249	1.32829	0.884908	0.585967	0.0761499	0.95569	1.27631	1.15593	0.142922	0.695364	0.998532	1.29846	0.758489	1.35812	1.01133	1.43987	1.36588	1.11276	0.945986
COX5B	0.964323	1.51024	-0.647185	0.290607	0.864249	0.865879	0.964323	-0.155351	0.622277	0.95569	1.34868	1.51024	-0.16323	0.721388	0.998532	0.829122	0.797692	0.902636	1.13095	1.53775	1.85567	1.1596	1.1648
COX6B1	0.7226	0.698778	0.0483637	0.873095	0.864249	0.66809	0.7226	-0.113156	0.492453	0.95569	0.67349	0.698778	-0.0531762	0.861115	0.998532	0.616311	0.682592	0.719868	0.762608	0.696321	0.57334	0.65066	0.824215
CPNE1	0.521446	0.604052	-0.212154	0.335104	0.864249	0.56979	0.521446	0.127913	0.523275	0.95569	0.616275	0.604052	0.0289013	0.92033	0.998532	0.632654	0.526072	0.506926	0.516819	0.530195	0.538597	0.702354	0.669507
CPNE2	0.500061	0.595942	-0.253067	0.504675	0.864249	0.58788	0.500061	0.233419	0.684145	0.95569	0.626448	0.595942	0.0720249	0.732082	0.998532	0.440056	0.386289	0.735705	0.613833	0.556999	0.561384	0.695898	0.630499
CPNE3	0.593506	0.676087	-0.187947	0.734648	0.864249	0.935253	0.593506	0.656096	0.252167	0.95569	0.611783	0.676087	-0.144188	0.4211	0.998532	0.879733	0.386289	0.990774	0.800722	0.656767	0.721674	0.5668	0.630499
CPNE4	0.500061	0.595942	-0.253067	0.504675	0.864249	0.58788	0.500061	0.233419	0.684145	0.95569	0.626448	0.595942	0.0720249	0.732082	0.998532	0.440056	0.386289	0.735705	0.613833	0.556999	0.561384	0.695898	0.630499
CPNE5	0.500061	0.595942	-0.253067	0.504675	0.864249	0.58788	0.500061	0.233419	0.684145	0.95569	0.626448	0.595942	0.0720249	0.732082	0.998532	0.440056	0.386289	0.735705	0.613833	0.556999	0.561384	0.695898	0.630499
CPNE6	0.500061	0.595942	-0.253067	0.504675	0.864249	0.58788	0.500061	0.233419	0.684145	0.95569	0.626448	0.595942	0.0720249	0.732082	0.998532	0.440056	0.386289	0.735705	0.613833	0.556999	0.561384	0.695898	0.630499
CPNE7	0.500061	0.595942	-0.253067	0.504675	0.864249	0.58788	0.500061	0.233419	0.684145	0.95569	0.626448	0.595942	0.0720249	0.732082	0.998532	0.440056	0.386289	0.735705	0.613833	0.556999	0.561384	0.695898	0.630499
CPNE8	0.500061	0.595942	-0.253067	0.504675	0.864249	0.58788	0.500061	0.233419	0.684145	0.95569	0.626448	0.595942	0.0720249	0.732082	0.998532	0.440056	0.386289	0.735705	0.613833	0.556999	0.561384	0.695898	0.630499
CPNE9	0.500061	0.595942	-0.253067	0.504675	0.864249	0.58788	0.500061	0.233419	0.684145	0.95569	0.626448	0.595942	0.0720249	0.732082	0.998532	0.440056	0.386289	0.735705	0.613833	0.556999	0.561384	0.695898	0.630499
CPSF2	2.33674	1.11411	1.0686	0.126529	0.864249	0.585958	2.33674	-1.99563	0.0695738	0.95569	1.01893	1.11411	-0.128839	0.837757	0.998532	0.417451	2.79432	0.754465	1.87916	0.638514	0.962985	1.39935	1.26524
CPSF6	1.28826	1.23886	0.0564147	0.941273	0.864249	1.205	1.28826	-0.0963885	0.901339	0.956203	1.3152	1.23886	0.0862705	0.802733	0.998532	1.45895	0.7515	0.951057	1.82502	1.40159	1.49283	1.2288	0.984881
CPT1A	0.324808	0.407674	-0.327829	0.755335	0.864249	0.69014	0.324808	1.0873	0.293346	0.95569	0.384442	0.407674	-0.0846532	0.736737	0.998532	0.808789	0.0949663	0.571491	0.55465	0.434725	0.440775	0.334158	0.374573
CREB1	1.30025	1.26915	0.0349276	0.934695	0.864249	0.857798	1.30025	-0.600078	0.375302	0.95569	2.38026	1.26915	0.907257	0.53399	0.998532	0.606446	1.59985	1.10915	1.00065	0.89634	1.42134	3.86417	1.11696
CREG1	1.1479	1.18925	-0.0510574	0.766813	0.864249	1.2326	1.1479	0.102698	0.37858	0.95569	1.27677	1.18925	0.102443	0.484978	0.998532	1.20528	1.21829	1.25991	1.07751	1.25042	1.28882	1.30312	1.08969
CRELD2	2.06658	0.778249	1.40894	0.13687	0.864249	0.892861	2.06658	-1.21073	0.0984024	0.95569	0.505464	0.778249	-0.622624	0.536281	0.998532	0.985598	1.67933	0.800125	2.45382	0.464136	1.14446	0.546791	0.412041
CRIP2	0.557136	0.607096	-0.123894	0.580079	0.864249	0.591925	0.557136	0.0873844	0.715909	0.95569	0.591806	0.607096	-0.0367986	0.798702	0.998532	0.541517	0.491169	0.642334	0.623103	0.555891	0.568655	0.627721	0.645536
CRK	0.839723	0.851446	-0.0200023	0.980069	0.870547	0.811717	0.839723	-0.0489355	0.954787	0.956203	0.750746	0.851446	-0.18159	0.761774	0.998532	0.583976	1.21332	1.03946	0.466128	0.525073	1.03405	0.976419	0.668846
CRKL	1.26779	1.15176	0.138468	0.602329	0.864249	0.855284	1.26779	-0.567836	0.247701	0.95569	0.891389	1.15176	-0.369718	0.0586715	0.998532	0.682828	1.07935	1.02774	1.45622	0.827864	1.1697	0.954913	1.13382
CRMP1	0.71359	0.691002	0.0464054	0.739259	0.864249	0.761124	0.71359	0.0930345	0.450221	0.95569	0.689645	0.691002	-0.00283611	0.985482	0.998532	0.74907	0.663966	0.773178	0.763215	0.63191	0.658836	0.747381	0.723169
CRTAP	0.579047	0.483188	0.261096	0.775258	0.864249	1.04212	0.579047	0.847771	0.116913	0.95569	1.04608	0.483188	1.11434	0.175234	0.998532	1.16773	0.458662	0.916518	0.699432	0.995145	0.751285	1.09702	0.215091
CRYAB	0.513409	0.648943	-0.337983	0.275451	0.864249	0.828367	0.513409	0.69016	0.477337	0.95569	0.699135	0.648943	0.107479	0.773455	0.998532	0.466557	0.545954	1.19018	0.480864	0.825751	0.563786	0.572519	0.734101
CRYZ	1.73841	0.820129	1.08385	0.571962	0.864249	0.712122	1.73841	-1.28757	0.539526	0.95569	0.614463	0.820129	-0.416526	0.514528	0.998532	0.995822	3.1083	0.428423	0.368527	0.358392	0.765223	0.870534	0.875036
CS	0.650055	0.535582	0.279455	0.656199	0.864249	0.449937	0.650055	-0.530839	0.435122	0.95569	0.709353	0.535582	0.405395	0.232851	0.998532	0.422511	0.445172	0.477363	0.854938	0.64891	0.452498	0.769796	0.618666
CSDE1	1.37592	1.0445	0.397587	0.237324	0.864249	1.58328	1.37592	0.202521	0.18561	0.95569	1.44593	1.0445	0.469188	0.420125	0.998532	1.65467	1.45221	1.51189	1.29963	1.09186	0.860987	1.80001	1.22801
CSE1L	0.294047	0.479092	-0.704253	0.392505	0.864249	0.447285	0.294047	0.605147	0.318835	0.95569	0.459872	0.479092	-0.0590706	0.906759	0.998532	0.407416	0.184622	0.487155	0.403473	0.398516	0.347576	0.521227	0.610608
CSNK2A1	1.30671	1.06743	0.291804	0.236908	0.864249	1.12021	1.30671	-0.222179	0.391656	0.95569	1.42697	1.06743	0.41882	0.115628	0.998532	1.27424	1.23004	0.966176	1.38339	1.36909	0.946364	1.48485	1.18849
CSNK2B	2.64817	1.13429	1.2232	0.456322	0.864249	1.24145	2.64817	-1.09296	0.482469	0.95569	0.826082	1.13429	-0.457438	0.350455	0.998532	1.24457	1.00358	1.23833	4.29275	0.628825	1.29606	1.02334	0.972525
CSPG4	0.765887	0.626157	0.290607	0.783302	0.864249	2.74132	0.765887	1.83967	0.0491536	0.95569	1.06216	0.626157	0.762403	0.439547	0.998532	2.4461	0.419778	3.03654	1.112	0.702697	0.346268	1.42162	0.906046
CSRP1	0.468941	0.578825	-0.303719	0.473233	0.864249	0.49877	0.468941	0.088968	0.7858	0.956203	0.557753	0.578825	-0.0535013	0.880778	0.998532	0.422184	0.410752	0.575357	0.52713	0.613106	0.689882	0.502399	0.467767
CSRP2	0.351609	0.477527	-0.441608	0.521309	0.864249	0.404015	0.351609	0.200434	0.401173	0.95569	0.638319	0.477527	0.418696	0.47041	0.998532	0.430001	0.393809	0.378028	0.309409	0.729294	0.319768	0.547344	0.635286
CST3	1.03661	1.20378	-0.215695	0.63343	0.864249	0.702223	1.03661	-0.561873	0.523938	0.95569	0.981169	1.20378	-0.294995	0.327899	0.998532	0.380992	0.740658	1.02345	1.33256	0.814879	1.25298	1.14746	1.15457
CSTB	0.510583	0.553742	-0.117067	0.805662	0.864249	0.6277	0.510583	0.29793	0.602892	0.95569	0.558031	0.553742	0.0111332	0.944474	0.998532	0.513218	0.357201	0.742183	0.663965	0.505375	0.539516	0.610687	0.567968
CSTF1	2.38539	2.90309	-0.283364	0.744464	0.864249	0.883642	2.38539	-1.43269	0.39318	0.95569	2.34641	2.90309	-0.307131	0.608564	0.998532	1.0401	1.0033	0.727181	3.76748	1.42541	2.81344	3.26742	2.99274
CSTF2	1.22639	0.618502	0.987571	0.516055	0.864249	0.694993	1.22639	-0.819352	0.568586	0.95569	0.796456	0.618502	0.364816	0.775106	0.998532	0.823403	2.0016	0.566583	0.451191	0.25422	0.675147	1.33869	0.561857
CSTF2T	1.48042	1.00884	0.553306	0.461303	0.864249	0.881229	1.48042	-0.748419	0.371518	0.95569	1.02677	1.00884	0.025414	0.959463	0.998532	0.823403	2.0016	0.939056	0.959248	0.714853	1.02763	1.33869	0.990058
CTNNA1	0.931836	1.06423	-0.19166	0.674621	0.864249	1.01111	0.931836	0.117786	0.622954	0.95569	1.09514	1.06423	0.0413042	0.927182	0.998532	0.957139	0.805163	1.06507	1.05851	0.917254	0.823463	1.27302	1.305
CTNNA3	1.4922	0.6611	1.1745	0.600925	0.864249	0.502947	1.4922	-1.56896	0.542114	0.95569	0.54878	0.6611	-0.268642	0.792944	0.998532	0.340453	2.84057	0.665442	0.143825	0.917254	0.590027	0.180305	0.732174
CTNNB1	0.955709	0.812641	0.233953	0.740339	0.864249	1.01338	0.955709	0.0845369	0.90629	0.956203	0.859625	0.812641	0.0810884	0.658574	0.998532	1.24391	1.32257	0.782858	0.588844	0.822224	0.729181	0.897026	0.896102
CTNND1	1.29401	0.930733	0.47541	0.360058	0.864249	1.17266	1.29401	-0.142062	0.559976	0.95569	1.11543	0.930733	0.261155	0.549387	0.998532	1.12744	1.46318	1.21788	1.12484	1.13591	0.672816	1.09494	1.18865
CTPS1	0.808659	1.29142	-0.675352	0.123684	0.864249	0.480484	0.808659	-0.751042	0.138101	0.95569	0.935308	1.29142	-0.465442	0.467557	0.998532	0.494228	0.944489	0.466741	0.672828	0.556508	1.4209	1.31411	1.16194
CTSA	2.43948	2.77848	-0.18772	0.719278	0.864249	1.57852	2.43948	-0.628004	0.31317	0.95569	3.29108	2.77848	0.244266	0.632967	0.998532	1.63772	1.79797	1.51932	3.08099	4.05511	3.28851	2.52705	2.26844
CTSB	0.876216	0.810751	0.112027	0.320199	0.864249	0.796735	0.876216	-0.137186	0.350556	0.95569	0.743101	0.810751	-0.125701	0.628003	0.998532	0.735573	0.900492	0.857898	0.85194	0.632002	0.767109	0.8542	0.854394
CTSC	0.378241	0.579024	-0.614317	0.424209	0.864249	0.528351	0.378241	0.482191	0.601133	0.95569	0.697548	0.579024	0.268668	0.678725	0.998532	0.305705	0.478133	0.750998	0.278349	0.523301	0.403915	0.871795	0.754134
CTSD	1.054	0.946065	0.155861	0.481396	0.864249	1.15055	1.054	0.126458	0.57068	0.95569	1.01016	0.946065	0.0945796	0.65951	0.998532	1.01031	1.023	1.2908	1.08499	0.981983	0.824115	1.03835	1.06802
CTSL	1.0764	1.36348	-0.341078	0.369799	0.864249	1.22875	1.0764	0.190979	0.604228	0.95569	1.05938	1.36348	-0.364077	0.30279	0.998532	1.2248	0.826459	1.23271	1.32635	1.2803	1.35465	0.83846	1.37232
CTSZ	0.509968	0.407738	0.322763	0.75867	0.864249	0.585522	0.509968	0.199317	0.799769	0.956203	0.48167	0.407738	0.240401	0.772028	0.998532	0.641384	0.254593	0.529661	0.765344	0.656519	0.546592	0.306821	0.268884
CTTN	0.665796	0.653393	0.0271295	0.798299	0.864249	0.66748	0.665796	0.00364439	0.971317	0.956203	0.579881	0.653393	-0.172195	0.0768098	0.998532	0.656552	0.625764	0.678408	0.705828	0.563845	0.638861	0.595916	0.667925
CTTNBP2NL	1.73293	1.04821	0.725287	0.114006	0.864249	0.734219	1.73293	-1.23893	0.0941415	0.95569	1.9207	1.04821	0.873706	0.544391	0.998532	0.957856	1.97589	0.510581	1.48997	0.71745	0.976238	3.12395	1.12018
CUL3	0.513738	0.483995	0.0860398	0.884809	0.864249	0.578021	0.513738	0.170088	0.351989	0.95569	0.352763	0.483995	-0.456294	0.568287	0.998532	0.53052	0.53819	0.625521	0.489287	0.279984	0.663702	0.425541	0.304289
CUL4A	0.676436	0.50632	0.417903	0.332532	0.864249	0.779538	0.676436	0.204666	0.447599	0.95569	0.630118	0.50632	0.315572	0.407531	0.998532	0.703469	0.59696	0.855607	0.755912	0.580368	0.398188	0.679867	0.614452
CUL4B	0.660866	0.524224	0.334175	0.66542	0.864249	0.762391	0.660866	0.206174	0.324982	0.95569	0.666207	0.524224	0.345788	0.645173	0.998532	0.718911	0.595548	0.805871	0.726184	0.652547	0.26004	0.679867	0.788407
CUTA	0.606038	0.560871	0.111738	0.241049	0.864249	0.561967	0.606038	-0.108924	0.728603	0.95569	0.397568	0.560871	-0.496469	0.222318	0.998532	0.453435	0.626882	0.670498	0.585194	0.489203	0.578657	0.305932	0.543086
CYB5B	0.694998	0.930014	-0.420243	0.185811	0.864249	0.429916	0.694998	-0.692956	0.131627	0.95569	0.659524	0.930014	-0.495826	0.174918	0.998532	0.420852	0.801658	0.438979	0.588338	0.779892	0.878373	0.539157	0.981655
CYB5R1	0.478529	0.854538	-0.836537	0.431162	0.864249	0.373569	0.478529	-0.357233	0.426813	0.95569	1.18407	0.854538	0.470543	0.733155	0.998532	0.268537	0.493558	0.478601	0.463501	0.435287	0.470414	1.93286	1.23866
CYB5R3	0.723033	0.635753	0.185595	0.546378	0.864249	0.678818	0.723033	-0.0910361	0.599007	0.95569	0.692946	0.635753	0.124278	0.721259	0.998532	0.617952	0.685659	0.739684	0.760407	0.614777	0.520407	0.771115	0.751098
CYBRD1	1.25616	1.29156	-0.040091	0.808844	0.864249	1.56963	1.25616	0.32141	0.117961	0.95569	1.67276	1.29156	0.37312	0.126379	0.998532	1.49432	1.16479	1.64495	1.34753	1.55287	1.20117	1.79264	1.38194
CYC1	4.52768	2.44626	0.888193	0.11142	0.864249	1.07642	4.52768	-2.07253	0.0324894	0.95569	1.41267	2.44626	-0.792155	0.281621	0.998532	1.55148	4.95314	0.601356	4.10222	1.08922	3.07577	1.73612	1.81676
CYFIP1	0.34715	0.478503	-0.462969	0.315187	0.864249	0.69733	0.34715	1.00628	0.225894	0.95569	0.42656	0.478503	-0.16578	0.636566	0.998532	0.497497	0.379887	0.897163	0.314413	0.439514	0.571759	0.413606	0.385247
CYTH1	1.23239	0.87557	0.493163	0.489477	0.864249	0.952471	1.23239	-0.371711	0.651296	0.95569	0.944729	0.87557	0.109678	0.816103	0.998532	1.27706	0.81089	0.627885	1.65389	0.689004	0.82145	1.20045	0.929691
CZIB	0.957087	0.752168	0.347596	0.174042	0.864249	0.775967	0.957087	-0.302655	0.190261	0.95569	0.551556	0.752168	-0.447547	0.295409	0.998532	0.836565	1.02738	0.715369	0.886793	0.676341	0.682604	0.426771	0.821733
DAB2	1.65251	1.05365	0.649262	0.347549	0.864249	1.25459	1.65251	-0.397445	0.70229	0.95569	1.52096	1.05365	0.529583	0.0620771	0.998532	0.494819	1.16585	2.01436	2.13918	1.62023	1.12491	1.42169	0.982396
DARS1	0.615023	0.647971	-0.0752869	0.552138	0.864249	0.697947	0.615023	0.182475	0.453513	0.95569	0.587904	0.647971	-0.140347	0.24903	0.998532	0.616758	0.57652	0.779135	0.653527	0.614628	0.621882	0.56118	0.674059
DAZAP1	0.784794	0.820251	-0.0637515	0.843236	0.864249	0.621055	0.784794	-0.337595	0.482106	0.95569	0.891838	0.820251	0.120715	0.616088	0.998532	0.733388	0.630017	0.508721	0.939571	0.774246	0.788717	1.00943	0.851786
DBI	1.49345	0.533306	1.48562	0.380941	0.864249	0.715654	1.49345	-1.06132	0.46059	0.95569	0.691606	0.533306	0.374987	0.160318	0.998532	0.731998	2.35185	0.69931	0.635055	0.675371	0.462754	0.707841	0.603858
DBN1	0.646085	0.606549	0.0910998	0.684246	0.864249	0.647751	0.646085	0.00371726	0.976429	0.956754	0.639156	0.606549	0.0755442	0.80189	0.998532	0.601178	0.664248	0.694325	0.627921	0.559872	0.524527	0.718439	0.68857
DBNL	0.520794	0.696713	-0.419853	0.219121	0.864249	0.717952	0.520794	0.463175	0.294206	0.95569	0.673521	0.696713	-0.0488417	0.812249	0.998532	0.619396	0.620127	0.816507	0.42146	0.587935	0.690763	0.759107	0.702663
DCBLD2	1.55494	1.46083	0.090071	0.529731	0.864249	1.47692	1.55494	-0.0742682	0.78952	0.956203	1.50257	1.46083	0.0406456	0.871212	0.998532	1.23049	1.48472	1.72335	1.62516	1.30012	1.35756	1.70503	1.5641
DCK	1.22657	1.19189	0.0413809	0.92268	0.864249	1.48182	1.22657	0.272737	0.592266	0.95569	1.2649	1.19189	0.085775	0.838302	0.998532	1.07855	1.1992	1.88508	1.25394	1.25972	0.87685	1.27009	1.50693
DCTN1	0.524228	0.458409	0.193559	0.385602	0.864249	0.551858	0.524228	0.0741042	0.592963	0.95569	0.492102	0.458409	0.102322	0.824266	0.998532	0.511749	0.506521	0.591968	0.541934	0.371464	0.401325	0.612739	0.515493
DCTN2	0.599928	0.620676	-0.0490512	0.794482	0.864249	0.533747	0.599928	-0.168634	0.461322	0.95569	0.559804	0.620676	-0.148919	0.28883	0.998532	0.505172	0.667312	0.562321	0.532543	0.521458	0.602235	0.59815	0.639117
DCTN3	1.60221	1.20896	0.406294	0.435438	0.864249	1.60728	1.60221	0.00455781	0.994709	0.962488	1.32105	1.20896	0.127919	0.397717	0.998532	2.15927	1.20938	1.05529	1.99504	1.31219	1.31364	1.32991	1.10428
DCTN4	0.756067	0.550233	0.45847	0.30949	0.864249	0.843268	0.756067	0.157478	0.249823	0.95569	0.704276	0.550233	0.356098	0.438745	0.998532	0.798886	0.787438	0.887651	0.724696	0.644785	0.699433	0.763768	0.401033
DCTN6	1.33842	0.641119	1.06187	0.252686	0.864249	0.525677	1.33842	-1.34829	0.199814	0.95569	0.835853	0.641119	0.382657	0.564283	0.998532	0.497852	1.76827	0.553501	0.908577	0.564789	0.72735	1.10692	0.554888
DCTPP1	1.0028	0.832933	0.267755	0.77138	0.864249	1.81715	1.0028	0.85765	0.16697	0.95569	1.34512	0.832933	0.691463	0.422421	0.998532	1.64113	0.663295	1.99318	1.3423	1.00498	0.450403	1.68526	1.21546
DDAH1	1.82169	1.41066	0.368905	0.715452	0.864249	0.548852	1.82169	-1.73079	0.302083	0.95569	0.927816	1.41066	-0.604463	0.362649	0.998532	0.447788	0.903653	0.649917	2.73973	0.694632	1.75128	1.161	1.07004
DDAH2	0.548195	0.707339	-0.367712	0.276322	0.864249	0.514605	0.548195	-0.091223	0.774231	0.956203	0.777792	0.707339	0.136982	0.737207	0.998532	0.540805	0.449114	0.488406	0.647276	0.599591	0.666112	0.955992	0.748566
DDB1	0.812928	0.807031	0.0105028	0.974077	0.870279	0.892368	0.812928	0.13451	0.68224	0.95569	0.912145	0.807031	0.176638	0.573575	0.998532	0.745147	0.7328	1.03959	0.893056	0.838502	0.667629	0.985788	0.946434
DDOST	0.634706	0.499542	0.345484	0.511907	0.864249	0.482712	0.634706	-0.394926	0.385336	0.95569	0.553958	0.499542	0.149171	0.796492	0.998532	0.392628	0.739144	0.572797	0.530268	0.427598	0.364259	0.680318	0.634824
DDRGK1	0.768325	0.813855	-0.0830551	0.514671	0.864249	0.752194	0.768325	-0.0306121	0.874067	0.956203	0.874335	0.813855	0.103414	0.0614817	0.998532	0.682257	0.82474	0.82213	0.711909	0.866194	0.827316	0.882475	0.800393
DDX1	0.443865	0.44773	-0.012509	0.968684	0.870121	0.496114	0.443865	0.160552	0.505139	0.95569	0.386837	0.44773	-0.210904	0.491763	0.998532	0.467806	0.50224	0.524422	0.38549	0.35335	0.382906	0.420323	0.512554
DDX17	0.845636	0.96784	-0.194731	0.19448	0.864249	0.929284	0.845636	0.136083	0.336503	0.95569	0.862802	0.96784	-0.165738	0.00778604	0.998532	0.907869	0.908801	0.950699	0.78247	0.868804	0.974974	0.8568	0.960706
DDX18	2.59365	1.97769	0.391168	0.40212	0.864249	2.76954	2.59365	0.0946618	0.783366	0.956203	2.36391	1.97769	0.257359	0.29187	0.998532	2.74579	3.15363	2.79329	2.03368	2.14774	1.8121	2.58008	2.14329
DDX19A	1.8341	1.91062	-0.0589718	0.925894	0.864249	1.70973	1.8341	-0.101308	0.862761	0.956203	2.389	1.91062	0.322362	0.391708	0.998532	1.53053	1.22516	1.88893	2.44304	2.2009	2.30991	2.5771	1.51134
DDX39A	0.478621	0.606993	-0.342798	0.42741	0.864249	0.671345	0.478621	0.48817	0.299499	0.95569	0.518787	0.606993	-0.226538	0.216249	0.998532	0.602436	0.358094	0.740253	0.599148	0.527581	0.558357	0.509993	0.65563
DDX39B	0.297279	0.559555	-0.912461	0.173799	0.864249	0.469766	0.297279	0.660124	0.311135	0.95569	0.422808	0.559555	-0.404278	0.321815	0.998532	0.44782	0.170825	0.491713	0.423734	0.527581	0.558357	0.318035	0.560753
DDX3X	0.825049	0.929264	-0.171609	0.55036	0.864249	0.749777	0.825049	-0.138019	0.473704	0.95569	0.839347	0.929264	-0.146822	0.646099	0.998532	0.796168	0.752643	0.703385	0.897455	0.729586	0.802037	0.949108	1.05649
DDX3Y	0.769433	0.851691	-0.146534	0.734192	0.864249	0.713732	0.769433	-0.108412	0.622825	0.95569	0.821975	0.851691	-0.0512346	0.913161	0.998532	0.796168	0.718861	0.631297	0.820005	0.694843	0.64689	0.949108	1.05649
DDX4	0.72913	0.461606	0.659514	0.12319	0.864249	1.65688	0.72913	1.18422	0.308265	0.95569	0.421095	0.461606	-0.132515	0.540027	0.998532	2.33568	0.638255	0.97807	0.820005	0.397553	0.411571	0.444638	0.511641
DDX42	0.85399	1.02914	-0.269156	0.574407	0.864249	1.29727	0.85399	0.603192	0.416832	0.95569	1.41632	1.02914	0.460702	0.286469	0.998532	0.945513	1.11267	1.64903	0.595313	1.15207	0.979792	1.68057	1.0785
DDX46	1.24977	0.312394	2.00022	0.308054	0.864249	0.842118	1.24977	-0.569566	0.647408	0.95569	0.460704	0.312394	0.560475	0.636238	0.998532	0.514909	1.94128	1.16933	0.558256	0.192291	0.320815	0.729118	0.303972
DDX5	0.968018	1.09656	-0.179879	0.327676	0.864249	0.992357	0.968018	0.0358254	0.860365	0.956203	1.02987	1.09656	-0.0905268	0.505559	0.998532	0.884913	0.910136	1.0998	1.0259	1.01544	1.01492	1.04429	1.1782
DDX6	0.936982	0.773364	0.276873	0.524578	0.864249	0.811213	0.936982	-0.207941	0.607006	0.95569	0.755027	0.773364	-0.0346198	0.787322	0.998532	0.788529	1.14383	0.833897	0.730135	0.732679	0.828586	0.777375	0.718143
DECR1	0.686381	1.10215	-0.683237	0.322192	0.864249	0.955746	0.686381	0.477618	0.487994	0.95569	1.15454	1.10215	0.067004	0.837552	0.998532	0.912565	0.369764	0.998928	1.003	1.37633	1.14026	0.932758	1.06404
DEK	0.638785	0.853011	-0.417235	0.154593	0.864249	0.738079	0.638785	0.208445	0.689841	0.95569	0.93366	0.853011	0.130334	0.363042	0.998532	0.545307	0.73446	0.930851	0.543109	0.864681	0.85065	1.00264	0.855372
DENR	1.12249	0.677041	0.729391	0.474862	0.864249	0.845668	1.12249	-0.408542	0.633105	0.95569	1.14244	0.677041	0.754805	0.236663	0.998532	0.917804	0.631453	0.773533	1.61353	0.901344	0.53763	1.38354	0.816451
DES	0.502015	0.543645	-0.114934	0.585617	0.864249	0.484523	0.502015	-0.0511638	0.825057	0.956203	0.529688	0.543645	-0.0375219	0.660337	0.998532	0.449581	0.441812	0.519466	0.562218	0.515853	0.520078	0.543523	0.567212
DHFR	1.51297	1.71069	-0.177188	0.676936	0.864249	1.34018	1.51297	-0.174958	0.739956	0.95569	1.6805	1.71069	-0.0256806	0.900902	0.998532	1.0614	1.15505	1.61897	1.8709	1.75997	1.51167	1.60104	1.90971
DHRS4	0.337426	0.792384	-1.23163	0.0710111	0.864249	0.672257	0.337426	0.994442	0.147202	0.95569	0.693867	0.792384	-0.191541	0.305375	0.998532	0.74145	0.210013	0.603063	0.464839	0.764664	0.80626	0.62307	0.778507
DHX15	1.22806	0.805933	0.607647	0.14006	0.864249	0.577205	1.22806	-1.08922	0.0859611	0.95569	0.866451	0.805933	0.104458	0.635726	0.998532	0.4643	1.39825	0.690109	1.05787	0.768738	0.855137	0.964163	0.756729
DHX9	0.573965	0.53214	0.109156	0.659482	0.864249	0.524153	0.573965	-0.130974	0.352626	0.95569	0.558838	0.53214	0.0706231	0.828187	0.998532	0.498224	0.606327	0.550083	0.541603	0.480767	0.457165	0.636908	0.607115
DIAPH1	1.69923	1.82369	-0.101981	0.719669	0.864249	1.224	1.69923	-0.473275	0.193165	0.95569	1.21754	1.82369	-0.582897	0.0739492	0.998532	1.2186	1.94522	1.2294	1.45324	1.23196	1.99777	1.20311	1.64961
DLAT	0.954997	0.517958	0.88266	0.303334	0.864249	0.4815	0.954997	-0.98796	0.280574	0.95569	0.399645	0.517958	-0.374118	0.677392	0.998532	0.731441	1.15998	0.231559	0.750016	0.36805	0.761376	0.431239	0.27454
DLD	2.38358	0.783878	1.60443	0.45049	0.864249	0.688019	2.38358	-1.79261	0.428175	0.95569	2.06273	0.783878	1.39585	0.329746	0.998532	0.717106	4.1034	0.658932	0.663747	1.06149	0.789305	3.06397	0.778452
DLST	0.351657	0.374563	-0.0910363	0.294386	0.864249	0.381076	0.351657	0.115909	0.89694	0.956203	0.518452	0.374563	0.469004	0.284651	0.998532	0.180791	0.365607	0.581362	0.337708	0.617486	0.366199	0.419418	0.382926
DMD	0.874983	1.27465	-0.542773	0.0227872	0.864249	0.676316	0.874983	-0.371557	0.223479	0.95569	1.16334	1.27465	-0.131825	0.494547	0.998532	0.577113	0.818839	0.775519	0.931126	1.0313	1.29947	1.29539	1.24983
DNAAF10	0.728469	0.524862	0.472931	0.396221	0.864249	1.15197	0.728469	0.661162	0.0441232	0.95569	0.861657	0.524862	0.715176	0.467262	0.998532	1.08657	0.663715	1.21737	0.793223	1.1951	0.703574	0.528217	0.346149
DNAJA1	0.719537	0.598902	0.264747	0.853515	0.864249	0.826721	0.719537	0.200332	0.871896	0.956203	1.17214	0.598902	0.968757	0.0628043	0.998532	0.944043	0.144626	0.709399	1.29445	1.31863	0.634957	1.02566	0.562848
DNAJA2	0.606152	0.614827	-0.0205015	0.969073	0.870121	3.68493	0.606152	2.60389	0.408635	0.95569	2.33535	0.614827	1.92539	0.396832	0.998532	6.65009	0.750312	0.71977	0.461992	0.732324	0.478727	3.93839	0.750927
DNAJB1	1.21623	1.34924	-0.14973	0.849016	0.864249	1.11115	1.21623	-0.130356	0.884231	0.956203	1.25848	1.34924	-0.100466	0.857702	0.998532	0.945531	0.600647	1.27678	1.83181	0.812339	1.33345	1.70462	1.36503
DNAJB11	0.410961	0.589432	-0.520324	0.425499	0.864249	0.485955	0.410961	0.241823	0.0350692	0.95569	0.437982	0.589432	-0.428452	0.498149	0.998532	0.498717	0.404235	0.473193	0.417687	0.395722	0.769103	0.480242	0.409761
DNAJB2	1.08245	1.21663	-0.168593	0.839726	0.864249	1.83479	1.08245	0.761319	0.157787	0.95569	1.33507	1.21663	0.134026	0.837635	0.998532	1.89302	0.746909	1.77656	1.41799	1.16132	1.69503	1.50882	0.73823
DNAJB4	0.657714	0.786956	-0.258821	0.580864	0.864249	0.668276	0.657714	0.0229836	0.911347	0.956203	1.02192	0.786956	0.376929	0.552808	0.998532	0.606758	0.600647	0.729795	0.714782	0.748976	0.597398	1.29487	0.976513
DNAJC13	1.1276	0.559366	1.0114	0.349959	0.864249	0.637844	1.1276	-0.821984	0.383523	0.95569	1.39302	0.559366	1.31636	0.485267	0.998532	0.687414	1.56713	0.588275	0.688076	0.425241	0.393705	2.3608	0.725026
DNAJC3	2.52674	1.5961	0.662725	0.387523	0.864249	0.96956	2.52674	-1.38187	0.202792	0.95569	1.62111	1.5961	0.0224353	0.976877	0.998532	0.751195	1.72201	1.18793	3.33146	0.906218	1.86769	2.33601	1.32451
DNAJC7	0.137186	0.0750476	0.870255	0.587303	0.864249	0.629464	0.137186	2.19799	0.0910762	0.95569	0.17518	0.0750476	1.22296	0.0553662	0.998532	0.756583	0.0405427	0.502344	0.233829	0.151937	0.0830864	0.198424	0.0670089
DNAJC8	1.60524	1.4915	0.106016	0.593586	0.864249	1.65604	1.60524	0.0449496	0.476708	0.95569	1.64169	1.4915	0.138409	0.579943	0.998532	1.70491	1.57309	1.60716	1.63738	1.49684	1.31359	1.78653	1.66942
DNAJC9	1.44611	1.13364	0.351216	0.59458	0.864249	1.1833	1.44611	-0.289361	0.608499	0.95569	1.44189	1.13364	0.347004	0.41859	0.998532	1.36397	1.84377	1.00263	1.04844	1.49647	0.833541	1.38731	1.43374
DNM1	0.223179	0.340911	-0.611197	0.510319	0.864249	0.237335	0.223179	0.0887253	0.917009	0.956203	0.480884	0.340911	0.496292	0.538055	0.998532	0.230255	0.103187	0.244415	0.34317	0.311957	0.253881	0.64981	0.427941
DNM1L	1.19587	0.694887	0.783214	0.459427	0.864249	1.11116	1.19587	-0.106003	0.906934	0.956203	0.747937	0.694887	0.10614	0.850061	0.998532	1.46387	1.73096	0.758441	0.660785	0.95662	0.562082	0.539255	0.827691
DNM2	0.485141	0.412091	0.235443	0.243658	0.864249	0.63165	0.485141	0.380722	0.0234194	0.934926	0.56687	0.412091	0.460056	0.311814	0.998532	0.64404	0.465973	0.619261	0.504309	0.458772	0.371735	0.674968	0.452447
DNM3	0.346349	0.452153	-0.384584	0.631921	0.864249	0.340557	0.346349	-0.0243318	0.98117	0.95806	0.554291	0.452153	0.293832	0.40885	0.998532	0.230255	0.158919	0.450859	0.533779	0.458772	0.476366	0.64981	0.427941
DNPEP	0.334488	0.315797	0.0829555	0.915619	0.864249	0.358592	0.334488	0.100387	0.884933	0.956203	0.37784	0.315797	0.258776	0.795034	0.998532	0.40023	0.193365	0.316953	0.47561	0.576452	0.382442	0.179228	0.249153
DPP3	0.43902	0.565865	-0.36617	0.475361	0.864249	0.601868	0.43902	0.455161	0.378112	0.95569	0.531096	0.565865	-0.0914847	0.756918	0.998532	0.607558	0.294129	0.596179	0.583912	0.433959	0.579625	0.628233	0.552105
DPP4	1.02095	0.917985	0.153367	0.454292	0.864249	0.766614	1.02095	-0.413336	0.0327176	0.95569	0.624347	0.917985	-0.556123	0.225489	0.998532	0.795358	1.05835	0.73787	0.983548	0.757225	0.812627	0.491468	1.02334
DPY30	2.08021	1.51709	0.455421	0.499976	0.864249	1.55786	2.08021	-0.417166	0.482736	0.95569	1.0654	1.51709	-0.509908	0.360883	0.998532	1.66981	1.47944	1.44591	2.68098	1.24724	1.85571	0.883571	1.17847
DPYSL2	0.766266	0.748901	0.0330701	0.889121	0.864249	0.780614	0.766266	0.0267644	0.904125	0.956203	0.718984	0.748901	-0.058815	0.747759	0.998532	0.750665	0.665278	0.810563	0.867254	0.650634	0.705149	0.787334	0.792653
DPYSL3	0.69704	0.768818	-0.141401	0.170474	0.864249	0.901183	0.69704	0.37058	0.133572	0.95569	0.777627	0.768818	0.0164369	0.633597	0.998532	0.977513	0.663966	0.824854	0.730113	0.790911	0.777406	0.764343	0.76023
DPYSL5	0.138046	0.224192	-0.699582	0.173935	0.864249	0.134197	0.138046	-0.0407948	0.93499	0.956203	0.326292	0.224192	0.541429	0.21257	0.998532	0.124859	0.0973286	0.143536	0.178764	0.270392	0.232507	0.382192	0.215876
DRAP1	0.54082	0.45131	0.26103	0.248213	0.864249	0.406162	0.54082	-0.413094	0.559832	0.95569	0.441151	0.45131	-0.0328461	0.899575	0.998532	0.216142	0.581082	0.596182	0.500558	0.501185	0.489533	0.381117	0.413087
DRG1	1.45252	0.992245	0.549792	0.713448	0.864249	0.856218	1.45252	-0.76251	0.631184	0.95569	0.775507	0.992245	-0.355556	0.543741	0.998532	0.796919	2.51352	0.915516	0.39152	0.951459	0.750623	0.599555	1.23387
DST	0.540912	0.882776	-0.706654	0.358098	0.864249	1.17094	0.540912	1.1142	0.165965	0.95569	0.882568	0.882776	-0.000340434	0.99956	0.99956	1.26641	0.262113	1.07546	0.819711	0.556618	0.807569	1.20852	0.957984
DSTN	1.22438	0.79923	0.615365	0.049183	0.864249	0.615137	1.22438	-0.993067	0.0168773	0.867491	0.597661	0.79923	-0.419283	0.328585	0.998532	0.583626	1.15066	0.646648	1.29809	0.741159	0.86371	0.454163	0.734749
DTYMK	0.491615	0.371432	0.404429	0.16256	0.864249	0.309502	0.491615	-0.66758	0.0591413	0.95569	0.329833	0.371432	-0.171364	0.695203	0.998532	0.264913	0.478885	0.354091	0.504345	0.255438	0.317452	0.404228	0.425412
DUSP3	0.671989	0.706793	-0.0728489	0.789697	0.864249	0.613012	0.671989	-0.132524	0.652469	0.95569	0.610738	0.706793	-0.210734	0.140919	0.998532	0.625026	0.560113	0.600998	0.783866	0.643384	0.68288	0.578091	0.730705
DUT	1.78757	2.10842	-0.238156	0.678878	0.864249	1.18465	1.78757	-0.593539	0.466823	0.95569	1.40985	2.10842	-0.580614	0.183046	0.998532	1.07784	1.11959	1.29146	2.45556	1.06326	2.14659	1.75645	2.07024
DYNC1H1	0.596947	0.566077	0.0766024	0.807697	0.864249	0.686903	0.596947	0.202505	0.331641	0.95569	0.660944	0.566077	0.223528	0.480672	0.998532	0.636291	0.54745	0.737515	0.646444	0.613752	0.46629	0.708136	0.665865
DYNC1I2	0.65605	0.612403	0.0993246	0.761292	0.864249	0.592623	0.65605	-0.146691	0.646737	0.95569	0.5413	0.612403	-0.178052	0.767294	0.998532	0.478003	0.624919	0.707243	0.687181	0.369962	0.490769	0.712639	0.734037
DYNC1LI1	1.71695	0.905343	0.923313	0.282104	0.864249	0.919467	1.71695	-0.90098	0.287894	0.95569	0.86937	0.905343	-0.0584941	0.867949	0.998532	0.91723	2.27291	0.921704	1.16099	0.680049	0.880524	1.05869	0.930162
DYNC1LI2	0.786624	0.966659	-0.297332	0.435503	0.864249	1.12379	0.786624	0.514631	0.462088	0.95569	0.791057	0.966659	-0.289225	0.461484	0.998532	0.752455	0.828004	1.49513	0.745244	0.860398	0.785167	0.721716	1.14815
DYNLL1	0.856285	0.808833	0.0822494	0.192481	0.864249	0.832363	0.856285	-0.0408785	0.262532	0.95569	0.836949	0.808833	0.0492967	0.826693	0.998532	0.844377	0.866066	0.82035	0.846505	0.72623	0.786361	0.947668	0.831306
DYNLL2	0.634215	0.913877	-0.527027	0.0261498	0.864249	1.06207	0.634215	0.74384	0.0932365	0.95569	1.01508	0.913877	0.151515	0.183035	0.998532	1.20192	0.618878	0.922233	0.649553	0.989415	0.870367	1.04074	0.957386
DYNLRB1	1.22791	1.51766	-0.305639	0.110347	0.864249	1.76253	1.22791	0.521439	0.00871803	0.687527	1.4692	1.51766	-0.0468138	0.807918	0.998532	1.73587	1.18532	1.78919	1.2705	1.32291	1.42151	1.61549	1.61381
DYNLRB2	1.22791	1.51766	-0.305639	0.110347	0.864249	1.76253	1.22791	0.521439	0.00871803	0.687527	1.4692	1.51766	-0.0468138	0.807918	0.998532	1.73587	1.18532	1.78919	1.2705	1.32291	1.42151	1.61549	1.61381
DYNLT1	0.727593	0.84507	-0.215938	0.770494	0.864249	1.57258	0.727593	1.11193	0.0729582	0.95569	1.08513	0.84507	0.36073	0.612821	0.998532	1.3724	0.592198	1.77275	0.862989	0.845063	0.519845	1.3252	1.17029
DYSF	0.764408	0.867029	-0.181737	0.465042	0.864249	0.956329	0.764408	0.323164	0.67613	0.95569	0.888414	0.867029	0.0351523	0.896883	0.998532	0.568455	0.846362	1.3442	0.682454	1.01031	0.786921	0.766516	0.947136
ECE1	1.59018	1.51324	0.0715496	0.946202	0.864249	1.85276	1.59018	0.220486	0.865626	0.956203	1.2258	1.51324	-0.303917	0.408291	0.998532	0.888213	0.618373	2.81732	2.56199	1.18914	1.23877	1.26246	1.78772
ECH1	0.507103	0.605903	-0.256809	0.0521267	0.864249	0.536779	0.507103	0.0820518	0.848844	0.956203	0.72614	0.605903	0.261162	0.154679	0.998532	0.399777	0.499151	0.673782	0.515054	0.67716	0.583804	0.77512	0.628001
ECHDC1	3.07479	2.1432	0.520719	0.581911	0.864249	1.35728	3.07479	-1.17976	0.346998	0.95569	2.21207	2.1432	0.0456333	0.833955	0.998532	1.25499	4.4796	1.45958	1.66997	2.11907	1.86933	2.30508	2.41707
ECHS1	0.477668	0.446296	0.0980058	0.527735	0.864249	0.45014	0.477668	-0.0856337	0.120642	0.95569	0.524398	0.446296	0.232662	0.433561	0.998532	0.444143	0.468999	0.456136	0.486336	0.454995	0.40581	0.593801	0.486782
ECM1	0.842814	0.935698	-0.15083	0.767038	0.864249	0.844835	0.842814	0.00345519	0.993061	0.962241	0.971957	0.935698	0.0548492	0.896616	0.998532	0.748686	0.660709	0.940983	1.02492	0.834715	0.730736	1.1092	1.14066
ECPAS	2.80542	1.96795	0.511522	0.640259	0.864249	1.59567	2.80542	-0.814059	0.369211	0.95569	1.67911	1.96795	-0.229002	0.840249	0.998532	1.16603	3.76601	2.0253	1.84484	2.07478	0.76948	1.28343	3.16642
EDC4	1.10006	0.779062	0.497775	0.417759	0.864249	1.09633	1.10006	-0.00490174	0.993567	0.962241	1.09396	0.779062	0.489756	0.141284	0.998532	1.38855	1.38785	0.804117	0.812279	1.09859	0.911863	1.08934	0.646261
EDF1	2.07847	2.03577	0.0299452	0.902212	0.864249	2.3489	2.07847	0.176466	0.0182911	0.867491	2.3551	2.03577	0.210215	0.417485	0.998532	2.31598	2.09554	2.38182	2.06139	2.2833	1.72898	2.4269	2.34256
EDIL3	0.950321	0.985415	-0.0523166	0.960172	0.868963	1.01638	0.950321	0.096948	0.926489	0.956203	1.75465	0.985415	0.832383	0.140199	0.998532	0.774358	0.364689	1.25839	1.53595	1.99907	0.774196	1.51024	1.19663
EEA1	0.751292	0.696611	0.109021	0.822773	0.864249	0.724045	0.751292	-0.053294	0.927106	0.956203	0.472264	0.696611	-0.56076	0.225971	0.998532	0.878899	0.964617	0.569191	0.537967	0.599714	0.672216	0.344813	0.721005
EEF1A1	0.532364	0.530279	0.00566113	0.978874	0.870547	0.480204	0.532364	-0.148765	0.5747	0.95569	0.529537	0.530279	-0.00202015	0.983426	0.998532	0.438647	0.465782	0.521762	0.598946	0.505709	0.509442	0.553365	0.551116
EEF1A2	0.437556	0.503246	-0.201796	0.507755	0.864249	0.443302	0.437556	0.0188232	0.950981	0.956203	0.497627	0.503246	-0.0161987	0.904837	0.998532	0.409128	0.362146	0.477477	0.512966	0.471797	0.470686	0.523458	0.535806
EEF1B2	0.534799	0.619428	-0.211942	0.0265916	0.864249	0.576121	0.534799	0.107376	0.0409056	0.95569	0.584969	0.619428	-0.0825771	0.103186	0.998532	0.580333	0.527273	0.571909	0.542324	0.58664	0.631332	0.583298	0.607525
EEF1D	0.445319	0.503458	-0.177031	0.496379	0.864249	0.457764	0.445319	0.0397637	0.876823	0.956203	0.465548	0.503458	-0.11294	0.41128	0.998532	0.42027	0.38515	0.495258	0.505488	0.46424	0.466675	0.466856	0.540241
EEF1G	0.486068	0.502511	-0.0479967	0.89179	0.864249	0.455958	0.486068	-0.0922574	0.813624	0.956203	0.493869	0.502511	-0.0250258	0.558426	0.998532	0.419799	0.379817	0.492117	0.592319	0.499664	0.513491	0.488074	0.49153
EEF2	0.561363	0.562816	-0.00372943	0.982517	0.870547	0.649106	0.561363	0.209521	0.231359	0.95569	0.612441	0.562816	0.121909	0.408564	0.998532	0.630846	0.513065	0.667367	0.60966	0.578254	0.529349	0.646629	0.596283
EFHD1	0.721301	0.744903	-0.046451	0.908338	0.864249	0.695201	0.721301	-0.0531721	0.89947	0.956203	0.696599	0.744903	-0.0967244	0.697263	0.998532	0.609724	0.559882	0.780678	0.882721	0.7655	0.662348	0.627698	0.827458
EFHD2	0.416918	0.461135	-0.145427	0.312528	0.864249	0.526094	0.416918	0.335559	0.0817007	0.95569	0.581815	0.461135	0.33537	0.482748	0.998532	0.514974	0.448286	0.537215	0.385549	0.441003	0.471473	0.722626	0.450797
EFL1	0.355454	0.560736	-0.657659	0.244073	0.864249	0.534857	0.355454	0.589491	0.330631	0.95569	0.462547	0.560736	-0.277722	0.452027	0.998532	0.428711	0.262949	0.641003	0.447959	0.525693	0.645858	0.3994	0.475613
EFTUD2	0.50261	0.604718	-0.266824	0.492139	0.864249	0.544272	0.50261	0.114891	0.723916	0.95569	0.50265	0.604718	-0.266707	0.520542	0.998532	0.611115	0.580394	0.477429	0.424825	0.410444	0.510123	0.594857	0.699313
EGFR	0.900067	1.11963	-0.314917	0.604457	0.864249	1.11242	0.900067	0.305604	0.580413	0.95569	0.997612	1.11963	-0.16647	0.728798	0.998532	0.853719	0.703603	1.37113	1.09653	1.04665	0.817369	0.948569	1.42189
EGLN1	0.755724	1.01028	-0.418826	0.348426	0.864249	1.15828	0.755724	0.616054	0.346767	0.95569	0.87053	1.01028	-0.214791	0.582818	0.998532	0.830306	0.719805	1.48626	0.791643	0.931503	0.803821	0.809557	1.21674
EHD1	1.12341	0.880906	0.35083	0.572395	0.864249	0.824328	1.12341	-0.4466	0.508771	0.95569	0.967378	0.880906	0.13509	0.620055	0.998532	0.692261	1.47439	0.956395	0.772439	0.849356	0.790184	1.0854	0.971629
EHD2	1.20082	1.06424	0.174201	0.776694	0.864249	1.46368	1.20082	0.285579	0.578147	0.95569	1.21268	1.06424	0.188381	0.66658	0.998532	1.35624	1.58558	1.57112	0.816064	0.971016	0.891939	1.45435	1.23654
EHD3	0.447785	0.706221	-0.657312	0.374713	0.864249	0.60089	0.447785	0.424295	0.574818	0.95569	0.587927	0.706221	-0.264483	0.468282	0.998532	0.521261	0.231517	0.680519	0.664054	0.699757	0.778643	0.476097	0.633799
EHD4	0.379813	0.417367	-0.136027	0.846469	0.864249	0.599478	0.379813	0.658416	0.363729	0.95569	0.425702	0.417367	0.0285258	0.961506	0.998532	0.45056	0.495103	0.748396	0.264524	0.512227	0.2912	0.339176	0.543535
EIF1AD	0.693647	0.894503	-0.366885	0.480317	0.864249	0.757193	0.693647	0.126459	0.840123	0.956203	0.894351	0.894503	-0.000245278	0.999227	0.99956	0.607013	0.460372	0.907372	0.926922	0.755587	0.904557	1.03311	0.884448
EIF1AX	0.554274	0.520733	0.090056	0.900437	0.864249	0.284728	0.554274	-0.961018	0.392941	0.95569	0.665744	0.520733	0.354423	0.645807	0.998532	0.197498	0.320521	0.371957	0.788028	0.397878	0.560015	0.93361	0.481452
EIF2A	0.0918937	0.409701	-2.15653	0.353013	0.864249	0.303002	0.0918937	1.72129	0.102848	0.95569	0.88941	0.409701	1.11828	0.215113	0.998532	0.361717	0.0476846	0.244287	0.136103	0.948759	0.670831	0.830061	0.148571
EIF2AK2	0.736638	0.659503	0.159577	0.390866	0.864249	0.900192	0.736638	0.289276	0.628702	0.95569	0.645328	0.659503	-0.0313468	0.829859	0.998532	1.18142	0.804123	0.618967	0.669154	0.591649	0.681608	0.699008	0.637399
EIF2S1	0.777096	1.02059	-0.393233	0.365072	0.864249	0.770782	0.777096	-0.0117688	0.959005	0.956203	0.86377	1.02059	-0.240678	0.513137	0.998532	0.853118	0.705967	0.688447	0.848225	0.836448	1.21764	0.891093	0.823532
EIF2S2	1.20879	1.25652	-0.0558642	0.569801	0.864249	1.28995	1.20879	0.0937462	0.841289	0.956203	1.14957	1.25652	-0.128331	0.451535	0.998532	1.64021	1.27774	0.939679	1.13984	1.26373	1.24037	1.03542	1.27266
EIF2S3	0.552832	0.504646	0.131568	0.645523	0.864249	0.693766	0.552832	0.327609	0.156363	0.95569	0.525523	0.504646	0.0584817	0.796155	0.998532	0.66283	0.497465	0.724702	0.608199	0.529261	0.433847	0.521785	0.575446
EIF2S3B	0.429329	0.226463	0.922805	0.20754	0.864249	0.512796	0.429329	0.256303	0.512826	0.95569	0.411743	0.226463	0.862466	0.329086	0.998532	0.499522	0.324365	0.52607	0.534292	0.271045	0.260699	0.55244	0.192228
EIF3A	0.491393	0.743955	-0.598338	0.205126	0.864249	0.644867	0.491393	0.392124	0.389811	0.95569	0.614803	0.743955	-0.275091	0.0597574	0.998532	0.686878	0.356899	0.602856	0.625888	0.59036	0.721677	0.639247	0.766233
EIF3B	1.05348	0.819339	0.362637	0.0250425	0.864249	0.836074	1.05348	-0.333467	0.068117	0.95569	0.840822	0.819339	0.0373401	0.936029	0.998532	0.893722	1.06955	0.778427	1.03742	1.07532	0.78516	0.60632	0.853518
EIF3C	0.695316	0.740828	-0.0914696	0.852468	0.864249	0.510881	0.695316	-0.444682	0.4792	0.95569	0.586047	0.740828	-0.338122	0.354579	0.998532	0.510104	0.481545	0.511659	0.909088	0.459841	0.711696	0.712254	0.769961
EIF3CL	0.706389	0.76211	-0.109536	0.844699	0.864249	0.507816	0.706389	-0.476159	0.511055	0.95569	0.586047	0.76211	-0.378982	0.298424	0.998532	0.508959	0.455885	0.506672	0.956893	0.459841	0.75426	0.712254	0.769961
EIF3D	0.792566	0.723892	0.130757	0.225573	0.864249	0.580191	0.792566	-0.450003	0.506456	0.95569	0.661919	0.723892	-0.12912	0.730206	0.998532	0.316298	0.772799	0.844084	0.812334	0.509345	0.689497	0.814493	0.758287
EIF3E	0.640747	0.577943	0.148826	0.601697	0.864249	0.378143	0.640747	-0.760821	0.0476279	0.95569	0.504078	0.577943	-0.19728	0.60635	0.998532	0.354083	0.586377	0.402204	0.695116	0.418208	0.491324	0.589948	0.664562
EIF3F	0.465705	0.47523	-0.0292106	0.940389	0.864249	0.553417	0.465705	0.248951	0.345329	0.95569	0.547984	0.47523	0.205507	0.518204	0.998532	0.55867	0.394284	0.548164	0.537125	0.581662	0.562525	0.514305	0.387935
EIF3G	0.671641	0.587707	0.192594	0.418313	0.864249	0.832826	0.671641	0.310324	0.17297	0.95569	0.584408	0.587707	-0.00811987	0.966125	0.998532	0.832844	0.749113	0.832808	0.594169	0.522366	0.617474	0.646451	0.55794
EIF3H	0.365584	0.26475	0.465571	0.251321	0.864249	0.230651	0.365584	-0.664493	0.20322	0.95569	0.335832	0.26475	0.343108	0.327314	0.998532	0.270591	0.425923	0.190711	0.305246	0.283761	0.283331	0.387903	0.24617
EIF3I	0.978692	0.910786	0.103742	0.631525	0.864249	0.995051	0.978692	0.0239158	0.774557	0.956203	0.962922	0.910786	0.0803058	0.780716	0.998532	1.00515	1.02765	0.984954	0.929733	0.841985	0.799978	1.08386	1.02159
EIF3J	0.669051	0.567977	0.236284	0.854349	0.864249	0.658294	0.669051	-0.0233842	0.981767	0.95806	0.5388	0.567977	-0.0760814	0.927262	0.998532	0.741895	1.07769	0.574693	0.26041	0.432341	0.305892	0.645259	0.830062
EIF3K	0.8121	0.995907	-0.294353	0.328037	0.864249	0.721803	0.8121	-0.170052	0.627411	0.95569	0.806837	0.995907	-0.303734	0.311053	0.998532	0.566202	0.779263	0.877404	0.844937	0.788327	1.13534	0.825347	0.856478
EIF3L	0.546789	0.389305	0.49008	0.231429	0.864249	0.428152	0.546789	-0.352861	0.602456	0.95569	0.577349	0.389305	0.56854	0.158644	0.998532	0.249455	0.621345	0.606848	0.472232	0.512062	0.334227	0.642635	0.444384
EIF3M	1.32539	1.62129	-0.290718	0.694613	0.864249	1.44265	1.32539	0.122295	0.876006	0.956203	1.78608	1.62129	0.13966	0.103704	0.998532	1.31856	0.673609	1.56673	1.97718	1.73576	1.59316	1.83641	1.64942
EIF4A1	0.687162	0.714087	-0.0554485	0.776783	0.864249	0.7424	0.687162	0.111546	0.680576	0.95569	0.77978	0.714087	0.126968	0.411756	0.998532	0.640909	0.63125	0.843891	0.743074	0.762689	0.652556	0.796871	0.775617
EIF4A2	0.723142	0.636267	0.184646	0.0271443	0.864249	0.764467	0.723142	0.0801752	0.665039	0.95569	0.617036	0.636267	-0.0442794	0.37879	0.998532	0.682681	0.731363	0.846253	0.714921	0.629216	0.648348	0.604856	0.624187
EIF4A3	0.440555	0.532991	-0.27479	0.139216	0.864249	0.648739	0.440555	0.558317	0.0166164	0.867491	0.513145	0.532991	-0.0547456	0.661753	0.998532	0.636958	0.465044	0.66052	0.416065	0.538253	0.503092	0.488036	0.56289
EIF4B	0.395556	0.495614	-0.325335	0.554054	0.864249	0.574273	0.395556	0.537856	0.222061	0.95569	0.586934	0.495614	0.243981	0.577842	0.998532	0.513358	0.313656	0.635189	0.477456	0.510981	0.379605	0.662886	0.611622
EIF4E	1.75682	2.04965	-0.222415	0.73611	0.864249	1.28688	1.75682	-0.449082	0.629491	0.95569	1.30726	2.04965	-0.64883	0.231081	0.998532	0.936866	1.0009	1.6369	2.51274	0.872396	2.01207	1.74213	2.08723
EIF4E2	1.58809	2.53155	-0.67273	0.446603	0.864249	1.18717	1.58809	-0.419769	0.722102	0.95569	1.43729	2.53155	-0.816675	0.0679226	0.998532	0.994123	0.627336	1.38021	2.54885	1.50992	2.82338	1.36465	2.23973
EIF4EBP2	2.42351	2.93467	-0.276102	0.494767	0.864249	2.30676	2.42351	-0.0712274	0.455188	0.95569	1.53838	2.93467	-0.931789	0.152594	0.998532	2.32738	2.29813	2.28615	2.54888	1.40707	3.53919	1.66969	2.33015
EIF4G1	0.804672	0.810628	-0.0106388	0.975873	0.870547	0.882091	0.804672	0.132527	0.620364	0.95569	0.916838	0.810628	0.177628	0.602854	0.998532	0.752949	0.771218	1.01123	0.838126	0.888733	0.639366	0.944943	0.981889
EIF4G2	0.614691	0.70449	-0.196718	0.632455	0.864249	0.710315	0.614691	0.208598	0.503024	0.95569	0.652654	0.70449	-0.110261	0.797548	0.998532	0.594529	0.591608	0.826101	0.637775	0.574211	0.545488	0.731097	0.863492
EIF4G3	1.9562	0.822677	1.24965	0.268535	0.864249	0.631856	1.9562	-1.63038	0.20996	0.95569	1.20453	0.822677	0.550077	0.206717	0.998532	0.537149	1.23573	0.726563	2.67667	1.26569	0.624667	1.14338	1.02069
EIF4H	0.873849	0.942541	-0.109171	0.679109	0.864249	1.11034	0.873849	0.345547	0.0268252	0.95569	1.10197	0.942541	0.225452	0.508519	0.998532	1.07321	0.860263	1.14747	0.887435	0.962203	0.799823	1.24173	1.08526
EIF5	0.85157	0.717668	0.24681	0.786102	0.864249	0.761925	0.85157	-0.160476	0.844103	0.956203	1.10775	0.717668	0.626242	0.329324	0.998532	0.649426	0.466013	0.874425	1.23713	0.873794	0.521896	1.3417	0.913439
EIF5A	0.81948	0.808648	0.019198	0.540353	0.864249	0.767356	0.81948	-0.0948127	0.291725	0.95569	0.784547	0.808648	-0.043652	0.77505	0.998532	0.803315	0.826996	0.731398	0.811965	0.711839	0.821397	0.857255	0.795898
EIF5A2	0.804444	0.935666	-0.218003	0.383849	0.864249	0.694498	0.804444	-0.21202	0.152609	0.95569	0.774715	0.935666	-0.272327	0.342521	0.998532	0.657598	0.836246	0.731398	0.772641	0.711839	0.821397	0.837592	1.04993
EIF5AL1	0.915551	1.16898	-0.352542	0.450125	0.864249	0.872915	0.915551	-0.0687988	0.715201	0.95569	0.891094	1.16898	-0.391604	0.452367	0.998532	0.800811	0.98695	0.945019	0.844151	0.74571	0.906308	1.03648	1.43166
EIF5B	0.425969	0.318342	0.420174	0.554389	0.864249	0.535097	0.425969	0.32905	0.640374	0.95569	0.492603	0.318342	0.629849	0.218402	0.998532	0.375475	0.546827	0.694718	0.305112	0.522627	0.224696	0.462579	0.411987
EIF6	0.731898	0.756291	-0.0472976	0.728293	0.864249	0.813294	0.731898	0.152134	0.206003	0.95569	0.79701	0.756291	0.0756569	0.51415	0.998532	0.80103	0.689572	0.825558	0.774225	0.769764	0.800344	0.824256	0.712237
EIPR1	0.820507	1.06126	-0.371192	0.126804	0.864249	0.83923	0.820507	0.0325509	0.569049	0.95569	0.84527	1.06126	-0.328296	0.148455	0.998532	0.825853	0.844788	0.852608	0.796227	0.825189	0.969398	0.865352	1.15312
ELAVL1	0.286041	0.191306	0.58034	0.636713	0.864249	0.349424	0.286041	0.28876	0.761789	0.956203	0.357284	0.191306	0.901194	0.263116	0.998532	0.253785	0.130335	0.445063	0.441746	0.277763	0.118716	0.436806	0.263896
ELMO2	0.627878	1.45327	-1.21075	0.16034	0.864249	0.611701	0.627878	-0.0376576	0.629512	0.95569	0.463149	1.45327	-1.64975	0.153852	0.998532	0.585022	0.638397	0.63838	0.617359	0.235	1.83063	0.691298	1.0759
ELOB	3.32942	0.709727	2.22994	0.422928	0.864249	1.60195	3.32942	-1.05544	0.582628	0.95569	0.970112	0.709727	0.450887	0.10661	0.998532	1.15235	5.95071	2.05155	0.708136	1.05363	0.669746	0.886596	0.749708
ELOC	0.848963	0.712368	0.253077	0.392707	0.864249	0.780539	0.848963	-0.12123	0.546984	0.95569	0.729598	0.712368	0.034479	0.884619	0.998532	0.738869	0.934574	0.822209	0.763351	0.680972	0.619434	0.778225	0.805303
ELOVL1	5.57055	7.70474	-0.467925	0.349509	0.864249	3.942	5.57055	-0.498891	0.471134	0.95569	4.81048	7.70474	-0.679566	0.000228026	0.256644	3.38453	3.80866	4.49948	7.33244	4.77248	7.72634	4.84847	7.68313
EMC1	0.69139	0.599127	0.206639	0.671715	0.864249	0.598979	0.69139	-0.206996	0.39892	0.95569	0.684611	0.599127	0.192422	0.666616	0.998532	0.57577	0.607666	0.622187	0.775115	0.716112	0.431116	0.65311	0.767137
EMC10	0.615455	0.297707	1.04776	0.430277	0.864249	0.564887	0.615455	-0.12369	0.869711	0.956203	0.800901	0.297707	1.42773	0.33665	0.998532	0.436375	0.855296	0.693399	0.375614	0.463876	0.0797116	1.13793	0.515702
EMC2	0.772071	1.03957	-0.429188	0.404488	0.864249	1.0608	0.772071	0.458346	0.532425	0.95569	1.12485	1.03957	0.113739	0.881294	0.998532	1.3504	0.516919	0.771196	1.02722	0.620485	1.04257	1.62921	1.03658
EMC4	0.637832	0.709119	-0.15285	0.749145	0.864249	0.573555	0.637832	-0.153247	0.826432	0.956203	0.639501	0.709119	-0.149082	0.765951	0.998532	0.345452	0.517514	0.801657	0.758151	0.50365	0.861958	0.775352	0.556279
EMD	0.431186	0.446974	-0.0518787	0.875772	0.864249	0.538927	0.431186	0.321778	0.418144	0.95569	0.476776	0.446974	0.0931225	0.878403	0.998532	0.432679	0.438316	0.645175	0.424056	0.624057	0.358093	0.329496	0.535854
EML3	0.857637	1.21028	-0.496908	0.59854	0.864249	0.87495	0.857637	0.0288345	0.968079	0.956203	1.23273	1.21028	0.0265149	0.975529	0.998532	0.5467	0.659646	1.2032	1.05563	0.863797	0.67697	1.60167	1.7436
ENAH	0.831508	0.608637	0.450148	0.296595	0.864249	0.703766	0.831508	-0.240634	0.632525	0.95569	0.466415	0.608637	-0.383966	0.463485	0.998532	0.478386	0.869785	0.929145	0.793231	0.49998	0.763216	0.432851	0.454058
ENG	1.46375	1.3468	0.120142	0.592654	0.864249	0.969468	1.46375	-0.594408	0.152217	0.95569	1.75546	1.3468	0.382316	0.421309	0.998532	1.09846	1.28721	0.840477	1.64029	1.35218	1.40349	2.15873	1.29011
ENO1	0.681631	0.70932	-0.0574461	0.643598	0.864249	0.725944	0.681631	0.0908687	0.500346	0.95569	0.689417	0.70932	-0.0410602	0.721019	0.998532	0.67531	0.661954	0.776578	0.701307	0.699385	0.661913	0.679448	0.756727
ENO2	0.758074	0.768954	-0.020558	0.636041	0.864249	0.638986	0.758074	-0.246555	0.14405	0.95569	0.852459	0.768954	0.148734	0.0304001	0.998532	0.589787	0.745149	0.688184	0.770999	0.853691	0.783804	0.851227	0.754103
ENO3	0.706324	0.870773	-0.301967	0.253995	0.864249	0.807876	0.706324	0.193804	0.8484	0.956203	0.803074	0.870773	-0.116765	0.742911	0.998532	0.347936	0.793845	1.26782	0.618803	0.974144	0.926587	0.632004	0.814959
ENPP1	0.838375	0.793588	0.0792051	0.536974	0.864249	1.00046	0.838375	0.255	0.251257	0.95569	0.910534	0.793588	0.198322	0.517631	0.998532	1.09991	0.818241	0.901014	0.85851	0.771679	0.85077	1.04939	0.736407
ENSA	0.651337	0.485137	0.425011	0.342975	0.864249	0.882449	0.651337	0.43811	0.281113	0.95569	0.601173	0.485137	0.309388	0.537861	0.998532	0.96639	0.517455	0.798509	0.785218	0.757797	0.501212	0.444549	0.469062
EPB41L2	1.3054	0.932389	0.485483	0.364309	0.864249	0.585313	1.3054	-1.15721	0.160764	0.95569	1.03027	0.932389	0.144021	0.832012	0.998532	0.499774	0.986767	0.670853	1.62402	0.625419	0.964957	1.43513	0.899822
EPHA2	1.71555	1.76886	-0.0441478	0.972761	0.870121	2.36682	1.71555	0.464277	0.693019	0.95569	1.46423	1.76886	-0.272679	0.627229	0.998532	1.78809	3.02071	2.94556	0.4104	1.18628	1.31032	1.74219	2.2274
EPHX1	0.515026	0.386748	0.41325	0.747079	0.864249	1.01973	0.515026	0.985475	0.272595	0.95569	0.453709	0.386748	0.230374	0.776086	0.998532	1.02313	0.851678	1.01633	0.178374	0.265515	0.302749	0.641903	0.470748
EPPK1	0.686098	0.58205	0.237272	0.477807	0.864249	0.651282	0.686098	-0.0751314	0.834096	0.956203	0.7286	0.58205	0.323985	0.0437871	0.998532	0.56776	0.565943	0.734805	0.806253	0.696893	0.582856	0.760307	0.581243
EPRS1	0.882015	0.638304	0.46656	0.046966	0.864249	0.750944	0.882015	-0.232099	0.185455	0.95569	0.673341	0.638304	0.0770938	0.800505	0.998532	0.804532	0.920552	0.697355	0.843479	0.558038	0.677215	0.788645	0.599393
EPS15L1	0.512012	0.620348	-0.276898	0.434786	0.864249	0.605619	0.512012	0.242233	0.527842	0.95569	0.721341	0.620348	0.217604	0.468536	0.998532	0.484225	0.488895	0.727014	0.53513	0.752794	0.510957	0.689888	0.729738
EPS8	1.13003	1.07953	0.0659657	0.819091	0.864249	1.06125	1.13003	-0.090598	0.785758	0.956203	1.40635	1.07953	0.381553	0.444263	0.998532	0.953893	0.936015	1.16861	1.32405	1.06071	1.07232	1.75198	1.08673
ERBB2	0.453118	0.715802	-0.659674	0.0587453	0.864249	0.505709	0.453118	0.158422	0.825271	0.956203	0.83513	0.715802	0.22244	0.324323	0.998532	0.297683	0.427833	0.713735	0.478402	0.903493	0.77746	0.766768	0.654144
ERBB4	0.453118	0.715802	-0.659674	0.0587453	0.864249	0.505709	0.453118	0.158422	0.825271	0.956203	0.83513	0.715802	0.22244	0.324323	0.998532	0.297683	0.427833	0.713735	0.478402	0.903493	0.77746	0.766768	0.654144
ERGIC1	0.982571	1.00902	-0.0383191	0.850227	0.864249	0.995132	0.982571	0.0183275	0.959724	0.956203	0.892745	1.00902	-0.176631	0.542302	0.998532	1.17767	1.10603	0.812599	0.859116	1.05246	1.00931	0.733034	1.00873
ERH	0.700896	0.816562	-0.220362	0.563367	0.864249	0.740417	0.700896	0.079137	0.881019	0.956203	0.786638	0.816562	-0.0538629	0.0595805	0.998532	0.579201	0.532392	0.901632	0.8694	0.779268	0.814509	0.794008	0.818615
ERLIN1	1.06219	0.820936	0.371698	0.301028	0.864249	0.804851	1.06219	-0.400245	0.172615	0.95569	0.82548	0.820936	0.00796323	0.982766	0.998532	0.68248	1.04539	0.927223	1.07898	0.757913	0.647206	0.893046	0.994665
ERLIN2	0.777799	0.573872	0.438669	0.540278	0.864249	0.636543	0.777799	-0.289141	0.654737	0.95569	0.868368	0.573872	0.597577	0.0683457	0.998532	0.68248	1.04539	0.590606	0.510207	0.843689	0.496498	0.893046	0.651245
ERO1A	0.633733	0.547176	0.211871	0.670076	0.864249	0.692238	0.633733	0.127393	0.770184	0.956203	0.926571	0.547176	0.759898	0.432609	0.998532	0.683362	0.808699	0.701113	0.458766	0.537301	0.55465	1.31584	0.539701
ERP29	0.600058	0.62131	-0.0502098	0.928856	0.864249	0.591296	0.600058	-0.0212212	0.969185	0.956203	0.532896	0.62131	-0.221458	0.568937	0.998532	0.596703	0.399172	0.585889	0.800945	0.418472	0.557806	0.647321	0.684813
ERP44	1.2942	0.862785	0.584984	0.570472	0.864249	1.02694	1.2942	-0.33371	0.717224	0.95569	0.917812	0.862785	0.0891975	0.56302	0.998532	1.03725	1.93515	1.01662	0.653248	0.994581	0.839957	0.841043	0.885613
ESD	0.557683	0.28994	0.943692	0.391752	0.864249	0.271515	0.557683	-1.03841	0.367998	0.95569	0.401508	0.28994	0.469675	0.408875	0.998532	0.247479	0.804641	0.295552	0.310725	0.508914	0.29711	0.294102	0.28277
ESYT1	0.604387	0.677153	-0.16401	0.431984	0.864249	0.703145	0.604387	0.21835	0.304332	0.95569	0.672037	0.677153	-0.0109403	0.84277	0.998532	0.694324	0.532818	0.711965	0.675956	0.663081	0.698033	0.680994	0.656273
ESYT2	0.479942	0.239781	1.00114	0.0496916	0.864249	0.650765	0.479942	0.439278	0.167882	0.95569	0.246267	0.239781	0.0385032	0.9183	0.998532	0.589606	0.42759	0.711924	0.532294	0.298951	0.220965	0.193582	0.258597
ETF1	1.31546	1.11703	0.235894	0.0431046	0.864249	1.02432	1.31546	-0.360894	0.0929341	0.95569	0.873494	1.11703	-0.354802	0.00285703	0.998532	1.10994	1.27304	0.93871	1.35788	0.885979	1.11325	0.861009	1.12082
ETFA	0.314641	0.828295	-1.39644	0.0764733	0.864249	1.09422	0.314641	1.79813	0.20208	0.95569	0.322211	0.828295	-1.36214	0.116312	0.998532	1.50969	0.286422	0.678756	0.342859	0.204001	0.976469	0.44042	0.68012
ETFB	0.572253	0.33323	0.780132	0.0751457	0.864249	0.577405	0.572253	0.0129317	0.904654	0.956203	0.571829	0.33323	0.779063	0.255449	0.998532	0.544951	0.552412	0.609859	0.592093	0.707643	0.26662	0.436014	0.399841
ETHE1	0.889984	1.15517	-0.376259	0.0469045	0.864249	0.973143	0.889984	0.128872	0.306424	0.95569	0.862902	1.15517	-0.420842	0.270153	0.998532	0.993182	0.947678	0.953105	0.83229	0.66989	1.16992	1.05592	1.14043
EWSR1	0.767724	0.791999	-0.0449099	0.868205	0.864249	0.75438	0.767724	-0.0252959	0.932696	0.956203	0.752312	0.791999	-0.0741669	0.764571	0.998532	0.653312	0.671029	0.855449	0.864419	0.674188	0.706457	0.830436	0.87754
EXOC1	1.23051	0.839343	0.551929	0.605521	0.864249	1.46397	1.23051	0.250624	0.808508	0.956203	0.663825	0.839343	-0.338458	0.597776	0.998532	0.850918	1.81366	2.07702	0.647365	0.73257	0.565336	0.595079	1.11335
EXOSC2	0.262205	0.270455	-0.0446924	0.904383	0.864249	0.0497389	0.262205	-2.39825	0.00222259	0.687527	0.272052	0.270455	0.00849308	0.987787	0.998532	0.0587543	0.257802	0.0407236	0.266609	0.202205	0.331025	0.341898	0.209885
EXOSC6	0.583781	0.614029	-0.07288	0.0349895	0.864249	0.700991	0.583781	0.263969	0.0474485	0.95569	0.55568	0.614029	-0.144053	0.50448	0.998532	0.675116	0.578136	0.726866	0.589426	0.48337	0.615412	0.62799	0.612647
EXOSC7	0.697205	1.05447	-0.596867	0.017378	0.864249	1.1773	0.697205	0.755822	0.427908	0.95569	1.18591	1.05447	0.169473	0.614272	0.998532	1.66206	0.653854	0.692536	0.740556	0.964506	1.07442	1.40731	1.03452
EZR	0.495187	0.587986	-0.247807	0.246157	0.864249	0.422211	0.495187	-0.230009	0.443811	0.95569	0.479247	0.587986	-0.295012	0.178544	0.998532	0.355853	0.455926	0.48857	0.534449	0.445786	0.546397	0.512708	0.629575
FABP5	0.585666	0.828016	-0.499581	0.324355	0.864249	1.10971	0.585666	0.922035	0.0241018	0.934926	0.792331	0.828016	-0.0635564	0.892511	0.998532	1.13651	0.664076	1.08291	0.507257	0.632153	0.658263	0.952508	0.997769
FABP5P3	1.00838	0.840916	0.262001	0.42692	0.864249	0.821066	1.00838	-0.296464	0.359928	0.95569	0.891231	0.840916	0.0838379	0.761845	0.998532	0.833873	1.16685	0.808259	0.849907	0.758974	0.781251	1.02349	0.90058
FAF2	1.22796	1.33478	-0.120333	0.651563	0.864249	0.768433	1.22796	-0.676274	0.14541	0.95569	1.47101	1.33478	0.140206	0.744063	0.998532	0.721993	1.41987	0.814873	1.03605	1.11334	1.26805	1.82868	1.40151
FAHD1	0.8997	1.39392	-0.631629	0.616233	0.864249	0.848435	0.8997	-0.0846411	0.908381	0.956203	0.97493	1.39392	-0.515774	0.69354	0.998532	1.07403	0.576678	0.62284	1.22272	1.46897	2.17029	0.480895	0.617547
FAHD2A	0.250085	0.265476	-0.0861669	0.842833	0.864249	0.215695	0.250085	-0.213423	0.807983	0.956203	0.245249	0.265476	-0.114334	0.689732	0.998532	0.104641	0.194287	0.32675	0.305882	0.264141	0.225935	0.226357	0.305018
FAM114A1	0.488036	0.707212	-0.535157	0.1474	0.864249	0.383804	0.488036	-0.346618	0.674374	0.95569	0.589962	0.707212	-0.261522	0.368285	0.998532	0.592335	0.439936	0.175272	0.536135	0.529615	0.625301	0.650308	0.789123
FAM114A2	0.41092	0.258793	0.667059	0.46483	0.864249	0.419808	0.41092	0.0308735	0.966342	0.956203	0.537096	0.258793	1.05338	0.148531	0.998532	0.285907	0.28092	0.55371	0.540919	0.48457	0.149567	0.589621	0.368019
FAM120A	0.50117	0.510339	-0.0261557	0.973111	0.870121	0.484353	0.50117	-0.0492421	0.945931	0.956203	0.416623	0.510339	-0.292714	0.709442	0.998532	0.291822	0.606817	0.676883	0.395522	0.442898	0.726981	0.390347	0.293697
FAM162A	0.286747	0.297173	-0.0515256	0.965519	0.869549	0.0975224	0.286747	-1.55597	0.436423	0.95569	0.337881	0.297173	0.185211	0.798893	0.998532	0.0455521	0.0976375	0.149493	0.475856	0.239095	0.197677	0.436666	0.396668
FAM3C	1.22879	1.06625	0.204691	0.837179	0.864249	1.36685	1.22879	0.153625	0.863959	0.956203	1.60692	1.06625	0.591751	0.528882	0.998532	2.06642	1.35559	0.667287	1.10198	1.39863	0.381427	1.8152	1.75107
FAM50A	1.01688	1.25726	-0.30614	0.194728	0.864249	1.11194	1.01688	0.128935	0.536328	0.95569	1.14363	1.25726	-0.136669	0.405212	0.998532	1.01933	0.92787	1.20455	1.10588	1.20729	1.16928	1.07996	1.34524
FAM50B	1.15137	1.06481	0.112757	0.365742	0.864249	1.03403	1.15137	-0.155074	0.574537	0.95569	1.01353	1.06481	-0.0711967	0.622512	0.998532	0.863506	1.19685	1.20455	1.10588	0.947108	1.00567	1.07996	1.12395
FAM98A	0.876609	0.399512	1.13369	0.274174	0.864249	0.96869	0.876609	0.144103	0.862567	0.956203	0.304205	0.399512	-0.393194	0.608222	0.998532	0.624073	1.19513	1.31331	0.558084	0.460041	0.371888	0.14837	0.427136
FAM98B	0.684648	0.998111	-0.543837	0.0477349	0.864249	0.534363	0.684648	-0.357542	0.148886	0.95569	0.519688	0.998111	-0.941554	0.10133	0.998532	0.539555	0.619307	0.529171	0.74999	0.682428	0.970193	0.356948	1.02603
FAP	0.564771	0.620889	-0.13667	0.207566	0.864249	0.65449	0.564771	0.212704	0.585098	0.95569	0.623623	0.620889	0.00633922	0.943939	0.998532	0.792345	0.583512	0.516635	0.54603	0.599049	0.596771	0.648198	0.645008
FARSA	0.438658	0.371149	0.241097	0.532195	0.864249	0.249341	0.438658	-0.814976	0.157901	0.95569	0.28657	0.371149	-0.373112	0.146343	0.998532	0.272549	0.521192	0.226133	0.356123	0.283487	0.33479	0.289652	0.407508
FARSB	0.454249	1.35065	-1.57209	0.0170755	0.864249	1.2384	0.454249	1.44692	0.0532773	0.95569	2.09767	1.35065	0.635138	0.0702745	0.998532	1.42137	0.408438	1.05543	0.50006	2.27598	1.24119	1.91936	1.46011
FASN	0.506259	0.606673	-0.261043	0.340215	0.864249	0.647601	0.506259	0.355229	0.0215616	0.901356	0.520831	0.606673	-0.220103	0.49114	0.998532	0.651741	0.526946	0.64346	0.485572	0.454252	0.528495	0.58741	0.68485
FBL	0.566003	0.730825	-0.368717	0.506919	0.864249	0.964611	0.566003	0.769138	0.17417	0.95569	0.868672	0.730825	0.249286	0.625426	0.998532	0.917816	0.37931	1.01141	0.752695	1.09403	0.644622	0.643319	0.817028
FBXL18	1.0517	0.403836	1.38088	0.556301	0.864249	0.354206	1.0517	-1.57006	0.518421	0.95569	0.389122	0.403836	-0.0535457	0.958126	0.998532	0.293857	1.94722	0.414556	0.156175	0.302833	0.171073	0.475411	0.636598
FDPS	0.630946	0.427107	0.562918	0.33488	0.864249	0.405743	0.630946	-0.636949	0.165673	0.95569	0.434396	0.427107	0.0244132	0.971478	0.998532	0.435978	0.731725	0.375508	0.530167	0.305566	0.300497	0.563227	0.553717
FEN1	0.464929	0.458209	0.0210064	0.921098	0.864249	0.435668	0.464929	-0.093781	0.59972	0.95569	0.544245	0.458209	0.248253	0.162224	0.998532	0.44965	0.419671	0.421687	0.510187	0.540299	0.497662	0.548192	0.418755
FERMT2	0.292663	0.389099	-0.410897	0.530783	0.864249	0.483686	0.292663	0.724827	0.185087	0.95569	0.433538	0.389099	0.15602	0.779405	0.998532	0.387827	0.286348	0.579545	0.298979	0.379938	0.260918	0.487138	0.517281
FERMT3	0.505856	0.575769	-0.186763	0.524239	0.864249	0.93272	0.505856	0.882716	0.43429	0.95569	0.466172	0.575769	-0.304627	0.34613	0.998532	0.494051	0.539712	1.37139	0.472001	0.437289	0.490875	0.495056	0.660663
FGFR1	1.1741	1.27748	-0.12175	0.656022	0.864249	1.15368	1.1741	-0.0253071	0.919433	0.956203	1.30536	1.27748	0.0311426	0.816744	0.998532	1.10553	1.00211	1.20183	1.34608	1.2747	1.17628	1.33601	1.37868
FGFR2	1.1741	1.27748	-0.12175	0.656022	0.864249	1.15368	1.1741	-0.0253071	0.919433	0.956203	1.30536	1.27748	0.0311426	0.816744	0.998532	1.10553	1.00211	1.20183	1.34608	1.2747	1.17628	1.33601	1.37868
FGFR3	1.1741	1.27748	-0.12175	0.656022	0.864249	1.15368	1.1741	-0.0253071	0.919433	0.956203	1.30536	1.27748	0.0311426	0.816744	0.998532	1.10553	1.00211	1.20183	1.34608	1.2747	1.17628	1.33601	1.37868
FGFR4	1.1741	1.27748	-0.12175	0.656022	0.864249	1.15368	1.1741	-0.0253071	0.919433	0.956203	1.30536	1.27748	0.0311426	0.816744	0.998532	1.10553	1.00211	1.20183	1.34608	1.2747	1.17628	1.33601	1.37868
FGR	1.1741	1.27748	-0.12175	0.656022	0.864249	1.15368	1.1741	-0.0253071	0.919433	0.956203	1.30536	1.27748	0.0311426	0.816744	0.998532	1.10553	1.00211	1.20183	1.34608	1.2747	1.17628	1.33601	1.37868
FH	0.699029	0.64251	0.121633	0.689028	0.864249	0.712761	0.699029	0.0280677	0.910507	0.956203	0.640078	0.64251	-0.00547093	0.970725	0.998532	0.725954	0.806291	0.699569	0.591767	0.645846	0.584079	0.634309	0.70094
FHL2	0.671595	0.633617	0.0839806	0.793697	0.864249	0.979376	0.671595	0.544272	0.0899714	0.95569	0.782766	0.633617	0.30497	0.207195	0.998532	0.989345	0.572959	0.969407	0.770232	0.773859	0.714203	0.791673	0.553031
FHOD1	1.01735	1.45315	-0.514367	0.711734	0.864249	0.840996	1.01735	-0.274644	0.866573	0.956203	1.14365	1.45315	-0.34554	0.658411	0.998532	1.05529	1.91846	0.626703	0.116236	0.787579	0.967561	1.49972	1.93874
FIP1L1	0.832724	0.485491	0.778394	0.210126	0.864249	0.955943	0.832724	0.199087	0.635553	0.95569	0.782666	0.485491	0.688954	0.38488	0.998532	1.09353	0.657699	0.818355	1.00775	1.0412	0.409943	0.524137	0.561039
FKBP10	0.939579	0.98334	-0.0656759	0.64386	0.864249	1.01218	0.939579	0.107386	0.283817	0.95569	0.896564	0.98334	-0.133284	0.523788	0.998532	1.06117	0.949758	0.963201	0.929401	0.816882	1.06389	0.976246	0.902791
FKBP1A	0.73865	0.869822	-0.235829	0.293057	0.864249	0.95871	0.73865	0.376204	0.277294	0.95569	0.84498	0.869822	-0.0418031	0.79754	0.998532	1.10272	0.701149	0.8147	0.776151	0.841166	0.784941	0.848793	0.954702
FKBP2	0.65514	0.700204	-0.0959727	0.615126	0.864249	0.761698	0.65514	0.217416	0.138823	0.95569	0.66795	0.700204	-0.0680351	0.739046	0.998532	0.770896	0.611628	0.752499	0.698652	0.724272	0.637385	0.611628	0.763022
FKBP3	1.12331	0.649574	0.79019	0.663215	0.864249	0.783433	1.12331	-0.519876	0.738701	0.95569	0.869813	0.649574	0.42121	0.688024	0.998532	0.911301	2.00185	0.655565	0.244771	0.523909	0.325107	1.21572	0.974042
FKBP4	0.368502	0.568445	-0.625348	0.039262	0.864249	0.751523	0.368502	1.02815	0.109964	0.95569	0.335545	0.568445	-0.760512	0.250133	0.998532	0.886808	0.337791	0.616238	0.399213	0.478329	0.595351	0.192762	0.541539
FKBP5	0.67223	0.375474	0.840242	0.069936	0.864249	0.561544	0.67223	-0.259555	0.452048	0.95569	0.487606	0.375474	0.377004	0.437198	0.998532	0.679075	0.693739	0.444014	0.650721	0.572182	0.455526	0.403031	0.295422
FKBP8	1.39739	1.97162	-0.496649	0.346384	0.864249	1.76133	1.39739	0.333933	0.615954	0.95569	1.69259	1.97162	-0.220149	0.221386	0.998532	1.33864	0.945575	2.18401	1.8492	1.60111	1.84155	1.78407	2.10168
FKBP9	0.685875	0.649571	0.0784582	0.942284	0.864249	1.3397	0.685875	0.965895	0.143926	0.95569	1.1055	0.649571	0.76714	0.431886	0.998532	1.53028	0.481927	1.14913	0.889822	1.35554	0.255145	0.85546	1.044
FLII	0.575916	0.7648	-0.409225	0.143022	0.864249	0.636214	0.575916	0.143653	0.64869	0.95569	0.557714	0.7648	-0.455557	0.312696	0.998532	0.554714	0.655096	0.717713	0.496736	0.403547	0.778274	0.711882	0.751327
FLNA	0.608326	0.593836	0.0347811	0.780295	0.864249	0.637385	0.608326	0.0673188	0.682243	0.95569	0.591932	0.593836	-0.00463303	0.948556	0.998532	0.592409	0.566657	0.682361	0.649996	0.573239	0.57557	0.610625	0.612102
FLNB	0.499235	0.564896	-0.178265	0.493433	0.864249	0.579836	0.499235	0.215926	0.504062	0.95569	0.571817	0.564896	0.0175687	0.924354	0.998532	0.50255	0.436106	0.657122	0.562365	0.528203	0.517362	0.615431	0.61243
FLNC	0.608599	0.661107	-0.119393	0.731568	0.864249	0.627602	0.608599	0.0443601	0.911516	0.956203	0.68355	0.661107	0.0481629	0.814166	0.998532	0.532585	0.490893	0.72262	0.726304	0.627497	0.598667	0.739603	0.723547
FLOT1	0.48768	0.633777	-0.378039	0.47386	0.864249	0.574556	0.48768	0.236512	0.642071	0.95569	0.854893	0.633777	0.431768	0.65263	0.998532	0.444678	0.393798	0.704435	0.581563	0.456042	0.495697	1.25374	0.771856
FLT1	0.703431	0.574848	0.291228	0.0870107	0.864249	0.553088	0.703431	-0.346899	0.113882	0.95569	0.49257	0.574848	-0.222852	0.486186	0.998532	0.512989	0.664913	0.593187	0.741949	0.588846	0.587777	0.396293	0.561919
FLT3	0.703431	0.574848	0.291228	0.0870107	0.864249	0.553088	0.703431	-0.346899	0.113882	0.95569	0.49257	0.574848	-0.222852	0.486186	0.998532	0.512989	0.664913	0.593187	0.741949	0.588846	0.587777	0.396293	0.561919
FLT4	0.703431	0.574848	0.291228	0.0870107	0.864249	0.553088	0.703431	-0.346899	0.113882	0.95569	0.49257	0.574848	-0.222852	0.486186	0.998532	0.512989	0.664913	0.593187	0.741949	0.588846	0.587777	0.396293	0.561919
FMR1	0.841986	1.05847	-0.330113	0.372996	0.864249	0.971653	0.841986	0.206645	0.640679	0.95569	1.09395	1.05847	0.0475607	0.796423	0.998532	0.800102	0.67683	1.1432	1.00714	1.01872	0.964152	1.16917	1.15279
FN1	1.23889	1.2511	-0.0141416	0.946815	0.864249	1.2231	1.23889	-0.0185087	0.9381	0.956203	1.18083	1.2511	-0.0833928	0.192542	0.998532	1.13872	1.07983	1.30747	1.39796	1.16163	1.22029	1.20003	1.2819
FN3KRP	0.791096	0.937253	-0.244585	0.705889	0.864249	0.687312	0.791096	-0.202887	0.756789	0.956203	1.00802	0.937253	0.105021	0.85918	0.998532	0.44074	0.633419	0.933885	0.948773	1.19737	0.640716	0.818681	1.23379
FSCN1	0.45135	0.499833	-0.147198	0.659957	0.864249	0.469366	0.45135	0.0564679	0.860133	0.956203	0.565067	0.499833	0.176976	0.619263	0.998532	0.415218	0.523473	0.523515	0.379227	0.471455	0.561373	0.658678	0.438292
FTH1	1.31699	1.10174	0.257455	0.114649	0.864249	1.49732	1.31699	0.18514	0.253957	0.95569	1.22623	1.10174	0.154445	0.593217	0.998532	1.60589	1.35114	1.38875	1.28284	1.04223	1.02948	1.41024	1.174
FTL	1.36073	1.30656	0.0586151	0.845256	0.864249	1.23662	1.36073	-0.137988	0.524489	0.95569	0.88674	1.30656	-0.559188	0.151325	0.998532	1.20898	1.52073	1.26425	1.20074	0.884015	1.12157	0.889465	1.49155
FUBP1	0.595261	0.710545	-0.255405	0.377761	0.864249	0.535854	0.595261	-0.151683	0.614235	0.95569	0.645541	0.710545	-0.138417	0.383872	0.998532	0.513551	0.497303	0.558156	0.693219	0.595236	0.740913	0.695847	0.680178
FUBP3	0.71964	0.7522	-0.0638412	0.393623	0.864249	0.796125	0.71964	0.145718	0.212175	0.95569	0.847744	0.7522	0.172512	0.586827	0.998532	0.826082	0.749475	0.766167	0.689805	0.698911	0.756828	0.996577	0.747572
FUCA2	1.08332	0.803622	0.430868	0.219143	0.864249	1.32734	1.08332	0.293085	0.424164	0.95569	1.07685	0.803622	0.422226	0.588876	0.998532	1.53624	1.21131	1.11845	0.955326	0.65869	0.896645	1.49501	0.710599
FUS	0.693769	0.790446	-0.18821	0.186785	0.864249	0.781948	0.693769	0.172617	0.05215	0.95569	0.794437	0.790446	0.00726547	0.95443	0.998532	0.768083	0.678043	0.795814	0.709496	0.753441	0.744121	0.835432	0.83677
FXR1	0.843155	0.948268	-0.169497	0.376095	0.864249	0.948435	0.843155	0.169751	0.476015	0.95569	1.09032	0.948268	0.201386	0.0516629	0.998532	0.867311	0.753368	1.02956	0.932942	1.1132	0.923651	1.06745	0.972885
FXR2	0.751272	1.09277	-0.540581	0.349278	0.864249	1.04807	0.751272	0.480332	0.390501	0.95569	1.08827	1.09277	-0.00595679	0.976763	0.998532	0.952942	0.495402	1.1432	1.00714	1.01872	0.974758	1.15781	1.21078
FYCO1	0.560741	0.276876	1.0181	0.291804	0.864249	0.616075	0.560741	0.13577	0.713646	0.95569	0.428513	0.276876	0.630102	0.616128	0.998532	0.746978	0.562484	0.485171	0.558998	0.265771	0.076778	0.591255	0.476973
FYN	1.1741	1.27748	-0.12175	0.656022	0.864249	1.15368	1.1741	-0.0253071	0.919433	0.956203	1.30536	1.27748	0.0311426	0.816744	0.998532	1.10553	1.00211	1.20183	1.34608	1.2747	1.17628	1.33601	1.37868
G3BP1	0.542743	0.646773	-0.25299	0.510692	0.864249	0.665235	0.542743	0.293594	0.419154	0.95569	0.655276	0.646773	0.018844	0.894665	0.998532	0.655043	0.421787	0.675426	0.663698	0.629527	0.596183	0.681024	0.697362
G3BP2	0.405931	0.477424	-0.234038	0.509928	0.864249	0.529021	0.405931	0.38209	0.32178	0.95569	0.599594	0.477424	0.328713	0.51807	0.998532	0.446563	0.451695	0.611479	0.360167	0.462928	0.400022	0.736259	0.554826
G6PD	0.51122	0.62911	-0.299368	0.436136	0.864249	0.60236	0.51122	0.236682	0.660454	0.95569	0.490431	0.62911	-0.359261	0.140641	0.998532	0.460242	0.403177	0.744478	0.619262	0.477353	0.572242	0.503509	0.685978
GAA	0.696295	0.642302	0.116448	0.810495	0.864249	0.496024	0.696295	-0.48929	0.153025	0.95569	0.617518	0.642302	-0.0567706	0.915121	0.998532	0.407364	0.689915	0.584683	0.702675	0.560666	0.840016	0.674369	0.444588
GALK1	0.784559	0.819172	-0.0622852	0.919778	0.864249	0.892127	0.784559	0.185368	0.674836	0.95569	0.863415	0.819172	0.0758877	0.87251	0.998532	0.787855	0.589468	0.996399	0.97965	0.932787	1.05246	0.794044	0.585882
GALNS	0.961465	0.785431	0.29175	0.782703	0.864249	1.13155	0.961465	0.234997	0.788779	0.956203	0.974528	0.785431	0.311219	0.535968	0.998532	1.17442	1.51637	1.08868	0.406564	1.22034	0.716656	0.728718	0.854206
GAMT	1.36964	1.61371	-0.236583	0.633441	0.864249	1.40324	1.36964	0.0349628	0.937839	0.956203	1.32314	1.61371	-0.286411	0.481161	0.998532	1.18644	1.68349	1.62003	1.05579	1.17746	1.91929	1.46882	1.30813
GANAB	0.866475	0.79636	0.121737	0.150701	0.864249	0.801962	0.866475	-0.111625	0.115792	0.95569	0.844419	0.79636	0.0845372	0.189652	0.998532	0.813025	0.845067	0.790898	0.887884	0.855021	0.774193	0.833817	0.818528
GAPDH	0.750919	0.770799	-0.0376962	0.853016	0.864249	0.797987	0.750919	0.0877077	0.65684	0.95569	0.78725	0.770799	0.0304672	0.838035	0.998532	0.744106	0.677465	0.851868	0.824374	0.748908	0.711192	0.825591	0.830405
GARS1	0.57871	0.490803	0.237695	0.338058	0.864249	0.544621	0.57871	-0.0875867	0.885679	0.956203	0.590009	0.490803	0.265592	0.314129	0.998532	0.347111	0.508961	0.742131	0.648459	0.516182	0.481353	0.663836	0.500254
GART	0.693228	0.757998	-0.128865	0.799135	0.864249	0.59192	0.693228	-0.227927	0.555198	0.95569	0.755723	0.757998	-0.00433738	0.99434	0.999421	0.569982	0.835791	0.613858	0.550665	0.529334	0.929951	0.982111	0.586046
GBA	0.443414	0.576871	-0.379596	0.614979	0.864249	0.805815	0.443414	0.861795	0.497103	0.95569	0.539405	0.576871	-0.0968816	0.765673	0.998532	1.19309	0.233643	0.418542	0.653185	0.46929	0.492228	0.609519	0.661515
GBE1	0.652421	0.641916	0.0234194	0.864369	0.864249	0.77318	0.652421	0.245001	0.251431	0.95569	0.771334	0.641916	0.264972	0.0303631	0.998532	0.829881	0.702479	0.71648	0.602364	0.761639	0.662861	0.781029	0.620971
GBF1	1.39565	1.48888	-0.0932969	0.832606	0.864249	2.82467	1.39565	1.01715	0.243753	0.95569	1.20721	1.48888	-0.302553	0.080161	0.998532	2.03692	1.77479	3.61241	1.0165	1.19328	1.40509	1.22114	1.57268
GBP1	1.23903	0.640148	0.952731	0.0661994	0.864249	0.934044	1.23903	-0.407646	0.181594	0.95569	0.727507	0.640148	0.184557	0.635192	0.998532	0.821679	1.13752	1.04641	1.34053	0.633528	0.51356	0.821486	0.766735
GBP2	1.23903	0.640148	0.952731	0.0661994	0.864249	0.934044	1.23903	-0.407646	0.181594	0.95569	0.727507	0.640148	0.184557	0.635192	0.998532	0.821679	1.13752	1.04641	1.34053	0.633528	0.51356	0.821486	0.766735
GCN1	0.571648	0.443714	0.365496	0.4274	0.864249	0.467337	0.571648	-0.290661	0.507702	0.95569	0.649656	0.443714	0.550046	0.162563	0.998532	0.399327	0.460375	0.535348	0.68292	0.717756	0.377424	0.581555	0.510004
GDI1	0.653121	0.693407	-0.0863523	0.481703	0.864249	0.679194	0.653121	0.056473	0.334957	0.95569	0.711105	0.693407	0.0363603	0.790368	0.998532	0.674369	0.632988	0.684019	0.673254	0.751145	0.650934	0.671066	0.735881
GDI2	0.64573	0.578343	0.159005	0.375951	0.864249	0.629478	0.64573	-0.036776	0.771163	0.956203	0.704548	0.578343	0.284772	0.151558	0.998532	0.589075	0.618206	0.669881	0.673254	0.68731	0.525408	0.721785	0.631278
GET3	0.686117	0.668006	0.0385933	0.946645	0.864249	0.479579	0.686117	-0.516684	0.117788	0.95569	0.664591	0.668006	-0.00739363	0.993192	0.999409	0.407383	0.715499	0.551776	0.656735	0.401562	0.430133	0.92762	0.905879
GFPT1	0.249284	0.315962	-0.341961	0.541175	0.864249	0.537412	0.249284	1.10824	0.0903635	0.95569	0.36834	0.315962	0.221286	0.44883	0.998532	0.560094	0.15905	0.51473	0.339518	0.422647	0.302022	0.314032	0.329903
GFPT2	1.11598	0.788295	0.50151	0.361777	0.864249	0.944497	1.11598	-0.240699	0.181705	0.95569	0.757337	0.788295	-0.0577998	0.923267	0.998532	0.996823	1.04878	0.892171	1.18319	0.84279	0.516995	0.671885	1.05959
GGH	1.24131	0.575968	1.1078	0.603179	0.864249	1.98753	1.24131	0.679113	0.549373	0.95569	1.13036	0.575968	0.972725	0.281991	0.998532	2.15832	2.27257	1.81673	0.210045	0.97662	0.923498	1.28411	0.228437
GIGYF1	0.41099	0.625713	-0.606398	0.188472	0.864249	0.502772	0.41099	0.290803	0.511657	0.95569	0.817689	0.625713	0.386053	0.606144	0.998532	0.5441	0.302629	0.461444	0.51935	0.501213	0.611248	1.13417	0.640177
GIGYF2	0.782339	0.793606	-0.0206297	0.929776	0.864249	0.708144	0.782339	-0.143751	0.688171	0.95569	0.727989	0.793606	-0.124507	0.547022	0.998532	0.853292	0.715362	0.562996	0.849316	0.723914	0.702378	0.732063	0.884834
GIPC1	1.51919	1.29911	0.225777	0.476188	0.864249	1.50474	1.51919	-0.0137827	0.973248	0.956203	1.49911	1.29911	0.206586	0.374707	0.998532	1.19218	1.30017	1.8173	1.7382	1.37633	1.17231	1.62189	1.42591
GIPC3	1.80438	1.75897	0.0367745	0.702886	0.864249	1.94807	1.80438	0.11054	0.529525	0.95569	1.97754	1.75897	0.168979	0.254094	0.998532	1.75778	1.81464	2.13836	1.79413	1.88534	1.65628	2.06975	1.86166
GIT2	0.716167	0.335858	1.09244	0.341542	0.864249	0.329882	0.716167	-1.11835	0.386042	0.95569	0.495223	0.335858	0.560227	0.00278582	0.998532	0.159849	0.408906	0.499915	1.02343	0.496332	0.344214	0.494114	0.327502
GLG1	1.21331	1.0165	0.255329	0.718219	0.864249	1.0516	1.21331	-0.206356	0.411709	0.95569	1.14469	1.0165	0.171339	0.833702	0.998532	1.15709	1.09679	0.946115	1.32982	0.865585	0.557202	1.42379	1.47581
GLIPR2	0.388732	0.96399	-1.31024	0.504002	0.864249	1.21756	0.388732	1.64714	0.529212	0.95569	0.378046	0.96399	-1.35045	0.458373	0.998532	0.163984	0.0785708	2.27113	0.698893	0.327091	0.322969	0.429002	1.60501
GLO1	0.50457	0.449206	0.167678	0.423481	0.864249	0.69338	0.50457	0.458591	0.539059	0.95569	0.376467	0.449206	-0.254856	0.135449	0.998532	0.946134	0.55131	0.440626	0.45783	0.376284	0.479103	0.376649	0.419309
GLOD4	0.346937	0.48081	-0.470795	0.429376	0.864249	0.379296	0.346937	0.128651	0.845523	0.956203	0.56832	0.48081	0.241236	0.550763	0.998532	0.320101	0.2131	0.43849	0.480773	0.447919	0.455366	0.688721	0.506254
GLRX	0.351833	0.330675	0.0894774	0.859262	0.864249	0.43113	0.351833	0.29323	0.644508	0.95569	0.565124	0.330675	0.773153	0.444541	0.998532	0.32384	0.250724	0.538419	0.452943	0.31867	0.359893	0.811578	0.301458
GLRX3	0.681604	0.60544	0.17095	0.678839	0.864249	0.786464	0.681604	0.206447	0.379868	0.95569	0.790984	0.60544	0.385665	0.393079	0.998532	0.841101	0.757848	0.731827	0.605359	0.690434	0.466131	0.891533	0.744748
GLRX5	0.314288	0.810659	-1.36701	0.131524	0.864249	0.513031	0.314288	0.706959	0.0147958	0.844753	0.522928	0.810659	-0.632482	0.288783	0.998532	0.490403	0.323542	0.535659	0.305034	0.503243	1.01079	0.542613	0.610527
GLS	0.588529	0.658023	-0.161025	0.829181	0.864249	0.597645	0.588529	0.0221741	0.950114	0.956203	0.549568	0.658023	-0.25984	0.741789	0.998532	0.56671	0.463246	0.628579	0.713812	0.416587	0.40377	0.68255	0.912276
GLUD1	0.540775	0.573328	-0.084332	0.80421	0.864249	0.645585	0.540775	0.25558	0.569131	0.95569	0.528531	0.573328	-0.117372	0.506115	0.998532	0.763513	0.641704	0.527658	0.439846	0.530728	0.629053	0.526335	0.517603
GLUD2	0.381743	0.329738	0.211283	0.353549	0.864249	0.481909	0.381743	0.336159	0.135795	0.95569	0.391669	0.329738	0.248315	0.66806	0.998532	0.487926	0.340949	0.475892	0.422538	0.515232	0.314926	0.268107	0.344551
GLUL	2.05632	1.45045	0.503565	0.0524321	0.864249	1.76906	2.05632	-0.217081	0.112883	0.95569	1.78584	1.45045	0.300101	0.614599	0.998532	1.8047	2.15581	1.73343	1.95683	1.22778	1.55521	2.3439	1.34569
GMFB	0.841236	0.287428	1.54931	0.459678	0.864249	0.603254	0.841236	-0.479744	0.734828	0.95569	0.830709	0.287428	1.53114	0.181732	0.998532	0.678978	1.44842	0.52753	0.234056	0.566928	0.230414	1.09449	0.344443
GMPPA	0.495929	0.679054	-0.453392	0.0663574	0.864249	0.5491	0.495929	0.146936	0.722404	0.95569	0.429846	0.679054	-0.659707	0.0318514	0.998532	0.428528	0.544844	0.669673	0.447015	0.474582	0.670366	0.38511	0.687742
GMPPB	0.513925	0.704659	-0.455366	0.20512	0.864249	0.5222	0.513925	0.0230452	0.961646	0.956203	0.590622	0.704659	-0.25469	0.333799	0.998532	0.390084	0.437856	0.654317	0.589994	0.532867	0.635286	0.648377	0.774031
GMPS	0.582335	0.551361	0.0788521	0.927991	0.864249	0.908417	0.582335	0.641506	0.35121	0.95569	0.559948	0.551361	0.0222959	0.974081	0.998532	0.723485	0.779664	1.09335	0.385006	0.518068	0.320944	0.601828	0.781777
GNA12	0.570861	0.494169	0.208136	0.590609	0.864249	0.581048	0.570861	0.0255155	0.947394	0.956203	0.460334	0.494169	-0.102323	0.700191	0.998532	0.500673	0.460254	0.661422	0.681469	0.518848	0.445468	0.40182	0.542871
GNA13	0.570861	0.494169	0.208136	0.590609	0.864249	0.581048	0.570861	0.0255155	0.947394	0.956203	0.460334	0.494169	-0.102323	0.700191	0.998532	0.500673	0.460254	0.661422	0.681469	0.518848	0.445468	0.40182	0.542871
GNAI1	0.737937	0.806534	-0.128238	0.832423	0.864249	1.09282	0.737937	0.566491	0.0207469	0.901356	0.658952	0.806534	-0.291561	0.732179	0.998532	1.11053	0.68912	1.07512	0.786754	0.907727	0.525381	0.410178	1.08769
GNAI2	0.964171	1.0598	-0.13643	0.67472	0.864249	1.12159	0.964171	0.21818	0.610148	0.95569	1.23627	1.0598	0.222208	0.507416	0.998532	0.935352	0.778571	1.30782	1.14977	1.02554	0.995034	1.44701	1.12456
GNAI3	0.824017	0.527716	0.642912	0.0145179	0.864249	0.815043	0.824017	-0.015799	0.886702	0.956203	0.604202	0.527716	0.195269	0.393555	0.998532	0.864978	0.799452	0.765107	0.848583	0.669997	0.50127	0.538408	0.554163
GNAL	0.582736	0.504448	0.208136	0.590609	0.864249	0.593134	0.582736	0.0255155	0.947394	0.956203	0.46991	0.504448	-0.102323	0.700191	0.998532	0.511088	0.469827	0.67518	0.695644	0.529641	0.454734	0.410178	0.554163
GNAO1	0.582736	0.504448	0.208136	0.590609	0.864249	0.593134	0.582736	0.0255155	0.947394	0.956203	0.38031	0.504448	-0.40753	0.512912	0.998532	0.511088	0.469827	0.67518	0.695644	0.529641	0.454734	0.230979	0.554163
GNAS	0.785393	0.504448	0.638709	0.111498	0.864249	0.729939	0.785393	-0.10564	0.836456	0.956203	1.00549	0.504448	0.995119	0.257626	0.998532	0.511088	0.875142	0.948789	0.695644	0.689635	0.454734	1.32134	0.554163
GNAT1	0.582736	0.504448	0.208136	0.590609	0.864249	0.593134	0.582736	0.0255155	0.947394	0.956203	0.46991	0.504448	-0.102323	0.700191	0.998532	0.511088	0.469827	0.67518	0.695644	0.529641	0.454734	0.410178	0.554163
GNAT2	0.582736	0.504448	0.208136	0.590609	0.864249	0.593134	0.582736	0.0255155	0.947394	0.956203	0.46991	0.504448	-0.102323	0.700191	0.998532	0.511088	0.469827	0.67518	0.695644	0.529641	0.454734	0.410178	0.554163
GNAT3	0.582736	0.504448	0.208136	0.590609	0.864249	0.593134	0.582736	0.0255155	0.947394	0.956203	0.46991	0.504448	-0.102323	0.700191	0.998532	0.511088	0.469827	0.67518	0.695644	0.529641	0.454734	0.410178	0.554163
GNB1	0.891905	0.881923	0.0162369	0.956509	0.867942	0.737435	0.891905	-0.274374	0.250833	0.95569	0.889483	0.881923	0.0123138	0.972683	0.998532	0.641675	0.8794	0.833195	0.904409	0.779339	0.72027	0.999627	1.04358
GNB2	0.761634	0.589087	0.370617	0.240672	0.864249	0.600326	0.761634	-0.343351	0.145729	0.95569	0.607053	0.589087	0.0433413	0.853221	0.998532	0.607417	0.69259	0.593235	0.830678	0.572925	0.51057	0.64118	0.667603
GNB3	0.40646	0.422463	-0.0557122	0.883689	0.864249	0.531677	0.40646	0.387439	0.400024	0.95569	0.518609	0.422463	0.295823	0.528383	0.998532	0.607417	0.497028	0.455938	0.315891	0.396038	0.456148	0.64118	0.388777
GNB4	0.640597	0.486061	0.398279	0.105037	0.864249	0.600326	0.640597	-0.0936706	0.52304	0.95569	0.537951	0.486061	0.146337	0.668713	0.998532	0.607417	0.69259	0.593235	0.588604	0.434721	0.469812	0.64118	0.50231
GNG12	0.75199	1.32704	-0.819425	0.19418	0.864249	0.775821	0.75199	0.0450099	0.932062	0.956203	1.00495	1.32704	-0.401083	0.412634	0.998532	0.698476	0.516928	0.853165	0.987051	1.25881	1.14256	0.751091	1.51152
GNL2	5.95816	3.67503	0.697111	0.525998	0.864249	2.90594	5.95816	-1.03586	0.421475	0.95569	3.30351	3.67503	-0.153754	0.685051	0.998532	2.35085	8.95002	3.46102	2.9663	2.53934	3.88183	4.06768	3.46823
GNPDA1	0.30072	0.377737	-0.32896	0.638653	0.864249	2.59884	0.30072	3.11138	0.276425	0.95569	0.5171	0.377737	0.453062	0.553846	0.998532	4.14445	0.181971	1.05323	0.419469	0.699934	0.302592	0.334266	0.452882
GNPDA2	0.931791	0.733232	0.345738	0.684149	0.864249	0.693561	0.931791	-0.425984	0.641121	0.95569	1.02901	0.733232	0.488918	0.484154	0.998532	0.492588	1.3211	0.894534	0.542484	1.33612	0.570976	0.721901	0.895488
GNPNAT1	1.07578	0.562837	0.934593	0.147506	0.864249	0.512391	1.07578	-1.07007	0.0136043	0.844753	0.474582	0.562837	-0.246062	0.858207	0.998532	0.56991	1.10894	0.454872	1.04262	0.850677	0.782757	0.098486	0.342917
GNS	0.756676	0.665035	0.186246	0.254936	0.864249	0.860979	0.756676	0.186302	0.409857	0.95569	0.555717	0.665035	-0.259081	0.136887	0.998532	0.953515	0.716472	0.768443	0.796881	0.572945	0.623217	0.538488	0.706854
GOPC	0.887214	0.874377	0.0210261	0.957369	0.868155	0.903266	0.887214	0.0258688	0.90541	0.956203	1.02841	0.874377	0.234093	0.496415	0.998532	0.844132	0.991009	0.9624	0.783418	1.04938	0.688695	1.00744	1.06006
GORASP2	0.364765	0.993881	-1.4461	0.115769	0.864249	0.505157	0.364765	0.469765	0.394999	0.95569	0.726578	0.993881	-0.451955	0.47423	0.998532	0.525557	0.235718	0.484758	0.493812	0.492157	0.797519	0.960999	1.19024
GOT1	0.342456	0.322001	0.0888542	0.911699	0.864249	0.29997	0.342456	-0.1911	0.781804	0.956203	0.462061	0.322001	0.521018	0.510848	0.998532	0.288818	0.208553	0.311122	0.476359	0.312086	0.415233	0.612036	0.228769
GOT2	0.594326	0.524894	0.179228	0.515396	0.864249	0.5749	0.594326	-0.0479426	0.920693	0.956203	0.554093	0.524894	0.078101	0.788389	0.998532	0.402269	0.597244	0.747531	0.591408	0.518761	0.613466	0.589424	0.436322
GPD2	0.298648	0.477564	-0.67725	0.0527437	0.864249	0.414543	0.298648	0.473076	0.268921	0.95569	0.411013	0.477564	-0.216512	0.832632	0.998532	0.491024	0.299019	0.338062	0.298277	0.137132	0.434764	0.684893	0.520365
GPI	0.464677	0.527982	-0.184261	0.155568	0.864249	0.413253	0.464677	-0.169202	0.251045	0.95569	0.503555	0.527982	-0.0683385	0.747387	0.998532	0.398133	0.493072	0.428374	0.436281	0.437399	0.527876	0.569712	0.528089
GPS1	0.321182	0.459904	-0.51794	0.640817	0.864249	0.372033	0.321182	0.212039	0.840859	0.956203	0.456483	0.459904	-0.0107724	0.985763	0.998532	0.310388	0.106805	0.433679	0.53556	0.35716	0.597749	0.555805	0.322059
GPX1	1.01231	0.732398	0.466952	0.544286	0.864249	0.748671	1.01231	-0.435248	0.577926	0.95569	0.828481	0.732398	0.177842	0.473233	0.998532	0.641818	1.3982	0.855524	0.626422	0.721401	0.755914	0.935562	0.708882
GPX4	1.51728	1.78355	-0.233264	0.747392	0.864249	0.831628	1.51728	-0.867476	0.161776	0.95569	1.25072	1.78355	-0.51199	0.566718	0.998532	1.08973	1.69858	0.573527	1.33597	1.60704	2.48156	0.894404	1.08553
GRB2	1.0836	0.989408	0.131193	0.791387	0.864249	1.31296	1.0836	0.276986	0.386788	0.95569	1.23423	0.989408	0.318974	0.435336	0.998532	1.35199	0.878365	1.27392	1.28883	1.14123	0.754091	1.32723	1.22473
GRHPR	0.91584	1.00516	-0.134254	0.745559	0.864249	1.01417	0.91584	0.147126	0.710434	0.95569	0.866195	1.00516	-0.214658	0.193283	0.998532	1.03047	1.14508	0.997857	0.6866	0.855758	1.07638	0.876632	0.93394
GRN	0.968788	0.902417	0.102388	0.250858	0.864249	0.997449	0.968788	0.0420609	0.716623	0.95569	1.05956	0.902417	0.231601	0.120934	0.998532	0.930003	0.956342	1.06489	0.981235	1.01413	0.862829	1.10499	0.942004
GRPEL1	0.591217	0.817854	-0.468157	0.266765	0.864249	0.81904	0.591217	0.470248	0.298264	0.95569	0.605112	0.817854	-0.434641	0.258758	0.998532	0.684635	0.498025	0.953445	0.684408	0.533315	0.702086	0.67691	0.933622
GSK3B	0.92831	0.908294	0.0314477	0.947897	0.864249	0.935779	0.92831	0.0115611	0.894017	0.956203	0.771288	0.908294	-0.235889	0.664855	0.998532	0.985309	0.929755	0.886249	0.926865	0.795404	0.63702	0.747172	1.17957
GSN	0.700676	0.69525	0.0112147	0.91579	0.864249	0.664042	0.700676	-0.0774733	0.468056	0.95569	0.764707	0.69525	0.137375	0.686135	0.998532	0.649073	0.662253	0.679011	0.739099	0.618115	0.719427	0.911299	0.671074
GSPT1	0.886245	0.754434	0.232312	0.638148	0.864249	0.756999	0.886245	-0.227416	0.637057	0.95569	0.76161	0.754434	0.013658	0.939449	0.998532	0.817592	1.11292	0.696406	0.659568	0.788452	0.833657	0.734768	0.67521
GSR	0.71451	0.729368	-0.0296929	0.968505	0.870121	0.739248	0.71451	0.049104	0.874269	0.956203	0.56171	0.729368	-0.376821	0.640169	0.998532	0.779954	0.846392	0.698543	0.582629	0.534896	1.03559	0.588525	0.423142
GSS	0.369933	0.418155	-0.176776	0.439339	0.864249	0.398357	0.369933	0.106799	0.711119	0.95569	0.453746	0.418155	0.117846	0.721088	0.998532	0.347519	0.326894	0.449194	0.412971	0.536355	0.444306	0.371136	0.392004
GSTK1	0.682976	0.776252	-0.18469	0.805467	0.864249	0.704511	0.682976	0.044789	0.955695	0.956203	0.387156	0.776252	-1.00361	0.363122	0.998532	0.793429	1.01463	0.615594	0.351317	0.0550108	0.80088	0.719302	0.751623
GSTM2	0.722344	0.60483	0.256156	0.671872	0.864249	1.04848	0.722344	0.537539	0.264359	0.95569	0.758674	0.60483	0.326951	0.596095	0.998532	0.932877	0.900465	1.16408	0.544223	0.571038	0.445149	0.946311	0.764511
GSTO1	0.331177	0.400277	-0.273393	0.483653	0.864249	0.485041	0.331177	0.550503	0.297918	0.95569	0.41314	0.400277	0.0456332	0.858148	0.998532	0.401841	0.258687	0.568241	0.403668	0.361018	0.364054	0.465262	0.436499
GSTP1	0.767171	0.803258	-0.066315	0.54518	0.864249	0.7036	0.767171	-0.124793	0.300072	0.95569	0.710307	0.803258	-0.17742	0.043894	0.998532	0.706428	0.72139	0.700772	0.812953	0.708034	0.783244	0.71258	0.823273
GTF2F1	0.577983	0.6053	-0.0666246	0.872159	0.864249	0.832514	0.577983	0.526448	0.21687	0.95569	0.507411	0.6053	-0.254496	0.439147	0.998532	0.756713	0.456824	0.908315	0.699141	0.55901	0.517108	0.455811	0.693492
GTF2F2	0.89695	1.3258	-0.563763	0.463218	0.864249	0.975922	0.89695	0.121738	0.883929	0.956203	1.47201	1.3258	0.150925	0.819247	0.998532	0.584037	0.623526	1.36781	1.17038	1.06699	0.935383	1.87703	1.71622
GTF2I	1.96671	0.835472	1.23512	0.40145	0.864249	1.33266	1.96671	-0.561473	0.614874	0.95569	1.44927	0.835472	0.79466	0.0338047	0.998532	1.45285	3.03431	1.21247	0.899112	1.36533	0.915262	1.5332	0.755681
GUSB	1.10886	1.28754	-0.215546	0.89201	0.864249	1.35434	1.10886	0.288511	0.829577	0.956203	0.834552	1.28754	-0.625545	0.601899	0.998532	1.05079	2.06547	1.65788	0.152241	0.507551	1.94925	1.16155	0.625838
GYG1	0.432373	0.260697	0.729905	0.311976	0.864249	0.596045	0.432373	0.463145	0.504705	0.95569	0.268568	0.260697	0.0429149	0.940143	0.998532	0.760202	0.312965	0.431888	0.551781	0.188071	0.30691	0.349064	0.214483
GYS1	0.620552	0.413933	0.584156	0.652848	0.864249	0.297448	0.620552	-1.06091	0.526688	0.95569	0.518437	0.413933	0.324773	0.125655	0.998532	0.460858	0.227996	0.134039	1.01311	0.515913	0.372994	0.520961	0.454871
H1-1	1.08295	1.2645	-0.223608	0.400102	0.864249	1.399	1.08295	0.369433	0.0273899	0.95569	1.28067	1.2645	0.0183297	0.935352	0.998532	1.438	1.04646	1.36	1.11944	1.22446	1.09722	1.33688	1.43179
H1-2	0.649254	0.831346	-0.356665	0.322703	0.864249	0.709604	0.649254	0.12823	0.661622	0.95569	0.813321	0.831346	-0.0316241	0.901928	0.998532	0.646054	0.549032	0.773154	0.749477	0.728407	0.733791	0.898235	0.928901
H1-3	0.702311	0.839104	-0.25674	0.339022	0.864249	0.746289	0.702311	0.0876254	0.68713	0.95569	0.846084	0.839104	0.0119513	0.95454	0.998532	0.67022	0.646403	0.822359	0.758218	0.79289	0.744587	0.899279	0.933621
H1-5	0.423827	0.513681	-0.277399	0.172979	0.864249	0.484808	0.423827	0.193938	0.636893	0.95569	0.562304	0.513681	0.130477	0.643467	0.998532	0.375525	0.406497	0.59409	0.441156	0.481358	0.474121	0.643249	0.553241
H1-6	1.08295	1.2645	-0.223608	0.400102	0.864249	1.399	1.08295	0.369433	0.0273899	0.95569	1.28067	1.2645	0.0183297	0.935352	0.998532	1.438	1.04646	1.36	1.11944	1.22446	1.09722	1.33688	1.43179
H2AC1	0.354017	0.460679	-0.379942	0.0909249	0.864249	0.387544	0.354017	0.130539	0.470396	0.95569	0.454932	0.460679	-0.018112	0.434038	0.998532	0.371001	0.31984	0.404087	0.388194	0.452047	0.465849	0.457816	0.455509
H2AC21	0.542288	0.589321	-0.119994	0.595264	0.864249	0.434712	0.542288	-0.319	0.192984	0.95569	0.597577	0.589321	0.0200719	0.92352	0.998532	0.38161	0.558976	0.487814	0.5256	0.618209	0.516058	0.576945	0.662584
H2AC4	0.279381	0.460679	-0.721531	0.237969	0.864249	0.387544	0.279381	0.472128	0.429355	0.95569	0.454932	0.460679	-0.018112	0.434038	0.998532	0.371001	0.170567	0.404087	0.388194	0.452047	0.465849	0.457816	0.455509
H2AC6	0.279381	0.460679	-0.721531	0.237969	0.864249	0.387544	0.279381	0.472128	0.429355	0.95569	0.454932	0.460679	-0.018112	0.434038	0.998532	0.371001	0.170567	0.404087	0.388194	0.452047	0.465849	0.457816	0.455509
H2AC7	0.305787	0.487745	-0.673598	0.315371	0.864249	0.381684	0.305787	0.31985	0.632097	0.95569	0.422663	0.487745	-0.206618	0.217717	0.998532	0.371001	0.170567	0.392367	0.441008	0.452047	0.465849	0.393279	0.509641
H2AW	0.279381	0.460679	-0.721531	0.237969	0.864249	0.387544	0.279381	0.472128	0.429355	0.95569	0.454932	0.460679	-0.018112	0.434038	0.998532	0.371001	0.170567	0.404087	0.388194	0.452047	0.465849	0.457816	0.455509
H2AZ2	0.354017	0.460679	-0.379942	0.0909249	0.864249	0.387544	0.354017	0.130539	0.470396	0.95569	0.454932	0.460679	-0.018112	0.434038	0.998532	0.371001	0.31984	0.404087	0.388194	0.452047	0.465849	0.457816	0.455509
H2BC1	0.588908	0.733521	-0.316797	0.258485	0.864249	0.621157	0.588908	0.0769161	0.752388	0.956203	0.759148	0.733521	0.0495415	0.683525	0.998532	0.604422	0.501265	0.637891	0.67655	0.713644	0.703865	0.804651	0.763178
H2BC12	0.455603	0.538806	-0.241987	0.210622	0.864249	0.445849	0.455603	-0.0312238	0.965079	0.956203	0.667087	0.538806	0.308109	0.11071	0.998532	0.253806	0.501265	0.637891	0.409942	0.713644	0.54173	0.620529	0.535882
H2BC19P	0.43374	0.534226	-0.30062	0.0965313	0.864249	0.462604	0.43374	0.0929479	0.480602	0.95569	0.483758	0.534226	-0.143165	0.153713	0.998532	0.441911	0.407294	0.483297	0.460186	0.491975	0.513318	0.475541	0.555133
H2BC20P	0.43374	0.534226	-0.30062	0.0965313	0.864249	0.462604	0.43374	0.0929479	0.480602	0.95569	0.483758	0.534226	-0.143165	0.153713	0.998532	0.441911	0.407294	0.483297	0.460186	0.491975	0.513318	0.475541	0.555133
H2BC3	0.480725	0.548432	-0.190099	0.0885161	0.864249	0.539901	0.480725	0.167483	0.614386	0.95569	0.667087	0.548432	0.282563	0.127726	0.998532	0.441911	0.501265	0.637891	0.460186	0.713644	0.54173	0.620529	0.555133
H2BC4	0.455603	0.538806	-0.241987	0.210622	0.864249	0.445849	0.455603	-0.0312238	0.965079	0.956203	0.667087	0.538806	0.308109	0.11071	0.998532	0.253806	0.501265	0.637891	0.409942	0.713644	0.54173	0.620529	0.535882
H2BE1	0.588908	0.733521	-0.316797	0.258485	0.864249	0.621157	0.588908	0.0769161	0.752388	0.956203	0.759148	0.733521	0.0495415	0.683525	0.998532	0.604422	0.501265	0.637891	0.67655	0.713644	0.703865	0.804651	0.763178
H3-2	0.273845	0.350608	-0.356496	0.0808908	0.864249	0.265251	0.273845	-0.0460021	0.846441	0.956203	0.351784	0.350608	0.00483174	0.952547	0.998532	0.229626	0.257721	0.300877	0.28997	0.346777	0.333832	0.356791	0.367383
H3-4	0.351429	0.461385	-0.392736	0.264027	0.864249	0.367804	0.351429	0.0657037	0.820081	0.956203	0.472022	0.461385	0.0328854	0.898816	0.998532	0.33288	0.298628	0.402728	0.40423	0.415965	0.413141	0.52808	0.509628
H3-5	0.30241	0.405996	-0.424958	0.201721	0.864249	0.316528	0.30241	0.0658236	0.827301	0.956203	0.411903	0.405996	0.020839	0.906754	0.998532	0.281253	0.257721	0.351803	0.3471	0.381371	0.373487	0.442435	0.438506
H3C1	0.351429	0.461385	-0.392736	0.264027	0.864249	0.367804	0.351429	0.0657037	0.820081	0.956203	0.472022	0.461385	0.0328854	0.898816	0.998532	0.33288	0.298628	0.402728	0.40423	0.415965	0.413141	0.52808	0.509628
H4C1	0.361619	0.54681	-0.59657	0.0426108	0.864249	0.500871	0.361619	0.469969	0.121004	0.95569	0.528012	0.54681	-0.0504697	0.442888	0.998532	0.462991	0.32396	0.538752	0.399278	0.512187	0.534887	0.543837	0.558734
H6PD	1.03964	0.887164	0.228816	0.669773	0.864249	0.908046	1.03964	-0.195252	0.713384	0.95569	0.715007	0.887164	-0.311244	0.539594	0.998532	0.716032	1.28434	1.10006	0.794944	0.573616	1.07451	0.856397	0.699815
HACD3	1.44078	0.758002	0.926576	0.145356	0.864249	0.714424	1.44078	-1.012	0.151193	0.95569	1.08949	0.758002	0.523382	0.465448	0.998532	0.852872	1.15237	0.575977	1.72919	0.722772	0.811406	1.45621	0.704599
HADHA	0.494362	0.523405	-0.0823599	0.851514	0.864249	0.68368	0.494362	0.467753	0.0756255	0.95569	0.527554	0.523405	0.0113913	0.979364	0.998532	0.672779	0.548523	0.69458	0.440201	0.460994	0.397813	0.594114	0.648997
HADHB	0.524839	0.465493	0.173115	0.69378	0.864249	0.710533	0.524839	0.437026	0.299673	0.95569	0.541626	0.465493	0.218536	0.515776	0.998532	0.676657	0.395362	0.744409	0.654317	0.445669	0.449553	0.637583	0.481434
HARS1	0.653096	0.77883	-0.254013	0.695973	0.864249	0.687557	0.653096	0.0741847	0.906093	0.956203	0.710659	0.77883	-0.132151	0.717635	0.998532	0.586484	0.415347	0.788631	0.890844	0.634943	0.924045	0.786374	0.633615
HARS2	0.368685	0.644839	-0.806551	0.0317891	0.864249	0.487486	0.368685	0.402971	0.135047	0.95569	0.660741	0.644839	0.0351445	0.91187	0.998532	0.501565	0.415347	0.473406	0.322023	0.535107	0.664012	0.786374	0.625666
HAT1	0.979009	1.14939	-0.231473	0.60349	0.864249	0.853148	0.979009	-0.198526	0.535836	0.95569	1.09568	1.14939	-0.06904	0.83089	0.998532	0.848919	0.809231	0.857377	1.14879	1.09269	0.92807	1.09867	1.37071
HBS1L	0.913677	0.946613	-0.0510914	0.895479	0.864249	0.619754	0.913677	-0.559987	0.229982	0.95569	1.00906	0.946613	0.092169	0.854908	0.998532	0.586557	0.744699	0.652952	1.08265	0.744253	1.08998	1.27387	0.803247
HCK	1.1741	1.27748	-0.12175	0.656022	0.864249	1.15368	1.1741	-0.0253071	0.919433	0.956203	1.30536	1.27748	0.0311426	0.816744	0.998532	1.10553	1.00211	1.20183	1.34608	1.2747	1.17628	1.33601	1.37868
HDAC1	2.81146	2.9945	-0.0909959	0.912617	0.864249	2.76268	2.81146	-0.0252517	0.973765	0.956203	2.7259	2.9945	-0.135581	0.759521	0.998532	2.39128	4.07221	3.13408	1.55071	2.73279	2.22792	2.71901	3.76108
HDAC2	1.58217	0.869815	0.863121	0.399745	0.864249	0.812811	1.58217	-0.960911	0.386121	0.95569	0.804069	0.869815	-0.113389	0.84325	0.998532	1.12326	2.20907	0.50236	0.955262	0.635707	0.630119	0.972432	1.10951
HDDC2	0.330219	0.540208	-0.710092	0.644866	0.864249	0.791604	0.330219	1.26135	0.290956	0.95569	0.402672	0.540208	-0.423911	0.748357	0.998532	1.03149	0.548696	0.551719	0.111743	0.215945	0.216117	0.589399	0.8643
HDGF	0.524013	0.503185	0.0585125	0.937319	0.864249	0.625316	0.524013	0.254984	0.403832	0.95569	0.754391	0.503185	0.584223	0.409968	0.998532	0.587379	0.612708	0.663253	0.435318	0.645035	0.286113	0.863748	0.720258
HDGFL2	0.866289	0.787714	0.137176	0.616686	0.864249	0.398698	0.866289	-1.11955	0.0838492	0.95569	0.926938	0.787714	0.234802	0.496748	0.998532	0.340066	0.734044	0.457331	0.998533	0.759184	0.808557	1.09469	0.76687
HDGFL3	0.503682	0.542736	-0.107737	0.846067	0.864249	0.272942	0.503682	-0.88392	0.351549	0.95569	0.574039	0.542736	0.0808963	0.799622	0.998532	0.183889	0.334101	0.361995	0.673264	0.478916	0.491128	0.669162	0.594345
HDLBP	0.670459	0.679387	-0.0190853	0.962739	0.869549	0.759232	0.670459	0.179393	0.43866	0.95569	0.829101	0.679387	0.287314	0.413786	0.998532	0.744795	0.579046	0.773669	0.761871	0.862164	0.536867	0.796038	0.821907
HEBP1	0.986199	1.17873	-0.257279	0.558142	0.864249	1.87781	0.986199	0.929101	0.145123	0.95569	1.14391	1.17873	-0.0432612	0.857681	0.998532	2.16987	0.739	1.58575	1.2334	1.02542	1.05509	1.26239	1.30236
HEBP2	0.398538	0.484263	-0.281073	0.617171	0.864249	0.27509	0.398538	-0.534814	0.546233	0.95569	0.461736	0.484263	-0.0687226	0.871763	0.998532	0.179964	0.255928	0.370216	0.541148	0.342923	0.516808	0.580549	0.451718
HECTD1	0.602218	0.59086	0.0274691	0.950849	0.865027	0.137878	0.602218	-2.1269	0.0806163	0.95569	0.621682	0.59086	0.0733604	0.887667	0.998532	0.257521	0.675841	0.0182343	0.528596	0.747987	0.736511	0.495377	0.44521
HERC4	1.44523	0.908801	0.66926	0.221909	0.864249	0.657248	1.44523	-1.13679	0.10538	0.95569	0.602696	0.908801	-0.592534	0.369892	0.998532	0.63668	1.72276	0.677816	1.1677	0.835945	0.779401	0.369447	1.0382
HEXA	0.513406	0.485274	0.0813019	0.832277	0.864249	0.869242	0.513406	0.759658	0.609445	0.95569	0.456985	0.485274	-0.0866512	0.827773	0.998532	0.278376	0.462181	1.46011	0.564631	0.502171	0.380167	0.411799	0.59038
HEXB	0.994849	0.8325	0.257027	0.337356	0.864249	0.780105	0.994849	-0.35081	0.307229	0.95569	0.820514	0.8325	-0.0209222	0.892199	0.998532	0.666004	1.10424	0.894206	0.885456	0.785274	0.762733	0.855755	0.902267
HEXIM1	0.936866	0.903003	0.0531122	0.707201	0.864249	0.596251	0.936866	-0.651922	0.0625752	0.95569	0.751515	0.903003	-0.264928	0.504405	0.998532	0.524178	0.989861	0.668324	0.883871	0.930222	0.960501	0.572808	0.845505
HGS	0.117688	0.263239	-1.16141	0.334226	0.864249	0.383117	0.117688	1.70282	0.288703	0.95569	0.0793071	0.263239	-1.73085	0.217424	0.998532	0.55763	0.180487	0.208603	0.0548885	0.0426463	0.166487	0.115968	0.359991
HIBADH	0.757185	0.604431	0.325068	0.389617	0.864249	0.647479	0.757185	-0.225814	0.599867	0.95569	0.498876	0.604431	-0.276896	0.0610407	0.998532	0.759755	0.894889	0.535203	0.619481	0.506765	0.578247	0.490988	0.630616
HIKESHI	1.51008	1.65858	-0.135318	0.706654	0.864249	1.94888	1.51008	0.36802	0.380702	0.95569	1.63564	1.65858	-0.0200877	0.737842	0.998532	1.74588	1.84703	2.15189	1.17313	1.63529	1.71827	1.636	1.59888
HINT1	0.461579	0.630133	-0.44908	0.467435	0.864249	0.67894	0.461579	0.556708	0.367095	0.95569	0.6946	0.630133	0.140526	0.537675	0.998532	0.682629	0.273597	0.67525	0.64956	0.77887	0.606842	0.61033	0.653423
HK1	0.732377	0.630159	0.216871	0.484061	0.864249	0.71171	0.732377	-0.0412978	0.481685	0.95569	0.653869	0.630159	0.0532862	0.870841	0.998532	0.723939	0.753158	0.69948	0.711596	0.602891	0.511965	0.704847	0.748352
HK2	0.44463	0.471279	-0.083979	0.793376	0.864249	0.389394	0.44463	-0.191373	0.470726	0.95569	0.534591	0.471279	0.181853	0.687405	0.998532	0.328542	0.429893	0.450246	0.459366	0.638325	0.383272	0.430857	0.559287
HLA-A	1.17096	0.793983	0.560508	0.488058	0.864249	1.04933	1.17096	-0.15822	0.798375	0.956203	1.21573	0.793983	0.614639	0.265799	0.998532	0.89808	1.56041	1.20058	0.781504	1.38205	0.574017	1.0494	1.01395
HLA-B	4.16701	1.48487	1.48867	0.208525	0.864249	1.46995	4.16701	-1.50325	0.152161	0.95569	2.13104	1.48487	0.52122	0.611828	0.998532	1.21674	5.33257	1.72316	3.00145	1.50632	0.59804	2.75577	2.37171
HLA-C	2.23587	1.17409	0.92929	0.248427	0.864249	1.27554	2.23587	-0.80973	0.21572	0.95569	1.27338	1.17409	0.117122	0.871181	0.998532	0.928021	1.82625	1.62305	2.64548	1.11313	0.657907	1.43364	1.69027
HLA-H	1.47009	0.793983	0.888727	0.502691	0.864249	0.78804	1.47009	-0.899567	0.489333	0.95569	0.995686	0.793983	0.326581	0.467032	0.998532	0.89808	2.2746	0.678	0.665591	0.941967	0.574017	1.0494	1.01395
HM13	1.16718	0.794891	0.554196	0.53636	0.864249	0.851599	1.16718	-0.45478	0.618356	0.95569	1.43343	0.794891	0.850639	0.348576	0.998532	1.09584	1.64929	0.607356	0.685069	0.927565	0.651192	1.93929	0.938591
HMGA1	0.577757	0.636466	-0.13962	0.532533	0.864249	0.590641	0.577757	0.031818	0.837287	0.956203	0.645637	0.636466	0.0206406	0.889056	0.998532	0.594135	0.522625	0.587147	0.63289	0.629781	0.692354	0.661494	0.580579
HMGA2	0.21663	0.421176	-0.95919	0.0477376	0.864249	0.302226	0.21663	0.480393	0.490143	0.95569	0.420457	0.421176	-0.00246602	0.99136	0.998532	0.201013	0.203034	0.403438	0.230227	0.459187	0.465506	0.381726	0.376846
HMGB1	0.66689	0.770355	-0.208074	0.473194	0.864249	0.778126	0.66689	0.222555	0.494254	0.95569	0.731743	0.770355	-0.0741877	0.668485	0.998532	0.71279	0.784075	0.843462	0.549706	0.655351	0.756148	0.808135	0.784562
HMGB1P1	0.656091	0.764471	-0.220565	0.760182	0.864249	0.822643	0.656091	0.326371	0.613439	0.95569	0.641451	0.764471	-0.253123	0.723407	0.998532	0.741802	0.925189	0.903485	0.386993	0.381621	0.610097	0.901281	0.918845
HMGB2	0.699254	0.710293	-0.0225968	0.616179	0.864249	0.857377	0.699254	0.294112	0.392651	0.95569	0.722026	0.710293	0.0236375	0.905811	0.998532	0.711389	0.690484	1.00336	0.708024	0.635917	0.693687	0.808135	0.726898
HMGB3	0.789955	0.782466	0.0137427	0.989318	0.872262	0.679232	0.789955	-0.217867	0.827464	0.956203	0.91725	0.782466	0.229287	0.630024	0.998532	0.695463	1.23663	0.663	0.343275	0.812051	0.567503	1.02245	0.997428
HMOX1	1.18596	1.20619	-0.0244034	0.895683	0.864249	1.24793	1.18596	0.0734831	0.46494	0.95569	1.23349	1.20619	0.0322886	0.900585	0.998532	1.30869	1.15287	1.18718	1.21906	1.09269	1.07388	1.3743	1.33851
HNRNPA0	0.46805	0.646995	-0.467089	0.527312	0.864249	0.661018	0.46805	0.498026	0.499717	0.95569	0.579045	0.646995	-0.160077	0.517473	0.998532	0.576368	0.247585	0.745668	0.688516	0.555266	0.563084	0.602824	0.730906
HNRNPA1	0.701572	0.605834	0.211668	0.310859	0.864249	0.754421	0.701572	0.10478	0.369114	0.95569	0.761481	0.605834	0.329886	0.183964	0.998532	0.714205	0.679325	0.794638	0.723818	0.722688	0.673451	0.800274	0.538216
HNRNPA1L2	0.753581	0.880513	-0.224582	0.557813	0.864249	0.812543	0.753581	0.108682	0.726919	0.95569	0.779083	0.880513	-0.176568	0.484734	0.998532	0.830449	0.607804	0.794638	0.899357	0.730736	0.771455	0.827429	0.989571
HNRNPA2B1	0.892927	0.922055	-0.0463103	0.862906	0.864249	0.76954	0.892927	-0.214546	0.490768	0.95569	0.850828	0.922055	-0.115985	0.294008	0.998532	0.743513	0.747789	0.795568	1.03807	0.812475	0.889167	0.889182	0.954943
HNRNPA3	0.768293	0.766311	0.00372631	0.987604	0.872262	0.828467	0.768293	0.108788	0.608337	0.95569	0.866073	0.766311	0.176559	0.527944	0.998532	0.872344	0.678479	0.78459	0.858107	0.753631	0.697668	0.978515	0.834954
HNRNPAB	1.15852	0.676376	0.776389	0.477084	0.864249	1.03379	1.15852	-0.164345	0.838759	0.956203	0.923575	0.676376	0.449404	0.503583	0.998532	0.758781	1.62308	1.3088	0.693969	0.903557	0.371366	0.943593	0.981386
HNRNPC	0.790995	0.89424	-0.176994	0.166169	0.864249	0.811453	0.790995	0.0368382	0.693391	0.95569	0.936091	0.89424	0.0659865	0.640213	0.998532	0.769068	0.776156	0.853837	0.805834	0.87466	0.848243	0.997523	0.940238
HNRNPCL1	1.01337	1.09038	-0.105676	0.305928	0.864249	0.841687	1.01337	-0.267802	0.12347	0.95569	1.08388	1.09038	-0.00862866	0.946135	0.998532	0.801955	1.0669	0.881418	0.959835	1.00058	1.07236	1.16718	1.1084
HNRNPCL2	1.01337	1.09038	-0.105676	0.305928	0.864249	0.841687	1.01337	-0.267802	0.12347	0.95569	1.08388	1.09038	-0.00862866	0.946135	0.998532	0.801955	1.0669	0.881418	0.959835	1.00058	1.07236	1.16718	1.1084
HNRNPCL3	1.01337	1.09038	-0.105676	0.305928	0.864249	0.841687	1.01337	-0.267802	0.12347	0.95569	1.08388	1.09038	-0.00862866	0.946135	0.998532	0.801955	1.0669	0.881418	0.959835	1.00058	1.07236	1.16718	1.1084
HNRNPCL4	1.01337	1.09038	-0.105676	0.305928	0.864249	0.841687	1.01337	-0.267802	0.12347	0.95569	1.08388	1.09038	-0.00862866	0.946135	0.998532	0.801955	1.0669	0.881418	0.959835	1.00058	1.07236	1.16718	1.1084
HNRNPD	1.14021	0.971749	0.230641	0.345282	0.864249	1.21691	1.14021	0.0939284	0.696132	0.95569	1.04057	0.971749	0.0987221	0.796531	0.998532	1.11646	1.27742	1.31736	1.00299	1.27457	0.980951	0.806577	0.962547
HNRNPDL	1.13903	0.849626	0.422904	0.178187	0.864249	0.769482	1.13903	-0.565844	0.0721795	0.95569	0.90023	0.849626	0.0834659	0.740652	0.998532	0.703838	1.22105	0.835126	1.057	0.834236	0.733866	0.966224	0.965386
HNRNPF	0.73566	0.773778	-0.0728813	0.808298	0.864249	0.719893	0.73566	-0.0312563	0.821816	0.956203	0.877773	0.773778	0.181926	0.626471	0.998532	0.668676	0.769827	0.771111	0.701493	0.753381	0.64008	1.00216	0.907477
HNRNPH1	0.803318	0.874863	-0.123086	0.409903	0.864249	0.858107	0.803318	0.0951866	0.684735	0.95569	0.872206	0.874863	-0.00438689	0.959943	0.998532	0.763803	0.734711	0.952411	0.871924	0.918155	0.865714	0.826258	0.884011
HNRNPH2	0.788237	0.845842	-0.101759	0.57179	0.864249	0.775005	0.788237	-0.0244243	0.910948	0.956203	0.822053	0.845842	-0.0411573	0.357987	0.998532	0.712169	0.704551	0.837841	0.871924	0.817849	0.826199	0.826258	0.865486
HNRNPH3	0.605506	0.620753	-0.0358777	0.839943	0.864249	0.596882	0.605506	-0.0206954	0.903277	0.956203	0.619392	0.620753	-0.00316586	0.987949	0.998532	0.537126	0.586348	0.656637	0.624664	0.667551	0.684422	0.571232	0.557083
HNRNPK	0.865564	0.925224	-0.0961616	0.47314	0.864249	0.877586	0.865564	0.0198995	0.805567	0.956203	0.922328	0.925224	-0.00452239	0.984969	0.998532	0.836452	0.853432	0.918719	0.877696	0.803719	0.858258	1.04094	0.992189
HNRNPL	0.766457	0.815305	-0.0891361	0.134997	0.864249	0.732381	0.766457	-0.0656104	0.346652	0.95569	0.781116	0.815305	-0.0618037	0.573803	0.998532	0.712693	0.746659	0.752068	0.786254	0.729894	0.812221	0.832337	0.818389
HNRNPLL	1.16691	0.485098	1.26634	0.284899	0.864249	1.08702	1.16691	-0.102309	0.896489	0.956203	0.418023	0.485098	-0.214692	0.385018	0.998532	0.816469	1.63745	1.35757	0.69636	0.472944	0.458981	0.363103	0.511215
HNRNPM	0.80294	0.667553	0.26641	0.39078	0.864249	0.777198	0.80294	-0.0470097	0.801436	0.956203	0.693787	0.667553	0.0556117	0.865097	0.998532	0.787373	0.892206	0.767023	0.713674	0.798693	0.754501	0.588882	0.580605
HNRNPR	0.840376	0.751684	0.160908	0.0218246	0.864249	0.699334	0.840376	-0.265052	0.380592	0.95569	0.794592	0.751684	0.0800879	0.569039	0.998532	0.825368	0.850052	0.573301	0.830699	0.731726	0.742528	0.857457	0.76084
HNRNPU	0.770572	0.844165	-0.131596	0.667099	0.864249	0.842329	0.770572	0.128454	0.611923	0.95569	0.840298	0.844165	-0.00662382	0.971756	0.998532	0.822756	0.651673	0.861901	0.889471	0.798172	0.757044	0.882424	0.931286
HNRNPUL1	0.648006	0.97586	-0.590667	0.0656281	0.864249	0.81653	0.648006	0.333498	0.234445	0.95569	0.785406	0.97586	-0.313235	0.0709098	0.998532	0.74531	0.577602	0.88775	0.71841	0.789397	0.922399	0.781416	1.02932
HNRNPUL2	0.572288	0.757109	-0.40376	0.224363	0.864249	0.895973	0.572288	0.646713	0.0830129	0.95569	0.630975	0.757109	-0.262919	0.290312	0.998532	0.863387	0.666375	0.928558	0.478201	0.704335	0.707534	0.557615	0.806684
HOMER3	0.434674	0.306739	0.502923	0.027182	0.864249	0.47125	0.434674	0.116561	0.754618	0.956203	0.6589	0.306739	1.10305	0.0483278	0.998532	0.369103	0.432127	0.573398	0.43722	0.736364	0.285356	0.581437	0.328122
HOOK3	0.595692	0.432448	0.462042	0.759064	0.864249	0.413732	0.595692	-0.52587	0.740421	0.95569	0.499474	0.432448	0.207885	0.598375	0.998532	0.528021	1.06053	0.299444	0.130857	0.392036	0.420759	0.606912	0.444136
HP1BP3	1.31802	1.20428	0.130194	0.564672	0.864249	1.18773	1.31802	-0.150166	0.514385	0.95569	1.11483	1.20428	-0.111344	0.610908	0.998532	1.05098	1.41185	1.32447	1.22418	1.0551	1.06696	1.17457	1.3416
HPCAL1	1.34517	1.47689	-0.134769	0.741507	0.864249	2.19362	1.34517	0.705521	0.256838	0.95569	1.64252	1.47689	0.153352	0.839859	0.998532	2.73378	1.34428	1.65346	1.34606	2.275	1.82495	1.01005	1.12883
HPRT1	0.705724	0.904434	-0.357911	0.347576	0.864249	0.574214	0.705724	-0.297517	0.334169	0.95569	0.922547	0.904434	0.0286072	0.9374	0.998532	0.499215	0.633382	0.649212	0.778066	0.780101	1.05074	1.06499	0.758127
HPX	0.806509	0.674196	0.258521	0.74561	0.864249	1.9844	0.806509	1.29894	0.0935026	0.95569	0.966838	0.674196	0.520105	0.0731084	0.998532	2.13997	1.16188	1.82883	0.451139	1.04931	0.689032	0.884369	0.65936
HSD17B10	0.370849	0.610514	-0.719194	0.358155	0.864249	0.234637	0.370849	-0.660399	0.611312	0.95569	0.515378	0.610514	-0.244394	0.511701	0.998532	0.124699	0.570951	0.344575	0.170747	0.399185	0.579635	0.631571	0.641394
HSD17B12	0.979808	0.649609	0.592927	0.226871	0.864249	0.659243	0.979808	-0.571688	0.195341	0.95569	0.517118	0.649609	-0.329078	0.62921	0.998532	0.734511	0.830444	0.583975	1.12917	0.718817	0.529694	0.315419	0.769524
HSD17B4	0.526603	0.484213	0.121073	0.759475	0.864249	0.660854	0.526603	0.327617	0.333846	0.95569	0.500154	0.484213	0.0467301	0.882163	0.998532	0.593049	0.444759	0.72866	0.608446	0.467141	0.395144	0.533166	0.573281
HSP90AA1	0.767525	0.803593	-0.0662522	0.69426	0.864249	0.784724	0.767525	0.0319729	0.765855	0.956203	0.779808	0.803593	-0.0433454	0.760857	0.998532	0.756735	0.725493	0.812714	0.809556	0.76878	0.736203	0.790836	0.870983
HSP90AA2P	0.776469	0.748206	0.0534931	0.593083	0.864249	0.838942	0.776469	0.111643	0.480954	0.95569	0.83407	0.748206	0.156734	0.168622	0.998532	0.768953	0.756632	0.908931	0.796306	0.8288	0.707966	0.839341	0.788445
HSP90AA4P	0.65934	0.657748	0.00348587	0.992417	0.873234	0.569544	0.65934	-0.211215	0.533944	0.95569	0.611807	0.657748	-0.10446	0.762037	0.998532	0.56013	0.539169	0.578958	0.77951	0.511767	0.570724	0.711847	0.744773
HSP90AA5P	0.834938	0.850364	-0.0264101	0.842217	0.864249	0.932655	0.834938	0.159673	0.169243	0.95569	0.896679	0.850364	0.0765114	0.661519	0.998532	0.886404	0.832876	0.978905	0.837	0.836401	0.782132	0.956957	0.918595
HSP90AB1	0.735316	0.771794	-0.0698511	0.704317	0.864249	0.748174	0.735316	0.0250095	0.877715	0.956203	0.786628	0.771794	0.0274663	0.756868	0.998532	0.750721	0.661567	0.745627	0.809065	0.770953	0.732992	0.802303	0.810596
HSP90AB3P	0.765758	0.772868	-0.0133331	0.944383	0.864249	0.856444	0.765758	0.161471	0.0215767	0.901356	0.741531	0.772868	-0.0597139	0.813428	0.998532	0.855424	0.752255	0.857465	0.77926	0.666359	0.683631	0.816704	0.862104
HSP90AB4P	1.69691	1.55809	0.123128	0.755938	0.864249	1.01229	1.69691	-0.745291	0.205769	0.95569	1.43336	1.55809	-0.120383	0.680907	0.998532	0.981441	1.32784	1.04313	2.06598	1.20375	1.43198	1.66297	1.68421
HSP90B1	0.754621	0.754374	0.000472859	0.996207	0.87495	0.782272	0.754621	0.0519169	0.695851	0.95569	0.766861	0.754374	0.0236843	0.806144	0.998532	0.835186	0.723797	0.729357	0.785446	0.73821	0.720087	0.795512	0.788661
HSPA13	0.483343	0.260927	0.889404	0.645792	0.864249	1.14465	0.483343	1.24379	0.320418	0.95569	0.3887	0.260927	0.575012	0.715375	0.998532	0.764354	0.815278	1.52495	0.151408	0.562969	0.011466	0.214431	0.510387
HSPA1A	0.778556	0.723415	0.105977	0.463192	0.864249	0.750567	0.778556	-0.0528204	0.465304	0.95569	0.721069	0.723415	-0.0046864	0.978792	0.998532	0.720151	0.785851	0.780983	0.77126	0.671937	0.66257	0.770201	0.784261
HSPA2	0.694971	0.732356	-0.0755927	0.655401	0.864249	0.69946	0.694971	0.00928927	0.94568	0.956203	0.747267	0.732356	0.0290794	0.831139	0.998532	0.680476	0.639793	0.718444	0.750148	0.706693	0.686079	0.787841	0.778632
HSPA4	0.832124	0.71107	0.226808	0.302868	0.864249	0.836807	0.832124	0.00809616	0.96541	0.956203	0.719108	0.71107	0.0162179	0.921299	0.998532	0.876482	0.919183	0.797132	0.745065	0.789916	0.698021	0.6483	0.724118
HSPA4L	0.765822	0.810651	-0.0820715	0.845725	0.864249	0.807183	0.765822	0.0758854	0.869023	0.956203	0.943409	0.810651	0.218801	0.241935	0.998532	0.895632	0.968753	0.718734	0.562892	0.862846	0.816312	1.02397	0.804991
HSPA5	0.574974	0.539674	0.0914082	0.534496	0.864249	0.627759	0.574974	0.126714	0.389938	0.95569	0.592538	0.539674	0.134821	0.206531	0.998532	0.613965	0.5285	0.641552	0.621447	0.565525	0.530063	0.619552	0.549284
HSPA8	0.667723	0.718817	-0.106375	0.580435	0.864249	0.696626	0.667723	0.0611347	0.722506	0.95569	0.757798	0.718817	0.0761895	0.659034	0.998532	0.651231	0.613445	0.742021	0.722	0.706693	0.66257	0.808903	0.775064
HSPA9	0.672919	0.711078	-0.0795754	0.828639	0.864249	0.806948	0.672919	0.262043	0.341005	0.95569	0.750772	0.711078	0.0783661	0.832527	0.998532	0.739829	0.588092	0.874067	0.757746	0.648645	0.581193	0.852898	0.840963
HSPB1	0.574121	0.600276	-0.0642709	0.847808	0.864249	0.567085	0.574121	-0.0177922	0.959639	0.956203	0.594155	0.600276	-0.0147881	0.966737	0.998532	0.467332	0.501846	0.666837	0.646397	0.506321	0.504354	0.681988	0.696199
HSPD1	0.532369	0.593382	-0.156534	0.413419	0.864249	0.557554	0.532369	0.0666835	0.597343	0.95569	0.61733	0.593382	0.0570814	0.665039	0.998532	0.53863	0.568157	0.576478	0.496582	0.616076	0.545764	0.618585	0.641
HSPE1	0.458379	0.591668	-0.368248	0.498297	0.864249	0.351558	0.458379	-0.382778	0.566456	0.95569	0.503809	0.591668	-0.231912	0.462038	0.998532	0.430202	0.59426	0.272913	0.322497	0.542955	0.502536	0.464663	0.6808
HSPH1	0.622747	0.795029	-0.352362	0.150149	0.864249	0.770296	0.622747	0.306767	0.0720353	0.95569	0.690667	0.795029	-0.203016	0.385056	0.998532	0.772226	0.580892	0.768366	0.664602	0.61996	0.732138	0.761375	0.857921
HTATSF1	1.51137	1.55885	-0.0446255	0.907161	0.864249	1.19175	1.51137	-0.342776	0.664627	0.95569	1.16363	1.55885	-0.421857	0.181748	0.998532	0.65929	1.85712	1.72421	1.16563	1.33225	1.45829	0.994996	1.65941
HUWE1	0.651748	0.959264	-0.557613	0.354211	0.864249	1.02017	0.651748	0.646416	0.384504	0.95569	0.806076	0.959264	-0.251012	0.202005	0.998532	0.793389	0.407107	1.24694	0.89639	0.827247	1.03828	0.784905	0.880245
HYOU1	0.400444	0.519623	-0.375866	0.490653	0.864249	0.45258	0.400444	0.176573	0.66226	0.95569	0.483449	0.519623	-0.104102	0.772865	0.998532	0.455125	0.297735	0.450034	0.503152	0.435442	0.421015	0.531455	0.618231
IAH1	1.20257	1.06585	0.174125	0.04708	0.864249	0.922157	1.20257	-0.383043	0.0758739	0.95569	1.08698	1.06585	0.0283278	0.772588	0.998532	0.999412	1.17514	0.844902	1.23001	1.02452	1.05193	1.14945	1.07976
IARS1	0.549797	0.529842	0.0533377	0.922251	0.864249	0.545357	0.549797	-0.0116974	0.952268	0.956203	0.803874	0.529842	0.601409	0.249109	0.998532	0.520701	0.488903	0.570013	0.610691	0.807574	0.359456	0.800174	0.700227
IARS2	0.569693	0.647205	-0.18404	0.321862	0.864249	0.628251	0.569693	0.141158	0.739958	0.95569	0.755162	0.647205	0.222563	0.715656	0.998532	0.772675	0.516947	0.483827	0.622438	0.49923	0.674524	1.01109	0.619886
IDH1	0.553979	0.556257	-0.00591893	0.988818	0.872262	0.614889	0.553979	0.150495	0.713774	0.95569	0.533159	0.556257	-0.0611843	0.863629	0.998532	0.574571	0.415551	0.655208	0.692407	0.421359	0.595974	0.644959	0.516539
IDH2	0.553072	0.623155	-0.172122	0.818556	0.864249	0.793696	0.553072	0.521119	0.512889	0.95569	0.566627	0.623155	-0.13719	0.732055	0.998532	0.59981	0.317557	0.987582	0.788587	0.629756	0.752269	0.503498	0.49404
IDH3A	0.668036	0.496413	0.428385	0.0898211	0.864249	0.601493	0.668036	-0.151378	0.409596	0.95569	0.376732	0.496413	-0.398002	0.393928	0.998532	0.567015	0.722339	0.635972	0.613734	0.266125	0.506482	0.48734	0.486344
IFITM1	0.463976	0.761223	-0.714268	0.485903	0.864249	0.652701	0.463976	0.492371	0.711951	0.95569	0.778408	0.761223	0.0322076	0.509245	0.998532	0.380416	0.113714	0.924986	0.814239	0.791601	0.744153	0.765215	0.778293
IFITM2	0.463976	0.761223	-0.714268	0.485903	0.864249	0.652701	0.463976	0.492371	0.711951	0.95569	0.778408	0.761223	0.0322076	0.509245	0.998532	0.380416	0.113714	0.924986	0.814239	0.791601	0.744153	0.765215	0.778293
IFITM3	0.463976	0.761223	-0.714268	0.485903	0.864249	0.652701	0.463976	0.492371	0.711951	0.95569	0.778408	0.761223	0.0322076	0.509245	0.998532	0.380416	0.113714	0.924986	0.814239	0.791601	0.744153	0.765215	0.778293
IGF2BP1	0.925723	0.808385	0.195538	0.662994	0.864249	0.675193	0.925723	-0.45528	0.314496	0.95569	0.565633	0.808385	-0.515176	0.259801	0.998532	0.732277	1.10501	0.61811	0.74644	0.513425	0.661458	0.617841	0.955311
IGF2BP2	0.588257	0.985452	-0.74434	0.331222	0.864249	1.12551	0.588257	0.93606	0.189976	0.95569	0.75596	0.985452	-0.382477	0.367589	0.998532	1.25712	0.346777	0.993898	0.829736	0.774338	0.787534	0.737581	1.18337
IGF2BP3	0.867561	0.801815	0.113697	0.572324	0.864249	0.994555	0.867561	0.197085	0.578541	0.95569	0.659913	0.801815	-0.280993	0.261842	0.998532	1.17144	0.945315	0.817673	0.789807	0.729196	0.861893	0.59063	0.741736
IGF2R	0.516023	0.861154	-0.738837	0.0444036	0.864249	0.909554	0.516023	0.817725	0.0505892	0.95569	0.674637	0.861154	-0.352161	0.0802756	0.998532	0.841559	0.57806	0.977549	0.453985	0.637839	0.903756	0.711434	0.818553
IKBIP	0.520329	0.408574	0.348827	0.48258	0.864249	0.305316	0.520329	-0.769122	0.150904	0.95569	0.428988	0.408574	0.0703413	0.917987	0.998532	0.316859	0.426451	0.293773	0.614207	0.278974	0.31765	0.579002	0.499497
ILF2	0.554251	0.672649	-0.279314	0.0736394	0.864249	0.597934	0.554251	0.109446	0.345788	0.95569	0.65142	0.672649	-0.0462655	0.607496	0.998532	0.586993	0.520259	0.608875	0.588243	0.616291	0.674439	0.68655	0.670859
ILF3	0.604414	0.635258	-0.071807	0.532406	0.864249	0.694973	0.604414	0.201419	0.285531	0.95569	0.5802	0.635258	-0.130794	0.359194	0.998532	0.632709	0.596957	0.757236	0.61187	0.603246	0.594708	0.557154	0.675809
ILK	0.681086	0.844911	-0.310962	0.400592	0.864249	0.687583	0.681086	0.0136978	0.938815	0.956203	0.814496	0.844911	-0.0528906	0.877203	0.998532	0.644302	0.742275	0.730864	0.619896	0.714377	0.986988	0.914616	0.702833
IMMT	0.850452	0.622951	0.449111	0.581608	0.864249	0.493274	0.850452	-0.785842	0.198832	0.95569	0.627568	0.622951	0.0106529	0.988969	0.998532	0.49029	1.03908	0.496257	0.661821	0.662291	0.329059	0.592845	0.916843
IMPA1	0.33447	0.274576	0.284672	0.507778	0.864249	0.439029	0.33447	0.392441	0.267279	0.95569	0.187841	0.274576	-0.54769	0.145049	0.998532	0.461173	0.26947	0.416885	0.399469	0.188106	0.311785	0.187576	0.237367
IMPDH2	0.803934	0.852335	-0.0843425	0.726705	0.864249	0.757938	0.803934	-0.084998	0.824283	0.956203	0.826402	0.852335	-0.0445757	0.76819	0.998532	0.602558	0.708751	0.913317	0.899117	0.848083	0.778504	0.804721	0.926165
INF2	0.588391	0.38544	0.610268	0.0935873	0.864249	0.652155	0.588391	0.148439	0.272912	0.95569	0.622109	0.38544	0.690661	0.15012	0.998532	0.616295	0.611339	0.688014	0.565442	0.539514	0.448255	0.704704	0.322625
IPO4	0.420302	0.728895	-0.794286	0.244234	0.864249	0.300563	0.420302	-0.483756	0.17924	0.95569	0.435687	0.728895	-0.742417	0.272131	0.998532	0.33118	0.369948	0.269947	0.470655	0.365408	0.911135	0.505967	0.546654
IPO5	0.647226	0.656477	-0.0204754	0.954008	0.866701	0.565436	0.647226	-0.194906	0.71154	0.95569	0.659546	0.656477	0.00672988	0.836569	0.998532	0.435972	0.50548	0.6949	0.788971	0.668256	0.666265	0.650837	0.646689
IPO7	0.771275	0.722988	0.0932749	0.893732	0.864249	0.676152	0.771275	-0.189899	0.802738	0.956203	0.90537	0.722988	0.324537	0.587983	0.998532	0.450029	1.01747	0.902275	0.525081	0.705667	0.519371	1.10507	0.926605
IPO9	0.906049	1.29459	-0.514833	0.287631	0.864249	0.563859	0.906049	-0.684256	0.356332	0.95569	0.8893	1.29459	-0.541753	0.0833167	0.998532	0.711754	1.15281	0.415963	0.659285	0.94623	1.18338	0.83237	1.4058
IQGAP1	0.684864	0.756011	-0.142589	0.609174	0.864249	0.836697	0.684864	0.288887	0.152134	0.95569	0.704094	0.756011	-0.102639	0.673478	0.998532	0.821342	0.750223	0.852052	0.619506	0.743156	0.657183	0.665032	0.854839
IRGQ	0.538028	0.414638	0.375831	0.224074	0.864249	0.505404	0.538028	-0.0902465	0.745537	0.956139	0.559153	0.414638	0.431391	0.264172	0.998532	0.419793	0.556939	0.591014	0.519118	0.49458	0.34627	0.623726	0.483005
ISOC2	0.877028	0.204065	2.1036	0.494861	0.864249	0.513983	0.877028	-0.770903	0.699074	0.95569	0.650951	0.204065	1.67352	0.0892988	0.998532	0.439833	1.68717	0.588132	0.0668835	0.777016	0.272255	0.524886	0.135874
IST1	0.948925	1.32722	-0.484046	0.594251	0.864249	1.11187	0.948925	0.228624	0.815525	0.956203	1.94768	1.32722	0.553343	0.514576	0.998532	1.23436	0.347405	0.989379	1.55044	1.1583	1.29181	2.73706	1.36264
ITGA3	0.720261	0.823134	-0.192607	0.601421	0.864249	0.789771	0.720261	0.132915	0.250183	0.95569	0.613153	0.823134	-0.42488	0.332665	0.998532	0.755913	0.747366	0.82363	0.693157	0.599853	0.657963	0.626454	0.988305
ITGA5	0.773393	0.650501	0.249651	0.43552	0.864249	0.43457	0.773393	-0.831611	0.22116	0.95569	0.762016	0.650501	0.228271	0.731558	0.998532	0.581976	0.648898	0.287165	0.897887	0.480202	0.625037	1.04383	0.675964
ITGA6	1.04219	1.30645	-0.326036	0.742606	0.864249	1.44301	1.04219	0.469469	0.343873	0.95569	1.20415	1.30645	-0.117635	0.900207	0.998532	1.17119	0.862242	1.71483	1.22213	0.958271	0.628407	1.45003	1.98449
ITGA7	1.39961	1.0414	0.426492	0.413121	0.864249	1.19195	1.39961	-0.231702	0.65714	0.95569	1.12434	1.0414	0.110552	0.460378	0.998532	0.99254	1.05019	1.39135	1.74903	1.03293	1.04545	1.21575	1.03736
ITGAV	0.823447	0.842888	-0.0336649	0.972457	0.870121	0.91096	0.823447	0.145711	0.821865	0.956203	0.934967	0.842888	0.149575	0.824105	0.998532	0.926318	1.16493	0.895601	0.481969	0.913051	0.479155	0.956884	1.20662
ITGB1	1.11615	1.08852	0.0361698	0.908631	0.864249	1.24807	1.11615	0.161166	0.483159	0.95569	1.10527	1.08852	0.022034	0.947905	0.998532	1.0992	1.07481	1.39695	1.1575	1.0163	0.879595	1.19424	1.29744
ITGBL1	1.20238	0.895178	0.425651	0.429312	0.864249	1.02082	1.20238	-0.236164	0.426835	0.95569	1.19824	0.895178	0.420664	0.615294	0.998532	0.889677	1.3308	1.15197	1.07397	0.770271	1.18015	1.6262	0.610204
ITIH3	0.929399	0.78564	0.24243	0.274187	0.864249	1.16752	0.929399	0.329071	0.508985	0.95569	1.4147	0.78564	0.848561	0.2541	0.998532	0.872946	0.979061	1.46208	0.879737	1.02618	0.703084	1.80323	0.868196
ITPA	0.758814	0.702688	0.110863	0.820281	0.864249	0.670936	0.758814	-0.177572	0.731006	0.95569	0.558284	0.702688	-0.331884	0.327481	0.998532	0.57134	0.559858	0.770532	0.95777	0.48744	0.615468	0.629128	0.789908
ITPR3	0.428186	0.177757	1.26833	0.410945	0.864249	0.175932	0.428186	-1.28322	0.33258	0.95569	0.0492475	0.177757	-1.85179	0.470938	0.998532	0.143008	0.624464	0.208855	0.231909	0.0767189	0.0346195	0.0217762	0.320895
IWS1	0.580422	1.15447	-0.992057	0.287186	0.864249	0.541443	0.580422	-0.100294	0.955118	0.956203	1.12046	1.15447	-0.0431415	0.960312	0.998532	0.0378903	0.229975	1.045	0.930869	1.69485	0.962905	0.546065	1.34604
JPT1	0.960244	0.965161	-0.00736926	0.980912	0.870547	0.948062	0.960244	-0.0184185	0.804798	0.956203	0.902343	0.965161	-0.0970937	0.850114	0.998532	0.914978	0.932346	0.981147	0.988142	0.671137	0.785174	1.13355	1.14515
JPT2	1.19647	0.769475	0.636842	0.293873	0.864249	1.15842	1.19647	-0.0466311	0.913734	0.956203	1.02393	0.769475	0.412171	0.233156	0.998532	1.32438	1.45921	0.992459	0.933738	1.03018	0.61901	1.01768	0.919941
JSRP1	0.767809	0.572765	0.422804	0.0813664	0.864249	0.450541	0.767809	-0.769089	0.119056	0.95569	0.416795	0.572765	-0.458607	0.000120077	0.256644	0.555446	0.82712	0.345636	0.708498	0.418184	0.57177	0.415405	0.57376
JUP	1.31111	0.855318	0.616254	0.398826	0.864249	0.917639	1.31111	-0.514789	0.451141	0.95569	0.920209	0.855318	0.1055	0.755569	0.998532	1.05242	0.909377	0.782858	1.71284	1.02502	0.706496	0.815397	1.00414
KANK2	1.05585	0.956785	0.142132	0.654674	0.864249	1.05085	1.05585	-0.00684559	0.981007	0.95806	0.795083	0.956785	-0.267089	0.139014	0.998532	1.02527	0.871565	1.07642	1.24013	0.842876	0.909053	0.74729	1.00452
KARS1	0.620388	0.697143	-0.168283	0.741432	0.864249	0.7263	0.620388	0.227394	0.605179	0.95569	0.757574	0.697143	0.119932	0.72388	0.998532	0.619822	0.482427	0.832778	0.75835	0.764166	0.54855	0.750982	0.845736
KCTD12	0.816535	0.545457	0.58205	0.407808	0.864249	0.889896	0.816535	0.124122	0.739138	0.95569	0.812733	0.545457	0.575317	0.402997	0.998532	1.07124	0.753554	0.708549	0.879515	0.833627	0.292353	0.791839	0.79856
KDR	0.703431	0.574848	0.291228	0.0870107	0.864249	0.553088	0.703431	-0.346899	0.113882	0.95569	0.49257	0.574848	-0.222852	0.486186	0.998532	0.512989	0.664913	0.593187	0.741949	0.588846	0.587777	0.396293	0.561919
KHDRBS1	0.511946	0.740213	-0.531949	0.229233	0.864249	0.766961	0.511946	0.583161	0.288281	0.95569	0.650911	0.740213	-0.185481	0.591928	0.998532	0.639633	0.387592	0.894289	0.6363	0.783654	0.691868	0.518168	0.788559
KHSRP	0.725362	0.599883	0.274019	0.333477	0.864249	0.616359	0.725362	-0.23493	0.530785	0.95569	0.75037	0.599883	0.32292	0.108244	0.998532	0.506377	0.630773	0.726341	0.819951	0.795254	0.569864	0.705486	0.629903
KIF5A	1.09144	1.13808	-0.0603674	0.778275	0.864249	1.02721	1.09144	-0.0875027	0.0686132	0.95569	1.28479	1.13808	0.17493	0.501681	0.998532	1.01371	1.07992	1.04072	1.10296	1.17674	0.993505	1.39284	1.28266
KIF5B	0.73215	0.755577	-0.0454392	0.86433	0.864249	0.784198	0.73215	0.0990784	0.469573	0.95569	0.733503	0.755577	-0.0427754	0.867766	0.998532	0.738461	0.695166	0.829935	0.769134	0.754067	0.640398	0.71294	0.870756
KIF5C	0.790851	1.00204	-0.341463	0.481859	0.864249	0.888389	0.790851	0.167786	0.675297	0.95569	1.22755	1.00204	0.292838	0.470603	0.998532	0.755822	0.639897	1.02096	0.941805	1.06226	1.19692	1.39284	0.807162
KIFBP	0.847021	0.332777	1.34784	0.488025	0.864249	1.114	0.847021	0.395277	0.683803	0.95569	1.02025	0.332777	1.61629	0.111949	0.998532	1.15532	1.41192	1.07268	0.282125	1.12136	0.10232	0.919137	0.563234
KIT	0.703431	0.574848	0.291228	0.0870107	0.864249	0.553088	0.703431	-0.346899	0.113882	0.95569	0.49257	0.574848	-0.222852	0.486186	0.998532	0.512989	0.664913	0.593187	0.741949	0.588846	0.587777	0.396293	0.561919
KLC1	0.677496	0.732134	-0.111896	0.66242	0.864249	0.799411	0.677496	0.238726	0.322727	0.95569	0.764253	0.732134	0.061943	0.819803	0.998532	0.817047	0.769468	0.781775	0.585523	0.653695	0.676039	0.874812	0.788229
KLC2	0.451096	0.418401	0.108549	0.830867	0.864249	0.878994	0.451096	0.962418	0.048118	0.95569	0.308763	0.418401	-0.438388	0.527816	0.998532	0.976213	0.444935	0.781775	0.457257	0.255523	0.28382	0.362003	0.552983
KLHL41	1.41786	0.907698	0.643433	0.28304	0.864249	1.34759	1.41786	-0.0733304	0.913365	0.956203	0.956431	0.907698	0.0754485	0.344694	0.998532	0.895723	1.0682	1.79947	1.76752	0.927985	0.935421	0.984876	0.879974
KPNA1	0.654714	1.0313	-0.655524	0.0813821	0.864249	1.07463	0.654714	0.714899	0.0820619	0.95569	1.30097	1.0313	0.335125	0.668058	0.998532	1.00439	0.547311	1.14486	0.762116	0.760549	0.991487	1.84139	1.07111
KPNA2	0.91937	1.03133	-0.165786	0.419303	0.864249	1.03581	0.91937	0.172035	0.480757	0.95569	0.936746	1.03133	-0.138773	0.189852	0.998532	0.944797	0.818967	1.12681	1.01977	0.92654	0.984023	0.946953	1.07863
KPNA3	0.380027	0.513369	-0.433894	0.684058	0.864249	0.371134	0.380027	-0.0341642	0.977349	0.957203	0.387938	0.513369	-0.404171	0.216175	0.998532	0.332667	0.105137	0.4096	0.654918	0.406131	0.445499	0.369744	0.58124
KPNA4	0.404327	0.700742	-0.793362	0.31165	0.864249	0.627158	0.404327	0.633308	0.156443	0.95569	0.782612	0.700742	0.159416	0.790939	0.998532	0.573164	0.488867	0.681151	0.319786	0.604592	0.496689	0.960633	0.904794
KPNA6	0.700593	1.05404	-0.589283	0.121582	0.864249	1.12921	0.700593	0.688665	0.0912122	0.95569	1.10888	1.05404	0.0731666	0.895449	0.998532	1.00439	0.63907	1.25402	0.762116	0.760549	0.932787	1.4572	1.1753
KPNB1	0.364313	0.426002	-0.225683	0.580944	0.864249	0.457033	0.364313	0.32712	0.435705	0.95569	0.429186	0.426002	0.0107407	0.925802	0.998532	0.426605	0.273347	0.487461	0.455278	0.413143	0.400352	0.445228	0.451652
KTN1	0.765412	1.39245	-0.863316	0.267209	0.864249	1.03671	0.765412	0.437702	0.594038	0.95569	1.06714	1.39245	-0.383875	0.42642	0.998532	0.897827	0.356498	1.17559	1.17433	1.39213	1.44039	0.742146	1.34451
KYAT3	1.12392	0.987389	0.186852	0.757159	0.864249	0.772255	1.12392	-0.541394	0.356999	0.95569	1.10347	0.987389	0.160354	0.820392	0.998532	0.598974	1.36413	0.945536	0.88372	0.770194	0.685666	1.43674	1.28911
LACTB2	4.04635	8.70444	-1.10513	0.0253255	0.864249	2.1609	4.04635	-0.904985	0.128321	0.95569	5.45331	8.70444	-0.674621	0.368116	0.998532	2.16891	4.79587	2.1529	3.29683	2.63515	8.60783	8.27146	8.80105
LAMB1	1.9388	1.27044	0.609833	0.246847	0.864249	1.67016	1.9388	-0.215177	0.680449	0.95569	1.3463	1.27044	0.083665	0.866397	0.998532	2.17849	2.18146	1.16183	1.69613	1.13	0.936506	1.56259	1.60438
LAMC1	1.618	1.56776	0.0455085	0.91685	0.864249	1.39062	1.618	-0.218485	0.559574	0.95569	1.81249	1.56776	0.209271	0.651492	0.998532	1.33173	1.29558	1.44951	1.94042	1.43928	1.28968	2.1857	1.84584
LAMP1	0.274798	0.256684	0.0983778	0.825468	0.864249	0.323794	0.274798	0.236705	0.603238	0.95569	0.340153	0.256684	0.406191	0.336111	0.998532	0.288642	0.202764	0.358946	0.346831	0.273916	0.262414	0.406389	0.250953
LAMP2	1.00639	1.04218	-0.0504025	0.855085	0.864249	1.01519	1.00639	0.0125523	0.96903	0.956203	1.08779	1.04218	0.0617991	0.793304	0.998532	0.839719	0.908984	1.19066	1.1038	1.03343	0.899509	1.14214	1.18484
LAMTOR1	0.410923	0.425968	-0.0518787	0.938749	0.864249	0.637972	0.410923	0.634625	0.115914	0.95569	0.50963	0.425968	0.258704	0.64472	0.998532	0.601105	0.487362	0.674838	0.334484	0.513275	0.270364	0.505985	0.581573
LAMTOR5	1.84915	2.58364	-0.482541	0.212504	0.864249	2.04906	1.84915	0.148096	0.613993	0.95569	2.37454	2.58364	-0.121756	0.738302	0.998532	2.1634	2.16703	1.93471	1.53128	1.89167	2.83697	2.85742	2.33032
LANCL1	1.15773	0.427263	1.4381	0.458425	0.864249	0.696957	1.15773	-0.732157	0.621676	0.95569	0.761895	0.427263	0.834469	0.545791	0.998532	0.596763	1.9486	0.797152	0.366855	0.316846	0.295611	1.20694	0.558914
LAP3	0.528405	0.590045	-0.159182	0.689301	0.864249	0.594361	0.528405	0.169697	0.315011	0.95569	0.583533	0.590045	-0.0160112	0.962846	0.998532	0.596814	0.577949	0.591909	0.478861	0.579768	0.466249	0.587297	0.713841
LARP4	0.692728	0.656094	0.078388	0.801257	0.864249	1.04726	0.692728	0.596263	0.104042	0.95569	0.873604	0.656094	0.413078	0.287481	0.998532	0.927586	0.72621	1.16694	0.659247	0.785615	0.532817	0.961593	0.779371
LARP7	1.36979	1.57507	-0.201465	0.382541	0.864249	0.901356	1.36979	-0.603782	0.0646569	0.95569	1.28306	1.57507	-0.29583	0.323452	0.998532	0.812825	1.28116	0.989888	1.45841	1.43853	1.73737	1.12759	1.41277
LARS1	0.433556	0.535242	-0.303972	0.178912	0.864249	0.589594	0.433556	0.443502	0.0635794	0.95569	0.757319	0.535242	0.500709	0.342986	0.998532	0.624194	0.456185	0.554994	0.410928	0.582735	0.579812	0.931903	0.490673
LASP1	0.510139	0.535884	-0.071031	0.810006	0.864249	0.550522	0.510139	0.10991	0.696103	0.95569	0.526654	0.535884	-0.0250656	0.82805	0.998532	0.528962	0.423255	0.572082	0.597023	0.516781	0.49982	0.536527	0.571949
LCK	1.1741	1.27748	-0.12175	0.656022	0.864249	1.15368	1.1741	-0.0253071	0.919433	0.956203	1.30536	1.27748	0.0311426	0.816744	0.998532	1.10553	1.00211	1.20183	1.34608	1.2747	1.17628	1.33601	1.37868
LCP1	1.0712	0.903377	0.245833	0.489193	0.864249	1.25141	1.0712	0.224324	0.348232	0.95569	0.866719	0.903377	-0.0597643	0.875601	0.998532	1.37736	0.992944	1.12547	1.14946	0.961488	0.719623	0.77195	1.08713
LDHA	0.721683	0.774055	-0.101072	0.578295	0.864249	0.762757	0.721683	0.079859	0.743893	0.956139	0.852355	0.774055	0.139017	0.353191	0.998532	0.663407	0.675349	0.862107	0.768016	0.844101	0.709297	0.860608	0.838813
LDHAL6A	0.683138	0.713909	-0.0635617	0.634941	0.864249	0.702532	0.683138	0.0403857	0.808374	0.956203	0.719618	0.713909	0.0114922	0.848893	0.998532	0.659311	0.627775	0.745752	0.738502	0.693469	0.717618	0.745767	0.710199
LDHB	0.707315	0.747583	-0.0798816	0.628817	0.864249	0.697321	0.707315	-0.0205309	0.896469	0.956203	0.749412	0.747583	0.00352489	0.981785	0.998532	0.659311	0.651057	0.73533	0.763573	0.693469	0.703892	0.805355	0.791275
LDHC	0.683138	0.713909	-0.0635617	0.634941	0.864249	0.702532	0.683138	0.0403857	0.808374	0.956203	0.719618	0.713909	0.0114922	0.848893	0.998532	0.659311	0.627775	0.745752	0.738502	0.693469	0.717618	0.745767	0.710199
LGALS1	0.776403	0.908747	-0.227073	0.106252	0.864249	0.869217	0.776403	0.162911	0.499811	0.95569	0.879033	0.908747	-0.047962	0.657614	0.998532	0.76171	0.813157	0.976725	0.739649	0.829341	0.879504	0.928725	0.93799
LGALS3	0.751747	0.734165	0.0341422	0.867354	0.864249	0.583396	0.751747	-0.365771	0.13579	0.95569	0.7008	0.734165	-0.0671008	0.761565	0.998532	0.558258	0.687162	0.608534	0.816332	0.631696	0.667394	0.769905	0.800936
LGALS3BP	1.83035	1.11801	0.711192	0.183585	0.864249	0.949727	1.83035	-0.946534	0.123074	0.95569	1.05297	1.11801	-0.0864623	0.878491	0.998532	0.891338	1.4941	1.00812	2.1666	0.696249	1.00024	1.40969	1.23577
LIMA1	0.804076	0.812799	-0.015566	0.980299	0.870547	0.780103	0.804076	-0.0436679	0.937081	0.956203	0.877476	0.812799	0.110462	0.752827	0.998532	0.741151	0.538024	0.819055	1.07013	0.80711	0.647898	0.947843	0.9777
LIMS1	0.367411	0.422151	-0.200363	0.601605	0.864249	0.852958	0.367411	1.21508	0.0585998	0.95569	0.686095	0.422151	0.70065	0.324954	0.998532	0.768038	0.456409	0.937877	0.278414	0.482166	0.41761	0.890025	0.426692
LIMS3	0.448451	0.595469	-0.409077	0.652092	0.864249	0.532074	0.448451	0.246677	0.78663	0.956203	0.483015	0.595469	-0.301958	0.322963	0.998532	0.516756	0.17814	0.547392	0.718762	0.528407	0.521911	0.437623	0.669027
LIN7A	0.517214	0.650462	-0.330703	0.385114	0.864249	0.974727	0.517214	0.914237	0.0415135	0.95569	0.773344	0.650462	0.249646	0.374533	0.998532	0.924398	0.435183	1.02506	0.599246	0.71109	0.561729	0.835599	0.739195
LIN7C	0.724868	0.737839	-0.0255872	0.979454	0.870547	0.897459	0.724868	0.308129	0.544374	0.95569	1.09424	0.737839	0.568553	0.612289	0.998532	0.947184	0.95806	0.847735	0.491676	0.631427	0.357313	1.55705	1.11836
LIPA	3.19081	1.50743	1.08183	0.394587	0.864249	1.98114	3.19081	-0.687587	0.520764	0.95569	1.68135	1.50743	0.157529	0.790407	0.998532	1.80337	4.74721	2.15892	1.6344	2.23156	1.66999	1.13114	1.34487
LMAN1	0.816972	0.396766	1.042	0.275232	0.864249	0.581322	0.816972	-0.490948	0.48777	0.95569	0.304914	0.396766	-0.379887	0.26219	0.998532	0.601303	1.09564	0.561342	0.538302	0.267472	0.350625	0.342356	0.442906
LMAN2	0.829879	1.29128	-0.637826	0.307843	0.864249	1.20293	0.829879	0.535577	0.387403	0.95569	1.39816	1.29128	0.114728	0.776958	0.998532	0.973798	0.578214	1.43206	1.08154	1.16005	1.06236	1.63627	1.5202
LMNA	0.815733	0.84723	-0.0546568	0.779337	0.864249	0.859764	0.815733	0.0758428	0.631104	0.95569	0.903406	0.84723	0.0926204	0.513295	0.998532	0.826794	0.744552	0.892733	0.886915	0.881988	0.779228	0.924825	0.915233
LMNB1	0.462727	0.57453	-0.312221	0.390116	0.864249	0.357562	0.462727	-0.371967	0.474048	0.95569	0.587338	0.57453	0.0318085	0.923138	0.998532	0.294976	0.360046	0.420148	0.565408	0.469899	0.571452	0.704777	0.577608
LMNB2	0.59641	0.60965	-0.031677	0.902937	0.864249	0.561693	0.59641	-0.086522	0.625929	0.95569	0.602561	0.60965	-0.0168736	0.940348	0.998532	0.600643	0.549645	0.522743	0.643174	0.605209	0.693488	0.599913	0.525811
LMO7	0.700194	0.746944	-0.0932447	0.692166	0.864249	0.724258	0.700194	0.0487474	0.711521	0.95569	0.697094	0.746944	-0.0996462	0.654383	0.998532	0.743382	0.647056	0.705133	0.753333	0.657802	0.659678	0.736387	0.83421
LNPK	1.39757	1.88794	-0.433894	0.662841	0.864249	1.1535	1.39757	-0.276898	0.726291	0.95569	1.32281	1.88794	-0.513213	0.617172	0.998532	1.66633	1.72128	0.640676	1.07386	1.01094	0.975444	1.63467	2.80044
LONP1	0.627465	0.634325	-0.0156884	0.965052	0.869549	0.770568	0.627465	0.296389	0.436783	0.95569	0.805743	0.634325	0.345098	0.540749	0.998532	0.677819	0.743384	0.863318	0.511545	0.584021	0.55812	1.02747	0.71053
LPP	0.709215	0.409997	0.790611	0.227146	0.864249	0.458318	0.709215	-0.629874	0.234268	0.95569	0.408017	0.409997	-0.00698267	0.993637	0.999409	0.606139	0.690403	0.310498	0.728027	0.271765	0.582701	0.544269	0.237292
LPXN	0.705956	1.01611	-0.525405	0.302909	0.864249	0.760327	0.705956	0.107042	0.786356	0.956203	1.04536	1.01611	0.04095	0.87649	0.998532	0.675532	0.551958	0.845121	0.859953	1.06676	0.851286	1.02397	1.18093
LRP1	1.35768	1.44534	-0.0902598	0.631363	0.864249	1.50014	1.35768	0.14395	0.341602	0.95569	1.30721	1.44534	-0.14492	0.60022	0.998532	1.38649	1.33916	1.6138	1.37621	1.14575	1.29015	1.46866	1.60053
LRPAP1	1.0117	0.456141	1.14923	0.302904	0.864249	0.708259	1.0117	-0.514431	0.488447	0.95569	0.581996	0.456141	0.351531	0.576913	0.998532	0.669391	1.37	0.747128	0.6534	0.543889	0.642881	0.620103	0.2694
LRPPRC	0.676616	0.790716	-0.224822	0.772544	0.864249	0.791773	0.676616	0.226749	0.745473	0.956139	0.582693	0.790716	-0.440424	0.408867	0.998532	0.702689	0.380335	0.880857	0.972897	0.676263	0.613158	0.489123	0.968274
LRRC40	1.80332	5.18052	-1.52244	0.402676	0.864249	1.23317	1.80332	-0.54828	0.462347	0.95569	5.52695	5.18052	0.0933874	0.953504	0.998532	1.21608	2.43533	1.25027	1.17131	1.30595	2.03711	9.74795	8.32393
LRRC47	0.907697	1.02307	-0.172616	0.813255	0.864249	0.685499	0.907697	-0.405056	0.653081	0.95569	0.471783	1.02307	-1.1167	0.0852297	0.998532	0.746753	0.487369	0.624246	1.32803	0.620559	1.10967	0.323007	0.93646
LRRC59	0.534033	0.453736	0.235076	0.519921	0.864249	0.261852	0.534033	-1.02818	0.0984262	0.95569	0.421904	0.453736	-0.104939	0.738405	0.998532	0.278054	0.624954	0.245651	0.443112	0.355573	0.503708	0.488234	0.403764
LRRFIP1	0.677618	0.422868	0.680263	0.352456	0.864249	0.514901	0.677618	-0.396177	0.569045	0.95569	0.694223	0.422868	0.71519	0.022182	0.998532	0.393636	0.885793	0.636166	0.469442	0.684751	0.462864	0.703695	0.382873
LRRFIP2	1.34831	0.235469	2.51755	0.24492	0.864249	0.373977	1.34831	-1.85014	0.295183	0.95569	0.0986745	0.235469	-1.25479	0.200639	0.998532	0.245936	2.02982	0.502017	0.666809	0.152429	0.186512	0.0449198	0.284425
LSM12	1.22429	1.10411	0.149056	0.757075	0.864249	0.976091	1.22429	-0.326855	0.55103	0.95569	0.839703	1.10411	-0.394935	0.214461	0.998532	1.11612	0.904299	0.836063	1.54427	0.934257	1.21703	0.745149	0.991188
LSM14A	0.6017	0.651391	-0.114481	0.910019	0.864249	0.885335	0.6017	0.55718	0.540333	0.95569	0.734517	0.651391	0.173272	0.542343	0.998532	0.87989	0.98915	0.89078	0.214249	0.843624	0.617683	0.625411	0.6851
LSM14B	0.633557	0.952594	-0.588387	0.17399	0.864249	0.728832	0.633557	0.202113	0.700537	0.95569	1.10627	0.952594	0.215768	0.872048	0.998532	0.578183	0.48066	0.879481	0.786453	0.264182	0.970498	1.94835	0.93469
LSM2	1.06663	0.961716	0.149379	0.727009	0.864249	1.21416	1.06663	0.186898	0.745967	0.956139	0.718368	0.961716	-0.420888	0.275426	0.998532	1.55028	1.27824	0.878042	0.855028	0.775093	1.11524	0.661644	0.808189
LSM3	1.17365	1.29656	-0.143689	0.877865	0.864249	0.57803	1.17365	-1.02178	0.422412	0.95569	0.566909	1.29656	-1.1935	0.322321	0.998532	0.456086	0.591022	0.699974	1.75627	0.959409	1.69578	0.17441	0.897336
LSM8	0.388976	0.614228	-0.659094	0.0245384	0.864249	0.480967	0.388976	0.306256	0.296389	0.95569	0.622732	0.614228	0.0198373	0.281924	0.998532	0.535978	0.424882	0.425955	0.35307	0.62828	0.612441	0.617185	0.616015
LSP1	0.577145	0.417568	0.46692	0.740397	0.864249	0.770009	0.577145	0.415943	0.417617	0.95569	1.89329	0.417568	2.18081	0.388588	0.998532	0.850197	0.74979	0.689821	0.404499	0.598092	0.800171	3.18848	0.0349659
LTA4H	0.40006	0.468219	-0.226967	0.589367	0.864249	0.574271	0.40006	0.521516	0.54521	0.95569	0.400255	0.468219	-0.226263	0.544565	0.998532	0.798959	0.487853	0.349584	0.312267	0.328983	0.529417	0.471528	0.407022
LTF	2.37015	1.72918	0.454887	0.191444	0.864249	1.80307	2.37015	-0.394521	0.214364	0.95569	1.83128	1.72918	0.082763	0.846851	0.998532	1.95862	2.09534	1.64753	2.64496	2.25993	1.91159	1.40264	1.54678
LUC7L2	0.832331	0.694114	0.261986	0.458935	0.864249	0.669388	0.832331	-0.314315	0.372298	0.95569	0.677783	0.694114	-0.0343494	0.917287	0.998532	0.64192	0.972556	0.696855	0.692106	0.551509	0.63569	0.804057	0.752538
LUC7L3	0.367201	0.587125	-0.677099	0.510683	0.864249	0.558052	0.367201	0.603831	0.423289	0.95569	0.515823	0.587125	-0.186792	0.764564	0.998532	0.505005	0.183539	0.611099	0.550862	0.500692	0.379547	0.530954	0.794703
LUZP1	1.03052	1.16289	-0.17434	0.642335	0.864249	0.910562	1.03052	-0.17854	0.698419	0.95569	0.924975	1.16289	-0.330222	0.468462	0.998532	1.02596	1.27258	0.795166	0.788456	0.659008	1.19648	1.19094	1.12929
LYN	1.1741	1.27748	-0.12175	0.656022	0.864249	1.15368	1.1741	-0.0253071	0.919433	0.956203	1.30536	1.27748	0.0311426	0.816744	0.998532	1.10553	1.00211	1.20183	1.34608	1.2747	1.17628	1.33601	1.37868
M6PR	1.98384	1.41726	0.485189	0.680061	0.864249	2.17774	1.98384	0.134542	0.884746	0.956203	2.2099	1.41726	0.64088	0.680758	0.998532	1.34489	2.8222	3.0106	1.14547	3.64642	2.2567	0.773386	0.577818
MACF1	0.629127	0.705121	-0.164519	0.794669	0.864249	0.66013	0.629127	0.0693984	0.660164	0.95569	0.717452	0.705121	0.0250127	0.970545	0.998532	0.631879	0.575437	0.688381	0.682817	0.559829	0.454685	0.875075	0.955556
MACROH2A1	0.580899	0.498379	0.221045	0.762732	0.864249	0.59846	0.580899	0.0429655	0.955009	0.956203	0.543376	0.498379	0.124708	0.864178	0.998532	0.373885	0.740835	0.823034	0.420963	0.393813	0.320908	0.692939	0.67585
MACROH2A2	0.887432	0.575421	0.625018	0.298689	0.864249	1.22922	0.887432	0.470037	0.176014	0.95569	0.625138	0.575421	0.119557	0.821307	0.998532	1.15001	1.03353	1.30843	0.74133	0.532814	0.405289	0.717463	0.745554
MAGOH	0.829282	1.13487	-0.452587	0.242933	0.864249	0.868796	0.829282	0.0671551	0.865563	0.956203	0.903758	1.13487	-0.328512	0.216997	0.998532	0.723249	0.683574	1.01434	0.97499	0.846215	1.25123	0.961302	1.0185
MAK	1.1741	1.27748	-0.12175	0.656022	0.864249	1.15368	1.1741	-0.0253071	0.919433	0.956203	1.30536	1.27748	0.0311426	0.816744	0.998532	1.10553	1.00211	1.20183	1.34608	1.2747	1.17628	1.33601	1.37868
MAN2A1	1.20218	0.782642	0.619227	0.0997468	0.864249	0.730328	1.20218	-0.719034	0.0923036	0.95569	0.680731	0.782642	-0.201267	0.775999	0.998532	0.667671	1.34312	0.792985	1.06123	0.368348	0.809407	0.993114	0.755876
MAN2B1	0.718987	0.646306	0.153748	0.815816	0.864249	0.623131	0.718987	-0.206429	0.762519	0.956203	0.39609	0.646306	-0.706391	0.590037	0.998532	0.89869	0.749531	0.347572	0.688443	0.680112	0.918857	0.112067	0.373755
MANF	1.01771	0.977904	0.0575666	0.832305	0.864249	0.864042	1.01771	-0.236158	0.229181	0.95569	0.952511	0.977904	-0.0379579	0.903843	0.998532	0.807294	0.94811	0.920791	1.08732	1.06209	1.12804	0.842931	0.827769
MAP1A	0.998114	0.839543	0.249601	0.304881	0.864249	0.774954	0.998114	-0.365095	0.205817	0.95569	0.851646	0.839543	0.0206498	0.946052	0.998532	0.680221	1.07298	0.869687	0.923254	0.72031	0.750981	0.982982	0.928104
MAP1B	0.976758	0.90297	0.113322	0.562395	0.864249	0.989508	0.976758	0.0187108	0.916429	0.956203	0.94423	0.90297	0.0644598	0.729948	0.998532	0.940677	0.880981	1.03834	1.07253	0.852034	0.8548	1.03643	0.95114
MAP1LC3A	1.19955	0.966762	0.311261	0.475518	0.864249	1.49558	1.19955	0.318206	0.323154	0.95569	1.16628	0.966762	0.270682	0.563712	0.998532	1.58011	0.988173	1.41104	1.41093	0.925576	0.80329	1.40699	1.13023
MAP1LC3B	1.19955	0.966762	0.311261	0.475518	0.864249	1.49558	1.19955	0.318206	0.323154	0.95569	1.16628	0.966762	0.270682	0.563712	0.998532	1.58011	0.988173	1.41104	1.41093	0.925576	0.80329	1.40699	1.13023
MAP1S	1.0342	0.451126	1.19692	0.397419	0.864249	0.233338	1.0342	-2.14803	0.285011	0.95569	0.71174	0.451126	0.657821	0.0240115	0.998532	0.136503	1.57941	0.330172	0.488995	0.7396	0.420871	0.683879	0.48138
MAP2K1	0.459678	0.388813	0.241547	0.562866	0.864249	0.606928	0.459678	0.400903	0.495235	0.95569	0.571296	0.388813	0.555163	0.443303	0.998532	0.446297	0.382822	0.767559	0.536533	0.391428	0.320092	0.751165	0.457534
MAP2K2	0.312425	0.325949	-0.0611353	0.901719	0.864249	0.348443	0.312425	0.157413	0.840361	0.956203	0.4259	0.325949	0.385871	0.103697	0.998532	0.224094	0.215774	0.472792	0.409076	0.391428	0.320092	0.460373	0.331805
MAP4	0.789809	0.76704	0.0422027	0.791663	0.864249	0.832403	0.789809	0.0757776	0.764905	0.956203	0.780845	0.76704	0.0257344	0.538778	0.998532	0.733443	0.71423	0.931363	0.865388	0.799599	0.768001	0.76209	0.766078
MAP4K4	0.791086	0.943046	-0.253494	0.636324	0.864249	0.649579	0.791086	-0.284329	0.282712	0.95569	0.988602	0.943046	0.0680617	0.897328	0.998532	0.558997	0.755836	0.740161	0.826335	0.837311	0.670082	1.13989	1.21601
MAPK1	0.743087	0.64016	0.2151	0.48781	0.864249	0.619545	0.743087	-0.262323	0.399255	0.95569	0.722547	0.64016	0.17466	0.704169	0.998532	0.551655	0.64872	0.687435	0.837455	0.551093	0.717551	0.894001	0.562768
MAPK14	0.467399	0.664655	-0.507952	0.443938	0.864249	0.605979	0.467399	0.374613	0.698067	0.95569	0.582012	0.664655	-0.191558	0.547805	0.998532	0.350083	0.293489	0.861874	0.641309	0.590128	0.549678	0.573896	0.779633
MAPK3	0.928796	0.468293	0.987951	0.38648	0.864249	1.15035	0.928796	0.308635	0.798371	0.956203	0.724082	0.468293	0.628742	0.344636	0.998532	0.512989	1.34463	1.7877	0.512957	0.522307	0.415944	0.925856	0.520641
MAPRE1	0.427066	0.579363	-0.440009	0.427522	0.864249	0.649948	0.427066	0.605866	0.319015	0.95569	0.566291	0.579363	-0.032924	0.930487	0.998532	0.771014	0.308468	0.528882	0.545664	0.477564	0.480754	0.655018	0.677972
MARCHF5	0.779127	0.58274	0.419006	0.533195	0.864249	0.731957	0.779127	-0.0901002	0.949498	0.956203	0.619647	0.58274	0.0885935	0.930074	0.998532	0.0853836	0.648605	1.37853	0.909649	0.913629	0.811161	0.325664	0.354319
MARCKS	0.973698	0.943573	0.0453396	0.856642	0.864249	0.873299	0.973698	-0.156998	0.446337	0.95569	0.955191	0.943573	0.0176551	0.931254	0.998532	0.935236	0.88672	0.811362	1.06068	0.942814	0.825	0.967568	1.06215
MARCKSL1	0.978045	1.05012	-0.102579	0.713114	0.864249	1.09555	0.978045	0.16368	0.115657	0.95569	1.13843	1.05012	0.116489	0.651832	0.998532	1.10577	0.935391	1.08533	1.0207	1.10487	0.885374	1.17198	1.21486
MARS1	0.53215	0.425505	0.322658	0.436323	0.864249	0.7047	0.53215	0.405174	0.115327	0.95569	0.402375	0.425505	-0.0806359	0.939871	0.998532	0.764907	0.509581	0.644493	0.55472	0.651409	0.317331	0.153341	0.533679
MAT1A	0.832391	1.04736	-0.331421	0.273282	0.864249	0.588386	0.832391	-0.500499	0.308383	0.95569	0.790116	1.04736	-0.406617	0.18888	0.998532	0.469591	0.696914	0.70718	0.967868	0.668	1.09522	0.912233	0.999495
MAT2A	0.851438	1.00089	-0.233304	0.33219	0.864249	0.797076	0.851438	-0.0951842	0.774987	0.956203	0.843037	1.00089	-0.247609	0.177593	0.998532	0.67812	0.735008	0.916032	0.967868	0.76791	0.983073	0.918165	1.0187
MAT2B	0.785049	0.793799	-0.0159921	0.915702	0.864249	0.742594	0.785049	-0.0802077	0.913094	0.956203	0.778154	0.793799	-0.0287185	0.728309	0.998532	0.404652	0.72013	1.08054	0.849967	0.758141	0.760108	0.798167	0.82749
MATR3	0.960959	0.967584	-0.00991206	0.938728	0.864249	0.939856	0.960959	-0.0320363	0.588491	0.95569	0.923023	0.967584	-0.0680207	0.788796	0.998532	0.970261	0.973914	0.90945	0.948005	0.798086	0.892379	1.04796	1.04279
MAVS	0.785829	0.825635	-0.0712882	0.877231	0.864249	0.862896	0.785829	0.13497	0.734979	0.95569	0.978682	0.825635	0.245336	0.538897	0.998532	0.737657	0.939537	0.988134	0.632121	0.855285	0.657869	1.10208	0.993401
MBD2	3.01243	2.16907	0.473855	0.229568	0.864249	0.744723	3.01243	-2.01615	0.0101852	0.762935	0.540372	2.16907	-2.00505	0.074069	0.998532	0.584734	2.84632	0.904712	3.17854	0.609376	2.63374	0.471368	1.70439
MBNL1	0.579758	0.347009	0.740476	0.0261721	0.864249	0.28093	0.579758	-1.04524	0.177285	0.95569	0.442112	0.347009	0.349438	0.176674	0.998532	0.138331	0.548429	0.423529	0.611087	0.401429	0.324785	0.482796	0.369234
MBNL2	0.183515	0.347009	-0.919077	0.358345	0.864249	0.28093	0.183515	0.614312	0.670421	0.95569	0.294921	0.347009	-0.234646	0.143803	0.998532	0.138331	0.0471234	0.423529	0.319907	0.294763	0.324785	0.295079	0.369234
MBOAT7	0.445468	0.429325	0.0532531	0.887483	0.864249	0.553217	0.445468	0.312523	0.21508	0.95569	0.408555	0.429325	-0.0715392	0.833427	0.998532	0.564819	0.504481	0.541615	0.386455	0.438189	0.347594	0.37892	0.511055
MCAM	0.73728	0.607072	0.280346	0.620901	0.864249	0.691934	0.73728	-0.0915789	0.855966	0.956203	0.522568	0.607072	-0.216248	0.652474	0.998532	0.550634	0.568268	0.833235	0.906293	0.458934	0.45894	0.586203	0.755204
MCCC2	0.742258	1.34777	-0.86058	0.177182	0.864249	0.850455	0.742258	0.196315	0.61826	0.95569	1.37891	1.34777	0.0329566	0.953236	0.998532	1.00691	0.643079	0.694004	0.841437	0.999903	1.06917	1.75792	1.62636
MCM2	0.659577	0.336949	0.969012	0.0488814	0.864249	0.603026	0.659577	-0.129321	0.609234	0.95569	0.112433	0.336949	-1.58346	0.0246267	0.998532	0.537863	0.591559	0.668189	0.727596	0.133128	0.307615	0.0917382	0.366283
MCM3	0.529342	0.89708	-0.761037	0.127677	0.864249	0.626702	0.529342	0.24358	0.595706	0.95569	0.715829	0.89708	-0.325623	0.394814	0.998532	0.699713	0.391771	0.553691	0.666913	0.55425	0.848958	0.877407	0.945202
MCM4	0.863737	0.694334	0.314963	0.673059	0.864249	0.920421	0.863737	0.0917011	0.892795	0.956203	1.01616	0.694334	0.549424	0.145379	0.998532	1.11383	1.18118	0.727016	0.546291	1.01649	0.55607	1.01583	0.832598
MCM5	4.91099	0.439481	3.48214	0.401469	0.864249	0.29879	4.91099	-4.03881	0.389504	0.95569	0.495646	0.439481	0.173508	0.69275	0.998532	0.32097	9.14196	0.27661	0.680018	0.412074	0.349226	0.579218	0.529737
MCM6	0.809797	0.744199	0.121872	0.911927	0.864249	1.24004	0.809797	0.614754	0.43823	0.95569	0.713828	0.744199	-0.060112	0.947829	0.998532	1.40384	0.392792	1.07624	1.2268	0.973936	0.425876	0.453721	1.06252
MCM7	0.881971	0.979479	-0.151284	0.662257	0.864249	1.02357	0.881971	0.21481	0.139461	0.95569	0.935452	0.979479	-0.0663511	0.905662	0.998532	1.03662	0.824157	1.01052	0.939785	0.662771	0.796233	1.20813	1.16273
MCRIP1	1.17284	1.3015	-0.150167	0.605895	0.864249	1.13377	1.17284	-0.0488799	0.864827	0.956203	1.37044	1.3015	0.0744679	0.863236	0.998532	1.0816	0.977161	1.18593	1.36852	1.02698	1.21952	1.7139	1.38348
MCTS1	0.524556	0.598336	-0.189858	0.842713	0.864249	0.458322	0.524556	-0.194736	0.883382	0.956203	0.452834	0.598336	-0.401973	0.514709	0.998532	0.229696	0.197715	0.686948	0.851397	0.268737	0.62002	0.636931	0.576652
MDH1	0.86347	1.02563	-0.248289	0.202292	0.864249	0.855572	0.86347	-0.0132555	0.961772	0.956203	0.991636	1.02563	-0.0486241	0.815042	0.998532	0.737075	0.77823	0.974069	0.948709	0.864901	1.00988	1.11837	1.04137
MDH2	0.424415	0.481344	-0.181591	0.645323	0.864249	0.439429	0.424415	0.0501533	0.8709	0.956203	0.451945	0.481344	-0.0909213	0.736484	0.998532	0.409143	0.348704	0.469715	0.500127	0.468145	0.406988	0.435745	0.5557
ME2	0.397961	0.634903	-0.673908	0.498503	0.864249	0.759144	0.397961	0.931745	0.252164	0.95569	0.958551	0.634903	0.594319	0.491068	0.998532	0.729873	0.173135	0.788415	0.622788	0.616736	0.453256	1.30037	0.81655
METAP1	0.565308	0.56517	0.000352881	0.999621	0.87615	0.705687	0.565308	0.319991	0.70298	0.95569	0.710104	0.56517	0.329346	0.320056	0.998532	0.488055	0.798697	0.92332	0.33192	0.713248	0.675646	0.706961	0.454694
METAP2	0.677794	0.757787	-0.160945	0.501463	0.864249	0.674112	0.677794	-0.0078587	0.970544	0.956203	0.537901	0.757787	-0.494451	0.0667692	0.998532	0.686796	0.590356	0.661428	0.765232	0.498469	0.712752	0.577333	0.802821
MFAP1	0.271884	0.446814	-0.716685	0.0839403	0.864249	0.504182	0.271884	0.890956	0.309946	0.95569	0.476942	0.446814	0.0941405	0.778828	0.998532	0.333132	0.29245	0.675233	0.251318	0.397477	0.396719	0.556408	0.496909
MGLL	0.343458	2.02213	-2.55767	0.416407	0.864249	1.60724	0.343458	2.22638	0.437566	0.95569	2.43206	2.02213	0.266301	0.888376	0.998532	0.293793	0.371059	2.92068	0.315858	0.44913	0.370698	4.41499	3.67357
MGMT	1.18819	0.645662	0.879912	0.0504906	0.864249	1.29489	1.18819	0.124067	0.746062	0.956139	0.919264	0.645662	0.509699	0.348854	0.998532	1.01602	1.11878	1.57376	1.2576	1.11826	0.539597	0.720269	0.751727
MGST3	1.9223	1.55235	0.308374	0.244873	0.864249	1.51809	1.9223	-0.340574	0.487903	0.95569	1.45909	1.55235	-0.0893847	0.820545	0.998532	1.08552	1.71565	1.95066	2.12894	1.11007	1.64655	1.80811	1.45815
MIA3	3.28441	1.42416	1.20553	0.28089	0.864249	2.48033	3.28441	-0.405105	0.596242	0.95569	1.71978	1.42416	0.272119	0.108233	0.998532	2.25968	2.01513	2.70097	4.5537	1.63837	1.35617	1.8012	1.49214
MICAL1	0.428931	0.501639	-0.225905	0.570062	0.864249	0.518878	0.428931	0.274651	0.35005	0.95569	0.679123	0.501639	0.437024	0.208917	0.998532	0.500827	0.356786	0.53693	0.501076	0.733585	0.421318	0.624662	0.58196
MICAL2	1.06633	1.34425	-0.334145	0.618601	0.864249	1.86534	1.06633	0.806784	0.116886	0.95569	1.3525	1.34425	0.00883297	0.991435	0.998532	1.66766	1.2922	2.06302	0.840467	0.815301	0.9249	1.88971	1.7636
MIEN1	0.552914	0.720663	-0.382268	0.691501	0.864249	0.357332	0.552914	-0.629792	0.609272	0.95569	0.583317	0.720663	-0.305044	0.780248	0.998532	0.170959	0.28567	0.543704	0.820158	0.231841	0.470969	0.934793	0.970356
MIF	0.505058	0.590597	-0.225723	0.488454	0.864249	0.643402	0.505058	0.349271	0.267809	0.95569	0.600745	0.590597	0.024579	0.881522	0.998532	0.603844	0.423109	0.682961	0.587008	0.597509	0.530544	0.60398	0.65065
MINK1	0.438171	0.414882	0.0787921	0.896152	0.864249	0.516558	0.438171	0.237438	0.465015	0.95569	0.382373	0.414882	-0.117722	0.866816	0.998532	0.439434	0.479571	0.593683	0.396771	0.30426	0.262695	0.460485	0.567069
MINPP1	0.514363	0.276742	0.894245	0.0225747	0.864249	0.250673	0.514363	-1.03698	0.104647	0.95569	0.272066	0.276742	-0.0245819	0.980533	0.998532	0.336215	0.5502	0.165131	0.478526	0.102377	0.282646	0.441756	0.270838
MLPH	0.930843	0.93766	-0.0105262	0.979145	0.870547	1.14693	0.930843	0.301167	0.638907	0.95569	0.923181	0.93766	-0.0224508	0.888813	0.998532	0.814665	0.717984	1.47919	1.1437	0.90607	0.847766	0.940293	1.02755
MME	0.607933	1.25714	-1.04816	0.0269672	0.864249	1.21485	0.607933	0.99879	0.0402832	0.95569	0.860835	1.25714	-0.546336	0.0261822	0.998532	1.28014	0.500593	1.14955	0.715274	0.923754	1.27505	0.797917	1.23923
MMGT1	0.63218	0.604852	0.063754	0.897329	0.864249	1.70309	0.63218	1.42975	0.313342	0.95569	0.354903	0.604852	-0.769158	0.00714611	0.998532	0.923367	0.818676	2.48281	0.445684	0.368375	0.621276	0.34143	0.588427
MMP14	1.16645	2.07954	-0.83414	0.388759	0.864249	1.6248	1.16645	0.478137	0.656347	0.95569	2.72619	2.07954	0.39062	0.256942	0.998532	1.21966	0.378881	2.02995	1.95402	2.42459	2.35996	3.02779	1.79913
MMP2	2.45947	1.82199	0.432827	0.511821	0.864249	1.20511	2.45947	-1.02918	0.256119	0.95569	2.21865	1.82199	0.284163	0.661471	0.998532	1.12867	3.25265	1.28155	1.66628	1.45215	1.6797	2.98515	1.96429
MMS19	0.836436	1.97237	-1.2376	0.0174139	0.864249	1.55647	0.836436	0.895951	0.243811	0.95569	1.20705	1.97237	-0.708442	0.18108	0.998532	1.97059	0.98682	1.14236	0.686052	0.828401	1.95103	1.5857	1.99371
MOB1A	1.37732	1.14214	0.270123	0.373581	0.864249	1.23836	1.37732	-0.15344	0.364942	0.95569	1.16824	1.14214	0.0325894	0.895105	0.998532	1.2805	1.26547	1.19621	1.48917	1.18525	0.968041	1.15123	1.31624
MOCS2	0.644936	0.589771	0.129	0.826059	0.864249	1.71183	0.644936	1.40831	0.221915	0.95569	0.744305	0.589771	0.335739	0.62047	0.998532	2.27978	0.864852	1.14387	0.425019	1.00991	0.569622	0.478696	0.60992
MOGS	0.622192	0.431667	0.52744	0.627009	0.864249	1.26895	0.622192	1.0282	0.386131	0.95569	0.628909	0.431667	0.542932	0.226932	0.998532	0.784924	0.288151	1.75297	0.956232	0.51769	0.404709	0.740129	0.458625
MPRIP	0.631603	0.671843	-0.0891059	0.811138	0.864249	0.809704	0.631603	0.358378	0.151026	0.95569	0.64561	0.671843	-0.0574604	0.869024	0.998532	0.766731	0.697162	0.852678	0.566044	0.69168	0.539212	0.59954	0.804473
MRC2	0.525225	0.654686	-0.317867	0.408546	0.864249	0.629903	0.525225	0.262194	0.427911	0.95569	0.546603	0.654686	-0.260309	0.252585	0.998532	0.612568	0.629918	0.647239	0.420532	0.546204	0.586754	0.547003	0.722618
MRPL11	0.847656	0.918433	-0.115695	0.919606	0.864249	1.10469	0.847656	0.382095	0.717929	0.95569	2.64528	0.918433	1.52618	0.402551	0.998532	1.16532	1.46286	1.04407	0.23245	4.28222	0.999327	1.00834	0.837539
MRPL12	0.486618	0.493284	-0.0196281	0.978183	0.870547	0.404084	0.486618	-0.268136	0.711774	0.95569	0.466154	0.493284	-0.0816116	0.836559	0.998532	0.401857	0.292741	0.40631	0.680495	0.532054	0.398069	0.400254	0.588498
MRPL23	0.791324	1.84504	-1.22131	0.432358	0.864249	0.240851	0.791324	-1.71613	0.194957	0.95569	0.386962	1.84504	-2.25339	0.299389	0.998532	0.130988	0.526375	0.350713	1.05627	0.31607	2.89269	0.457854	0.797388
MRPL37	1.33454	1.09744	0.2822	0.75458	0.864249	0.478521	1.33454	-1.47969	0.260105	0.95569	0.618018	1.09744	-0.82842	0.364313	0.998532	0.504006	0.784786	0.453036	1.88429	0.800049	1.46667	0.435988	0.728204
MRPL4	0.492692	1.05538	-1.09901	0.351676	0.864249	0.428218	0.492692	-0.202343	0.672922	0.95569	1.04287	1.05538	-0.0172038	0.989772	0.998532	0.549992	0.44248	0.306443	0.542905	1.77234	1.51994	0.313406	0.590833
MRPL49	0.740255	0.512016	0.531833	0.0254889	0.864249	1.22568	0.740255	0.727491	0.530122	0.95569	1.20876	0.512016	1.23927	0.356855	0.998532	1.86995	0.713151	0.581411	0.767359	1.7948	0.537427	0.622724	0.486605
MRPS36	0.334526	0.256668	0.382215	0.661915	0.864249	0.586716	0.334526	0.810544	0.21306	0.95569	0.281935	0.256668	0.135458	0.880974	0.998532	0.628615	0.201129	0.544818	0.467924	0.410469	0.332108	0.153401	0.181228
MRPS6	0.692911	0.359395	0.947099	0.139594	0.864249	0.846859	0.692911	0.289452	0.346185	0.95569	0.493435	0.359395	0.457288	0.673161	0.998532	0.829033	0.568199	0.864686	0.817624	0.760182	0.422302	0.226688	0.296488
MSI2	1.26021	0.618583	1.02662	0.314409	0.864249	0.972466	1.26021	-0.373942	0.594029	0.95569	0.918983	0.618583	0.571072	0.424299	0.998532	1.14054	1.68627	0.804391	0.83414	0.717825	0.393743	1.12014	0.843422
MSN	0.502741	0.541977	-0.108418	0.421686	0.864249	0.505909	0.502741	0.00906371	0.938962	0.956203	0.543275	0.541977	0.00345085	0.97798	0.998532	0.513215	0.46684	0.498603	0.538641	0.504631	0.52639	0.581919	0.557565
MT-CO2	0.557297	0.455406	0.291292	0.507076	0.864249	0.566754	0.557297	0.0242751	0.94546	0.956203	0.448379	0.455406	-0.0224361	0.970403	0.998532	0.575026	0.435156	0.558482	0.679438	0.284339	0.419987	0.612418	0.490826
MT1E	1.09689	1.21466	-0.147139	0.711523	0.864249	1.02811	1.09689	-0.0934252	0.150804	0.95569	1.6981	1.21466	0.483366	0.302848	0.998532	1.04322	1.07069	1.01299	1.12308	1.47932	1.48983	1.91687	0.939493
MT2A	1.83965	0.91654	1.00516	0.183987	0.864249	1.48051	1.83965	-0.31334	0.436202	0.95569	1.47445	0.91654	0.685907	0.200299	0.998532	1.41494	2.20585	1.54608	1.47346	1.38483	1.19884	1.56407	0.634241
MTA1	0.210607	0.526472	-1.32181	0.0921649	0.864249	0.579971	0.210607	1.46143	0.00490726	0.687527	0.50446	0.526472	-0.0616155	0.92551	0.998532	0.554185	0.207516	0.605756	0.213697	0.68552	0.423353	0.3234	0.629591
MTA2	0.522666	0.806274	-0.625379	0.406063	0.864249	0.445117	0.522666	-0.231706	0.772734	0.956203	0.898518	0.806274	0.156278	0.78726	0.998532	0.284478	0.351184	0.605756	0.694149	0.68552	0.595602	1.11152	1.01695
MTA3	0.210607	0.526472	-1.32181	0.0921649	0.864249	0.579971	0.210607	1.46143	0.00490726	0.687527	0.50446	0.526472	-0.0616155	0.92551	0.998532	0.554185	0.207516	0.605756	0.213697	0.68552	0.423353	0.3234	0.629591
MTAP	3.5988	0.618093	2.54162	0.455008	0.864249	0.79487	3.5988	-2.17872	0.48369	0.95569	0.674165	0.618093	0.125278	0.784803	0.998532	1.34375	6.84133	0.245989	0.356268	0.494633	0.63003	0.853697	0.606155
MTCH2	0.15481	0.201553	-0.380665	0.702357	0.864249	0.385211	0.15481	1.31515	0.00228254	0.687527	0.310733	0.201553	0.624512	0.523021	0.998532	0.377075	0.147367	0.393347	0.162253	0.215585	0.0957999	0.405881	0.307307
MTDH	0.435915	0.556084	-0.351256	0.349211	0.864249	0.521578	0.435915	0.258837	0.414482	0.95569	0.40483	0.556084	-0.457986	0.44199	0.998532	0.439378	0.419287	0.603778	0.452542	0.530315	0.458353	0.279345	0.653814
MTHFD1	0.623308	0.678437	-0.122269	0.237292	0.864249	0.62552	0.623308	0.00510971	0.989213	0.960639	0.59764	0.678437	-0.182937	0.352951	0.998532	0.483306	0.595201	0.767733	0.651415	0.532606	0.661041	0.662675	0.695833
MTHFD1L	0.626806	0.384462	0.705179	0.523459	0.864249	0.417495	0.626806	-0.58626	0.500477	0.95569	0.409495	0.384462	0.0910074	0.941336	0.998532	0.410257	0.370229	0.424733	0.883383	0.64745	0.199763	0.17154	0.569161
MTHFS	0.965105	1.32425	-0.456421	0.288071	0.864249	0.776912	0.965105	-0.312935	0.292167	0.95569	1.47568	1.32425	0.156197	0.899069	0.998532	0.796699	1.09642	0.757124	0.833788	0.442032	1.11093	2.50932	1.53758
MTPN	0.801198	1.13452	-0.501855	0.277011	0.864249	0.658466	0.801198	-0.283049	0.442394	0.95569	0.673051	1.13452	-0.753298	0.160928	0.998532	0.581371	0.672236	0.735561	0.93016	0.77633	1.31917	0.569772	0.949878
MVP	0.869461	0.822343	0.0803816	0.669373	0.864249	0.833829	0.869461	-0.0603708	0.677447	0.95569	0.852793	0.822343	0.0524543	0.738908	0.998532	0.805799	0.937882	0.861859	0.801041	0.808368	0.756287	0.897217	0.888399
MXRA7	0.279917	0.192896	0.53717	0.771054	0.864249	0.402074	0.279917	0.522464	0.633062	0.95569	0.433914	0.192896	1.16958	0.402686	0.998532	0.437424	0.0638061	0.366724	0.496027	0.258934	0.045437	0.608895	0.340356
MYADM	0.249141	0.380114	-0.609472	0.513026	0.864249	0.269944	0.249141	0.115702	0.792588	0.956203	0.161318	0.380114	-1.23652	0.381867	0.998532	0.308405	0.191395	0.231484	0.306886	0.281537	0.224369	0.0410992	0.535859
MYCBP	0.589793	0.54141	0.123489	0.492755	0.864249	0.433811	0.589793	-0.443144	0.291552	0.95569	0.8204	0.54141	0.599607	0.704833	0.998532	0.331818	0.548919	0.535804	0.630667	0.183162	0.500082	1.45764	0.582738
MYDGF	0.697167	0.512616	0.443625	0.24856	0.864249	0.732375	0.697167	0.0710791	0.795306	0.956203	0.553939	0.512616	0.111848	0.56166	0.998532	0.775629	0.808082	0.689121	0.586251	0.6065	0.483858	0.501378	0.541374
MYG1	0.644016	0.473271	0.44443	0.29379	0.864249	0.398958	0.644016	-0.690857	0.00280211	0.687527	0.388926	0.473271	-0.283171	0.575244	0.998532	0.397607	0.656945	0.40031	0.631087	0.42985	0.593619	0.348002	0.352922
MYH10	0.67721	0.641223	0.0787771	0.497414	0.864249	0.683667	0.67721	0.0136904	0.87383	0.956203	0.633711	0.641223	-0.0170022	0.945276	0.998532	0.671322	0.710919	0.696013	0.643502	0.540895	0.6133	0.726527	0.669147
MYH9	0.639777	0.606732	0.0765079	0.573524	0.864249	0.679767	0.639777	0.0874721	0.384091	0.95569	0.617573	0.606732	0.025549	0.843523	0.998532	0.667833	0.605632	0.691701	0.673921	0.585152	0.570817	0.649993	0.642648
MYL12A	1.03334	1.02217	0.0156802	0.940605	0.864249	1.00511	1.03334	-0.0399704	0.856922	0.956203	0.990834	1.02217	-0.0449249	0.329506	0.998532	0.961347	0.902349	1.04887	1.16434	0.979053	1.04368	1.00262	1.00067
MYL6	0.952247	0.919013	0.0512504	0.747356	0.864249	0.950131	0.952247	-0.00320912	0.980847	0.95806	0.936256	0.919013	0.0268179	0.809638	0.998532	0.938315	0.875045	0.961947	1.02945	0.893664	0.872756	0.978847	0.96527
MYL6B	0.72045	0.760653	-0.0783392	0.729059	0.864249	0.732067	0.72045	0.0230774	0.796145	0.956203	0.780841	0.760653	0.0377904	0.850597	0.998532	0.730663	0.681026	0.733472	0.759875	0.764125	0.667668	0.797556	0.853637
MYL9	1.24643	1.18442	0.0736242	0.792666	0.864249	1.26023	1.24643	0.015891	0.956203	0.956203	1.3367	1.18442	0.174499	0.208649	0.998532	1.16318	1.04602	1.35728	1.44684	1.27129	1.13302	1.40211	1.23581
MYLK	0.587814	0.583676	0.0101923	0.985222	0.871539	1.22591	0.587814	1.06043	0.046766	0.95569	0.752708	0.583676	0.366922	0.531816	0.998532	1.36616	0.61604	1.08567	0.559589	0.864462	0.387719	0.640954	0.779633
MYO18A	1.13463	0.46767	1.27866	0.431777	0.864249	0.498183	1.13463	-1.18747	0.449178	0.95569	0.4283	0.46767	-0.126868	0.710869	0.998532	0.492462	0.452745	0.503904	1.81651	0.512085	0.429256	0.344515	0.506084
MYO1A	0.598912	0.654736	-0.12857	0.028806	0.864249	0.753754	0.598912	0.33175	0.153227	0.95569	0.730655	0.654736	0.158276	0.155894	0.998532	0.685147	0.594	0.822361	0.603823	0.697593	0.646389	0.763716	0.663084
MYO1B	0.695454	0.603047	0.205687	0.22136	0.864249	0.832341	0.695454	0.259219	0.0515331	0.95569	0.657472	0.603047	0.12466	0.664134	0.998532	0.84232	0.726214	0.822361	0.664695	0.558367	0.645785	0.756577	0.560309
MYO1C	0.624508	0.681077	-0.125099	0.7347	0.864249	0.669525	0.624508	0.100418	0.213286	0.95569	0.618665	0.681077	-0.138661	0.758162	0.998532	0.667139	0.649371	0.67191	0.599644	0.514553	0.537847	0.722776	0.824307
MYO5A	0.949211	0.993059	-0.0651508	0.840021	0.864249	0.603922	0.949211	-0.652367	0.0771204	0.95569	1.1255	0.993059	0.18061	0.560435	0.998532	0.577564	0.850801	0.63028	1.04762	1.02699	1.15712	1.224	0.828999
MYOF	0.661249	0.680366	-0.0411166	0.89311	0.864249	0.758751	0.661249	0.198433	0.47691	0.95569	0.610813	0.680366	-0.155579	0.548043	0.998532	0.703407	0.563497	0.814095	0.759001	0.554526	0.601281	0.667101	0.75945
MYPN	1.12383	1.07453	0.0647259	0.842622	0.864249	1.0475	1.12383	-0.101479	0.767333	0.956203	1.14054	1.07453	0.0860104	0.848215	0.998532	0.82221	1.13609	1.27279	1.11157	0.929179	0.856098	1.3519	1.29296
NAA15	2.24558	1.24133	0.855201	0.388371	0.864249	2.80067	2.24558	0.318684	0.609188	0.95569	1.80183	1.24133	0.537577	0.444891	0.998532	2.94098	3.15934	2.66037	1.33183	2.38829	1.14777	1.21538	1.33489
NAA50	1.38963	1.23451	0.170761	0.523901	0.864249	1.10725	1.38963	-0.32772	0.204454	0.95569	1.01791	1.23451	-0.278322	0.364957	0.998532	1.00983	1.27285	1.20466	1.5064	0.932479	1.06895	1.10335	1.40006
NACA	0.754143	0.843934	-0.162292	0.384505	0.864249	0.807105	0.754143	0.0979188	0.4181	0.95569	0.80541	0.843934	-0.0674056	0.618956	0.998532	0.79723	0.702743	0.81698	0.805542	0.785395	0.780942	0.825425	0.906925
NACA4P	1.27188	1.4301	-0.169146	0.553114	0.864249	1.38803	1.27188	0.126073	0.698929	0.95569	1.32411	1.4301	-0.111093	0.559568	0.998532	1.18591	1.10813	1.59015	1.43564	1.32506	1.27733	1.32316	1.58287
NAE1	1.00038	0.546858	0.871307	0.636491	0.864249	0.294042	1.00038	-1.76645	0.463789	0.95569	0.585329	0.546858	0.0980813	0.928773	0.998532	0.368681	1.78305	0.219403	0.217704	0.298502	0.296148	0.872156	0.797568
NAGK	0.437001	0.413961	0.0781417	0.777761	0.864249	0.565949	0.437001	0.373036	0.18399	0.95569	0.449993	0.413961	0.120406	0.656634	0.998532	0.621634	0.404275	0.510265	0.469727	0.421373	0.350419	0.478612	0.477503
NAMPT	0.838401	1.02606	-0.291404	0.265947	0.864249	1.05697	0.838401	0.334226	0.244902	0.95569	0.787205	1.02606	-0.382305	0.386577	0.998532	1.15863	0.750802	0.955318	0.925999	0.986921	0.940057	0.587489	1.11206
NANS	0.814266	0.817113	-0.00503558	0.950592	0.865027	0.878712	0.814266	0.109891	0.749949	0.956203	0.935978	0.817113	0.195939	0.0759511	0.998532	0.703531	0.793097	1.05389	0.835434	0.935031	0.782354	0.936925	0.851871
NAP1L1	0.633733	0.765789	-0.273072	0.395169	0.864249	0.563198	0.633733	-0.170232	0.624805	0.95569	0.797742	0.765789	0.0589744	0.895874	0.998532	0.554931	0.510789	0.571465	0.756677	0.581936	0.766608	1.01355	0.764971
NAP1L4	0.742661	0.729798	0.0252075	0.971962	0.870121	0.5989	0.742661	-0.310389	0.577309	0.95569	0.897554	0.729798	0.298503	0.728591	0.998532	0.606515	0.524841	0.591285	0.960482	0.552251	0.970039	1.24286	0.489557
NAPA	1.32975	1.31833	0.0124444	0.946766	0.864249	1.2701	1.32975	-0.066217	0.655876	0.95569	1.31174	1.31833	-0.00723092	0.985812	0.998532	1.33344	1.42584	1.20675	1.23366	1.00487	1.20122	1.6186	1.43544
NAPG	0.471328	0.403114	0.225544	0.737847	0.864249	0.627017	0.471328	0.411773	0.245561	0.95569	1.11141	0.403114	1.46313	0.0970444	0.998532	0.541079	0.513615	0.712955	0.429041	0.94686	0.230664	1.27596	0.575564
NAPRT	1.02729	0.685465	0.58369	0.613074	0.864249	0.649128	1.02729	-0.66227	0.533183	0.95569	0.8694	0.685465	0.342937	0.724086	0.998532	0.8572	1.48916	0.441056	0.565421	0.574783	1.02969	1.16402	0.341245
NARS1	0.734228	0.809131	-0.140145	0.170299	0.864249	0.648463	0.734228	-0.179205	0.0922837	0.95569	0.879462	0.809131	0.120247	0.464037	0.998532	0.664213	0.757418	0.632712	0.711039	0.805946	0.782076	0.952977	0.836186
NASP	0.428716	0.59813	-0.480436	0.401557	0.864249	0.500978	0.428716	0.224724	0.430369	0.95569	0.53635	0.59813	-0.157285	0.758257	0.998532	0.427609	0.421472	0.574347	0.43596	0.465072	0.43792	0.607627	0.75834
NCAPD2	0.96269	0.850036	0.179547	0.52947	0.864249	0.810942	0.96269	-0.247472	0.394031	0.95569	0.933518	0.850036	0.135154	0.559752	0.998532	0.840107	1.1005	0.781777	0.824881	0.827829	0.90769	1.03921	0.792383
NCAPG	0.379335	0.470766	-0.311537	0.723325	0.864249	0.89076	0.379335	1.23156	0.186612	0.95569	0.698631	0.470766	0.56952	0.483271	0.998532	0.740686	0.168695	1.04083	0.589975	0.443259	0.392959	0.954002	0.548572
NCBP1	1.92839	0.566549	1.76713	0.157592	0.864249	1.85818	1.92839	-0.0535065	0.924826	0.956203	0.621776	0.566549	0.134194	0.818852	0.998532	1.58446	2.52735	2.13191	1.32943	0.777658	0.710247	0.465894	0.422851
NCEH1	0.440651	0.508343	-0.206167	0.806972	0.864249	0.49218	0.440651	0.159551	0.655569	0.95569	0.620625	0.508343	0.28792	0.723527	0.998532	0.425659	0.514397	0.558701	0.366904	0.770302	0.276479	0.470948	0.740207
NCKAP1	0.385474	0.54015	-0.486726	0.383678	0.864249	0.515527	0.385474	0.419413	0.537314	0.95569	0.516541	0.54015	-0.064476	0.852553	0.998532	0.384258	0.267937	0.646796	0.503012	0.599156	0.464555	0.433927	0.615745
NCL	0.787264	0.797677	-0.018957	0.915011	0.864249	0.855188	0.787264	0.119395	0.405183	0.95569	0.874148	0.797677	0.132074	0.469242	0.998532	0.811211	0.739522	0.899165	0.835006	0.826363	0.72576	0.921934	0.869594
NCLN	0.276117	0.555141	-1.00758	0.385264	0.864249	0.661051	0.276117	1.25948	0.124365	0.95569	0.52354	0.555141	-0.0845548	0.917021	0.998532	0.811182	0.275821	0.51092	0.276413	0.612623	0.301997	0.434457	0.808286
NCSTN	0.73592	0.959629	-0.382927	0.638003	0.864249	1.044	0.73592	0.504499	0.413679	0.95569	0.822052	0.959629	-0.223247	0.716462	0.998532	0.925814	0.459114	1.16218	1.01273	0.68441	0.660785	0.959694	1.25847
NDRG1	1.29414	1.09413	0.242211	0.296391	0.864249	1.09577	1.29414	-0.240051	0.385408	0.95569	1.06007	1.09413	-0.0456273	0.809991	0.998532	0.971834	1.16355	1.2197	1.42474	1.17026	1.03628	0.949879	1.15198
NDUFA13	0.761119	1.02629	-0.431243	0.568908	0.864249	0.680471	0.761119	-0.161588	0.581155	0.95569	0.86431	1.02629	-0.247816	0.791493	0.998532	0.626765	0.649759	0.734177	0.872479	1.24772	1.40262	0.480899	0.64996
NDUFAB1	1.52512	0.754246	1.01581	0.530539	0.864249	1.5575	1.52512	0.0303132	0.980708	0.95806	0.562778	0.754246	-0.42247	0.585235	0.998532	2.22482	2.50648	0.890183	0.543755	0.546196	0.457688	0.57936	1.0508
NDUFB10	0.615825	1.38349	-1.16772	0.513715	0.864249	0.685689	0.615825	0.155034	0.908943	0.956203	1.29068	1.38349	-0.100179	0.938286	0.998532	0.815583	0.091397	0.555795	1.14025	1.96159	2.20589	0.619764	0.561083
NDUFB4	1.05913	1.54699	-0.546582	0.696856	0.864249	0.743857	1.05913	-0.509789	0.354937	0.95569	1.94295	1.54699	0.328779	0.853667	0.998532	0.919122	1.25668	0.568591	0.861593	3.50674	2.61327	0.379154	0.480718
NDUFS1	0.602561	1.09191	-0.857667	0.303555	0.864249	1.24927	0.602561	1.0519	0.0546849	0.95569	1.03183	1.09191	-0.0816487	0.916796	0.998532	1.33056	0.46734	1.16797	0.737783	1.41921	1.4218	0.644444	0.762009
NDUFS2	1.60645	2.68686	-0.742047	0.687604	0.864249	0.436384	1.60645	-1.88021	0.503636	0.95569	1.04678	2.68686	-1.35997	0.464416	0.998532	0.243335	0.172372	0.629433	3.04053	1.10538	4.51451	0.988168	0.859217
NDUFS3	1.0463	1.23028	-0.233691	0.86498	0.864249	1.69969	1.0463	0.699979	0.436177	0.95569	1.82205	1.23028	0.566578	0.541859	0.998532	1.24844	1.55067	2.15094	0.541921	1.86768	2.04086	1.77642	0.419699
NDUFS4	1.00559	7.43169	-2.88564	0.437136	0.864249	0.990185	1.00559	-0.0222783	0.9734	0.956203	3.0245	7.43169	-1.29699	0.583065	0.998532	1.34708	1.20633	0.633294	0.804856	4.31751	14.1013	1.73149	0.762077
NDUFS5	2.14911	16.0699	-2.90255	0.387144	0.864249	1.30035	2.14911	-0.724835	0.421436	0.95569	17.8209	16.0699	0.149209	0.93703	0.998532	1.42883	1.31284	1.17188	2.98538	32.8104	28.7341	2.8313	3.40564
NDUFS6	0.82152	1.17447	-0.515642	0.457243	0.864249	0.718758	0.82152	-0.19279	0.666774	0.95569	0.915325	1.17447	-0.359655	0.541276	0.998532	0.5833	0.976187	0.854216	0.666854	0.942951	1.52835	0.887699	0.820592
NDUFS7	3.30303	2.58998	0.350846	0.754608	0.864249	1.46427	3.30303	-1.17361	0.454976	0.95569	2.57103	2.58998	-0.0105948	0.990145	0.998532	2.61069	4.94199	0.317846	1.66407	3.32424	3.7219	1.81783	1.45806
NDUFS8	0.890749	1.99947	-1.16652	0.495497	0.864249	0.248596	0.890749	-1.84122	0.501017	0.95569	1.93316	1.99947	-0.0486568	0.968643	0.998532	0.423368	1.65975	0.0738233	0.121749	2.9455	3.09894	0.920811	0.899999
NDUFV1	0.676568	1.21395	-0.843397	0.328235	0.864249	0.887018	0.676568	0.390728	0.51072	0.95569	1.24314	1.21395	0.0342828	0.972786	0.998532	0.706467	0.870885	1.06757	0.482251	1.90428	1.58518	0.581997	0.842715
NDUFV2	0.546438	0.970126	-0.828113	0.372361	0.864249	0.569416	0.546438	0.0594255	0.881718	0.956203	0.859647	0.970126	-0.174426	0.879806	0.998532	0.516014	0.420924	0.622819	0.671953	1.40186	1.31989	0.317436	0.620359
NECAP2	1.5619	1.29287	0.272729	0.329267	0.864249	1.99677	1.5619	0.354368	0.0738113	0.95569	1.6913	1.29287	0.387556	0.299396	0.998532	1.89407	1.63348	2.09948	1.49032	1.48344	1.09506	1.89915	1.49068
NEDD8	0.840082	1.03916	-0.306812	0.72043	0.864249	0.892583	0.840082	0.087456	0.926519	0.956203	0.87933	1.03916	-0.240937	0.711491	0.998532	0.748396	0.357305	1.03677	1.32286	0.505118	1.01391	1.25354	1.06441
NEFH	0.574581	0.751948	-0.388123	0.358388	0.864249	0.73866	0.574581	0.362401	0.390287	0.95569	0.57598	0.751948	-0.384613	0.609639	0.998532	0.809789	0.707583	0.667532	0.441579	0.861163	0.821161	0.290797	0.682735
NEFL	0.574581	0.751948	-0.388123	0.358388	0.864249	0.73866	0.574581	0.362401	0.390287	0.95569	0.57598	0.751948	-0.384613	0.609639	0.998532	0.809789	0.707583	0.667532	0.441579	0.861163	0.821161	0.290797	0.682735
NEFM	0.574581	0.751948	-0.388123	0.358388	0.864249	0.73866	0.574581	0.362401	0.390287	0.95569	0.57598	0.751948	-0.384613	0.609639	0.998532	0.809789	0.707583	0.667532	0.441579	0.861163	0.821161	0.290797	0.682735
NEK6	1.43635	1.08711	0.401905	0.0149664	0.864249	1.15041	1.43635	-0.320252	0.475133	0.95569	1.15646	1.08711	0.0892108	0.76702	0.998532	0.822527	1.43677	1.4783	1.43593	1.35652	1.0439	0.956395	1.13032
NEK7	1.2393	0.601662	1.0425	0.223134	0.864249	0.893235	1.2393	-0.472412	0.445165	0.95569	0.80319	0.601662	0.416789	0.433883	0.998532	0.691017	1.54547	1.09545	0.933124	0.860187	0.402145	0.746193	0.801178
NEK9	0.963144	1.15193	-0.258236	0.497938	0.864249	1.15087	0.963144	0.256905	0.61035	0.95569	0.897484	1.15193	-0.360102	0.4657	0.998532	0.895154	0.781357	1.40659	1.14493	1.14486	1.01111	0.65011	1.29276
NENF	0.245971	0.657411	-1.41831	0.164511	0.864249	0.778013	0.245971	1.66131	0.133277	0.95569	0.775585	0.657411	0.238489	0.534947	0.998532	0.589791	0.138982	0.966236	0.35296	0.763942	0.816054	0.787228	0.498769
NES	0.663624	0.720411	-0.118455	0.729354	0.864249	0.66354	0.663624	-0.000182117	0.999507	0.964553	0.668527	0.720411	-0.107836	0.729225	0.998532	0.596089	0.564154	0.730992	0.763094	0.587864	0.617913	0.749189	0.82291
NEXN	0.401301	0.352143	0.188523	0.661599	0.864249	0.350598	0.401301	-0.194869	0.787539	0.956203	0.599291	0.352143	0.767094	0.36789	0.998532	0.204551	0.324742	0.496644	0.47786	0.393345	0.411146	0.805236	0.29314
NF2	3.51235	2.49462	0.493617	0.770881	0.864249	4.05948	3.51235	0.208861	0.87328	0.956203	2.30974	2.49462	-0.111089	0.716607	0.998532	4.08305	6.5407	4.03592	0.483992	2.44809	2.07442	2.17139	2.91481
NFS1	0.737911	0.635774	0.214932	0.768586	0.864249	0.898723	0.737911	0.28443	0.670636	0.95569	0.607454	0.635774	-0.0657396	0.923291	0.998532	1.18297	0.897496	0.614475	0.578326	0.639625	0.377481	0.575282	0.894068
NIBAN2	1.03071	0.86778	0.248237	0.26572	0.864249	0.947321	1.03071	-0.121713	0.491742	0.95569	0.817561	0.86778	-0.0860032	0.625345	0.998532	0.940995	1.13042	0.953647	0.930999	0.738062	0.830332	0.897061	0.905228
NIN	0.224049	0.234602	-0.066399	0.918635	0.864249	0.163364	0.224049	-0.455725	0.43735	0.95569	0.132627	0.234602	-0.822841	0.407003	0.998532	0.146009	0.163437	0.18072	0.284662	0.0625863	0.166185	0.202668	0.303019
NIT2	0.350726	0.605437	-0.787633	0.0704679	0.864249	0.592461	0.350726	0.756376	0.0487823	0.95569	0.597505	0.605437	-0.0190254	0.965288	0.998532	0.537102	0.347711	0.64782	0.353741	0.452664	0.676821	0.742347	0.534053
NLK	0.703431	0.574848	0.291228	0.0870107	0.864249	0.553088	0.703431	-0.346899	0.113882	0.95569	0.49257	0.574848	-0.222852	0.486186	0.998532	0.512989	0.664913	0.593187	0.741949	0.588846	0.587777	0.396293	0.561919
NME1	0.51017	0.603611	-0.242642	0.446639	0.864249	0.607324	0.51017	0.251488	0.434833	0.95569	0.608368	0.603611	0.0113238	0.893734	0.998532	0.577509	0.414426	0.637138	0.605914	0.592062	0.576694	0.624673	0.630528
NME2	0.623465	0.681322	-0.128027	0.470242	0.864249	0.638343	0.623465	0.0340212	0.852175	0.956203	0.659171	0.681322	-0.0476846	0.621385	0.998532	0.602844	0.562692	0.673841	0.684239	0.629683	0.656896	0.688658	0.705748
NME2P1	0.597996	0.652221	-0.125226	0.499494	0.864249	0.605309	0.597996	0.0175347	0.925023	0.956203	0.621889	0.652221	-0.0687037	0.104729	0.998532	0.585497	0.532142	0.62512	0.66385	0.6291	0.644352	0.614679	0.660091
NMT1	2.10499	1.47514	0.512964	0.616245	0.864249	1.38632	2.10499	-0.602559	0.587131	0.95569	1.30013	1.47514	-0.182196	0.476794	0.998532	1.01213	3.16175	1.7605	1.04824	1.39396	1.29674	1.2063	1.65354
NNMT	0.57956	0.528515	0.133015	0.779148	0.864249	0.54498	0.57956	-0.0887554	0.896237	0.956203	0.500948	0.528515	-0.0772816	0.59542	0.998532	0.37295	0.420375	0.71701	0.738745	0.544229	0.520266	0.457667	0.536763
NNT	0.440647	0.426001	0.0487679	0.879672	0.864249	0.643032	0.440647	0.545265	0.615981	0.95569	0.771969	0.426001	0.857686	0.00844378	0.998532	0.309112	0.357638	0.976952	0.523657	0.796736	0.405748	0.747202	0.446254
NOL3	0.990567	0.807237	0.295263	0.296426	0.864249	0.497267	0.990567	-0.994233	0.00420433	0.687527	0.66854	0.807237	-0.271977	0.64595	0.998532	0.523896	1.00847	0.470638	0.972664	0.444286	0.93694	0.892794	0.677534
NOLC1	2.30459	1.60428	0.522583	0.613117	0.864249	1.02272	2.30459	-1.1721	0.390653	0.95569	0.805201	1.60428	-0.994506	0.0865331	0.998532	0.774899	1.15145	1.27054	3.45772	0.808028	1.3526	0.802373	1.85596
NOMO1	0.811594	0.897408	-0.145005	0.272916	0.864249	0.779496	0.811594	-0.0582174	0.788996	0.956203	1.03023	0.897408	0.199137	0.50554	0.998532	0.683199	0.853813	0.875792	0.769376	0.869738	0.858672	1.19073	0.936143
NOMO2	0.811594	0.897408	-0.145005	0.272916	0.864249	0.779496	0.811594	-0.0582174	0.788996	0.956203	1.03023	0.897408	0.199137	0.50554	0.998532	0.683199	0.853813	0.875792	0.769376	0.869738	0.858672	1.19073	0.936143
NONO	0.897762	1.02686	-0.19384	0.0666664	0.864249	0.887853	0.897762	-0.0160118	0.683647	0.95569	0.991229	1.02686	-0.050954	0.460585	0.998532	0.887861	0.876751	0.887845	0.918772	1.01872	0.998728	0.963742	1.055
NOP2	0.953012	0.407736	1.22486	0.458777	0.864249	1.19451	0.953012	0.32585	0.762629	0.956203	0.515445	0.407736	0.338182	0.82287	0.998532	1.70374	1.43161	0.685277	0.474417	0.293455	0.0474595	0.737434	0.768013
NOP58	0.86842	1.49432	-0.783026	0.150272	0.864249	0.578888	0.86842	-0.585109	0.441775	0.95569	0.490752	1.49432	-1.60642	0.00447718	0.998532	0.714207	0.595874	0.443568	1.14097	0.432317	1.52786	0.549188	1.46078
NOSIP	1.32676	1.67231	-0.333931	0.454428	0.864249	1.87842	1.32676	0.501607	0.293677	0.95569	1.9675	1.67231	0.234524	0.491886	0.998532	2.11158	1.01296	1.64526	1.64057	1.67978	1.4664	2.25523	1.87822
NOTCH2	1.34817	0.507379	1.40986	0.139243	0.864249	0.720327	1.34817	-0.904275	0.334897	0.95569	0.958155	0.507379	0.917196	0.217202	0.998532	0.357458	1.68989	1.0832	1.00644	0.718627	0.590022	1.19768	0.424735
NPC1	0.920369	1.05677	-0.199382	0.394928	0.864249	0.884479	0.920369	-0.0573851	0.862372	0.956203	1.11382	1.05677	0.0758438	0.861723	0.998532	1.01592	1.04718	0.753037	0.793555	0.824967	1.06185	1.40266	1.0517
NPC2	1.25806	1.26875	-0.0122088	0.982462	0.870547	0.875327	1.25806	-0.523305	0.457498	0.95569	1.15717	1.26875	-0.132805	0.452141	0.998532	0.815678	0.843256	0.934976	1.67286	1.12872	1.38582	1.18562	1.15168
NPEPPS	0.584865	0.678036	-0.213258	0.560968	0.864249	0.625443	0.584865	0.0967755	0.770676	0.956203	0.621939	0.678036	-0.124588	0.491203	0.998532	0.608967	0.464198	0.641919	0.705531	0.592157	0.617889	0.651721	0.738182
NPEPPSL1	0.753744	0.981414	-0.380787	0.0867852	0.864249	0.850116	0.753744	0.173584	0.218705	0.95569	0.787094	0.981414	-0.318326	0.0683597	0.998532	0.824833	0.801957	0.875398	0.705531	0.781021	1.03466	0.793167	0.928165
NPLOC4	0.650619	0.608875	0.0956681	0.557169	0.864249	1.41316	0.650619	1.11904	0.0625588	0.95569	0.525508	0.608875	-0.212433	0.325974	0.998532	1.60817	0.605094	1.21816	0.696145	0.473791	0.570154	0.577225	0.647595
NPM1	0.554741	0.475576	0.222138	0.180568	0.864249	0.4812	0.554741	-0.205177	0.363953	0.95569	0.48134	0.475576	0.0173812	0.74833	0.998532	0.431676	0.593824	0.530724	0.515658	0.496833	0.473196	0.465848	0.477956
NPTN	0.901628	0.766141	0.234922	0.484384	0.864249	1.29305	0.901628	0.520175	0.478872	0.95569	1.08567	0.766141	0.502901	0.0660395	0.998532	0.862808	0.758918	1.72329	1.04434	1.13562	0.69558	1.03571	0.836702
NQO1	0.548774	0.490009	0.163406	0.765981	0.864249	0.634234	0.548774	0.208802	0.534844	0.95569	0.527052	0.490009	0.105138	0.876172	0.998532	0.519244	0.550391	0.749223	0.547157	0.407638	0.317382	0.646466	0.662635
NRBP1	1.17489	1.32862	-0.177395	0.565004	0.864249	1.24958	1.17489	0.0889089	0.766162	0.956203	1.00453	1.32862	-0.403406	0.44189	0.998532	1.4679	1.19828	1.03125	1.15151	0.74762	1.10483	1.26144	1.5524
NRIP1	0.980201	1.14178	-0.220141	0.569032	0.864249	1.25455	0.980201	0.356017	0.314942	0.95569	1.37377	1.14178	0.266853	0.456739	0.998532	1.10412	0.839041	1.40498	1.12136	1.20957	0.948637	1.53797	1.33493
NSDHL	0.464831	0.471158	-0.0195073	0.956693	0.867942	0.39723	0.464831	-0.226729	0.662156	0.95569	0.634245	0.471158	0.428828	0.546885	0.998532	0.291954	0.546381	0.502507	0.38328	0.416371	0.407876	0.852119	0.534441
NSF	0.94459	0.933568	0.0169325	0.977306	0.870547	0.737227	0.94459	-0.357578	0.251437	0.95569	0.861963	0.933568	-0.11513	0.845909	0.998532	0.746032	1.07417	0.728423	0.815009	0.796176	0.615639	0.92775	1.2515
NSFL1C	0.605164	0.84631	-0.48386	0.371188	0.864249	0.699224	0.605164	0.208428	0.480311	0.95569	0.878191	0.84631	0.0533487	0.906762	0.998532	0.674762	0.498594	0.723685	0.711734	0.720554	0.664372	1.03583	1.02825
NT5C2	1.04854	1.71274	-0.707924	0.38801	0.864249	1.14144	1.04854	0.122473	0.877988	0.956203	1.12104	1.71274	-0.611473	0.536113	0.998532	0.644075	0.853149	1.63881	1.24394	0.565839	1.13812	1.67624	2.28737
NT5E	0.888014	0.935484	-0.0751301	0.254714	0.864249	0.968523	0.888014	0.125203	0.625654	0.95569	0.934231	0.935484	-0.0019336	0.993371	0.999409	0.828769	0.869189	1.10828	0.90684	0.802647	0.912089	1.06582	0.958879
NTMT1	0.310199	0.572835	-0.884925	0.548199	0.864249	0.326078	0.310199	0.0720238	0.965372	0.956203	0.543136	0.572835	-0.0768068	0.926959	0.998532	0.530188	0.0584922	0.121969	0.561906	0.64854	0.306162	0.437732	0.839508
NUCB1	1.16886	1.14982	0.023687	0.922309	0.864249	1.26605	1.16886	0.115239	0.254393	0.95569	1.23646	1.14982	0.104805	0.720986	0.998532	1.31704	1.20312	1.21507	1.1346	1.11077	0.980538	1.36216	1.31911
NUCB2	1.09588	1.24448	-0.183455	0.76156	0.864249	0.974687	1.09588	-0.16908	0.785999	0.956203	1.20851	1.24448	-0.0423158	0.870531	0.998532	0.900768	0.711752	1.04861	1.48001	1.25692	1.05578	1.1601	1.43318
NUDC	0.687899	0.799362	-0.216653	0.106982	0.864249	0.823804	0.687899	0.260105	0.0846424	0.95569	0.690317	0.799362	-0.21159	0.113015	0.998532	0.858107	0.712601	0.789501	0.663196	0.664935	0.76826	0.715699	0.830464
NUDCD1	0.502276	1.67097	-1.73414	0.505286	0.864249	0.748093	0.502276	0.574736	0.449548	0.95569	0.486493	1.67097	-1.7802	0.494758	0.998532	0.838778	0.749818	0.657408	0.254735	0.505773	0.240521	0.467213	3.10143
NUDCD2	0.810168	0.894152	-0.1423	0.465446	0.864249	0.866497	0.810168	0.0969743	0.788632	0.956203	0.842208	0.894152	-0.0863446	0.409484	0.998532	0.706073	0.719677	1.02692	0.900658	0.885717	0.919188	0.798699	0.869117
NUDT1	0.342237	0.983506	-1.52294	0.548645	0.864249	0.462618	0.342237	0.434826	0.702147	0.95569	1.37068	0.983506	0.478886	0.816836	0.998532	0.322142	0.576106	0.603094	0.108368	0.183173	0.11807	2.55819	1.84894
NUDT21	0.533971	0.570766	-0.0961387	0.815599	0.864249	0.974798	0.533971	0.868342	0.0843945	0.95569	0.473798	0.570766	-0.268628	0.681536	0.998532	1.10658	0.571008	0.843019	0.496934	0.628056	0.437127	0.31954	0.704405
NUDT3	0.446364	0.593256	-0.410434	0.303782	0.864249	0.711808	0.446364	0.673267	0.2431	0.95569	0.530273	0.593256	-0.161921	0.646903	0.998532	0.838696	0.547181	0.58492	0.345548	0.642613	0.557134	0.417932	0.629379
NUDT5	0.536684	0.494742	0.117397	0.10409	0.864249	0.562208	0.536684	0.0670321	0.585994	0.95569	0.527573	0.494742	0.0926956	0.658949	0.998532	0.601857	0.535033	0.52256	0.538335	0.465275	0.480129	0.589871	0.509355
NUDT9	0.672441	0.60029	0.163749	0.752659	0.864249	0.721849	0.672441	0.10229	0.783391	0.956203	0.697113	0.60029	0.215734	0.789654	0.998532	0.878601	0.657514	0.565097	0.687368	0.449057	0.400989	0.945169	0.799591
NUF2	1.80674	1.35526	0.414819	0.490505	0.864249	2.35114	1.80674	0.37997	0.476551	0.95569	1.45802	1.35526	0.105442	0.806589	0.998532	1.95844	2.29502	2.74384	1.31845	1.1689	1.12662	1.74714	1.58389
NUFIP2	0.736779	0.854137	-0.213237	0.666564	0.864249	0.685921	0.736779	-0.10319	0.888131	0.956203	0.498076	0.854137	-0.778103	0.167491	0.998532	0.430121	0.928126	0.94172	0.545432	0.399933	0.718342	0.596219	0.989933
NUMA1	0.827636	0.752304	0.137681	0.0268077	0.864249	0.659951	0.827636	-0.326638	0.092368	0.95569	0.716483	0.752304	-0.0703825	0.551849	0.998532	0.606563	0.840161	0.713339	0.81511	0.665973	0.753564	0.766993	0.751044
NUMB	1.21297	0.937509	0.371645	0.0293981	0.864249	1.88227	1.21297	0.633925	0.414628	0.95569	1.2841	0.937509	0.45385	0.443037	0.998532	1.22772	1.17789	2.53682	1.24806	0.920155	0.970705	1.64804	0.904312
NUP107	1.02484	1.09427	-0.094572	0.634155	0.864249	0.911202	1.02484	-0.169555	0.436079	0.95569	1.18195	1.09427	0.111197	0.906958	0.998532	0.999283	1.10287	0.823121	0.946809	0.525709	1.19179	1.83819	0.996752
NUP133	0.809231	0.634397	0.351165	0.421349	0.864249	0.99611	0.809231	0.299754	0.355707	0.95569	0.82069	0.634397	0.371451	0.297166	0.998532	0.99513	0.652379	0.997091	0.966083	0.930314	0.710282	0.711067	0.558513
NUP214	0.774194	0.438544	0.819974	0.031596	0.864249	1.07249	0.774194	0.470194	0.606859	0.95569	0.500713	0.438544	0.191262	0.747372	0.998532	0.580982	0.816372	1.56399	0.732016	0.663164	0.482779	0.338261	0.394309
NUP43	1.13371	0.817926	0.471004	0.162371	0.864249	0.866363	1.13371	-0.388002	0.123197	0.95569	1.07516	0.817926	0.394512	0.458905	0.998532	0.823632	1.03925	0.909094	1.22816	0.815094	0.707105	1.33523	0.928747
NUP50	1.84524	0.958834	0.944452	0.212485	0.864249	1.5839	1.84524	-0.220326	0.446873	0.95569	1.94194	0.958834	1.01815	0.315907	0.998532	1.72838	2.08313	1.43942	1.60734	1.33748	1.38779	2.54641	0.529876
NUP58	0.5017	0.359334	0.481497	0.15767	0.864249	0.385936	0.5017	-0.378461	0.288568	0.95569	0.50036	0.359334	0.477641	0.510138	0.998532	0.439038	0.562678	0.332835	0.440721	0.676615	0.338586	0.324106	0.380083
NUP62	0.914867	0.786334	0.218419	0.139759	0.864249	0.701689	0.914867	-0.382729	0.132901	0.95569	0.783954	0.786334	-0.00437404	0.982507	0.998532	0.772056	0.965341	0.631322	0.864392	0.878299	0.767509	0.689608	0.805159
NUP88	0.59781	0.546929	0.128333	0.544488	0.864249	0.936927	0.59781	0.648249	0.575018	0.95569	0.384949	0.546929	-0.506685	0.272076	0.998532	1.44427	0.656676	0.429579	0.538944	0.48575	0.508473	0.284149	0.585385
NUP93	0.472061	0.579405	-0.295601	0.266147	0.864249	0.553656	0.472061	0.230019	0.694873	0.95569	0.670334	0.579405	0.210308	0.642902	0.998532	0.377796	0.510786	0.729517	0.433335	0.512703	0.638033	0.827966	0.520778
NUP98	3.68968	3.14816	0.228986	0.777496	0.864249	2.49689	3.68968	-0.563359	0.55038	0.95569	3.43738	3.14816	0.126803	0.640745	0.998532	2.71653	5.35077	2.27726	2.02858	2.9614	2.91219	3.91337	3.38412
NUTF2	0.682965	0.718629	-0.0734348	0.519025	0.864249	0.835811	0.682965	0.291365	0.125286	0.95569	0.78858	0.718629	0.134011	0.513588	0.998532	0.784233	0.652544	0.887389	0.713386	0.870474	0.684167	0.706687	0.753091
NXN	0.495677	0.658898	-0.410654	0.251034	0.864249	0.555371	0.495677	0.164053	0.232325	0.95569	0.44008	0.658898	-0.582289	0.231502	0.998532	0.520891	0.488418	0.589852	0.502936	0.518967	0.557049	0.361193	0.760746
OAT	1.15215	1.07966	0.0937595	0.797519	0.864249	1.13797	1.15215	-0.0178668	0.94913	0.956203	1.02237	1.07966	-0.078659	0.758093	0.998532	1.12751	0.955571	1.14844	1.34874	0.962551	0.928583	1.08219	1.23073
OGDH	0.290263	0.324594	-0.161275	0.793514	0.864249	0.475188	0.290263	0.71114	0.100019	0.95569	0.38426	0.324594	0.243446	0.86637	0.998532	0.51468	0.339782	0.435697	0.240744	0.679422	0.428421	0.0890969	0.220766
OGT	0.720436	1.05594	-0.551587	0.444047	0.864249	0.876038	0.720436	0.282123	0.732756	0.95569	1.08426	1.05594	0.0381796	0.929492	0.998532	1.20101	0.492862	0.551062	0.94801	1.16318	0.783874	1.00534	1.32801
OLA1	0.55953	0.603924	-0.110151	0.694113	0.864249	0.574957	0.55953	0.0392401	0.907453	0.956203	0.626798	0.603924	0.0536337	0.781225	0.998532	0.491119	0.477391	0.658795	0.641668	0.675836	0.551013	0.57776	0.656834
OPA1	0.659206	0.953857	-0.533044	0.200807	0.864249	0.824412	0.659206	0.322637	0.46932	0.95569	0.76035	0.953857	-0.32711	0.387734	0.998532	0.662297	0.75156	0.986528	0.566852	0.883622	0.827264	0.637078	1.08045
OPTN	2.53039	1.33061	0.92727	0.303532	0.864249	1.3037	2.53039	-0.956755	0.255767	0.95569	1.2229	1.33061	-0.121789	0.863039	0.998532	1.68373	3.20979	0.923663	1.851	1.1912	1.88059	1.25459	0.780641
OSBPL8	0.56807	0.479898	0.243343	0.806866	0.864249	0.858746	0.56807	0.596163	0.449646	0.95569	0.6385	0.479898	0.411959	0.612207	0.998532	0.873339	0.256593	0.844154	0.879548	0.37821	0.537404	0.898789	0.422392
OSTF1	1.14977	0.932386	0.302343	0.486823	0.864249	0.976735	1.14977	-0.235303	0.438839	0.95569	0.997019	0.932386	0.0966934	0.835247	0.998532	1.09734	1.28402	0.85613	1.01552	0.83333	0.713143	1.16071	1.15163
OTUB1	0.301102	0.213903	0.493293	0.424308	0.864249	0.262028	0.301102	-0.200532	0.471148	0.95569	0.304724	0.213903	0.510544	0.594024	0.998532	0.219641	0.31412	0.304414	0.288084	0.188971	0.127301	0.420477	0.300505
OXCT1	0.70944	0.555855	0.351972	0.177089	0.864249	0.859944	0.70944	0.277563	0.131333	0.95569	0.631357	0.555855	0.183747	0.75383	0.998532	0.881477	0.766183	0.838411	0.652696	0.835762	0.60487	0.426951	0.506839
OXSR1	0.252596	0.28808	-0.189638	0.874726	0.864249	0.252249	0.252596	-0.00198476	0.998552	0.964488	0.381086	0.28808	0.403647	0.564296	0.998532	0.319255	0.408356	0.185243	0.0968357	0.324227	0.16469	0.437945	0.41147
P3H1	1.09231	0.911252	0.261457	0.355158	0.864249	1.3294	1.09231	0.283394	0.592295	0.95569	0.981545	0.911252	0.107204	0.67292	0.998532	1.67293	0.940756	0.98587	1.24386	1.12495	0.918916	0.838144	0.903588
P3H3	0.52456	0.755343	-0.526024	0.106551	0.864249	0.613806	0.52456	0.226675	0.604061	0.95569	0.826608	0.755343	0.130072	0.49538	0.998532	0.467945	0.536629	0.759667	0.512491	0.797486	0.674195	0.85573	0.83649
P4HA1	0.833184	0.833793	-0.00105409	0.990265	0.872318	0.57182	0.833184	-0.543075	0.0581482	0.95569	0.887547	0.833793	0.0901334	0.650399	0.998532	0.514438	0.800704	0.629201	0.865664	0.984883	0.863817	0.79021	0.803769
P4HA2	1.10302	1.01397	0.121447	0.430541	0.864249	0.82668	1.10302	-0.416056	0.0878659	0.95569	1.12614	1.01397	0.15138	0.234137	0.998532	0.876793	1.17512	0.776567	1.03091	1.16318	1.06931	1.0891	0.958619
P4HB	0.635352	0.658399	-0.0514047	0.824575	0.864249	0.643582	0.635352	0.0185682	0.928947	0.956203	0.680134	0.658399	0.0468577	0.871191	0.998532	0.636911	0.553928	0.650254	0.716777	0.569381	0.616756	0.790888	0.700042
PA2G4	0.449388	0.527285	-0.230621	0.403529	0.864249	0.517236	0.449388	0.202861	0.612096	0.95569	0.506112	0.527285	-0.059124	0.871071	0.998532	0.403257	0.451316	0.631215	0.447459	0.417969	0.45319	0.594255	0.601379
PABPC1	0.552149	0.563835	-0.0302148	0.85591	0.864249	0.608838	0.552149	0.140999	0.417472	0.95569	0.623581	0.563835	0.145304	0.0690004	0.998532	0.601494	0.607596	0.616181	0.496703	0.634909	0.575919	0.612253	0.551751
PABPC1L	0.512751	0.660258	-0.364773	0.0832565	0.864249	0.734046	0.512751	0.517612	0.102258	0.95569	0.76886	0.660258	0.21969	0.344772	0.998532	0.669363	0.471375	0.798729	0.554127	0.682344	0.641448	0.855376	0.679068
PABPC1L2A	0.436031	0.481474	-0.143025	0.627743	0.864249	0.541746	0.436031	0.313184	0.516159	0.95569	0.574365	0.481474	0.254511	0.509399	0.998532	0.424405	0.368857	0.659086	0.503205	0.466176	0.437816	0.682553	0.525131
PABPC3	0.472879	0.582868	-0.301697	0.295759	0.864249	0.73526	0.472879	0.636783	0.0406808	0.95569	0.504064	0.582868	-0.209561	0.375918	0.998532	0.751556	0.420767	0.718964	0.524992	0.466176	0.641448	0.541952	0.524287
PABPC4	0.677921	0.581508	0.221317	0.524782	0.864249	0.780365	0.677921	0.203032	0.624911	0.95569	0.501272	0.581508	-0.214207	0.378374	0.998532	0.914321	0.559154	0.646409	0.796687	0.443963	0.538765	0.55858	0.624252
PABPC4L	1.55168	1.04791	0.566311	0.256356	0.864249	1.6321	1.55168	0.0728973	0.709139	0.95569	0.830127	1.04791	-0.336115	0.75513	0.998532	1.44759	1.58242	1.81661	1.52094	1.34991	1.36669	0.310342	0.729134
PABPN1	2.55665	2.84526	-0.154304	0.890431	0.864249	2.23749	2.55665	-0.192374	0.862715	0.956203	2.74902	2.84526	-0.0496405	0.93879	0.998532	1.8426	0.976937	2.63238	4.13636	2.20182	3.81059	3.29622	1.87993
PACSIN2	0.681462	0.694178	-0.0266742	0.886197	0.864249	0.728078	0.681462	0.0954601	0.774546	0.956203	0.656458	0.694178	-0.0806036	0.586085	0.998532	0.856157	0.619131	0.599999	0.743792	0.622347	0.646456	0.690569	0.741901
PAF1	1.37908	1.49212	-0.113655	0.612143	0.864249	1.8658	1.37908	0.436088	0.0552319	0.95569	2.51712	1.49212	0.754413	0.149096	0.998532	1.92952	1.48004	1.80207	1.27812	2.09959	1.33122	2.93465	1.65301
PAFAH1B1	0.714622	0.728953	-0.0286446	0.814459	0.864249	0.69116	0.714622	-0.0481602	0.704933	0.95569	0.763787	0.728953	0.0673447	0.179532	0.998532	0.675253	0.66331	0.707067	0.765934	0.770674	0.713232	0.756899	0.744673
PAFAH1B2	0.665789	0.443597	0.585815	0.222101	0.864249	0.900041	0.665789	0.434927	0.367234	0.95569	0.657904	0.443597	0.568628	0.337692	0.998532	1.07284	0.559819	0.727244	0.771758	0.814457	0.513441	0.501351	0.373752
PAICS	0.800493	0.730914	0.131188	0.744771	0.864249	0.712833	0.800493	-0.167325	0.657074	0.95569	0.847322	0.730914	0.213208	0.354555	0.998532	0.749177	0.966351	0.676489	0.634635	0.799805	0.645882	0.894839	0.815945
PAIP1	0.556414	0.543189	0.0347043	0.950422	0.865027	0.560233	0.556414	0.00986846	0.9759	0.956754	0.744795	0.543189	0.45539	0.477477	0.998532	0.648789	0.625016	0.471676	0.487811	0.592065	0.367734	0.897526	0.718643
PAK1	1.42745	0.781	0.870041	0.553748	0.864249	1.04364	1.42745	-0.451813	0.663434	0.95569	1.90906	0.781	1.28947	0.236849	0.998532	1.42933	2.08151	0.657948	0.773381	1.69994	1.42325	2.11818	0.138748
PAK2	0.643733	0.630452	0.0300746	0.627122	0.864249	0.767688	0.643733	0.254059	0.225951	0.95569	0.740055	0.630452	0.231246	0.389613	0.998532	0.835498	0.667004	0.699878	0.620461	0.639504	0.628326	0.840606	0.632578
PAK3	0.91559	1.14367	-0.320894	0.624099	0.864249	1.17514	0.91559	0.360064	0.655365	0.95569	1.50567	1.14367	0.396734	0.307052	0.998532	1.57827	1.21124	0.772019	0.619944	1.52226	1.40948	1.48907	0.877856
PALLD	0.927214	0.937016	-0.0151714	0.961174	0.868963	0.922518	0.927214	-0.00732587	0.974026	0.956203	0.959233	0.937016	0.0338078	0.932947	0.998532	0.831289	0.837699	1.01375	1.01673	0.783626	0.782718	1.13484	1.09131
PALMD	1.08138	0.882056	0.293937	0.505312	0.864249	0.959305	1.08138	-0.172818	0.617826	0.95569	0.769181	0.882056	-0.197548	0.578587	0.998532	0.984026	1.28864	0.934584	0.874125	0.663612	1.01754	0.87475	0.746569
PAPOLB	2.28889	1.75473	0.383401	0.575901	0.864249	1.31304	2.28889	-0.801739	0.394185	0.95569	2.01437	1.75473	0.199084	0.631199	0.998532	0.899861	3.09542	1.72621	1.48236	1.55169	1.76126	2.47706	1.74819
PAPSS1	0.870378	0.697554	0.319338	0.432354	0.864249	0.941964	0.870378	0.114029	0.71731	0.95569	0.807755	0.697554	0.211613	0.346209	0.998532	0.992302	1.03459	0.891625	0.706165	0.86847	0.630866	0.747039	0.764241
PARK7	0.560966	0.607206	-0.114273	0.788257	0.864249	0.697047	0.560966	0.313342	0.528181	0.95569	0.553265	0.607206	-0.134216	0.566013	0.998532	0.571684	0.432056	0.822409	0.689875	0.56382	0.685679	0.54271	0.528733
PARP1	0.208564	0.36696	-0.815132	0.129007	0.864249	0.445974	0.208564	1.09647	0.276184	0.95569	0.385426	0.36696	0.0708302	0.829738	0.998532	0.292414	0.16352	0.599533	0.253608	0.324202	0.411259	0.446651	0.322662
PARP4	0.564494	0.470684	0.2622	0.470938	0.864249	0.725142	0.564494	0.361306	0.439666	0.95569	0.586833	0.470684	0.318192	0.370897	0.998532	0.568784	0.503283	0.881501	0.625705	0.639035	0.38366	0.534632	0.557708
PARVA	0.516988	0.661017	-0.354558	0.36832	0.864249	0.692407	0.516988	0.42149	0.246414	0.95569	0.629313	0.661017	-0.0709116	0.8546	0.998532	0.586705	0.493873	0.798109	0.540102	0.538853	0.538185	0.719772	0.78385
PARVB	0.224166	0.419608	-0.904472	0.666602	0.864249	0.585729	0.224166	1.38566	0.339276	0.95569	0.866557	0.419608	1.04625	0.45795	0.998532	0.332132	0.365766	0.839325	0.0825665	0.538853	0.055366	1.19426	0.78385
PBDC1	0.509959	0.808449	-0.664775	0.206735	0.864249	0.479593	0.509959	-0.0885714	0.857401	0.956203	0.799155	0.808449	-0.0166799	0.9633	0.998532	0.475034	0.36099	0.484151	0.658928	0.966377	0.744781	0.631934	0.872116
PBK	0.777565	1.11155	-0.515542	0.0838198	0.864249	0.752679	0.777565	-0.0469273	0.837301	0.956203	1.03479	1.11155	-0.103237	0.488979	0.998532	0.668521	0.711952	0.836838	0.843177	0.990424	1.03176	1.07916	1.19135
PBXIP1	0.670796	0.758013	-0.176348	0.768796	0.864249	0.712736	0.670796	0.0874942	0.797314	0.956203	0.693074	0.758013	-0.129212	0.805747	0.998532	0.785938	0.793964	0.639534	0.547628	0.653175	0.52959	0.732974	0.986435
PCBP1	0.686675	0.742157	-0.112097	0.563901	0.864249	0.650471	0.686675	-0.0781437	0.645291	0.95569	0.731783	0.742157	-0.0203083	0.912132	0.998532	0.61487	0.629351	0.686072	0.744	0.671385	0.684994	0.792181	0.799321
PCBP2	0.795032	0.851974	-0.0997959	0.575433	0.864249	0.855263	0.795032	0.105356	0.545254	0.95569	0.850061	0.851974	-0.00324319	0.936636	0.998532	0.849717	0.711804	0.860809	0.87826	0.847179	0.830863	0.852942	0.873084
PCBP3	0.449127	0.488472	-0.121152	0.778859	0.864249	0.41146	0.449127	-0.126371	0.770519	0.956203	0.39522	0.488472	-0.305622	0.482019	0.998532	0.422946	0.336746	0.399975	0.561509	0.298093	0.537706	0.492347	0.439239
PCBP4	0.374623	0.297753	0.33132	0.652081	0.864249	0.41146	0.374623	0.135316	0.45025	0.95569	0.380084	0.297753	0.352199	0.693217	0.998532	0.422946	0.336746	0.399975	0.412499	0.267821	0.156268	0.492347	0.439239
PCMT1	0.769001	0.804286	-0.0647219	0.803036	0.864249	0.799739	0.769001	0.0565442	0.826801	0.956203	0.640098	0.804286	-0.329416	0.315925	0.998532	0.678283	0.746102	0.921196	0.7919	0.619464	0.682224	0.660731	0.926347
PCNA	0.77947	0.799373	-0.0363756	0.87157	0.864249	0.782698	0.77947	0.0059624	0.982138	0.95806	0.832529	0.799373	0.0586311	0.383951	0.998532	0.713354	0.672157	0.852043	0.886784	0.857117	0.816521	0.807941	0.782225
PCYOX1	0.665522	1.21445	-0.867745	0.209382	0.864249	1.07432	0.665522	0.690871	0.654819	0.95569	1.09183	1.21445	-0.153558	0.749068	0.998532	0.293875	0.572577	1.85477	0.758467	0.918186	0.928568	1.26547	1.50033
PCYT1A	1.70079	1.12097	0.601453	0.572382	0.864249	0.734138	1.70079	-1.21208	0.404064	0.95569	1.00051	1.12097	-0.164017	0.418958	0.998532	1.06502	2.56037	0.403255	0.841215	1.04451	1.23188	0.956514	1.01007
PCYT1B	2.08621	1.27869	0.706212	0.246367	0.864249	0.696864	2.08621	-1.58193	0.136014	0.95569	1.14877	1.27869	-0.154579	0.654045	0.998532	1.01775	2.56037	0.375978	1.61205	0.951555	1.43095	1.34599	1.12643
PDAP1	0.466098	0.627287	-0.428491	0.404983	0.864249	0.777121	0.466098	0.737506	0.147334	0.95569	0.712379	0.627287	0.18352	0.57562	0.998532	0.881689	0.551096	0.672553	0.3811	0.710207	0.498924	0.714551	0.755649
PDCD10	1.80077	1.85077	-0.0395102	0.800973	0.864249	1.74125	1.80077	-0.0484943	0.742192	0.95569	1.77907	1.85077	-0.057003	0.7935	0.998532	1.58514	1.82345	1.89735	1.77809	1.61197	1.67817	1.94616	2.02336
PDCD4	1.63352	1.68796	-0.0472947	0.930653	0.864249	1.68402	1.63352	0.0439228	0.920568	0.956203	1.58389	1.68796	-0.091813	0.791048	0.998532	1.76615	2.07405	1.6019	1.193	1.66164	2.02349	1.50613	1.35243
PDCD5	0.882265	0.749912	0.234491	0.571657	0.864249	0.634948	0.882265	-0.474574	0.213993	0.95569	1.05442	0.749912	0.491659	0.269617	0.998532	0.757041	0.818919	0.512854	0.945611	0.979712	0.562921	1.12913	0.936903
PDCD6	1.52626	1.16333	0.391745	0.267924	0.864249	1.01436	1.52626	-0.589423	0.167731	0.95569	1.0322	1.16333	-0.172527	0.328429	0.998532	0.97527	1.28835	1.05346	1.76417	1.13239	1.14269	0.932012	1.18396
PDCD6IP	0.722775	0.757301	-0.0673206	0.874217	0.864249	0.875471	0.722775	0.276512	0.488109	0.95569	0.697023	0.757301	-0.119662	0.627622	0.998532	0.791917	0.561992	0.959024	0.883559	0.689264	0.651354	0.704782	0.863248
PDE12	1.4281	1.59497	-0.159429	0.817991	0.864249	1.1699	1.4281	-0.287714	0.229955	0.95569	4.38204	1.59497	1.45808	0.501584	0.998532	1.04425	1.51232	1.29555	1.34389	1.01287	2.22683	7.75121	0.963107
PDE6D	2.28957	2.18166	0.0696551	0.928805	0.864249	0.73733	2.28957	-1.6347	0.272086	0.95569	1.91327	2.18166	-0.189386	0.578978	0.998532	0.926915	1.2732	0.547745	3.30594	2.1524	2.5133	1.67414	1.85002
PDGFRA	0.703431	0.574848	0.291228	0.0870107	0.864249	0.553088	0.703431	-0.346899	0.113882	0.95569	0.49257	0.574848	-0.222852	0.486186	0.998532	0.512989	0.664913	0.593187	0.741949	0.588846	0.587777	0.396293	0.561919
PDGFRB	0.703431	0.574848	0.291228	0.0870107	0.864249	0.553088	0.703431	-0.346899	0.113882	0.95569	0.49257	0.574848	-0.222852	0.486186	0.998532	0.512989	0.664913	0.593187	0.741949	0.588846	0.587777	0.396293	0.561919
PDHA1	1.18462	1.03383	0.196431	0.429652	0.864249	0.733729	1.18462	-0.691107	0.0573783	0.95569	0.92957	1.03383	-0.15336	0.596268	0.998532	0.791774	1.08776	0.675684	1.28149	0.812485	0.914669	1.04666	1.15299
PDHA2	1.19334	0.896622	0.412432	0.256816	0.864249	0.722209	1.19334	-0.724515	0.0948429	0.95569	1.00236	0.896622	0.160827	0.654222	0.998532	0.778435	1.04734	0.665984	1.33933	0.838654	0.776766	1.16606	1.01648
PDHB	1.04763	1.00691	0.0571921	0.860767	0.864249	0.865848	1.04763	-0.274946	0.489064	0.95569	0.876469	1.00691	-0.200165	0.0903417	0.998532	0.796132	1.25235	0.935564	0.842916	0.918284	1.01194	0.834653	1.00188
PDIA3	0.535507	0.528528	0.0189268	0.935442	0.864249	0.586688	0.535507	0.131688	0.450218	0.95569	0.558897	0.528528	0.0806023	0.736316	0.998532	0.533648	0.550005	0.639728	0.52101	0.535199	0.453631	0.582595	0.603424
PDIA4	0.552123	0.584815	-0.0829889	0.687158	0.864249	0.568892	0.552123	0.043164	0.843248	0.956203	0.551899	0.584815	-0.0835747	0.165964	0.998532	0.541402	0.62159	0.596382	0.482657	0.540191	0.574817	0.563608	0.594812
PDIA6	0.475102	0.514105	-0.113825	0.343958	0.864249	0.438153	0.475102	-0.116804	0.468952	0.95569	0.518777	0.514105	0.0130515	0.946075	0.998532	0.399788	0.45879	0.476517	0.491414	0.463989	0.486892	0.573564	0.541317
PDLIM1	2.30255	3.96597	-0.784442	0.515353	0.864249	1.8467	2.30255	-0.318281	0.701364	0.95569	4.68035	3.96597	0.238942	0.878621	0.998532	2.68577	1.705	1.00764	2.9001	1.08662	1.92893	8.27409	6.00302
PDLIM2	0.248284	0.280671	-0.176888	0.739849	0.864249	0.160833	0.248284	-0.626434	0.414519	0.95569	0.304183	0.280671	0.116057	0.782752	0.998532	0.103646	0.312011	0.218019	0.184558	0.255029	0.336918	0.353337	0.224425
PDLIM3	0.979298	0.891371	0.135722	0.564982	0.864249	0.96851	0.979298	-0.0159818	0.954368	0.956203	0.964037	0.891371	0.113062	0.426583	0.998532	1.08531	0.85994	0.851706	1.09866	0.908587	0.843261	1.01949	0.939482
PDLIM4	0.841538	0.755151	0.156263	0.340682	0.864249	0.945407	0.841538	0.167908	0.372961	0.95569	0.751129	0.755151	-0.00770408	0.947919	0.998532	0.882188	0.775744	1.00863	0.907332	0.701631	0.778031	0.800627	0.732271
PDLIM5	0.664852	0.620476	0.0996559	0.0525847	0.864249	0.674094	0.664852	0.0199167	0.701451	0.95569	0.570441	0.620476	-0.121299	0.0670274	0.998532	0.693467	0.657034	0.65472	0.672669	0.558818	0.61332	0.582064	0.627633
PDLIM7	0.536021	0.553281	-0.0457217	0.861242	0.864249	0.507983	0.536021	-0.0775093	0.756908	0.956203	0.494575	0.553281	-0.161822	0.384303	0.998532	0.486686	0.459831	0.529281	0.612211	0.52683	0.511066	0.462321	0.595496
PEA15	1.46904	1.45293	0.0159063	0.926917	0.864249	1.11258	1.46904	-0.400965	0.0735511	0.95569	1.61895	1.45293	0.156094	0.563769	0.998532	1.01146	1.45282	1.2137	1.48525	1.80534	1.60751	1.43255	1.29834
PEBP1	0.781901	0.843358	-0.10916	0.434275	0.864249	0.801848	0.781901	0.036343	0.794116	0.956203	0.800179	0.843358	-0.0758234	0.216284	0.998532	0.771308	0.722221	0.832388	0.841581	0.788559	0.822133	0.811798	0.864584
PEF1	1.47747	0.705599	1.06621	0.320544	0.864249	1.4142	1.47747	-0.06314	0.923518	0.956203	0.710371	0.705599	0.00972525	0.985322	0.998532	1.20108	2.02036	1.62732	0.93458	0.724813	0.47616	0.695929	0.935037
PEG10	1.10434	1.89823	-0.781463	0.557679	0.864249	1.19142	1.10434	0.109493	0.472325	0.95569	1.22271	1.89823	-0.634572	0.614935	0.998532	1.1109	1.16214	1.27194	1.04655	1.08703	0.761472	1.35839	3.03498
PELP1	0.231243	0.480108	-1.05395	0.33785	0.864249	0.689724	0.231243	1.57661	0.279203	0.95569	0.712316	0.480108	0.569159	0.43866	0.998532	0.98942	0.317124	0.390028	0.145363	0.550102	0.300423	0.87453	0.659792
PEPD	0.721777	0.684596	0.0762996	0.793705	0.864249	0.733761	0.721777	0.023757	0.911112	0.956203	0.63582	0.684596	-0.106635	0.682446	0.998532	0.715495	0.628595	0.752026	0.814958	0.574669	0.601726	0.69697	0.767466
PEX19	1.14068	0.754467	0.596362	0.537957	0.864249	0.834436	1.14068	-0.45102	0.610997	0.95569	1.24777	0.754467	0.725821	0.608915	0.998532	0.804433	0.628731	0.864438	1.65263	0.434643	0.641878	2.0609	0.867057
PFAS	0.580771	0.613777	-0.0797445	0.478973	0.864249	0.599615	0.580771	0.0460654	0.707766	0.95569	0.829384	0.613777	0.434325	0.398481	0.998532	0.572337	0.546752	0.626892	0.61479	0.627663	0.596327	1.0311	0.631227
PFDN1	1.43322	1.23943	0.209586	0.276329	0.864249	1.14163	1.43322	-0.328162	0.147976	0.95569	1.2138	1.23943	-0.0301502	0.75352	0.998532	1.13981	1.30655	1.14346	1.55989	1.15018	1.27157	1.27741	1.20729
PFDN2	2.42684	2.1867	0.150322	0.693937	0.864249	1.80699	2.42684	-0.425487	0.242	0.95569	2.51668	2.1867	0.202764	0.72755	0.998532	1.86011	2.05345	1.75388	2.80023	1.78221	2.56026	3.25115	1.81315
PFDN4	0.796538	0.835827	-0.0694609	0.839032	0.864249	0.930903	0.796538	0.224888	0.563842	0.95569	1.06802	0.835827	0.353657	0.434432	0.998532	1.08457	0.918244	0.777238	0.674833	0.86038	0.955004	1.27565	0.71665
PFDN5	0.615511	0.447846	0.458781	0.401046	0.864249	0.612292	0.615511	-0.007564	0.98596	0.959579	0.518457	0.447846	0.211222	0.284543	0.998532	0.663383	0.769335	0.561201	0.461687	0.5487	0.486091	0.488215	0.409601
PFKL	0.610989	0.929255	-0.604927	0.0460361	0.864249	0.690018	0.610989	0.175487	0.599826	0.95569	0.652265	0.929255	-0.510617	0.081296	0.998532	0.796928	0.681329	0.583108	0.540649	0.568412	0.921613	0.736117	0.936897
PFKM	0.424671	0.68155	-0.682473	0.0461013	0.864249	0.79764	0.424671	0.909391	0.0673385	0.95569	0.554838	0.68155	-0.296754	0.198054	0.998532	0.69998	0.454141	0.895301	0.395202	0.50948	0.632584	0.600195	0.730517
PFKP	0.371376	0.418306	-0.171679	0.350998	0.864249	0.573064	0.371376	0.625818	0.0429201	0.95569	0.530788	0.418306	0.343579	0.340533	0.998532	0.53464	0.35166	0.611489	0.391091	0.446553	0.384771	0.615024	0.45184
PFN1	0.662037	0.809735	-0.29054	0.255684	0.864249	0.696363	0.662037	0.0729295	0.770542	0.956203	0.743422	0.809735	-0.12327	0.0510304	0.998532	0.652408	0.56893	0.740319	0.755143	0.731989	0.820324	0.754855	0.799147
PFN2	0.626499	0.603297	0.0544429	0.677239	0.864249	0.550634	0.626499	-0.186218	0.226976	0.95569	0.604715	0.603297	0.00338618	0.986823	0.998532	0.524671	0.590947	0.576597	0.662051	0.535895	0.570884	0.673534	0.63571
PGAM1	0.699236	0.753252	-0.107352	0.467482	0.864249	0.726232	0.699236	0.0546494	0.0849709	0.95569	0.688565	0.753252	-0.129539	0.416573	0.998532	0.734516	0.697756	0.717948	0.700717	0.669307	0.692561	0.707824	0.813943
PGAM2	0.51277	0.612482	-0.256355	0.569729	0.864249	0.613931	0.51277	0.259764	0.538973	0.95569	0.646763	0.612482	0.0785689	0.747466	0.998532	0.658356	0.38245	0.569506	0.64309	0.585702	0.682465	0.707824	0.542499
PGAM4	0.703252	0.764563	-0.120594	0.367561	0.864249	0.723816	0.703252	0.0415814	0.145077	0.95569	0.693374	0.764563	-0.141002	0.488519	0.998532	0.732267	0.705787	0.715365	0.700717	0.627504	0.711524	0.759244	0.817602
PGD	0.604312	0.700268	-0.212614	0.187149	0.864249	0.791542	0.604312	0.389373	0.0157283	0.854158	0.768854	0.700268	0.134801	0.429576	0.998532	0.774677	0.587573	0.808408	0.621051	0.716009	0.65462	0.821698	0.745917
PGK1	0.665883	0.785721	-0.238749	0.545925	0.864249	0.748943	0.665883	0.169588	0.735635	0.95569	0.745483	0.785721	-0.0758434	0.76738	0.998532	0.584244	0.528836	0.913642	0.80293	0.672765	0.691574	0.8182	0.879869
PGK2	0.960305	1.60106	-0.737463	0.641539	0.864249	0.792204	0.960305	-0.27762	0.867527	0.956203	0.786186	1.60106	-1.02608	0.425267	0.998532	0.526419	0.111576	1.05799	1.80903	0.752626	0.781314	0.819746	2.42081
PGLS	0.57117	0.506787	0.17254	0.751041	0.864249	0.426595	0.57117	-0.421054	0.500371	0.95569	0.495447	0.506787	-0.0326502	0.837971	0.998532	0.383467	0.399254	0.469723	0.743086	0.519397	0.549348	0.471497	0.464227
PGM1	0.497819	0.608384	-0.289359	0.530158	0.864249	0.554228	0.497819	0.154858	0.775468	0.956203	0.565704	0.608384	-0.104934	0.798233	0.998532	0.439886	0.367847	0.66857	0.627792	0.695235	0.676817	0.436173	0.53995
PGM2	0.454438	0.385136	0.238714	0.822378	0.864249	0.402369	0.454438	-0.175565	0.868718	0.956203	0.359917	0.385136	-0.0977062	0.935912	0.998532	0.128678	0.405525	0.67606	0.503351	0.283824	0.118078	0.436009	0.652194
PGM3	0.70689	0.78021	-0.142377	0.884889	0.864249	0.592888	0.70689	-0.253727	0.721585	0.95569	0.388396	0.78021	-1.00633	0.470744	0.998532	0.84478	0.824722	0.340996	0.589058	0.493238	1.21181	0.283554	0.348609
PGP	2.40267	4.42025	-0.879489	0.558113	0.864249	2.54435	2.40267	0.0826601	0.932216	0.956203	1.68235	4.42025	-1.39365	0.428281	0.998532	3.72188	3.2903	1.36682	1.51504	1.33808	1.66341	2.02661	7.17709
PGRMC1	0.838892	1.04108	-0.311529	0.189529	0.864249	0.840202	0.838892	0.00225163	0.991029	0.961927	0.844529	1.04108	-0.301866	0.02782	0.998532	0.828952	0.736229	0.851452	0.941555	0.813175	1.02932	0.875883	1.05284
PGRMC2	0.562079	0.950675	-0.758178	0.312988	0.864249	0.519161	0.562079	-0.114593	0.817202	0.956203	0.789171	0.950675	-0.268615	0.753933	0.998532	0.417458	0.689744	0.620863	0.434415	0.422862	1.21176	1.15548	0.689585
PHB	0.561876	0.674022	-0.262544	0.348633	0.864249	0.721883	0.561876	0.361513	0.163006	0.95569	0.684052	0.674022	0.0213099	0.947674	0.998532	0.677104	0.503	0.766662	0.620753	0.568927	0.602843	0.799177	0.745202
PHB2	0.554415	0.517349	0.0998276	0.700302	0.864249	0.551378	0.554415	-0.0079231	0.969007	0.956203	0.622588	0.517349	0.267139	0.191554	0.998532	0.523661	0.49096	0.579096	0.617869	0.62188	0.463178	0.623296	0.571521
PHGDH	0.431603	0.590475	-0.452171	0.595577	0.864249	0.718752	0.431603	0.735788	0.372524	0.95569	0.658374	0.590475	0.157031	0.580137	0.998532	0.630014	0.195788	0.807489	0.667418	0.615482	0.49597	0.701267	0.684981
PHKB	4.71882	5.91128	-0.325043	0.0175193	0.864249	3.49274	4.71882	-0.434069	0.0825967	0.95569	5.07614	5.91128	-0.219738	0.0466479	0.998532	3.85975	4.63675	3.12572	4.8009	4.94919	6.04856	5.20309	5.774
PHLDA1	0.770083	0.533751	0.528847	0.537923	0.864249	0.843832	0.770083	0.131942	0.779399	0.956203	0.551857	0.533751	0.0481262	0.967689	0.998532	0.706691	0.584733	0.980974	0.955433	0.849049	0.272003	0.254665	0.7955
PHLDB1	0.970162	0.593384	0.709258	0.0317285	0.864249	1.19121	0.970162	0.296127	0.178256	0.95569	1.00728	0.593384	0.763427	0.0176554	0.998532	1.10531	1.03627	1.2771	0.90405	0.954847	0.574484	1.05971	0.612285
PHPT1	0.789838	0.519539	0.604326	0.302951	0.864249	0.806397	0.789838	0.0299328	0.9453	0.956203	0.790863	0.519539	0.606197	0.184029	0.998532	0.678382	0.960994	0.934412	0.618682	0.69539	0.42279	0.886336	0.616287
PICALM	0.727599	0.734442	-0.0135047	0.971222	0.870121	0.961349	0.727599	0.401918	0.316373	0.95569	0.853054	0.734442	0.215989	0.484195	0.998532	0.841574	0.598018	1.08112	0.85718	0.942223	0.627417	0.763885	0.841466
PIH1D1	1.54845	0.66081	1.22852	0.334539	0.864249	0.832431	1.54845	-0.895424	0.412013	0.95569	0.685018	0.66081	0.0519075	0.836878	0.998532	0.832697	2.24495	0.832166	0.851951	0.698259	0.763494	0.671778	0.558126
PIN1	0.661596	0.595978	0.150693	0.785884	0.864249	1.08598	0.661596	0.714978	0.00720277	0.687527	1.53542	0.595978	1.3653	0.489782	0.998532	1.07973	0.625927	1.09223	0.697266	0.435282	0.387329	2.63556	0.804627
PIN4	0.253826	0.649133	-1.35467	0.222255	0.864249	0.793758	0.253826	1.64486	0.0700686	0.95569	0.580715	0.649133	-0.160685	0.809492	0.998532	0.647634	0.291791	0.939882	0.215862	0.69276	0.426432	0.468669	0.871834
PIP4K2A	1.4019	0.763402	0.876873	0.638751	0.864249	0.803613	1.4019	-0.802816	0.6651	0.95569	1.24788	0.763402	0.708961	0.0160313	0.998532	0.554538	2.56584	1.05269	0.237973	1.26864	0.82192	1.22712	0.704884
PIPSL	1.68457	1.24016	0.441856	0.574241	0.864249	1.17834	1.68457	-0.515627	0.528101	0.95569	1.67724	1.24016	0.435566	0.0738412	0.998532	1.21446	1.01676	1.14221	2.35237	1.80285	1.24783	1.55162	1.23248
PITPNB	0.631025	0.798026	-0.338739	0.500378	0.864249	4.44421	0.631025	2.81616	0.243033	0.95569	0.689447	0.798026	-0.210996	0.759666	0.998532	2.11672	0.654529	6.7717	0.607521	0.923527	1.00141	0.455367	0.594639
PITRM1	0.49313	0.558775	-0.180299	0.796844	0.864249	0.600319	0.49313	0.283762	0.315939	0.95569	0.827689	0.558775	0.566822	0.361077	0.998532	0.537941	0.54452	0.662697	0.44174	0.898442	0.341037	0.756936	0.776512
PJA2	0.620698	0.802369	-0.370374	0.808716	0.864249	1.27246	0.620698	1.03565	0.140616	0.95569	1.21977	0.802369	0.604266	0.631124	0.998532	1.25684	0.346931	1.28808	0.894466	0.779854	1.402	1.65968	0.20274
PKIA	1.01326	0.934065	0.117417	0.932808	0.864249	0.316481	1.01326	-1.67882	0.480629	0.95569	0.660604	0.934065	-0.499736	0.602239	0.998532	0.264615	0.20426	0.368347	1.82227	1.06293	1.1266	0.258275	0.741532
PKLR	1.021	1.0025	0.0263687	0.828355	0.864249	1.03536	1.021	0.0201524	0.640115	0.95569	0.955173	1.0025	-0.0697751	0.681405	0.998532	1.04098	0.995276	1.02973	1.04672	0.884853	0.932002	1.02549	1.07301
PKM	0.819558	0.824551	-0.00876123	0.92895	0.864249	0.883581	0.819558	0.108516	0.0151663	0.844753	0.842707	0.824551	0.0314227	0.770368	0.998532	0.875648	0.818741	0.891515	0.820376	0.82022	0.775	0.865193	0.874101
PLAA	0.563518	0.787425	-0.48268	0.589477	0.864249	1.83071	0.563518	1.69987	0.05766	0.95569	1.26005	0.787425	0.678266	0.543902	0.998532	1.88315	0.877384	1.77828	0.249653	1.89254	0.94605	0.62756	0.6288
PLAT	1.34067	0.742368	0.852752	0.401085	0.864249	1.69783	1.34067	0.340732	0.348149	0.95569	1.20525	0.742368	0.699123	0.446805	0.998532	1.68505	1.6342	1.7106	1.04715	1.30063	1.22594	1.10987	0.258798
PLBD2	0.442555	0.840411	-0.925237	0.213896	0.864249	0.827106	0.442555	0.902214	0.0371021	0.95569	0.91798	0.840411	0.127367	0.861341	0.998532	0.849394	0.369678	0.804818	0.515432	1.24941	1.04926	0.586548	0.631561
PLCB3	0.713225	0.632111	0.17418	0.420158	0.864249	0.532803	0.713225	-0.420756	0.375613	0.95569	0.590126	0.632111	-0.099154	0.643549	0.998532	0.376354	0.681657	0.689251	0.744793	0.566526	0.706262	0.613726	0.55796
PLCG1	0.963678	1.00663	-0.0629173	0.789646	0.864249	1.18865	0.963678	0.302697	0.406642	0.95569	0.916195	1.00663	-0.135814	0.450885	0.998532	1.37069	0.847785	1.00661	1.07957	0.861642	1.08724	0.970748	0.926027
PLD3	0.72694	0.771799	-0.086389	0.742703	0.864249	0.778768	0.72694	0.0993585	0.810715	0.956203	0.709181	0.771799	-0.12207	0.795579	0.998532	0.629492	0.60921	0.928044	0.844669	0.497942	0.753574	0.920421	0.790024
PLEC	0.543465	0.55839	-0.0390868	0.888947	0.864249	0.639108	0.543465	0.233874	0.172258	0.95569	0.577099	0.55839	0.0475459	0.866344	0.998532	0.61694	0.503336	0.661277	0.583594	0.529012	0.472893	0.625186	0.643887
PLEKHA6	0.783478	0.675031	0.214938	0.551486	0.864249	0.660091	0.783478	-0.247226	0.497475	0.95569	0.476409	0.675031	-0.502753	0.197132	0.998532	0.701645	0.63924	0.618538	0.927715	0.385146	0.624566	0.567673	0.725496
PLEKHO2	1.18938	0.896087	0.408503	0.735261	0.864249	0.906547	1.18938	-0.391759	0.759836	0.956203	0.628233	0.896087	-0.512338	0.495904	0.998532	1.19485	1.9446	0.618247	0.434168	0.304243	0.878023	0.952223	0.914151
PLIN3	0.546564	0.522066	0.0661577	0.521432	0.864249	0.586997	0.546564	0.102964	0.511244	0.95569	0.537651	0.522066	0.0424388	0.805757	0.998532	0.543635	0.519652	0.630359	0.573475	0.484627	0.505158	0.590676	0.538974
PLOD1	1.89047	1.62472	0.218559	0.413458	0.864249	1.55688	1.89047	-0.280087	0.1328	0.95569	1.40479	1.62472	-0.209828	0.570188	0.998532	1.66635	1.8107	1.44742	1.97025	1.61869	1.87163	1.1909	1.3778
PLOD2	0.801222	0.573901	0.481399	0.334386	0.864249	0.689222	0.801222	-0.217233	0.598657	0.95569	0.651522	0.573901	0.183011	0.533035	0.998532	0.768223	0.96378	0.610221	0.638664	0.582624	0.496083	0.72042	0.651719
PLOD3	1.03654	0.907085	0.192465	0.720081	0.864249	1.24921	1.03654	0.269247	0.333872	0.95569	0.859857	0.907085	-0.0771407	0.909936	0.998532	1.33749	0.893156	1.16094	1.17992	0.618256	0.627797	1.10146	1.18637
PLRG1	0.811546	0.75714	0.100112	0.598525	0.864249	0.626081	0.811546	-0.374324	0.493275	0.95569	0.772096	0.75714	0.0282205	0.910742	0.998532	0.409989	0.867101	0.842172	0.755991	0.675603	0.82508	0.868589	0.6892
PLS3	0.79245	0.757541	0.0649955	0.600078	0.864249	0.90398	0.79245	0.189971	0.187597	0.95569	0.871539	0.757541	0.202241	0.225472	0.998532	0.905887	0.849022	0.902073	0.735878	0.93737	0.757449	0.805708	0.757634
PLSCR3	1.90143	1.69451	0.166215	0.908293	0.864249	0.49578	1.90143	-1.93931	0.476212	0.95569	2.16742	1.69451	0.355112	0.664217	0.998532	0.886966	0.333005	0.104594	3.46985	1.26417	1.94766	3.07067	1.44136
PLXNB2	0.342613	1.67188	-2.28682	0.186579	0.864249	1.09757	0.342613	1.67967	0.0281317	0.95569	1.07185	1.67188	-0.641366	0.462876	0.998532	1.16768	0.233886	1.02746	0.45134	1.13507	1.00859	1.00864	2.33518
PML	0.791987	0.777959	0.0257825	0.946844	0.864249	0.917858	0.791987	0.212793	0.423471	0.95569	0.785966	0.777959	0.0147716	0.965415	0.998532	0.962497	0.909964	0.873219	0.674011	0.708774	0.633719	0.863158	0.9222
PMM1	1.78152	2.57977	-0.534131	0.396204	0.864249	1.52557	1.78152	-0.223767	0.605973	0.95569	1.70807	2.57977	-0.594872	0.392021	0.998532	1.90052	1.97554	1.15062	1.58751	2.06897	3.29926	1.34718	1.86028
PMPCB	1.69887	1.4185	0.260212	0.630123	0.864249	1.57073	1.69887	-0.113142	0.722113	0.95569	0.966201	1.4185	-0.553971	0.550311	0.998532	1.75073	1.44253	1.39073	1.95521	1.43658	1.84544	0.495824	0.991558
PMVK	0.22156	0.352178	-0.668605	0.582259	0.864249	0.51745	0.22156	1.22372	0.300007	0.95569	0.42045	0.352178	0.25563	0.652175	0.998532	0.605004	0.0268863	0.429895	0.416234	0.300124	0.401722	0.540775	0.302633
PNP	0.519386	0.7024	-0.435485	0.552702	0.864249	0.70832	0.519386	0.447593	0.443812	0.95569	0.643311	0.7024	-0.126777	0.808137	0.998532	0.586492	0.361254	0.830148	0.677519	0.582254	0.497581	0.704367	0.907218
PNPO	0.686346	0.579193	0.244891	0.698445	0.864249	0.464504	0.686346	-0.563243	0.343383	0.95569	0.335541	0.579193	-0.787556	0.344199	0.998532	0.478386	0.506697	0.450622	0.865994	0.454783	0.737676	0.216299	0.420711
PNPT1	2.02776	2.30676	-0.18598	0.736924	0.864249	1.63911	2.02776	-0.306981	0.651728	0.95569	1.88953	2.30676	-0.287842	0.100399	0.998532	1.44729	1.31337	1.83092	2.74216	1.97578	2.4211	1.80328	2.19243
PODXL	0.680296	0.803329	-0.239827	0.604045	0.864249	0.779486	0.680296	0.19636	0.69425	0.95569	0.736591	0.803329	-0.125127	0.815071	0.998532	0.982859	0.600656	0.576113	0.759937	0.905494	0.988702	0.567687	0.617956
POFUT1	1.5184	1.55467	-0.0340596	0.969421	0.870121	1.37793	1.5184	-0.140041	0.880197	0.956203	1.6714	1.55467	0.104453	0.650711	0.998532	1.23346	0.708112	1.52241	2.32868	1.7232	1.76996	1.61961	1.33938
POFUT2	4.21956	0.53011	2.99273	0.45058	0.864249	2.44472	4.21956	-0.787423	0.698639	0.95569	0.916254	0.53011	0.789456	0.508612	0.998532	2.13131	8.17801	2.75813	0.261112	0.512836	0.262792	1.31967	0.797428
POLDIP2	1.70297	0.484557	1.81332	0.361819	0.864249	0.837695	1.70297	-1.02356	0.492762	0.95569	0.65517	0.484557	0.435203	0.58985	0.998532	0.810133	2.74214	0.865256	0.663805	0.92271	0.464904	0.387629	0.50421
POLR1C	0.788465	0.891492	-0.177176	0.796251	0.864249	0.569681	0.788465	-0.46889	0.595968	0.95569	0.680882	0.891492	-0.388817	0.164284	0.998532	0.551755	0.43867	0.587608	1.13826	0.583957	0.904989	0.777807	0.877995
POLR2E	1.83754	1.19114	0.625434	0.34283	0.864249	1.1952	1.83754	-0.620529	0.135916	0.95569	1.08583	1.19114	-0.133541	0.84693	0.998532	1.29659	2.08193	1.09381	1.59316	0.95934	0.727345	1.21233	1.65494
PON2	0.664003	0.755136	-0.185547	0.806609	0.864249	0.789227	0.664003	0.24925	0.774793	0.956203	0.723985	0.755136	-0.0607756	0.912789	0.998532	0.52523	0.386414	1.05322	0.941592	0.906965	0.92783	0.541006	0.582441
POTEE	0.575523	0.573655	0.00469057	0.93256	0.864249	0.580386	0.575523	0.0121404	0.884238	0.956203	0.578034	0.573655	0.0109726	0.729622	0.998532	0.556552	0.558127	0.604221	0.592919	0.57153	0.582559	0.584538	0.56475
POTEF	0.545437	0.510292	0.0960884	0.117721	0.864249	0.570212	0.545437	0.0640849	0.617127	0.95569	0.523313	0.510292	0.0363507	0.224073	0.998532	0.529493	0.534098	0.610931	0.556776	0.526282	0.503421	0.520345	0.517164
POTEI	0.517633	0.453387	0.191186	0.132956	0.864249	0.533122	0.517633	0.0425376	0.718763	0.95569	0.469633	0.453387	0.0507909	0.587305	0.998532	0.496372	0.51084	0.569873	0.524426	0.472381	0.428181	0.466885	0.478592
POTEJ	0.524715	0.510292	0.0402097	0.703009	0.864249	0.49594	0.524715	-0.0813668	0.568752	0.95569	0.520479	0.510292	0.0285148	0.276524	0.998532	0.467938	0.492654	0.523943	0.556776	0.520612	0.503421	0.520345	0.517164
POTEKP	0.56802	0.529956	0.10007	0.419225	0.864249	0.539803	0.56802	-0.0735086	0.57303	0.95569	0.530325	0.529956	0.00100554	0.985092	0.998532	0.514607	0.534098	0.565	0.601943	0.524451	0.513445	0.5362	0.546467
PPA1	0.920727	0.616351	0.57902	0.158939	0.864249	0.519304	0.920727	-0.826194	0.13097	0.95569	1.23951	0.616351	1.00795	0.0335045	0.998532	0.404238	0.807259	0.63437	1.03419	1.15344	0.695641	1.32558	0.537062
PPA2	1.54286	1.22699	0.330482	0.191987	0.864249	1.29851	1.54286	-0.248747	0.277206	0.95569	1.40322	1.22699	0.193618	0.474667	0.998532	1.44533	1.61859	1.1517	1.46713	1.26197	1.37117	1.54447	1.08281
PPFIA1	0.429264	0.622513	-0.536239	0.0313976	0.864249	0.63536	0.429264	0.565709	0.048369	0.95569	0.610602	0.622513	-0.0278701	0.85771	0.998532	0.680459	0.442675	0.590261	0.415852	0.561797	0.590104	0.659408	0.654921
PPFIBP1	2.18897	0.668138	1.71203	0.263092	0.864249	0.994654	2.18897	-1.13799	0.342094	0.95569	1.10298	0.668138	0.723184	0.343913	0.998532	1.1639	3.14074	0.825412	1.2372	1.34337	0.40871	0.862581	0.927567
PPIA	0.763071	0.796907	-0.0625953	0.69288	0.864249	0.788647	0.763071	0.0475626	0.718328	0.95569	0.752284	0.796907	-0.0831344	0.49501	0.998532	0.760937	0.708048	0.816356	0.818093	0.773245	0.747216	0.731323	0.846598
PPIAL4A	0.717153	0.746045	-0.0569819	0.797084	0.864249	0.602303	0.717153	-0.251792	0.348391	0.95569	0.696472	0.746045	-0.0991977	0.428696	0.998532	0.562062	0.631605	0.642544	0.802701	0.708098	0.795043	0.684846	0.697047
PPIAL4C	0.989454	0.891017	0.15118	0.6711	0.864249	0.926117	0.989454	-0.0954383	0.741706	0.95569	0.857147	0.891017	-0.0559103	0.807684	0.998532	0.890577	1.15315	0.961656	0.82576	0.814864	0.776356	0.89943	1.00568
PPIAL4D	0.989454	0.891017	0.15118	0.6711	0.864249	0.926117	0.989454	-0.0954383	0.741706	0.95569	0.857147	0.891017	-0.0559103	0.807684	0.998532	0.890577	1.15315	0.961656	0.82576	0.814864	0.776356	0.89943	1.00568
PPIAL4E	0.989454	0.891017	0.15118	0.6711	0.864249	0.926117	0.989454	-0.0954383	0.741706	0.95569	0.857147	0.891017	-0.0559103	0.807684	0.998532	0.890577	1.15315	0.961656	0.82576	0.814864	0.776356	0.89943	1.00568
PPIAL4F	0.989454	0.891017	0.15118	0.6711	0.864249	0.926117	0.989454	-0.0954383	0.741706	0.95569	0.857147	0.891017	-0.0559103	0.807684	0.998532	0.890577	1.15315	0.961656	0.82576	0.814864	0.776356	0.89943	1.00568
PPIAL4G	0.989454	0.891017	0.15118	0.6711	0.864249	0.926117	0.989454	-0.0954383	0.741706	0.95569	0.857147	0.891017	-0.0559103	0.807684	0.998532	0.890577	1.15315	0.961656	0.82576	0.814864	0.776356	0.89943	1.00568
PPIAL4H	0.989454	0.891017	0.15118	0.6711	0.864249	0.926117	0.989454	-0.0954383	0.741706	0.95569	0.857147	0.891017	-0.0559103	0.807684	0.998532	0.890577	1.15315	0.961656	0.82576	0.814864	0.776356	0.89943	1.00568
PPIB	0.593206	0.533919	0.151912	0.62244	0.864249	0.646274	0.593206	0.123613	0.634378	0.95569	0.529177	0.533919	-0.0128704	0.960446	0.998532	0.648641	0.497709	0.643907	0.688703	0.453522	0.495822	0.604832	0.572017
PPIG	0.611691	0.411481	0.57198	0.451945	0.864249	0.422288	0.611691	-0.534577	0.555316	0.95569	0.419311	0.411481	0.0271953	0.96529	0.998532	0.203859	0.45339	0.640717	0.769993	0.357754	0.264428	0.480867	0.558533
PPIL1	1.07011	0.534832	1.0006	0.574422	0.864249	0.778913	1.07011	-0.45822	0.750966	0.956203	0.743167	0.534832	0.4746	0.411686	0.998532	0.655535	1.86131	0.902292	0.278904	0.882028	0.387465	0.604306	0.6822
PPM1A	1.22912	1.30313	-0.0843553	0.829386	0.864249	1.17257	1.22912	-0.0679499	0.890716	0.956203	1.14119	1.30313	-0.191433	0.490589	0.998532	1.38418	1.52491	0.960957	0.933321	1.3244	1.24108	0.957992	1.36518
PPM1B	1.48709	1.60027	-0.105825	0.882318	0.864249	1.73608	1.48709	0.223347	0.837588	0.956203	1.40094	1.60027	-0.19192	0.737647	0.998532	2.56583	2.16217	0.906335	0.811999	1.91903	1.58182	0.882843	1.61871
PPM1G	0.493162	0.931371	-0.917296	0.169895	0.864249	0.817896	0.493162	0.729856	0.0423387	0.95569	0.719535	0.931371	-0.372291	0.541497	0.998532	0.78635	0.431761	0.849442	0.554562	0.931051	0.732491	0.508019	1.13025
PPME1	0.575759	0.431135	0.417324	0.747573	0.864249	0.658561	0.575759	0.193852	0.521842	0.95569	0.447251	0.431135	0.0529436	0.970816	0.998532	0.758107	0.616456	0.559015	0.535062	0.465199	0.821022	0.429302	0.0412486
PPP1CA	0.948985	0.926101	0.0352164	0.870247	0.864249	0.834749	0.948985	-0.185043	0.437297	0.95569	0.91709	0.926101	-0.0141068	0.940979	0.998532	0.741709	0.875325	0.927789	1.02265	0.875259	0.826776	0.95892	1.02543
PPP1CB	0.991455	0.926101	0.0983781	0.594282	0.864249	0.828797	0.991455	-0.25853	0.257588	0.95569	0.875786	0.926101	-0.0805905	0.783803	0.998532	0.729804	0.960264	0.927789	1.02265	0.749495	0.826776	1.00208	1.02543
PPP1CC	0.996541	0.97036	0.038409	0.827858	0.864249	0.918749	0.996541	-0.117257	0.172941	0.95569	0.938668	0.97036	-0.0479044	0.813449	0.998532	0.90971	0.960264	0.927789	1.03282	0.875259	0.870826	1.00208	1.06989
PPP1R11	1.20645	1.50939	-0.323205	0.60915	0.864249	1.25899	1.20645	0.0614995	0.916214	0.956203	2.02458	1.50939	0.423653	0.779253	0.998532	1.53198	1.55388	0.985994	0.859015	0.457133	1.14362	3.59202	1.87517
PPP1R12A	0.639892	0.73956	-0.208839	0.387486	0.864249	1.09177	0.639892	0.770765	0.156154	0.95569	0.852143	0.73956	0.204429	0.574102	0.998532	0.888651	0.634831	1.29488	0.644952	0.709473	0.64875	0.994814	0.83037
PPP1R18	0.616266	0.482445	0.353188	0.0344769	0.864249	0.634764	0.616266	0.0426654	0.806675	0.956203	0.603369	0.482445	0.322676	0.37789	0.998532	0.69922	0.600403	0.570308	0.632129	0.497631	0.462464	0.709108	0.502427
PPP1R7	0.446612	0.354676	0.33252	0.114251	0.864249	0.471902	0.446612	0.0794636	0.80724	0.956203	0.354206	0.354676	-0.00191311	0.99689	0.99956	0.556523	0.480166	0.387281	0.413059	0.2475	0.348784	0.460913	0.360569
PPP1R8	2.42326	1.20555	1.00726	0.550762	0.864249	1.54764	2.42326	-0.646877	0.671535	0.95569	1.16359	1.20555	-0.0510992	0.78409	0.998532	2.04448	4.13294	1.0508	0.713581	1.25673	1.109	1.07045	1.3021
PPP2CA	0.970541	1.06115	-0.128774	0.372043	0.864249	1.13791	0.970541	0.229524	0.398068	0.95569	1.03851	1.06115	-0.0311192	0.905672	0.998532	1.00235	0.891341	1.27347	1.04974	0.869619	1.05541	1.2074	1.0669
PPP2R1A	0.753597	0.945939	-0.327955	0.512382	0.864249	1.03402	0.753597	0.456402	0.430999	0.95569	1.05119	0.945939	0.152204	0.65696	0.998532	0.86694	0.520768	1.2011	0.986426	0.860297	0.874597	1.24208	1.01728
PPP2R1B	1.21615	1.33839	-0.138177	0.768298	0.864249	1.89774	1.21615	0.641956	0.670754	0.95569	1.73969	1.33839	0.378323	0.32012	0.998532	0.561736	0.861816	3.23374	1.57049	1.44383	1.26003	2.03554	1.41676
PPP2R2A	1.07467	0.878265	0.291168	0.69307	0.864249	0.772016	1.07467	-0.477193	0.570068	0.95569	1.11412	0.878265	0.343178	0.589894	0.998532	0.635139	1.50274	0.908893	0.6466	0.746217	0.925256	1.48202	0.831273
PPP2R2D	1.06712	1.09615	-0.0387327	0.964992	0.869549	1.13547	1.06712	0.0895739	0.894186	0.956203	1.21092	1.09615	0.14365	0.855415	0.998532	1.00685	1.50274	1.26409	0.631487	0.817693	1.48833	1.60414	0.703977
PPP3CA	0.574462	0.622876	-0.116733	0.808502	0.864249	0.551509	0.574462	-0.0588285	0.908667	0.956203	0.575468	0.622876	-0.11421	0.335914	0.998532	0.507292	0.403109	0.595725	0.745816	0.576125	0.660612	0.57481	0.58514
PPP4C	1.07649	1.52811	-0.505417	0.773364	0.864249	0.263562	1.07649	-2.03012	0.384612	0.95569	1.67519	1.52811	0.132575	0.939257	0.998532	0.308543	0.341594	0.21858	1.81138	0.419327	2.68717	2.93105	0.369048
PPP5C	1.53347	1.99725	-0.381213	0.544784	0.864249	2.26573	1.53347	0.563176	0.212155	0.95569	1.26711	1.99725	-0.656478	0.308584	0.998532	2.47389	1.88061	2.05758	1.18633	1.25749	2.53663	1.27672	1.45787
PPP6R3	1.53506	0.965827	0.668458	0.412529	0.864249	1.77971	1.53506	0.213346	0.660812	0.95569	0.934682	0.965827	-0.0472891	0.943329	0.998532	1.88194	2.00383	1.67748	1.06629	1.18539	0.669718	0.683978	1.26194
PPT1	0.554038	0.402814	0.459872	0.499137	0.864249	0.575078	0.554038	0.0537742	0.801488	0.956203	0.375178	0.402814	-0.102536	0.890705	0.998532	0.575284	0.480582	0.574873	0.627493	0.321937	0.233255	0.42842	0.572372
PRAF2	0.428761	0.728642	-0.765036	0.127043	0.864249	0.238676	0.428761	-0.845122	0.400291	0.95569	0.555898	0.728642	-0.39039	0.176175	0.998532	0.0839492	0.338063	0.393403	0.51946	0.520543	0.80489	0.591254	0.652395
PRCP	0.18297	0.697117	-1.92979	0.146318	0.864249	0.51154	0.18297	1.48324	0.393888	0.95569	0.540975	0.697117	-0.365839	0.551574	0.998532	0.208561	0.14894	0.814519	0.217001	0.56094	0.477953	0.52101	0.916281
PRDX1	0.569185	0.644857	-0.180081	0.669631	0.864249	0.632024	0.569185	0.151081	0.703238	0.95569	0.648698	0.644857	0.00856753	0.969179	0.998532	0.571514	0.439637	0.692534	0.698733	0.614476	0.563699	0.68292	0.726016
PRDX2	0.766213	0.708047	0.1139	0.288743	0.864249	0.882112	0.766213	0.203217	0.0690311	0.95569	0.747136	0.708047	0.0775258	0.655928	0.998532	0.857458	0.786831	0.906767	0.745595	0.680337	0.673016	0.813936	0.743078
PRDX3	0.774031	0.729154	0.0861661	0.721244	0.864249	0.784305	0.774031	0.0190247	0.92587	0.956203	0.8058	0.729154	0.144198	0.539558	0.998532	0.780164	0.676381	0.788447	0.87168	0.898004	0.778307	0.713597	0.680001
PRDX4	0.841926	0.867	-0.0423388	0.846699	0.864249	0.944364	0.841926	0.16565	0.42718	0.95569	1.09706	0.867	0.339534	0.0733366	0.998532	0.929105	0.944447	0.959622	0.739404	1.05459	0.917509	1.13952	0.816491
PRDX5	0.580633	0.631059	-0.120148	0.463065	0.864249	0.621602	0.580633	0.098364	0.63481	0.95569	0.587641	0.631059	-0.10284	0.525185	0.998532	0.547757	0.580051	0.695448	0.581216	0.577636	0.57504	0.597646	0.687079
PRDX6	0.704999	0.640927	0.137462	0.502365	0.864249	0.649541	0.704999	-0.118201	0.532204	0.95569	0.74567	0.640927	0.218378	0.519054	0.998532	0.575529	0.701583	0.723553	0.708416	0.636101	0.562032	0.855239	0.719822
PREP	0.336113	0.348838	-0.0536125	0.965084	0.869549	0.377504	0.336113	0.167549	0.887093	0.956203	0.233399	0.348838	-0.579758	0.398945	0.998532	0.357721	0.079305	0.397288	0.59292	0.126633	0.368373	0.340165	0.329304
PRKACA	0.558152	1.04771	-0.908509	0.120173	0.864249	0.761764	0.558152	0.448685	0.53421	0.95569	0.748859	1.04771	-0.484475	0.292769	0.998532	1.01999	0.648331	0.503537	0.467974	0.615495	0.883885	0.882222	1.21154
PRKAR1A	1.42299	1.31224	0.116896	0.238967	0.864249	1.74854	1.42299	0.297221	0.246022	0.95569	1.13926	1.31224	-0.203933	0.175282	0.998532	1.9483	1.44075	1.54877	1.40523	1.19306	1.37659	1.08546	1.24789
PRKAR2A	0.315518	0.245497	0.36202	0.60026	0.864249	0.0862362	0.315518	-1.87136	0.232401	0.95569	0.121425	0.245497	-1.01564	0.170055	0.998532	0.00649559	0.206124	0.165977	0.424913	0.171964	0.215114	0.070886	0.27588
PRKCA	1.75318	1.67796	0.0632708	0.881503	0.864249	0.650296	1.75318	-1.43081	0.139782	0.95569	1.58548	1.67796	-0.0817856	0.77349	0.998532	0.343662	2.09915	0.95693	1.40722	1.59412	1.95901	1.57684	1.39691
PRKCSH	0.603857	0.623461	-0.046094	0.85348	0.864249	0.650958	0.603857	0.108359	0.539917	0.95569	0.561942	0.623461	-0.149878	0.511412	0.998532	0.67795	0.545525	0.623966	0.662188	0.587977	0.550271	0.535907	0.696652
PRKDC	0.631528	0.909634	-0.526439	0.344075	0.864249	0.717098	0.631528	0.183323	0.681626	0.95569	0.74378	0.909634	-0.290409	0.50538	0.998532	0.627165	0.787638	0.807031	0.475419	0.618792	1.07347	0.868769	0.745798
PRKRA	1.1582	1.12181	0.0460567	0.875237	0.864249	1.19604	1.1582	0.0463804	0.875558	0.956203	1.02069	1.12181	-0.136289	0.410858	0.998532	1.2774	0.960986	1.11468	1.35542	1.10216	1.06722	0.939219	1.17641
PRMT1	0.859195	0.801656	0.100003	0.478559	0.864249	0.819769	0.859195	-0.0677691	0.664984	0.95569	0.813518	0.801656	0.0211907	0.926805	0.998532	0.778239	0.925701	0.861299	0.79269	0.699276	0.798518	0.927759	0.804794
PRMT5	0.957629	0.89798	0.0927843	0.901244	0.864249	0.413121	0.957629	-1.2129	0.327947	0.95569	0.601483	0.89798	-0.578158	0.282344	0.998532	0.423197	0.533508	0.403046	1.38175	0.399901	0.870513	0.803065	0.925446
PRMT8	1.17473	0.981355	0.259477	0.607079	0.864249	0.546575	1.17473	-1.10383	0.218927	0.95569	0.793931	0.981355	-0.305762	0.474042	0.998532	0.308652	1.43833	0.784499	0.911123	0.679864	0.799925	0.907998	1.16278
PRNP	2.00401	1.15346	0.796912	0.301205	0.864249	0.859167	2.00401	-1.22188	0.116729	0.95569	0.699624	1.15346	-0.721322	0.453818	0.998532	0.680744	2.39493	1.03759	1.61308	0.826263	1.62907	0.572986	0.677859
PRPF31	3.08097	0.634807	2.27899	0.383078	0.864249	0.430869	3.08097	-2.83806	0.352879	0.95569	0.903448	0.634807	0.509123	0.080751	0.998532	0.347122	5.28706	0.514616	0.874868	0.837755	0.682791	0.969141	0.586823
PRPF4	0.774281	0.744254	0.0570621	0.67727	0.864249	0.555769	0.774281	-0.478373	0.137092	0.95569	0.787828	0.744254	0.0820854	0.549888	0.998532	0.644955	0.758978	0.466583	0.789584	0.79748	0.683895	0.778176	0.804614
PRPF40A	2.08933	1.98494	0.0739428	0.88815	0.864249	1.54968	2.08933	-0.43107	0.493481	0.95569	3.88741	1.98494	0.969709	0.460171	0.998532	1.57346	1.4402	1.5259	2.73846	1.79179	1.89174	5.98302	2.07814
PRPF6	1.77196	1.51067	0.230161	0.530239	0.864249	1.80244	1.77196	0.0246015	0.961834	0.956203	1.47544	1.51067	-0.0340424	0.883769	0.998532	1.30948	2.04642	2.29539	1.4975	1.48462	1.298	1.46626	1.72334
PRPF8	1.1633	0.684073	0.766003	0.392584	0.864249	1.50954	1.1633	0.375882	0.576668	0.95569	0.824343	0.684073	0.269096	0.395628	0.998532	1.80846	1.59362	1.21062	0.732982	0.900952	0.578116	0.747735	0.790029
PRPH	0.727699	0.68431	0.0886926	0.330548	0.864249	0.727086	0.727699	-0.00121515	0.971498	0.956203	0.710792	0.68431	0.0547772	0.760802	0.998532	0.714267	0.735854	0.739906	0.719544	0.642343	0.651256	0.779241	0.717364
PRPS1	0.67209	0.482065	0.479429	0.0118897	0.864249	0.431827	0.67209	-0.638203	0.279634	0.95569	0.561711	0.482065	0.220602	0.7097	0.998532	0.268507	0.6629	0.595146	0.681281	0.377016	0.500843	0.746406	0.463286
PRPS2	0.698559	0.378713	0.883278	0.121218	0.864249	0.431827	0.698559	-0.69393	0.288034	0.95569	0.514423	0.378713	0.441851	0.613711	0.998532	0.268507	0.787621	0.595146	0.609497	0.301465	0.29414	0.727381	0.463286
PRPSAP2	1.61459	0.982684	0.716367	0.555155	0.864249	1.02526	1.61459	-0.655183	0.583132	0.95569	1.38425	0.982684	0.494301	0.354684	0.998532	0.880445	2.51162	1.17007	0.717554	1.71347	0.914887	1.05502	1.05048
PRRC2A	0.567297	0.821044	-0.533354	2.01501e-05	0.0397423	0.65968	0.567297	0.21766	0.729062	0.95569	1.0127	0.821044	0.302676	0.68891	0.998532	0.427595	0.567397	0.891765	0.567198	0.598683	0.819909	1.42672	0.822179
PRRC2C	1.35165	0.473664	1.51279	0.0471585	0.864249	0.547848	1.35165	-1.30287	0.0574684	0.95569	0.600242	0.473664	0.34168	0.61218	0.998532	0.493003	1.54553	0.602694	1.15778	0.391093	0.512507	0.809391	0.434821
PSAP	0.754259	0.673736	0.162878	0.549991	0.864249	0.862743	0.754259	0.19387	0.341978	0.95569	0.738417	0.673736	0.132254	0.642354	0.998532	0.77508	0.749708	0.950406	0.758811	0.699487	0.560835	0.777347	0.786637
PSIP1	0.779703	2.47954	-1.66908	0.238699	0.864249	0.591575	0.779703	-0.398363	0.711946	0.95569	0.787216	2.47954	-1.65524	0.222324	0.998532	0.49566	1.21141	0.68749	0.347994	0.514873	3.40777	1.05956	1.55131
PSMA1	0.492624	0.812997	-0.722764	0.202472	0.864249	0.523941	0.492624	0.0889179	0.881895	0.956203	0.58167	0.812997	-0.483049	0.198515	0.998532	0.381833	0.372328	0.666049	0.612919	0.58046	0.690956	0.58288	0.935038
PSMA2	0.432745	0.353004	0.29383	0.552012	0.864249	0.576894	0.432745	0.41479	0.241719	0.95569	0.822798	0.353004	1.22085	0.428278	0.998532	0.50598	0.38126	0.647808	0.48423	0.356702	0.252948	1.28889	0.453061
PSMA3	0.429308	0.378619	0.181267	0.215384	0.864249	0.463258	0.429308	0.109803	0.790396	0.956203	0.385522	0.378619	0.0260672	0.745848	0.998532	0.573075	0.407365	0.353442	0.451251	0.390463	0.360713	0.380581	0.396526
PSMA4	0.598482	0.643751	-0.105196	0.52664	0.864249	0.424587	0.598482	-0.495247	0.460204	0.95569	0.560707	0.643751	-0.199258	0.351145	0.998532	0.234478	0.623563	0.614696	0.573401	0.603401	0.697782	0.518012	0.589721
PSMA5	0.489917	0.307997	0.669622	0.0561495	0.864249	0.667233	0.489917	0.445653	0.384645	0.95569	0.452445	0.307997	0.554826	0.253691	0.998532	0.827745	0.484317	0.506721	0.495517	0.373059	0.26332	0.531831	0.352674
PSMA6	0.615933	0.525924	0.227919	0.01558	0.864249	0.611451	0.615933	-0.0105361	0.941569	0.956203	0.644521	0.525924	0.293371	0.252225	0.998532	0.664616	0.605684	0.558286	0.626182	0.570223	0.530843	0.718818	0.521005
PSMA7	0.832555	1.09274	-0.392339	0.115234	0.864249	0.829115	0.832555	-0.00597278	0.955766	0.956203	0.945286	1.09274	-0.209134	0.284242	0.998532	0.802211	0.784664	0.856019	0.880446	0.888262	1.0085	1.00231	1.17699
PSMA8	1.17044	0.861188	0.44265	0.494376	0.864249	0.685725	1.17044	-0.771348	0.330338	0.95569	0.54966	0.861188	-0.647788	0.093835	0.998532	0.610955	1.54312	0.760496	0.797757	0.448473	0.842989	0.650847	0.879386
PSMB1	1.30885	0.800146	0.709968	0.505898	0.864249	1.20391	1.30885	-0.120574	0.88079	0.956203	0.751588	0.800146	-0.0903222	0.904473	0.998532	1.24021	1.92582	1.16761	0.691888	1.08031	0.65887	0.422864	0.941422
PSMB2	0.440561	0.566717	-0.363288	0.429192	0.864249	0.643083	0.440561	0.545664	0.178035	0.95569	0.699958	0.566717	0.304639	0.39769	0.998532	0.638845	0.341425	0.647321	0.539696	0.605334	0.485243	0.794582	0.648191
PSMB3	0.547588	0.445986	0.296094	0.164665	0.864249	0.680002	0.547588	0.312447	0.354613	0.95569	0.151473	0.445986	-1.55793	0.149188	0.998532	0.790541	0.539741	0.569462	0.555435	0.0316037	0.492611	0.271343	0.39936
PSMB4	0.700447	0.57552	0.28341	0.779615	0.864249	0.547604	0.700447	-0.355144	0.730169	0.95569	0.492477	0.57552	-0.224809	0.450613	0.998532	0.596712	1.08299	0.498496	0.317908	0.530573	0.494745	0.454381	0.656296
PSMB5	0.559455	0.478162	0.226523	0.74123	0.864249	0.413617	0.559455	-0.435725	0.626583	0.95569	0.391462	0.478162	-0.288628	0.242358	0.998532	0.264336	0.767649	0.562899	0.35126	0.401079	0.530091	0.381844	0.426233
PSMB6	0.353385	0.286893	0.300728	0.216995	0.864249	0.239609	0.353385	-0.560563	0.22964	0.95569	0.341714	0.286893	0.252275	0.369245	0.998532	0.180773	0.322202	0.298444	0.384569	0.298683	0.266336	0.384745	0.307451
PSMB7	0.575011	0.498526	0.205922	0.721787	0.864249	0.675377	0.575011	0.232103	0.607596	0.95569	0.548157	0.498526	0.136921	0.6925	0.998532	0.613238	0.420701	0.737516	0.729321	0.575372	0.393392	0.520942	0.60366
PSMB8	1.10179	0.41697	1.40183	0.415674	0.864249	0.829103	1.10179	-0.410223	0.713185	0.95569	0.522131	0.41697	0.324467	0.749152	0.998532	0.883686	1.7435	0.77452	0.460079	0.317546	0.215753	0.726715	0.618188
PSMC1	0.633085	0.692987	-0.130429	0.580727	0.864249	0.518008	0.633085	-0.289424	0.254168	0.95569	0.563002	0.692987	-0.299688	0.4134	0.998532	0.589867	0.643952	0.446149	0.622218	0.651372	0.784057	0.474632	0.601916
PSMC2	0.728484	0.730902	-0.00478149	0.992633	0.873234	0.859499	0.728484	0.238599	0.44102	0.95569	0.765983	0.730902	0.0676349	0.877849	0.998532	0.792171	0.848284	0.926827	0.608683	0.732871	0.532084	0.799096	0.929721
PSMC3	1.09115	0.900765	0.276625	0.465302	0.864249	0.999312	1.09115	-0.126841	0.633395	0.95569	0.885479	0.900765	-0.0246933	0.928709	0.998532	0.95541	1.25	1.04321	0.932301	0.938756	1.0423	0.832201	0.759226
PSMC4	0.441955	0.636791	-0.526921	0.242126	0.864249	0.506982	0.441955	0.198035	0.685583	0.95569	0.495874	0.636791	-0.360846	0.082047	0.998532	0.426742	0.328667	0.587221	0.555243	0.470911	0.601705	0.520837	0.671877
PSMC5	1.16744	0.728765	0.679827	0.339278	0.864249	0.999019	1.16744	-0.224769	0.679528	0.95569	1.23469	0.728765	0.760617	0.0337909	0.998532	0.992386	0.815485	1.00565	1.5194	1.1409	0.711082	1.32847	0.746449
PSMC6	1.00217	0.762719	0.393898	0.42313	0.864249	0.712428	1.00217	-0.492305	0.187472	0.95569	0.616669	0.762719	-0.306654	0.571207	0.998532	0.722624	1.14879	0.702232	0.855538	0.723265	0.952399	0.510074	0.573039
PSMD1	0.589711	0.515639	0.193645	0.00894821	0.864249	0.515598	0.589711	-0.193761	0.411144	0.95569	0.539356	0.515639	0.0648745	0.924552	0.998532	0.587479	0.59235	0.443717	0.587072	0.317814	0.522182	0.760898	0.509097
PSMD11	0.410837	0.69814	-0.764951	0.153438	0.864249	0.544802	0.410837	0.407166	0.37573	0.95569	0.675694	0.69814	-0.0471463	0.858796	0.998532	0.444672	0.347385	0.644931	0.474288	0.685288	0.809002	0.6661	0.587278
PSMD12	0.717853	0.317024	1.17909	0.204807	0.864249	0.447638	0.717853	-0.681354	0.225628	0.95569	0.381028	0.317024	0.265305	0.736276	0.998532	0.384762	0.860753	0.510514	0.574952	0.414397	0.154888	0.347659	0.47916
PSMD13	0.66354	0.450429	0.558882	0.26876	0.864249	0.428942	0.66354	-0.6294	0.00647259	0.687527	0.557485	0.450429	0.307631	0.599426	0.998532	0.428714	0.682505	0.429171	0.644575	0.454616	0.311145	0.660354	0.589714
PSMD14	0.337223	0.356785	-0.0813538	0.821038	0.864249	0.435351	0.337223	0.368476	0.227201	0.95569	0.261497	0.356785	-0.448261	0.204401	0.998532	0.443291	0.280796	0.42741	0.39365	0.267274	0.305805	0.255721	0.407766
PSMD2	0.723074	0.671247	0.1073	0.385086	0.864249	0.723231	0.723074	0.000312246	0.997638	0.964464	0.680978	0.671247	0.0207638	0.767713	0.998532	0.727146	0.676373	0.719315	0.769775	0.652654	0.676526	0.709301	0.665968
PSMD3	0.45124	0.476119	-0.0774268	0.852735	0.864249	0.892107	0.45124	0.983323	0.247397	0.95569	0.490678	0.476119	0.043456	0.904421	0.998532	1.16024	0.501246	0.623979	0.401234	0.484682	0.369066	0.496674	0.583171
PSMD4	1.01572	0.999112	0.0237908	0.810026	0.864249	0.977281	1.01572	-0.0556629	0.879872	0.956203	0.935552	0.999112	-0.0948278	0.155881	0.998532	1.1951	0.960744	0.759467	1.0707	0.947892	0.97337	0.923213	1.02485
PSMD5	0.429082	0.621617	-0.534773	0.229417	0.864249	0.683482	0.429082	0.671651	0.150506	0.95569	0.544235	0.621617	-0.191797	0.530169	0.998532	0.590402	0.367289	0.776563	0.490875	0.502901	0.527485	0.585569	0.715749
PSMD6	0.63411	0.676154	-0.0926186	0.867242	0.864249	0.731525	0.63411	0.206174	0.054912	0.95569	1.0025	0.676154	0.568186	0.349333	0.998532	0.753625	0.625224	0.709424	0.642996	0.849713	0.897931	1.1553	0.454376
PSMD8	0.793547	0.433532	0.872178	0.0846977	0.864249	0.297803	0.793547	-1.41396	0.00793159	0.687527	0.656306	0.433532	0.59823	0.210964	0.998532	0.332072	0.765292	0.263535	0.821803	0.598923	0.54193	0.713689	0.325134
PSMD9	0.317612	0.528547	-0.734765	0.251452	0.864249	0.450408	0.317612	0.503967	0.473952	0.95569	0.527443	0.528547	-0.00301505	0.995476	0.99956	0.587687	0.382422	0.31313	0.252802	0.39903	0.413411	0.655857	0.643683
PSME1	0.613485	0.500946	0.292373	0.58453	0.864249	0.553807	0.613485	-0.147645	0.554345	0.95569	0.577436	0.500946	0.205005	0.702137	0.998532	0.590959	0.689677	0.516655	0.537294	0.503283	0.344268	0.651588	0.657624
PSME2	0.41271	0.320074	0.366722	0.31321	0.864249	0.323064	0.41271	-0.353307	0.544532	0.95569	0.421187	0.320074	0.396057	0.672269	0.998532	0.199189	0.415141	0.44694	0.410278	0.227068	0.250792	0.615306	0.389356
PSME3	0.920675	1.44656	-0.651863	0.500674	0.864249	0.719086	0.920675	-0.356527	0.260614	0.95569	1.11503	1.44656	-0.375539	0.658406	0.998532	0.789539	0.811659	0.648634	1.02969	1.22258	2.08252	1.00749	0.810603
PSMG1	0.389419	0.602012	-0.628468	0.198541	0.864249	0.556805	0.389419	0.515848	0.657002	0.95569	0.592963	0.602012	-0.0218506	0.923595	0.998532	0.246999	0.294091	0.866612	0.484748	0.533994	0.542891	0.651932	0.661133
PSPC1	0.716024	0.250218	1.51682	0.427947	0.864249	0.505497	0.716024	-0.502306	0.719121	0.95569	0.873021	0.250218	1.80283	0.38248	0.998532	0.710604	1.1815	0.30039	0.250548	0.317785	0.170449	1.42826	0.329988
PSPH	0.341313	0.278444	0.29371	0.848044	0.864249	0.742742	0.341313	1.12176	0.266447	0.95569	0.623703	0.278444	1.16347	0.331575	0.998532	0.552004	0.522371	0.933479	0.160255	0.472149	0.0529905	0.775258	0.503897
PTBP1	0.473099	0.513742	-0.118902	0.344523	0.864249	0.590204	0.473099	0.31907	0.109072	0.95569	0.722307	0.513742	0.491566	0.057577	0.998532	0.617345	0.440773	0.563062	0.505426	0.774146	0.506572	0.670467	0.520913
PTGES3	1.07074	1.19087	-0.153406	0.304978	0.864249	0.992785	1.07074	-0.109057	0.0843022	0.95569	1.08733	1.19087	-0.131221	0.435293	0.998532	1.00276	1.09278	0.98281	1.0487	1.02244	1.27593	1.15223	1.10581
PTGFRN	0.936829	1.00638	-0.103317	0.803807	0.864249	2.44092	0.936829	1.38157	0.141599	0.95569	1.4096	1.00638	0.486112	0.0699697	0.998532	1.85288	1.17803	3.02895	0.695632	1.51183	1.05372	1.30737	0.959041
PTGR1	1.98164	1.38688	0.514852	0.404929	0.864249	1.35465	1.98164	-0.548782	0.168919	0.95569	0.847349	1.38688	-0.710819	0.508315	0.998532	1.40701	2.27367	1.30228	1.68961	0.379184	1.87404	1.31551	0.899722
PTPA	0.441056	0.439661	0.00456766	0.994056	0.873706	0.296377	0.441056	-0.573528	0.486714	0.95569	0.422767	0.439661	-0.0565319	0.907482	0.998532	0.338229	0.275203	0.254525	0.606909	0.294203	0.441139	0.55133	0.438184
PTPN1	0.632322	0.722049	-0.191437	0.663257	0.864249	0.694256	0.632322	0.134808	0.749318	0.956203	0.668117	0.722049	-0.111996	0.454285	0.998532	0.675262	0.800373	0.71325	0.464271	0.682136	0.665193	0.654098	0.778905
PTPN11	2.05906	0.723846	1.50823	0.489389	0.864249	1.51677	2.05906	-0.440987	0.786431	0.956203	0.733032	0.723846	0.0181934	0.972174	0.998532	2.27607	3.64025	0.757467	0.477869	0.897576	0.558393	0.568489	0.8893
PTPN12	0.642266	0.44688	0.523285	0.355542	0.864249	0.696342	0.642266	0.116625	0.744523	0.956139	0.601768	0.44688	0.429322	0.344729	0.998532	0.726766	0.783736	0.665918	0.500796	0.506459	0.364071	0.697078	0.529688
PUF60	0.946186	1.20111	-0.34417	0.240834	0.864249	1.09511	0.946186	0.210875	0.314718	0.95569	0.993121	1.20111	-0.274325	0.342175	0.998532	1.13089	0.840153	1.05932	1.05222	0.867777	1.08867	1.11846	1.31355
PXN	1.02618	0.744568	0.462805	0.337402	0.864249	0.923347	1.02618	-0.152335	0.706856	0.95569	0.965334	0.744568	0.374625	0.0186243	0.998532	0.847558	0.801469	0.999136	1.25089	0.937702	0.757612	0.992967	0.731524
PYCARD	0.556956	0.479414	0.216292	0.145106	0.864249	0.479817	0.556956	-0.215079	0.682356	0.95569	0.624437	0.479414	0.381283	0.00861	0.998532	0.319853	0.526562	0.639781	0.58735	0.624246	0.492957	0.624627	0.465871
PYCR2	1.14934	0.696377	0.722862	0.390235	0.864249	0.698195	1.14934	-0.719099	0.379063	0.95569	1.02433	0.696377	0.556735	0.489302	0.998532	0.859608	1.51828	0.536783	0.780394	0.684907	0.503495	1.36374	0.889259
PYGB	0.648223	0.700085	-0.111039	0.62232	0.864249	0.610967	0.648223	-0.0853959	0.569633	0.95569	0.548242	0.700085	-0.352717	0.303678	0.998532	0.555732	0.649652	0.666203	0.646795	0.483691	0.61019	0.612793	0.78998
PYGL	0.784135	1.06733	-0.444838	0.659874	0.864249	1.35627	0.784135	0.790466	0.465708	0.95569	1.80217	1.06733	0.75572	0.522645	0.998532	1.90371	1.11575	0.808824	0.452521	0.954645	0.623975	2.64969	1.51069
PYM1	1.27175	0.547875	1.2149	0.295551	0.864249	0.567445	1.27175	-1.16427	0.288389	0.95569	0.528045	0.547875	-0.0531854	0.923527	0.998532	0.588049	1.76302	0.546841	0.780488	0.621877	0.390971	0.434214	0.70478
PZP	0.209454	0.272596	-0.380131	0.228069	0.864249	0.288796	0.209454	0.463421	0.16314	0.95569	0.282173	0.272596	0.0498151	0.861762	0.998532	0.262086	0.184286	0.315507	0.234621	0.241733	0.24579	0.322612	0.299402
QARS1	0.336325	0.31204	0.108128	0.880589	0.864249	0.469863	0.336325	0.482383	0.451997	0.95569	0.367858	0.31204	0.23742	0.479611	0.998532	0.49396	0.478429	0.445766	0.194222	0.431115	0.325947	0.304601	0.298132
QKI	1.11853	1.13493	-0.0210042	0.945126	0.864249	1.45829	1.11853	0.382679	0.0382748	0.95569	1.23087	1.13493	0.117074	0.747233	0.998532	1.4615	1.1869	1.45508	1.05015	1.06486	0.935253	1.39688	1.33461
RAB10	0.774561	0.751518	0.0435697	0.883188	0.864249	0.849781	0.774561	0.133713	0.042892	0.95569	0.727333	0.751518	-0.0471916	0.876839	0.998532	0.842222	0.788777	0.85734	0.760344	0.727371	0.613722	0.727296	0.889315
RAB11A	0.461063	0.469808	-0.0271086	0.967323	0.870121	0.760022	0.461063	0.721077	0.201772	0.95569	0.615824	0.469808	0.390446	0.333273	0.998532	0.718977	0.615214	0.801067	0.306911	0.652001	0.360208	0.579647	0.579408
RAB11FIP5	0.471176	0.551975	-0.228337	0.706187	0.864249	0.292723	0.471176	-0.686732	0.153048	0.95569	0.47211	0.551975	-0.225478	0.704707	0.998532	0.278671	0.39322	0.306774	0.549132	0.402017	0.383239	0.542204	0.72071
RAB12	0.767126	0.751518	0.0296556	0.92026	0.864249	0.845174	0.767126	0.139784	0.008862	0.687527	0.833718	0.751518	0.149752	0.686324	0.998532	0.842222	0.773908	0.848126	0.760344	0.724312	0.613722	0.943124	0.889315
RAB13	1.10545	0.655286	0.754441	0.406223	0.864249	0.90559	1.10545	-0.287709	0.68522	0.95569	0.830284	0.655286	0.341479	0.321337	0.998532	0.789568	1.5155	1.02161	0.69541	0.82808	0.521391	0.832488	0.789182
RAB14	0.767126	0.751518	0.0296556	0.92026	0.864249	0.845174	0.767126	0.139784	0.008862	0.687527	0.788243	0.751518	0.0688323	0.831493	0.998532	0.842222	0.773908	0.848126	0.760344	0.724312	0.613722	0.852174	0.889315
RAB18	1.14056	2.10576	-0.884599	0.452264	0.864249	0.946049	1.14056	-0.269754	0.472814	0.95569	0.916163	2.10576	-1.20066	0.371767	0.998532	1.15247	1.22143	0.73963	1.05969	0.845787	1.0664	0.986539	3.14512
RAB1A	0.768906	0.733983	0.0670595	0.596502	0.864249	0.774599	0.768906	0.0106437	0.922157	0.956203	0.801969	0.733983	0.127799	0.363156	0.998532	0.724558	0.781342	0.82464	0.756469	0.781813	0.679385	0.822125	0.788581
RAB1B	0.768906	0.733256	0.0684894	0.585144	0.864249	0.774599	0.768906	0.0106437	0.922157	0.956203	0.771319	0.733256	0.0730115	0.557706	0.998532	0.724558	0.781342	0.82464	0.756469	0.762566	0.679385	0.780073	0.787127
RAB1C	0.768906	0.733983	0.0670595	0.596502	0.864249	0.774599	0.768906	0.0106437	0.922157	0.956203	0.801969	0.733983	0.127799	0.363156	0.998532	0.724558	0.781342	0.82464	0.756469	0.781813	0.679385	0.822125	0.788581
RAB21	0.793144	0.550502	0.526837	0.590248	0.864249	0.756844	0.793144	-0.0675866	0.955145	0.956203	0.805984	0.550502	0.550004	0.375005	0.998532	1.23832	0.484944	0.275371	1.10134	0.803565	0.776127	0.808403	0.324876
RAB22A	0.917588	0.417987	1.13439	0.0894544	0.864249	0.416254	0.917588	-1.14038	0.086601	0.95569	1.79651	0.417987	2.10367	0.358857	0.998532	0.570242	0.882277	0.262266	0.952898	0.640298	0.574445	2.95272	0.261529
RAB2A	0.707143	0.816103	-0.206749	0.430525	0.864249	0.70176	0.707143	-0.0110249	0.965664	0.956203	0.622711	0.816103	-0.390189	0.0518531	0.998532	0.700493	0.596352	0.703027	0.817934	0.577902	0.825774	0.667519	0.806432
RAB2B	0.839672	0.705384	0.251417	0.436406	0.864249	0.592628	0.839672	-0.5027	0.0329374	0.95569	0.750246	0.705384	0.0889552	0.887294	0.998532	0.553481	0.863789	0.631774	0.815556	0.506472	0.842455	0.994021	0.568314
RAB30	0.767126	0.751518	0.0296556	0.92026	0.864249	0.845174	0.767126	0.139784	0.008862	0.687527	0.833718	0.751518	0.149752	0.686324	0.998532	0.842222	0.773908	0.848126	0.760344	0.724312	0.613722	0.943124	0.889315
RAB31	0.917588	0.417987	1.13439	0.0894544	0.864249	0.416254	0.917588	-1.14038	0.086601	0.95569	1.79651	0.417987	2.10367	0.358857	0.998532	0.570242	0.882277	0.262266	0.952898	0.640298	0.574445	2.95272	0.261529
RAB32	0.450694	0.615879	-0.4505	0.71062	0.864249	0.35822	0.450694	-0.331302	0.447826	0.95569	0.812079	0.615879	0.398973	0.713911	0.998532	0.435422	0.38915	0.281018	0.512237	0.546703	0.234447	1.07746	0.997311
RAB34	0.499949	0.478798	0.062361	0.666866	0.864249	0.447033	0.499949	-0.161399	0.375989	0.95569	0.362619	0.478798	-0.400964	0.235169	0.998532	0.404293	0.519152	0.489772	0.480745	0.304607	0.51652	0.420631	0.441076
RAB35	0.805668	0.704879	0.19281	0.415738	0.864249	0.784235	0.805668	-0.0388999	0.801035	0.956203	0.774756	0.704879	0.136366	0.571486	0.998532	0.720343	0.767062	0.848126	0.844273	0.724312	0.613722	0.825199	0.796036
RAB37	0.767126	0.751518	0.0296556	0.92026	0.864249	0.845174	0.767126	0.139784	0.008862	0.687527	0.833718	0.751518	0.149752	0.686324	0.998532	0.842222	0.773908	0.848126	0.760344	0.724312	0.613722	0.943124	0.889315
RAB39A	0.779575	0.763713	0.0296556	0.92026	0.864249	0.858889	0.779575	0.139784	0.008862	0.687527	0.847247	0.763713	0.149752	0.686324	0.998532	0.855888	0.786466	0.861889	0.772683	0.736066	0.623681	0.958428	0.903746
RAB39B	0.767126	0.751518	0.0296556	0.92026	0.864249	0.845174	0.767126	0.139784	0.008862	0.687527	0.833718	0.751518	0.149752	0.686324	0.998532	0.842222	0.773908	0.848126	0.760344	0.724312	0.613722	0.943124	0.889315
RAB3B	1.16333	0.982851	0.243219	0.814109	0.864249	1.29659	1.16333	0.156463	0.78978	0.956203	0.929048	0.982851	-0.08122	0.946872	0.998532	1.46877	1.56632	1.12441	0.760344	0.461391	0.441892	1.3967	1.52381
RAB3C	1.16333	1.06877	0.122317	0.890649	0.864249	1.29659	1.16333	0.156463	0.78978	0.956203	1.06051	1.06877	-0.0111896	0.98968	0.998532	1.46877	1.56632	1.12441	0.760344	0.724312	0.613722	1.3967	1.52381
RAB43	0.767126	0.751518	0.0296556	0.92026	0.864249	0.845174	0.767126	0.139784	0.008862	0.687527	0.833718	0.751518	0.149752	0.686324	0.998532	0.842222	0.773908	0.848126	0.760344	0.724312	0.613722	0.943124	0.889315
RAB4A	0.767126	0.751518	0.0296556	0.92026	0.864249	0.845174	0.767126	0.139784	0.008862	0.687527	0.833718	0.751518	0.149752	0.686324	0.998532	0.842222	0.773908	0.848126	0.760344	0.724312	0.613722	0.943124	0.889315
RAB5A	1.32549	1.32553	-4.47641e-05	0.999837	0.87615	1.16901	1.32549	-0.181245	0.437872	0.95569	1.18324	1.32553	-0.163827	0.21383	0.998532	1.14258	1.16485	1.19543	1.48613	1.16886	1.40331	1.19762	1.24776
RAB5B	0.966215	1.10529	-0.194009	0.281637	0.864249	1.09347	0.966215	0.178501	0.270365	0.95569	1.04897	1.10529	-0.0754461	0.857578	0.998532	1.07814	0.883285	1.10881	1.04915	0.776211	1.05847	1.32174	1.15211
RAB5C	0.908063	0.893506	0.0233151	0.903653	0.864249	0.792063	0.908063	-0.197176	0.412281	0.95569	0.934075	0.893506	0.0640608	0.832985	0.998532	0.753686	1.01426	0.830441	0.801869	0.764818	0.887945	1.10333	0.899066
RAB6A	0.46954	0.532489	-0.181503	0.826674	0.864249	0.529786	0.46954	0.174159	0.798947	0.956203	0.472221	0.532489	-0.173291	0.839301	0.998532	0.33806	0.390038	0.721511	0.549043	0.367996	0.292388	0.576446	0.77259
RAB6B	0.575121	0.626873	-0.124307	0.760022	0.864249	0.641854	0.575121	0.158379	0.509423	0.95569	0.665879	0.626873	0.0870857	0.857436	0.998532	0.562197	0.601199	0.721511	0.549043	0.541644	0.481156	0.790113	0.77259
RAB7A	1.1084	1.2036	-0.11888	0.444524	0.864249	1.15028	1.1084	0.0535136	0.602757	0.95569	1.18825	1.2036	-0.0185212	0.941624	0.998532	1.08244	1.1173	1.21813	1.0995	1.03207	1.10322	1.34442	1.30398
RAB8A	0.819377	0.776395	0.0777364	0.466531	0.864249	0.831899	0.819377	0.0218809	0.84246	0.956203	0.809435	0.776395	0.0601245	0.488429	0.998532	0.791478	0.781342	0.872319	0.857411	0.78366	0.746807	0.83521	0.805983
RAB8B	0.819377	0.776395	0.0777364	0.466531	0.864249	0.831899	0.819377	0.0218809	0.84246	0.956203	0.809435	0.776395	0.0601245	0.488429	0.998532	0.791478	0.781342	0.872319	0.857411	0.78366	0.746807	0.83521	0.805983
RABGGTB	2.4105	0.779216	1.62924	0.412671	0.864249	1.12642	2.4105	-1.09759	0.523922	0.95569	1.09417	0.779216	0.489747	0.214973	0.998532	0.563128	0.830713	1.68972	3.99029	1.09789	0.603517	1.09045	0.954916
RABL6	0.720863	1.68715	-1.22679	0.100188	0.864249	1.04065	0.720863	0.529683	0.143094	0.95569	1.3448	1.68715	-0.327194	0.388746	0.998532	0.964325	0.833457	1.11697	0.608269	1.37898	1.37559	1.31063	1.99872
RAC1	0.958809	0.834796	0.19982	0.355155	0.864249	0.831684	0.958809	-0.205208	0.316622	0.95569	0.723704	0.834796	-0.206024	0.446579	0.998532	0.923439	0.987151	0.739929	0.930468	0.78677	0.934794	0.660638	0.734798
RAC3	1.1705	0.905245	0.370741	0.491488	0.864249	1.06315	1.1705	-0.138772	0.759318	0.956203	0.89227	0.905245	-0.0208289	0.946409	0.998532	0.926788	0.896452	1.19952	1.44454	0.951108	1.06576	0.833431	0.744728
RACK1	0.776316	0.796284	-0.0366382	0.628767	0.864249	0.683436	0.776316	-0.183839	0.0275851	0.95569	0.747496	0.796284	-0.0912161	0.577766	0.998532	0.69682	0.768006	0.670051	0.784626	0.813126	0.76196	0.681867	0.830607
RAD23A	0.862144	0.730178	0.23968	0.738989	0.864249	0.892075	0.862144	0.0492353	0.937697	0.956203	0.54663	0.730178	-0.417684	0.486933	0.998532	0.685882	0.593016	1.09827	1.13127	0.524941	0.514132	0.568319	0.946225
RAD23B	0.554816	0.607823	-0.13164	0.621048	0.864249	0.251618	0.554816	-1.14078	0.195762	0.95569	0.764852	0.607823	0.331531	0.0866505	0.998532	0.383257	0.642971	0.119979	0.466661	0.807792	0.583195	0.721913	0.632451
RAE1	0.595329	0.669994	-0.170463	0.61429	0.864249	0.588165	0.595329	-0.017464	0.973713	0.956203	0.79786	0.669994	0.251986	0.519451	0.998532	0.442705	0.469069	0.733625	0.721588	0.632883	0.672747	0.962837	0.667242
RAI14	0.645533	0.718713	-0.154925	0.765574	0.864249	0.595295	0.645533	-0.116888	0.760727	0.956203	0.560824	0.718713	-0.357869	0.593604	0.998532	0.499643	0.537684	0.690946	0.753382	0.391734	0.5332	0.729913	0.904226
RALA	0.854417	0.649935	0.394646	0.696349	0.864249	0.622718	0.854417	-0.456361	0.649282	0.95569	0.690128	0.649935	0.0865693	0.883617	0.998532	0.806402	1.25146	0.439035	0.457376	0.793241	0.430401	0.587015	0.869468
RALY	1.12541	0.987801	0.188156	0.729436	0.864249	0.910358	1.12541	-0.305943	0.296861	0.95569	1.10345	0.987801	0.159726	0.760856	0.998532	0.889267	0.973086	0.931449	1.27773	0.986932	0.676891	1.21996	1.29871
RAN	0.747617	0.880826	-0.236558	0.187877	0.864249	0.663634	0.747617	-0.171911	0.200605	0.95569	0.735885	0.880826	-0.259376	0.112655	0.998532	0.649832	0.705173	0.677436	0.790061	0.743502	0.828116	0.728269	0.933537
RANBP1	0.654529	0.845306	-0.369015	0.721962	0.864249	0.87168	0.654529	0.413341	0.691394	0.95569	0.906451	0.845306	0.100756	0.665137	0.998532	0.761646	0.194229	0.981714	1.11483	0.809115	0.918294	1.00379	0.772317
RANBP2	0.81779	0.954055	-0.222343	0.755273	0.864249	1.15564	0.81779	0.498887	0.433728	0.95569	0.842203	0.954055	-0.179905	0.580304	0.998532	1.20193	0.473169	1.10935	1.16241	0.794366	0.789832	0.89004	1.11828
RANBP9	0.543129	1.02684	-0.918841	0.00694296	0.864249	1.08423	0.543129	0.997304	0.0821527	0.95569	0.819094	1.02684	-0.326107	0.6675	0.998532	1.24898	0.558548	0.919483	0.527709	0.404124	0.98937	1.23406	1.0643
RANGAP1	0.589977	0.547656	0.107391	0.809037	0.864249	0.626645	0.589977	0.0869875	0.814773	0.956203	0.433786	0.547656	-0.336284	0.541266	0.998532	0.763533	0.576458	0.489756	0.603497	0.404725	0.700888	0.462848	0.394424
RAP1A	0.811518	0.72041	0.171805	0.656352	0.864249	0.863505	0.811518	0.0895803	0.797696	0.956203	0.442395	0.72041	-0.703485	0.47126	0.998532	0.828529	0.985996	0.89848	0.63704	0.757099	0.743901	0.12769	0.696919
RAP1B	0.916861	0.72041	0.347885	0.114834	0.864249	0.875582	0.916861	-0.0664606	0.670466	0.95569	0.727658	0.72041	0.0144429	0.865162	0.998532	0.828529	0.985996	0.922635	0.847726	0.757099	0.743901	0.698218	0.696919
RAP1GDS1	0.980662	1.25068	-0.350883	0.578968	0.864249	0.839234	0.980662	-0.224684	0.725869	0.95569	0.920421	1.25068	-0.442345	0.47302	0.998532	0.558787	0.769872	1.11968	1.19145	0.789728	0.897466	1.05111	1.60389
RAP2A	0.475951	0.336662	0.499514	0.393972	0.864249	0.562464	0.475951	0.240947	0.110602	0.95569	0.751982	0.336662	1.1594	0.178517	0.998532	0.54932	0.504515	0.575608	0.447388	0.591793	0.21058	0.91217	0.462744
RAP2B	0.475951	0.381685	0.318432	0.641319	0.864249	0.872184	0.475951	0.873818	0.0430296	0.95569	1.24785	0.381685	1.70899	0.186764	0.998532	0.79217	0.504515	0.952198	0.447388	0.844357	0.21058	1.65133	0.55279
RAP2C	0.444485	0.42604	0.0611458	0.926206	0.864249	0.467629	0.444485	0.0732294	0.904053	0.956203	0.693874	0.42604	0.703686	0.17297	0.998532	0.417827	0.282175	0.517431	0.606794	0.585023	0.357311	0.802725	0.494768
RARS1	0.47258	0.381375	0.309348	0.134724	0.864249	0.512861	0.47258	0.118007	0.368934	0.95569	0.408419	0.381375	0.0988373	0.729304	0.998532	0.544533	0.457657	0.481189	0.487503	0.349671	0.347122	0.467167	0.415629
RASA1	0.760869	0.87924	-0.208609	0.522668	0.864249	0.790654	0.760869	0.0553986	0.700577	0.95569	0.836942	0.87924	-0.0711303	0.812075	0.998532	0.856717	0.749044	0.724592	0.772694	0.865815	0.725609	0.808068	1.03287
RAVER1	1.34238	0.465348	1.52841	0.295985	0.864249	0.472736	1.34238	-1.50569	0.313863	0.95569	0.420655	0.465348	-0.145671	0.835475	0.998532	0.734102	1.93967	0.211369	0.745084	0.38466	0.279333	0.45665	0.651362
RBBP4	1.05316	1.13441	-0.107223	0.781631	0.864249	0.961945	1.05316	-0.130693	0.433288	0.95569	1.11415	1.13441	-0.0259923	0.940617	0.998532	0.990754	0.963924	0.933136	1.14239	1.11218	0.893653	1.11613	1.37517
RBBP7	0.697578	0.65365	0.0938347	0.920545	0.864249	1.05264	0.697578	0.593581	0.417489	0.95569	0.835674	0.65365	0.354421	0.427503	0.998532	0.986193	1.04155	1.11908	0.353607	0.856457	0.470492	0.814892	0.836809
RBBP9	0.813571	0.721556	0.173158	0.569239	0.864249	0.966999	0.813571	0.249246	0.535371	0.95569	0.896438	0.721556	0.313093	0.327997	0.998532	0.760514	0.824294	1.17349	0.802849	0.906633	0.585664	0.886243	0.857447
RBFOX1	1.749	1.92642	-0.139394	0.77758	0.864249	1.81231	1.749	0.0512992	0.914727	0.956203	1.59216	1.92642	-0.27494	0.256351	0.998532	1.89201	2.26596	1.73261	1.23204	1.69211	2.11395	1.49221	1.7389
RBM10	1.72473	1.81715	-0.0753011	0.797388	0.864249	1.94413	1.72473	0.172752	0.158014	0.95569	1.66021	1.81715	-0.130309	0.852264	0.998532	1.99908	1.6419	1.88918	1.80757	2.33772	2.12192	0.982705	1.51238
RBM14	0.190418	0.234302	-0.299201	0.361379	0.864249	0.157251	0.190418	-0.276097	0.485029	0.95569	0.18166	0.234302	-0.367127	0.029048	0.998532	0.145906	0.153065	0.168597	0.227771	0.190676	0.232609	0.172645	0.235995
RBM17	1.50518	1.77932	-0.241396	0.826357	0.864249	0.951568	1.50518	-0.661553	0.614887	0.95569	1.6519	1.77932	-0.107205	0.858831	0.998532	0.988466	0.567823	0.91467	2.44253	1.91492	2.35385	1.38887	1.20479
RBM25	0.530936	0.889426	-0.744338	0.300532	0.864249	1.29958	0.530936	1.29144	0.105612	0.95569	0.981295	0.889426	0.141812	0.750061	0.998532	1.03485	0.592579	1.56432	0.469292	0.9885	0.637871	0.974091	1.14098
RBM39	0.403946	0.556561	-0.46238	0.41609	0.864249	0.556362	0.403946	0.461862	0.0413593	0.95569	0.716986	0.556561	0.365404	0.612794	0.998532	0.555859	0.371951	0.556864	0.43594	0.490111	0.409976	0.943861	0.703147
RBM4	1.20688	1.19826	0.0103367	0.977529	0.870547	1.26191	1.20688	0.0643269	0.824363	0.956203	1.17071	1.19826	-0.0335646	0.92525	0.998532	1.1648	1.01159	1.35902	1.40217	0.99116	1.01029	1.35025	1.38623
RBM4B	1.41775	1.17625	0.269401	0.757843	0.864249	1.2929	1.41775	-0.132989	0.882367	0.956203	1.008	1.17625	-0.222702	0.640363	0.998532	0.948118	0.757043	1.63769	2.07845	0.755594	1.35394	1.26041	0.998568
RBM8A	0.718065	0.779959	-0.119284	0.852501	0.864249	0.83889	0.718065	0.224369	0.719607	0.95569	0.771295	0.779959	-0.0161144	0.864854	0.998532	0.830838	1.01043	0.846943	0.425694	0.808311	0.805394	0.734279	0.754524
RBMS1	0.983682	0.705016	0.480537	0.0814043	0.864249	0.803997	0.983682	-0.291002	0.0621588	0.95569	0.768683	0.705016	0.124733	0.593448	0.998532	0.762014	1.00486	0.84598	0.96251	0.709546	0.622928	0.82782	0.787103
RBMS2	0.559449	0.505144	0.147312	0.602461	0.864249	0.284136	0.559449	-0.977427	0.191465	0.95569	0.363791	0.505144	-0.473584	0.60418	0.998532	0.150923	0.511192	0.417348	0.607706	0.583445	0.4308	0.144137	0.579487
RBMS3	0.87729	0.757992	0.210873	0.597655	0.864249	0.760434	0.87729	-0.206232	0.60131	0.95569	0.849422	0.757992	0.1643	0.194307	0.998532	0.727625	0.690074	0.793243	1.06451	0.871025	0.715654	0.82782	0.800329
RBMX	0.606509	0.46808	0.373774	0.283492	0.864249	0.417738	0.606509	-0.537931	0.386651	0.95569	0.488567	0.46808	0.0617997	0.913574	0.998532	0.572196	0.531097	0.26328	0.681921	0.645058	0.526345	0.332076	0.409816
RBMXL1	0.765371	0.814436	-0.0896423	0.70104	0.864249	0.753416	0.765371	-0.022712	0.941951	0.956203	0.695345	0.814436	-0.228074	0.416082	0.998532	0.65122	0.661977	0.855613	0.868765	0.805497	0.774769	0.585193	0.854104
RCC1	0.456701	0.641009	-0.489094	0.614685	0.864249	0.585018	0.456701	0.357229	0.731505	0.95569	0.657642	0.641009	0.0369579	0.918992	0.998532	0.755968	0.179678	0.414067	0.733725	0.673991	0.784793	0.641294	0.497226
RCC2	0.510657	0.630561	-0.304283	0.603305	0.864249	0.557074	0.510657	0.125514	0.873898	0.956203	0.516836	0.630561	-0.28693	0.434786	0.998532	0.755968	0.346008	0.358179	0.675305	0.46792	0.523872	0.565753	0.737251
RCN1	1.14464	0.595157	0.943553	0.198855	0.864249	0.632771	1.14464	-0.855138	0.227723	0.95569	0.803428	0.595157	0.432899	0.444763	0.998532	0.726317	1.42731	0.539226	0.861975	0.59291	0.661074	1.01395	0.529239
RCN2	1.11006	1.08895	0.0277008	0.763071	0.864249	0.984209	1.11006	-0.173601	0.315903	0.95569	0.984702	1.08895	-0.145177	0.306762	0.998532	0.904002	1.05937	1.06442	1.16075	0.916177	1.12326	1.05323	1.05464
RCN3	0.891687	0.805709	0.146278	0.548706	0.864249	0.869362	0.891687	-0.0365814	0.86473	0.956203	0.862339	0.805709	0.0979954	0.518399	0.998532	0.804581	0.795905	0.934142	0.98747	0.868023	0.878356	0.856655	0.733063
RDH11	0.128907	0.305271	-1.24376	0.398996	0.864249	0.175743	0.128907	0.447138	0.81821	0.956203	0.321191	0.305271	0.0733415	0.932174	0.998532	0.318616	0.0208361	0.0328703	0.236978	0.21351	0.179474	0.428873	0.431068
RDX	0.499299	0.601013	-0.267493	0.153799	0.864249	0.528683	0.499299	0.0825007	0.528285	0.95569	0.504076	0.601013	-0.253756	0.125257	0.998532	0.512161	0.464149	0.545206	0.534449	0.479053	0.572452	0.529099	0.629575
RECQL	0.728482	0.557661	0.385507	0.227595	0.864249	0.816958	0.728482	0.165368	0.657514	0.95569	0.582354	0.557661	0.0625089	0.844507	0.998532	0.980061	0.675079	0.653856	0.781886	0.6551	0.641404	0.509608	0.473917
RELA	0.888258	1.1283	-0.345104	0.254278	0.864249	1.17861	0.888258	0.408037	0.215321	0.95569	1.13719	1.1283	0.0113206	0.957689	0.998532	1.30167	0.993921	1.05555	0.782595	1.23815	1.01952	1.03623	1.23708
RER1	0.787447	0.802613	-0.0275204	0.974272	0.870279	0.442248	0.787447	-0.832329	0.355256	0.95569	0.595271	0.802613	-0.431157	0.564065	0.998532	0.434336	0.498163	0.450159	1.07673	0.636475	1.10247	0.554067	0.502752
RETREG3	1.19213	1.11142	0.101141	0.94054	0.864249	0.196322	1.19213	-2.60224	0.409154	0.95569	0.761126	1.11142	-0.54619	0.191491	0.998532	0.352612	0.243429	0.0400316	2.14083	0.881571	1.24556	0.640681	0.977266
RHOA	1.07074	1.27596	-0.252976	0.242603	0.864249	1.23361	1.07074	0.20428	0.329611	0.95569	1.11887	1.27596	-0.189539	0.00481166	0.998532	1.25932	1.19559	1.20789	0.945885	1.12639	1.28389	1.11134	1.26802
RHOC	0.93969	1.01024	-0.104448	0.809953	0.864249	1.06109	0.93969	0.175289	0.680023	0.95569	0.954274	1.01024	-0.0822292	0.728395	0.998532	1.03251	1.19225	1.08967	0.68713	0.823776	0.958894	1.08477	1.0616
RHOT2	0.397636	0.515534	-0.374621	0.763771	0.864249	0.531911	0.397636	0.419737	0.753183	0.956203	0.707321	0.515534	0.456297	0.0847382	0.998532	0.379105	0.0576077	0.684717	0.737663	0.747182	0.559965	0.667459	0.471103
RIC8A	0.527989	0.689708	-0.385478	0.110926	0.864249	0.284011	0.527989	-0.89456	0.0240891	0.934926	0.736653	0.689708	0.0950003	0.895095	0.998532	0.281524	0.489502	0.286498	0.566476	0.425136	0.734265	1.04817	0.645151
RIC8B	0.527989	0.77831	-0.559839	0.0504994	0.864249	0.434303	0.527989	-0.281804	0.472114	0.95569	0.844973	0.77831	0.11856	0.889026	0.998532	0.334913	0.489502	0.533694	0.566476	0.425136	0.734265	1.26481	0.822356
RNF126	0.927189	1.23313	-0.411384	0.660737	0.864249	0.801156	0.927189	-0.210781	0.731268	0.95569	0.91863	1.23313	-0.424764	0.609361	0.998532	0.859549	0.613142	0.742763	1.24124	0.802626	0.722081	1.03463	1.74417
RNH1	0.78066	0.823867	-0.0777163	0.768105	0.864249	0.8938	0.78066	0.195257	0.302208	0.95569	0.809679	0.823867	-0.0250597	0.91137	0.998532	0.858287	0.706611	0.929312	0.854709	0.76761	0.719268	0.851749	0.928465
RNPEP	0.69678	0.596464	0.224267	0.573816	0.864249	0.835128	0.69678	0.261295	0.505607	0.95569	0.488702	0.596464	-0.287481	0.317038	0.998532	0.924523	0.549837	0.745734	0.843723	0.563293	0.6293	0.414111	0.563629
RNPS1	0.570401	0.927489	-0.701352	0.150351	0.864249	0.802041	0.570401	0.491698	0.18399	0.95569	0.838374	0.927489	-0.145735	0.540903	0.998532	0.863279	0.471851	0.740803	0.668951	0.842833	0.805635	0.833915	1.04934
ROCK1	1.33061	1.36825	-0.0402449	0.964623	0.869549	1.93974	1.33061	0.543778	0.662927	0.95569	1.28069	1.36825	-0.0954105	0.665725	0.998532	2.88495	2.07487	0.994543	0.586348	1.14263	1.47508	1.41875	1.26143
ROCK2	1.12553	0.914736	0.299173	0.728086	0.864249	0.795551	1.12553	-0.500573	0.608893	0.95569	0.766251	0.914736	-0.255538	0.531559	0.998532	0.95256	1.65166	0.638542	0.599392	0.960603	0.876785	0.571899	0.952687
RPA1	0.801383	0.787542	0.0251347	0.968341	0.870121	0.856497	0.801383	0.0959564	0.818873	0.956203	0.761461	0.787542	-0.0485877	0.945754	0.998532	0.7004	0.944243	1.01259	0.658523	0.560988	0.513576	0.961933	1.06151
RPA3	1.26387	1.46611	-0.214141	0.101076	0.864249	1.32923	1.26387	0.0727428	0.683128	0.95569	1.55057	1.46611	0.0808075	0.738723	0.998532	1.1974	1.3058	1.46106	1.22195	1.33706	1.52178	1.76407	1.41043
RPAP3	1.93475	1.27325	0.603634	0.489135	0.864249	1.12042	1.93475	-0.788115	0.433416	0.95569	4.16502	1.27325	1.70981	0.524403	0.998532	1.4212	2.71631	0.819629	1.15319	0.384128	1.36661	7.94592	1.17989
RPL10	0.482641	0.338337	0.512491	0.674189	0.864249	0.58004	0.482641	0.2652	0.769309	0.956203	0.324743	0.338337	-0.0591642	0.942014	0.998532	0.565098	0.192535	0.594981	0.772748	0.170214	0.397582	0.479272	0.279092
RPL10A	0.30188	0.501456	-0.732145	0.25207	0.864249	0.282692	0.30188	-0.0947445	0.899513	0.956203	0.47652	0.501456	-0.0735852	0.763832	0.998532	0.232378	0.17732	0.333007	0.426441	0.405157	0.4884	0.547883	0.514511
RPL10L	0.163817	0.17139	-0.0651936	0.861469	0.864249	0.0493192	0.163817	-1.73187	0.110672	0.95569	0.191393	0.17139	0.159257	0.8234	0.998532	0.0102314	0.149496	0.0884069	0.178139	0.121004	0.13589	0.261782	0.20689
RPL11	0.57887	0.597525	-0.0457609	0.938022	0.864249	0.558335	0.57887	-0.0521073	0.928197	0.956203	0.535933	0.597525	-0.156947	0.5307	0.998532	0.539346	0.378065	0.577324	0.779674	0.492223	0.666843	0.579642	0.528207
RPL12	0.446086	0.546109	-0.291869	0.170946	0.864249	0.528371	0.446086	0.24423	0.258854	0.95569	0.545792	0.546109	-0.000837758	0.994537	0.999421	0.503574	0.399579	0.553168	0.492592	0.506153	0.535491	0.585432	0.556727
RPL13	0.457175	0.504225	-0.14132	0.31519	0.864249	0.428267	0.457175	-0.094237	0.516226	0.95569	0.414343	0.504225	-0.28324	0.181157	0.998532	0.398089	0.478549	0.458444	0.435801	0.379869	0.476002	0.448818	0.532447
RPL13A	0.967859	0.526145	0.879338	0.178558	0.864249	0.784829	0.967859	-0.30242	0.547985	0.95569	0.506014	0.526145	-0.0562817	0.888912	0.998532	0.95309	0.775716	0.616567	1.16	0.427822	0.425634	0.584206	0.626655
RPL13AP3	0.967859	0.526145	0.879338	0.178558	0.864249	0.784829	0.967859	-0.30242	0.547985	0.95569	0.506014	0.526145	-0.0562817	0.888912	0.998532	0.95309	0.775716	0.616567	1.16	0.427822	0.425634	0.584206	0.626655
RPL14	0.34453	0.331014	0.0577367	0.745851	0.864249	0.300782	0.34453	-0.195911	0.692076	0.95569	0.469429	0.331014	0.504015	0.228597	0.998532	0.205203	0.344302	0.396362	0.344758	0.397346	0.367383	0.541513	0.294645
RPL15	0.401794	0.455982	-0.182521	0.519982	0.864249	0.534904	0.401794	0.412825	0.336068	0.95569	0.420566	0.455982	-0.116643	0.709692	0.998532	0.437637	0.359633	0.632172	0.443955	0.359838	0.400071	0.481295	0.511893
RPL17	0.664769	0.482346	0.462783	0.291576	0.864249	0.626056	0.664769	-0.0865604	0.737537	0.95569	0.527417	0.482346	0.128874	0.818576	0.998532	0.526471	0.679303	0.725641	0.650235	0.411063	0.354659	0.64377	0.610034
RPL18	0.48592	0.464668	0.0645179	0.746137	0.864249	0.872489	0.48592	0.844418	0.1973	0.95569	0.562257	0.464668	0.275029	0.460188	0.998532	1.0694	0.436231	0.675573	0.535609	0.666037	0.493115	0.458477	0.436222
RPL18A	0.286516	0.378024	-0.399864	0.556805	0.864249	0.349774	0.286516	0.287809	0.677522	0.95569	0.405077	0.378024	0.0997183	0.464738	0.998532	0.37918	0.158553	0.320368	0.414478	0.392551	0.40549	0.417603	0.350558
RPL19	0.535421	0.552012	-0.0440264	0.906339	0.864249	0.462224	0.535421	-0.212081	0.568554	0.95569	0.249102	0.552012	-1.14796	0.123687	0.998532	0.363022	0.578681	0.561426	0.492161	0.23553	0.435049	0.262673	0.668976
RPL21	0.401102	0.446542	-0.154825	0.488607	0.864249	0.525374	0.401102	0.389374	0.269457	0.95569	0.536476	0.446542	0.264718	0.266587	0.998532	0.443652	0.392838	0.607095	0.409367	0.561523	0.499898	0.511428	0.393186
RPL22	0.930327	0.514537	0.854464	0.49318	0.864249	0.932874	0.930327	0.00394347	0.996903	0.964182	0.773322	0.514537	0.587794	0.173955	0.998532	0.626516	1.42447	1.23923	0.436182	0.674897	0.437723	0.871747	0.591351
RPL22L1	1.55685	1.59156	-0.0318165	0.958765	0.868963	0.718183	1.55685	-1.11621	0.1658	0.95569	1.09776	1.59156	-0.535884	0.416474	0.998532	0.70443	1.16506	0.731935	1.94864	0.908415	2.0391	1.2871	1.14403
RPL23	0.585499	0.668687	-0.191663	0.179871	0.864249	0.587515	0.585499	0.00495948	0.977954	0.95735	0.57931	0.668687	-0.206995	0.453474	0.998532	0.645632	0.557174	0.529398	0.613824	0.671484	0.63899	0.487136	0.698383
RPL23A	0.539713	0.653688	-0.27641	0.153945	0.864249	0.57209	0.539713	0.0840495	0.599173	0.95569	0.750682	0.653688	0.1996	0.15869	0.998532	0.598797	0.494714	0.545384	0.584713	0.713425	0.630156	0.78794	0.67722
RPL24	0.591278	0.545327	0.116716	0.162797	0.864249	0.496839	0.591278	-0.251058	0.0310928	0.95569	0.603224	0.545327	0.145573	0.061029	0.998532	0.49164	0.575037	0.502038	0.607519	0.609406	0.531661	0.597042	0.558992
RPL26L1	1.10472	1.03523	0.0937239	0.89616	0.864249	1.09408	1.10472	-0.0139588	0.988048	0.960577	0.439355	1.03523	-1.23649	0.309519	0.998532	1.61483	0.751417	0.573331	1.45801	0.752698	1.34612	0.126011	0.724336
RPL27	0.762289	0.560481	0.443671	0.496082	0.864249	0.57419	0.762289	-0.40881	0.49562	0.95569	0.596137	0.560481	0.0889775	0.797001	0.998532	0.598664	0.988672	0.549715	0.535906	0.517325	0.653101	0.674949	0.467862
RPL27A	0.942712	1.05727	-0.165452	0.489853	0.864249	0.958587	0.942712	0.0240928	0.897303	0.956203	0.989465	1.05727	-0.09562	0.617789	0.998532	0.927422	0.838544	0.989752	1.04688	0.914391	0.96895	1.06454	1.14558
RPL28	1.17085	1.26077	-0.106752	0.572704	0.864249	1.02239	1.17085	-0.195612	0.132671	0.95569	1.07412	1.26077	-0.231153	0.27865	0.998532	1.06046	1.12416	0.984313	1.21753	1.06244	1.38695	1.0858	1.13459
RPL29	0.380509	1.16308	-1.61195	0.447633	0.864249	0.292779	0.380509	-0.378117	0.517877	0.95569	0.37439	1.16308	-1.63534	0.441736	0.998532	0.252909	0.275068	0.332649	0.48595	0.399718	1.9915	0.349062	0.334661
RPL3	0.469491	0.404727	0.214148	0.442957	0.864249	0.444362	0.469491	-0.0793607	0.838434	0.956203	0.393612	0.404727	-0.0401729	0.905374	0.998532	0.336844	0.484294	0.55188	0.454687	0.344684	0.338076	0.44254	0.471377
RPL30	0.66192	0.704866	-0.0906926	0.741	0.864249	0.676749	0.66192	0.031964	0.869144	0.956203	0.733823	0.704866	0.0580831	0.76784	0.998532	0.705012	0.587675	0.648485	0.736164	0.740639	0.790381	0.727007	0.61935
RPL31	0.372678	0.405081	-0.120281	0.529729	0.864249	0.317799	0.372678	-0.229816	0.331011	0.95569	0.384132	0.405081	-0.0766101	0.783309	0.998532	0.31289	0.329844	0.322708	0.415512	0.317499	0.401331	0.450765	0.408832
RPL32	0.504425	0.550712	-0.126658	0.735879	0.864249	0.415996	0.504425	-0.27807	0.733699	0.95569	0.727737	0.550712	0.40212	0.166745	0.998532	0.208304	0.414495	0.623688	0.594355	0.701256	0.471989	0.754218	0.629435
RPL34	0.669963	0.493878	0.439927	0.526917	0.864249	0.399699	0.669963	-0.745169	0.152232	0.95569	0.30763	0.493878	-0.682957	0.476989	0.998532	0.418553	0.788023	0.380844	0.551902	0.228675	0.294308	0.386585	0.693448
RPL35	0.457639	0.537878	-0.233069	0.561745	0.864249	0.518232	0.457639	0.17939	0.667065	0.95569	0.464272	0.537878	-0.212308	0.452792	0.998532	0.55297	0.341367	0.483494	0.57391	0.384802	0.53316	0.543742	0.542596
RPL35A	0.483672	0.423528	0.191571	0.723978	0.864249	0.433284	0.483672	-0.158716	0.70046	0.95569	0.486443	0.423528	0.199814	0.733918	0.998532	0.429267	0.370256	0.437301	0.597087	0.356413	0.51875	0.616473	0.328305
RPL36	0.675355	0.619208	0.125222	0.855431	0.864249	0.514962	0.675355	-0.391179	0.398836	0.95569	0.691835	0.619208	0.160003	0.781292	0.998532	0.523732	0.524848	0.506192	0.825861	0.655636	0.39296	0.728034	0.845456
RPL36A	0.728549	0.722121	0.0127855	0.943175	0.864249	0.677306	0.728549	-0.105219	0.505807	0.95569	0.755103	0.722121	0.0644333	0.74964	0.998532	0.633748	0.682012	0.720864	0.775086	0.692479	0.657222	0.817728	0.78702
RPL37A	0.276565	0.45851	-0.729336	0.269703	0.864249	0.514681	0.276565	0.896062	0.194954	0.95569	0.307886	0.45851	-0.574558	0.319894	0.998532	0.405735	0.217202	0.623627	0.335928	0.355024	0.563196	0.260748	0.353825
RPL38	0.40601	0.592036	-0.544167	0.259534	0.864249	0.478422	0.40601	0.236768	0.270723	0.95569	0.455906	0.592036	-0.376947	0.388413	0.998532	0.435383	0.38467	0.521461	0.427351	0.497219	0.474565	0.414593	0.709507
RPL4	0.485978	0.609862	-0.327591	0.441116	0.864249	0.605306	0.485978	0.316773	0.193423	0.95569	0.662945	0.609862	0.120407	0.716216	0.998532	0.617785	0.546545	0.592827	0.425411	0.609461	0.494861	0.716429	0.724863
RPL5	0.616848	0.670922	-0.121231	0.256155	0.864249	0.603316	0.616848	-0.0320009	0.751115	0.956203	0.6916	0.670922	0.0437921	0.493515	0.998532	0.575416	0.641507	0.631216	0.592188	0.698481	0.647001	0.684718	0.694844
RPL6	0.647513	0.618437	0.0662823	0.829552	0.864249	0.53721	0.647513	-0.269423	0.437832	0.95569	0.606388	0.618437	-0.0283864	0.912074	0.998532	0.533652	0.532826	0.540768	0.762201	0.515044	0.649643	0.697731	0.587232
RPL7	0.404885	0.446224	-0.140259	0.665003	0.864249	0.717174	0.404885	0.824812	0.279698	0.95569	0.458655	0.446224	0.0396409	0.839687	0.998532	0.915212	0.327407	0.519136	0.482362	0.505261	0.418711	0.41205	0.473738
RPL7A	0.419365	0.52727	-0.330336	0.3966	0.864249	0.458378	0.419365	0.128333	0.776464	0.956203	0.519547	0.52727	-0.0212873	0.75824	0.998532	0.392794	0.318529	0.523963	0.520201	0.497633	0.527664	0.541462	0.526875
RPL8	0.438782	0.506358	-0.206652	0.444322	0.864249	0.461798	0.438782	0.0737564	0.791635	0.956203	0.391139	0.506358	-0.372476	0.384911	0.998532	0.425677	0.37147	0.497919	0.506095	0.492759	0.482269	0.289519	0.530447
RPL9	0.687786	0.557341	0.303399	0.156482	0.864249	0.642216	0.687786	-0.0989011	0.517321	0.95569	0.566693	0.557341	0.0240067	0.909682	0.998532	0.602264	0.730473	0.682167	0.645098	0.50595	0.517002	0.627435	0.597679
RPLP0	0.488634	0.479289	0.0278585	0.805614	0.864249	0.522595	0.488634	0.096941	0.21967	0.95569	0.560415	0.479289	0.225602	0.14319	0.998532	0.50382	0.484405	0.54137	0.492863	0.550526	0.446213	0.570305	0.512365
RPLP0P6	0.498862	0.520781	-0.0620366	0.655659	0.864249	0.551928	0.498862	0.14584	0.0750615	0.95569	0.591038	0.520781	0.182573	0.280854	0.998532	0.537722	0.504861	0.566134	0.492863	0.567494	0.478951	0.614581	0.562612
RPLP1	0.594388	0.615274	-0.049823	0.699161	0.864249	0.563669	0.594388	-0.0765572	0.562297	0.95569	0.636901	0.615274	0.049839	0.536411	0.998532	0.542681	0.555012	0.584657	0.633765	0.622307	0.58995	0.651494	0.640598
RPLP2	0.497439	0.497097	0.000992649	0.996359	0.87495	0.500831	0.497439	0.009804	0.972963	0.956203	0.503328	0.497097	0.0179736	0.938174	0.998532	0.419515	0.532814	0.582146	0.462064	0.459768	0.440857	0.546889	0.553337
RPN1	0.510639	0.57414	-0.1691	0.548994	0.864249	0.520191	0.510639	0.0267385	0.920737	0.956203	0.54956	0.57414	-0.0631263	0.801656	0.998532	0.533313	0.42671	0.507069	0.594567	0.468783	0.60333	0.630336	0.54495
RPN2	0.572883	0.481701	0.250103	0.228007	0.864249	0.569862	0.572883	-0.0076283	0.969662	0.956203	0.533862	0.481701	0.148329	0.494655	0.998532	0.632052	0.605844	0.507673	0.539923	0.486588	0.440086	0.581136	0.523317
RPRD1A	3.48934	2.50092	0.480496	0.4401	0.864249	2.06277	3.48934	-0.758371	0.205097	0.95569	3.42675	2.50092	0.454383	0.399825	0.998532	2.34714	4.20485	1.7784	2.77382	3.8778	3.24776	2.9757	1.75407
RPRD1B	0.548876	0.396521	0.469083	0.419303	0.864249	0.316968	0.548876	-0.792141	0.511014	0.95569	0.631304	0.396521	0.670939	0.387928	0.998532	0.0355274	0.469112	0.59841	0.62864	0.459378	0.524777	0.803231	0.268265
RPS10	0.902081	0.598557	0.59177	0.518718	0.864249	0.760006	0.902081	-0.247246	0.756855	0.956203	0.581349	0.598557	-0.0420827	0.820981	0.998532	0.850453	1.29252	0.66956	0.511642	0.645483	0.579626	0.517215	0.617487
RPS10P5	3.41598	0.554919	2.62195	0.435929	0.864249	1.08944	3.41598	-1.64871	0.515354	0.95569	0.452066	0.554919	-0.295743	0.63609	0.998532	1.32213	6.37602	0.85675	0.455942	0.612946	0.461277	0.291187	0.648561
RPS11	0.82363	0.691781	0.25168	0.0682181	0.864249	0.587817	0.82363	-0.486629	0.012219	0.829473	0.664969	0.691781	-0.0570295	0.875045	0.998532	0.563631	0.813278	0.612003	0.833982	0.51851	0.726598	0.811428	0.656965
RPS12	0.535338	0.673983	-0.332262	0.342817	0.864249	1.04828	0.535338	0.969496	0.0535779	0.95569	0.608971	0.673983	-0.146339	0.597255	0.998532	1.16321	0.489444	0.933341	0.581232	0.628436	0.571336	0.589506	0.77663
RPS13	0.581508	0.466641	0.317485	0.275585	0.864249	0.514621	0.581508	-0.176289	0.417596	0.95569	0.443241	0.466641	-0.0742212	0.721505	0.998532	0.506529	0.647024	0.522713	0.515991	0.403563	0.425631	0.482919	0.507651
RPS14	0.361057	0.445416	-0.302924	0.369182	0.864249	0.356854	0.361057	-0.0168917	0.945269	0.956203	0.444371	0.445416	-0.00338823	0.988316	0.998532	0.345621	0.308017	0.368088	0.414098	0.406583	0.394718	0.482159	0.496113
RPS15	0.919364	0.725387	0.341886	0.513649	0.864249	0.709836	0.919364	-0.373151	0.450616	0.95569	0.870466	0.725387	0.263038	0.73954	0.998532	0.621406	0.712102	0.798265	1.12663	0.514319	0.592096	1.22661	0.858677
RPS15A	0.29295	0.423605	-0.532065	0.37446	0.864249	0.542594	0.29295	0.889219	0.144051	0.95569	0.528396	0.423605	0.318901	0.438283	0.998532	0.46922	0.370327	0.615967	0.215572	0.460421	0.338222	0.596372	0.508988
RPS16	0.339802	0.402346	-0.243742	0.647156	0.864249	0.403982	0.339802	0.249595	0.690633	0.95569	0.449053	0.402346	0.158449	0.091992	0.998532	0.326927	0.223519	0.481036	0.456085	0.449288	0.417582	0.448817	0.387109
RPS17	0.595363	0.752312	-0.337562	0.128836	0.864249	0.582108	0.595363	-0.032484	0.881378	0.956203	0.605503	0.752312	-0.313197	0.34501	0.998532	0.652134	0.630747	0.512082	0.559979	0.497418	0.803891	0.713589	0.700734
RPS18	0.400911	0.449003	-0.163442	0.508831	0.864249	0.366152	0.400911	-0.130841	0.770004	0.956203	0.342472	0.449003	-0.390738	0.59917	0.998532	0.271015	0.358898	0.461289	0.442925	0.175823	0.405738	0.509122	0.492268
RPS19	0.881061	0.923959	-0.068586	0.821396	0.864249	0.965258	0.881061	0.131672	0.217124	0.95569	0.828169	0.923959	-0.157903	0.617882	0.998532	0.967812	0.928307	0.962703	0.833815	0.861953	0.763674	0.794386	1.08424
RPS2	0.373544	0.48983	-0.391001	0.419661	0.864249	0.35242	0.373544	-0.0839838	0.866655	0.956203	0.545101	0.48983	0.154244	0.572019	0.998532	0.372518	0.26436	0.332322	0.482728	0.471487	0.45251	0.618715	0.527149
RPS20	0.443689	0.529003	-0.253729	0.624608	0.864249	0.524723	0.443689	0.242007	0.566459	0.95569	0.530837	0.529003	0.00499223	0.987694	0.998532	0.484566	0.331563	0.56488	0.555814	0.5694	0.430952	0.492274	0.627054
RPS21	0.486184	0.559312	-0.202152	0.385652	0.864249	0.467973	0.486184	-0.0550761	0.781223	0.956203	0.575375	0.559312	0.0408501	0.736748	0.998532	0.452505	0.430873	0.483441	0.541494	0.594899	0.596074	0.555852	0.52255
RPS23	0.637476	0.812674	-0.350307	0.0802247	0.864249	1.20002	0.637476	0.91261	0.117042	0.95569	0.801047	0.812674	-0.020791	0.902226	0.998532	0.989749	0.614757	1.41028	0.660194	0.732301	0.764947	0.869792	0.860401
RPS24	0.428024	0.644395	-0.590254	0.45788	0.864249	0.662691	0.428024	0.630645	0.410947	0.95569	0.706599	0.644395	0.132945	0.566977	0.998532	0.65321	0.200583	0.672172	0.655464	0.768823	0.71156	0.644375	0.577231
RPS25	0.982889	0.692345	0.505538	0.268116	0.864249	0.962649	0.982889	-0.0300186	0.924921	0.956203	0.944219	0.692345	0.44763	0.214389	0.998532	1.00057	1.16915	0.924728	0.796624	1.07756	0.735869	0.810876	0.648821
RPS26P11	0.598778	0.582114	0.0407208	0.881327	0.864249	0.51909	0.598778	-0.206037	0.671945	0.95569	0.626191	0.582114	0.105303	0.356141	0.998532	0.390132	0.500301	0.648048	0.697255	0.589463	0.586897	0.66292	0.57733
RPS27	0.391804	0.921529	-1.2339	0.372692	0.864249	0.368382	0.391804	-0.0889308	0.912724	0.956203	0.416156	0.921529	-1.14691	0.358946	0.998532	0.397224	0.204974	0.33954	0.578634	0.374761	1.34736	0.457551	0.495699
RPS27A	0.933862	0.99978	-0.0984005	0.0189851	0.864249	1.05404	0.933862	0.17465	0.335633	0.95569	0.917988	0.99978	-0.123135	0.459402	0.998532	0.958806	0.925512	1.14928	0.942213	0.828069	0.995885	1.00791	1.00367
RPS27L	0.875547	1.12615	-0.363144	0.718879	0.864249	0.650513	0.875547	-0.428606	0.68879	0.95569	0.881405	1.12615	-0.353523	0.575589	0.998532	0.725185	0.395405	0.575842	1.35569	0.850988	1.49412	0.911822	0.758184
RPS3	0.661082	0.477763	0.468533	0.325175	0.864249	0.646963	0.661082	-0.0311454	0.940266	0.956203	0.538695	0.477763	0.173173	0.796637	0.998532	0.483527	0.694582	0.8104	0.627582	0.383591	0.615505	0.6938	0.340022
RPS3A	0.293517	0.352529	-0.264299	0.477062	0.864249	0.338195	0.293517	0.204411	0.599452	0.95569	0.517933	0.352529	0.555023	0.149996	0.998532	0.378597	0.353437	0.297793	0.233596	0.452986	0.320348	0.58288	0.38471
RPS4X	0.549098	0.413701	0.408477	0.410098	0.864249	0.414198	0.549098	-0.406744	0.182717	0.95569	0.516032	0.413701	0.318872	0.473544	0.998532	0.407422	0.482185	0.420974	0.616011	0.48508	0.301018	0.546983	0.526384
RPS4Y1	0.564961	0.447359	0.33672	0.696704	0.864249	0.40549	0.564961	-0.478483	0.504334	0.95569	0.353389	0.447359	-0.340174	0.653247	0.998532	0.407422	0.367386	0.403559	0.762536	0.297876	0.276411	0.408903	0.618306
RPS4Y2	0.681307	0.708999	-0.0574791	0.836516	0.864249	0.51225	0.681307	-0.411455	0.278106	0.95569	0.492431	0.708999	-0.525861	0.115906	0.998532	0.50035	0.567335	0.524151	0.795278	0.41774	0.740195	0.567122	0.677803
RPS5	0.562646	0.657922	-0.225688	0.847226	0.864249	0.532345	0.562646	-0.0798662	0.936814	0.956203	0.635189	0.657922	-0.0507298	0.944282	0.998532	0.541558	0.224354	0.523133	0.900939	0.548643	0.932659	0.721736	0.383185
RPS6	0.571044	0.750317	-0.393898	0.428118	0.864249	0.644525	0.571044	0.174635	0.762859	0.956203	0.670693	0.750317	-0.161847	0.428533	0.998532	0.50827	0.407514	0.78078	0.734574	0.685314	0.6708	0.656072	0.829834
RPS7	1.08722	0.89493	0.280801	0.57439	0.864249	1.2306	1.08722	0.178718	0.736352	0.95569	1.072	0.89493	0.260462	0.111464	0.998532	1.46547	1.37434	0.995737	0.800107	1.01687	0.928695	1.12714	0.861165
RPS8	0.631613	0.696422	-0.140921	0.445941	0.864249	0.703398	0.631613	0.155301	0.571884	0.95569	0.705549	0.696422	0.0187848	0.905123	0.998532	0.613267	0.573668	0.79353	0.689558	0.648961	0.659228	0.762137	0.733616
RPS9	0.379256	0.230966	0.715489	0.0173903	0.864249	0.386091	0.379256	0.0257679	0.94143	0.956203	0.347592	0.230966	0.589711	0.107583	0.998532	0.304575	0.391114	0.467606	0.367398	0.309036	0.215092	0.386147	0.246841
RPSA	0.58357	0.624634	-0.0981052	0.568209	0.864249	0.564259	0.58357	-0.0485492	0.831582	0.956203	0.63047	0.624634	0.0134161	0.694858	0.998532	0.512202	0.522927	0.616315	0.644213	0.643291	0.625842	0.617648	0.623426
RRAGC	0.915793	0.982258	-0.10108	0.912228	0.864249	0.674982	0.915793	-0.440172	0.681312	0.95569	0.836477	0.982258	-0.231776	0.704177	0.998532	0.583635	0.417646	0.76633	1.41394	0.563626	1.17292	1.10933	0.791599
RRAS2	2.00555	0.791516	1.34131	0.27161	0.864249	2.31567	2.00555	0.20743	0.765013	0.956203	0.86926	0.791516	0.135168	0.676166	0.998532	2.75853	2.79714	1.8728	1.21396	0.887957	0.951033	0.850562	0.631999
RRBP1	0.609947	0.600687	0.0220693	0.947056	0.864249	0.688911	0.609947	0.175634	0.593187	0.95569	0.61429	0.600687	0.0323054	0.84229	0.998532	0.661562	0.487584	0.71626	0.732309	0.55642	0.617365	0.672159	0.584009
RRM1	0.325693	0.626077	-0.942829	0.550256	0.864249	1.04722	0.325693	1.68498	0.0608127	0.95569	0.579955	0.626077	-0.110399	0.950023	0.998532	0.890732	0.224141	1.2037	0.427244	1.08706	0.216666	0.0728501	1.03549
RSU1	0.768891	0.814452	-0.0830504	0.431946	0.864249	0.598865	0.768891	-0.360547	0.111324	0.95569	0.554102	0.814452	-0.555678	0.233637	0.998532	0.653966	0.740393	0.543765	0.797389	0.703928	0.777487	0.404276	0.851417
RTCA	2.00847	2.56342	-0.351974	0.714578	0.864249	1.48754	2.00847	-0.433162	0.716957	0.95569	1.89845	2.56342	-0.433249	0.69019	0.998532	1.39221	3.25299	1.58288	0.763947	0.521857	2.13055	3.27504	2.99629
RTCB	0.66289	0.47196	0.490104	0.137594	0.864249	0.4859	0.66289	-0.448111	0.357137	0.95569	0.470924	0.47196	-0.00317207	0.974628	0.998532	0.359006	0.741214	0.612793	0.584566	0.497164	0.484021	0.444683	0.4599
RTF1	0.231419	0.414602	-0.841224	0.479339	0.864249	0.42743	0.231419	0.885185	0.505327	0.95569	0.372081	0.414602	-0.15611	0.892173	0.998532	0.287186	0.032355	0.567675	0.430482	0.104943	0.340524	0.63922	0.488681
RTF2	1.94739	1.32302	0.557712	0.403333	0.864249	2.59814	1.94739	0.415937	0.329342	0.95569	1.48657	1.32302	0.168152	0.660647	0.998532	2.5584	2.45478	2.63789	1.44001	1.39936	1.01454	1.57377	1.63149
RTN3	1.13805	1.28083	-0.170517	0.794354	0.864249	2.40726	1.13805	1.08083	0.0609793	0.95569	1.51887	1.28083	0.245919	0.650655	0.998532	2.13046	0.960871	2.68405	1.31522	1.45279	0.834235	1.58495	1.72742
RTN4	0.592036	0.588714	0.00811898	0.932254	0.864249	0.627552	0.592036	0.0840498	0.602121	0.95569	0.646946	0.588714	0.136079	0.378166	0.998532	0.573509	0.571237	0.681595	0.612836	0.603073	0.561065	0.690819	0.616362
RTRAF	0.721931	0.86983	-0.268872	0.356307	0.864249	0.949987	0.721931	0.396045	0.391314	0.95569	0.555869	0.86983	-0.645988	0.108159	0.998532	1.12498	0.838381	0.774993	0.605481	0.452039	0.913402	0.6597	0.826258
RUNX1	4.41539	3.51645	0.328421	0.231237	0.864249	3.05811	4.41539	-0.529899	0.0624312	0.95569	3.9796	3.51645	0.178505	0.812391	0.998532	2.72673	4.54555	3.38949	4.28522	2.34334	4.02897	5.61586	3.00392
RUVBL1	0.537548	0.693292	-0.36707	0.427155	0.864249	0.565627	0.537548	0.073456	0.85272	0.956203	0.530862	0.693292	-0.385126	0.392774	0.998532	0.547105	0.405503	0.584149	0.669593	0.654111	0.779285	0.407614	0.607299
RUVBL2	0.499223	0.440624	0.180137	0.560618	0.864249	0.611781	0.499223	0.293331	0.546386	0.95569	0.6104	0.440624	0.470208	0.3523	0.998532	0.747803	0.422092	0.475759	0.576354	0.473598	0.405592	0.747202	0.475656
S100A10	0.749285	0.973786	-0.378089	0.350729	0.864249	0.686264	0.749285	-0.126751	0.699737	0.95569	0.920435	0.973786	-0.081289	0.783887	0.998532	0.578365	0.840926	0.794163	0.657645	0.86689	1.13559	0.97398	0.811979
S100A11	0.770171	0.763788	0.0120067	0.986511	0.871736	0.765631	0.770171	-0.00853052	0.988312	0.960577	0.713832	0.763788	-0.0975872	0.82751	0.998532	0.81373	0.499749	0.717532	1.04059	0.670578	0.566761	0.757087	0.960815
S100A13	1.22977	1.04823	0.230425	0.0546936	0.864249	1.29445	1.22977	0.0739526	0.732341	0.95569	1.09639	1.04823	0.0648001	0.166245	0.998532	1.45346	1.18708	1.13544	1.27245	1.11559	1.03641	1.07719	1.06006
S100A16	0.964989	0.980907	-0.0236035	0.767651	0.864249	1.29029	0.964989	0.419115	0.0111167	0.791253	0.919012	0.980907	-0.0940323	0.795194	0.998532	1.28815	0.999511	1.29244	0.930468	0.712318	0.948841	1.12571	1.01297
S100A4	1.01228	0.937369	0.110917	0.633496	0.864249	1.04569	1.01228	0.0468512	0.746734	0.956203	0.944592	0.937369	0.0110745	0.971215	0.998532	0.989506	0.941657	1.10188	1.0829	0.809079	0.822939	1.08011	1.0518
S100A6	0.884514	0.895035	-0.0170604	0.953642	0.866701	0.980702	0.884514	0.148931	0.552292	0.95569	0.890723	0.895035	-0.00696818	0.964315	0.998532	0.982153	0.748678	0.979252	1.02035	0.884202	0.809883	0.897244	0.980187
SAE1	0.353336	2.28775	-2.69482	0.319256	0.864249	0.454436	0.353336	0.363037	0.605308	0.95569	1.53818	2.28775	-0.572703	0.695453	0.998532	0.442391	0.187352	0.46648	0.519319	0.757744	3.75024	2.31862	0.825262
SAFB	0.741317	0.635097	0.223113	0.591219	0.864249	0.937525	0.741317	0.338766	0.0431543	0.95569	0.835487	0.635097	0.39564	0.439897	0.998532	0.920459	0.779842	0.95459	0.702792	0.704001	0.471897	0.966973	0.798297
SAFB2	0.574157	0.368843	0.638439	0.241567	0.864249	0.954882	0.574157	0.733877	0.0397794	0.95569	0.470631	0.368843	0.351589	0.481638	0.998532	0.920459	0.503841	0.989305	0.644473	0.529614	0.471897	0.411648	0.265789
SAR1A	1.10309	1.1234	-0.0263237	0.960314	0.868963	1.15312	1.10309	0.0639891	0.853861	0.956203	1.16552	1.1234	0.0530977	0.89392	0.998532	1.13877	1.34212	1.16746	0.864055	1.23104	0.852043	1.09999	1.39476
SAR1B	1.10309	1.26254	-0.194782	0.618465	0.864249	1.15312	1.10309	0.0639891	0.853861	0.956203	1.11896	1.26254	-0.174168	0.394871	0.998532	1.13877	1.34212	1.16746	0.864055	1.13793	1.13032	1.09999	1.39476
SARNP	0.835902	0.702017	0.251828	0.590417	0.864249	0.724771	0.835902	-0.20581	0.602465	0.95569	0.998398	0.702017	0.508109	0.350705	0.998532	0.565941	0.923497	0.8836	0.748308	0.845201	0.510209	1.1516	0.893826
SARS1	0.620955	0.742944	-0.258765	0.329246	0.864249	1.05284	0.620955	0.76172	0.259377	0.95569	0.775166	0.742944	0.0612505	0.484337	0.998532	1.31538	0.709447	0.79029	0.532464	0.788064	0.707353	0.762267	0.778536
SARS2	0.994338	0.43449	1.19441	0.0856961	0.864249	0.594488	0.994338	-0.742089	0.168583	0.95569	0.508118	0.43449	0.225841	0.484274	0.998532	0.67393	1.16578	0.515045	0.822892	0.58635	0.397608	0.429886	0.471372
SART1	0.707152	1.0064	-0.509117	0.17768	0.864249	0.723299	0.707152	0.0325716	0.94002	0.956203	0.936211	1.0064	-0.104305	0.395618	0.998532	0.598798	0.563607	0.8478	0.850697	0.877509	1.0353	0.994913	0.977511
SART3	0.570171	1.19463	-1.0671	0.138021	0.864249	1.56401	0.570171	1.45578	0.267815	0.95569	0.699637	1.19463	-0.771892	0.103457	0.998532	2.16479	0.312444	0.963234	0.827898	0.869607	1.22651	0.529666	1.16276
SBDS	0.576291	0.54589	0.0781863	0.748609	0.864249	0.784541	0.576291	0.445051	0.55238	0.95569	0.499378	0.54589	-0.128479	0.298898	0.998532	1.06715	0.657968	0.501932	0.494613	0.468714	0.532524	0.530042	0.559256
SCAMP2	1.12263	0.626165	0.84227	0.013325	0.864249	0.896636	1.12263	-0.32429	0.285172	0.95569	0.865579	0.626165	0.467123	0.458553	0.998532	0.749118	1.17438	1.04415	1.07088	1.12716	0.652113	0.603995	0.600217
SCAMP3	0.920432	0.38826	1.24529	0.120872	0.864249	0.414517	0.920432	-1.15088	0.124187	0.95569	0.996267	0.38826	1.35951	0.306645	0.998532	0.413733	1.11757	0.415301	0.723289	0.552537	0.440699	1.44	0.335822
SCARB2	1.32666	0.97389	0.445972	0.0671857	0.864249	1.3849	1.32666	0.0619762	0.625112	0.95569	1.08905	0.97389	0.161235	0.448381	0.998532	1.34325	1.41959	1.42654	1.23374	1.2095	0.948364	0.968595	0.999415
SCFD1	0.316876	0.118676	1.41689	0.137969	0.864249	0.345072	0.316876	0.122978	0.931119	0.956203	0.143294	0.118676	0.271953	0.797705	0.998532	0.0563696	0.311134	0.633774	0.322618	0.161848	0.0364716	0.12474	0.20088
SCOC	1.3028	1.28226	0.0229183	0.955283	0.86746	1.40424	1.3028	0.108178	0.823519	0.956203	1.31951	1.28226	0.041307	0.677415	0.998532	1.16791	0.979984	1.64057	1.62561	1.39002	1.25066	1.24899	1.31387
SCP2	0.671104	0.664876	0.0134504	0.948241	0.864249	0.658769	0.671104	-0.0267625	0.911114	0.956203	0.638529	0.664876	-0.0583328	0.659426	0.998532	0.598196	0.594404	0.719342	0.747804	0.674708	0.62832	0.602351	0.701432
SCPEP1	1.06161	1.39279	-0.391725	0.513116	0.864249	3.1281	1.06161	1.55903	0.0994018	0.95569	1.54869	1.39279	0.15307	0.702158	0.998532	3.7554	0.739364	2.5008	1.38385	1.77712	1.66234	1.32026	1.12324
SCRN1	0.935686	0.709133	0.399968	0.475331	0.864249	0.794638	0.935686	-0.235726	0.714945	0.95569	0.765984	0.709133	0.111258	0.830264	0.998532	1.01224	1.19087	0.577038	0.680498	0.537876	0.659711	0.994091	0.758555
SCRN2	0.647183	0.629007	0.0410989	0.946819	0.864249	0.703487	0.647183	0.120349	0.822493	0.956203	0.481983	0.629007	-0.384092	0.62059	0.998532	0.881602	0.777548	0.525371	0.516819	0.330251	0.425907	0.633716	0.832106
SCYL1	1.09492	1.71814	-0.650025	0.406307	0.864249	0.46197	1.09492	-1.24495	0.444294	0.95569	1.1308	1.71814	-0.603506	0.00328574	0.998532	0.764678	0.497663	0.159263	1.69217	1.16365	1.72585	1.09794	1.71042
SCYL2	0.806759	0.68616	0.233592	0.889257	0.864249	1.40147	0.806759	0.796728	0.42925	0.95569	1.25429	0.68616	0.870255	0.48287	0.998532	0.949193	1.20859	1.85374	0.404929	1.12057	0.0348395	1.38801	1.33748
SDF2L1	0.650449	0.578357	0.169477	0.82752	0.864249	0.709407	0.650449	0.125178	0.884566	0.956203	0.518095	0.578357	-0.158741	0.509933	0.998532	0.921013	0.940134	0.497801	0.360764	0.588159	0.607265	0.448032	0.549449
SDF4	1.29632	1.13263	0.194739	0.732104	0.864249	2.6781	1.29632	1.04679	0.0791825	0.95569	1.9649	1.13263	0.794778	0.270625	0.998532	2.6695	0.88259	2.68669	1.71004	2.51499	1.17839	1.41482	1.08687
SDHA	0.743809	0.550545	0.434072	0.266029	0.864249	0.495003	0.743809	-0.587496	0.284425	0.95569	0.666433	0.550545	0.2756	0.629016	0.998532	0.330011	0.69613	0.659995	0.791489	0.498036	0.433421	0.834831	0.667669
SDHB	0.301206	0.489061	-0.699264	0.260814	0.864249	0.353237	0.301206	0.229884	0.717804	0.95569	0.42348	0.489061	-0.207721	0.63357	0.998532	0.471153	0.259497	0.23532	0.342915	0.45441	0.602678	0.39255	0.375445
SEC11A	0.653492	1.64859	-1.33499	0.259775	0.864249	1.15327	0.653492	0.819483	0.522172	0.95569	1.20307	1.64859	-0.454519	0.196223	0.998532	0.892701	0.0583427	1.41383	1.24864	1.21246	1.4156	1.19367	1.88158
SEC13	0.582234	0.565865	0.0411414	0.693929	0.864249	0.653244	0.582234	0.166023	0.253978	0.95569	0.625401	0.565865	0.144323	0.34308	0.998532	0.616715	0.556263	0.689773	0.608205	0.666787	0.540932	0.584014	0.590798
SEC14L2	0.300772	0.391028	-0.378603	0.220648	0.864249	0.618391	0.300772	1.03985	0.415811	0.95569	0.27985	0.391028	-0.482616	0.488449	0.998532	0.926895	0.254032	0.309886	0.347511	0.410191	0.412199	0.14951	0.369857
SEC22B	0.496045	0.484789	0.0331148	0.933317	0.864249	0.420706	0.496045	-0.237661	0.605547	0.95569	0.418779	0.484789	-0.21117	0.293325	0.998532	0.382885	0.377843	0.458526	0.614247	0.463185	0.499351	0.374372	0.470227
SEC23A	0.392813	0.452405	-0.203773	0.652481	0.864249	0.514596	0.392813	0.389597	0.338994	0.95569	0.479909	0.452405	0.0851466	0.752593	0.998532	0.465703	0.477464	0.563489	0.308162	0.473572	0.376504	0.486247	0.528306
SEC23B	0.564457	0.520979	0.115637	0.854209	0.864249	0.467426	0.564457	-0.272126	0.671126	0.95569	0.595788	0.520979	0.193573	0.658329	0.998532	0.342776	0.717032	0.592076	0.411882	0.565312	0.378703	0.626264	0.663256
SEC23IP	0.522236	0.496424	0.0731283	0.924265	0.864249	0.659864	0.522236	0.337467	0.363307	0.95569	0.704909	0.496424	0.505862	0.535047	0.998532	0.63271	0.63693	0.687018	0.407542	0.519955	0.285261	0.889862	0.707588
SEC24B	0.360582	0.810648	-1.16875	0.00940238	0.864249	0.353853	0.360582	-0.0271752	0.97311	0.956203	0.484516	0.810648	-0.742531	0.00817895	0.998532	0.181181	0.398877	0.526526	0.322287	0.464132	0.789079	0.5049	0.832217
SEC24C	0.58031	0.605847	-0.0621307	0.860397	0.864249	0.797946	0.58031	0.459468	0.431999	0.95569	0.649096	0.605847	0.0994777	0.847836	0.998532	0.578513	0.54065	1.01738	0.619969	0.806016	0.484059	0.492176	0.727635
SEC31A	0.37487	0.297519	0.333408	0.697025	0.864249	0.538262	0.37487	0.521919	0.48558	0.95569	0.340191	0.297519	0.193364	0.776881	0.998532	0.684476	0.500232	0.392048	0.249508	0.281069	0.179693	0.399313	0.415345
SEC61A1	1.04766	1.0035	0.0621284	0.904371	0.864249	0.813294	1.04766	-0.365328	0.563751	0.95569	0.817321	1.0035	-0.296072	0.308843	0.998532	0.954335	1.35904	0.672252	0.736287	0.918632	1.09671	0.716011	0.910303
SEC61B	0.966725	0.690041	0.486424	0.460222	0.864249	1.30477	0.966725	0.432616	0.373455	0.95569	0.686858	0.690041	-0.00666982	0.988165	0.998532	1.26947	1.26197	1.34007	0.671485	0.860723	0.767046	0.512993	0.613035
SEC63	1.26914	1.27439	-0.00596333	0.984779	0.871539	1.1735	1.26914	-0.113031	0.614408	0.95569	1.09434	1.27439	-0.219744	0.567402	0.998532	1.1447	1.1099	1.2023	1.42837	0.904247	1.08928	1.28444	1.45951
SEH1L	1.28242	1.27909	0.00374606	0.989877	0.872318	1.60522	1.28242	0.323905	0.542513	0.95569	0.596306	1.27909	-1.10099	0.166386	0.998532	2.03352	1.39813	1.17691	1.16671	0.347774	1.07768	0.844839	1.48051
SELENBP1	1.34538	1.22559	0.134528	0.887204	0.864249	1.84481	1.34538	0.455466	0.52224	0.95569	1.13197	1.22559	-0.114649	0.854199	0.998532	2.07016	1.95439	1.61946	0.736359	1.25856	1.65661	1.00537	0.794581
SEMA7A	2.83102	1.71452	0.723521	0.0461057	0.864249	2.37333	2.83102	-0.254411	0.283218	0.95569	2.95951	1.71452	0.787556	0.171836	0.998532	2.65018	2.98094	2.09648	2.6811	2.3976	1.91259	3.52142	1.51645
SEPTIN10	0.578719	0.579434	-0.00178248	0.998492	0.87615	0.335492	0.578719	-0.786583	0.541777	0.95569	0.304359	0.579434	-0.928872	0.051052	0.998532	0.331362	0.245133	0.339623	0.912305	0.250696	0.543372	0.358022	0.615497
SEPTIN11	0.483474	0.532301	-0.138803	0.840295	0.864249	0.562763	0.483474	0.219088	0.145742	0.95569	0.512381	0.532301	-0.0550256	0.941823	0.998532	0.529697	0.491882	0.595829	0.475066	0.398589	0.319056	0.626172	0.745545
SEPTIN14	0.640089	0.801952	-0.325243	0.227743	0.864249	0.652176	0.640089	0.0269872	0.923103	0.956203	0.714681	0.801952	-0.166215	0.191279	0.998532	0.593187	0.546284	0.711164	0.733894	0.670544	0.810096	0.758818	0.793808
SEPTIN2	0.798884	0.716212	0.157599	0.582946	0.864249	0.775004	0.798884	-0.043781	0.852144	0.956203	0.719826	0.716212	0.00726162	0.97121	0.998532	0.715914	0.702629	0.834094	0.895139	0.689702	0.799667	0.74995	0.632757
SEPTIN6	1.07755	0.646143	0.737826	0.21172	0.864249	0.638077	1.07755	-0.755948	0.180878	0.95569	0.669482	0.646143	0.0511915	0.909759	0.998532	0.581807	1.28776	0.694347	0.867333	0.525734	0.5343	0.81323	0.757986
SEPTIN7	0.637232	0.607397	0.0691793	0.801914	0.864249	0.662094	0.637232	0.0552171	0.830454	0.956203	0.650855	0.607397	0.0996971	0.511567	0.998532	0.6155	0.546284	0.708687	0.728179	0.670544	0.556149	0.631165	0.658644
SEPTIN8	0.698763	0.618192	0.176748	0.748225	0.864249	0.586947	0.698763	-0.251572	0.628646	0.95569	0.630255	0.618192	0.0278806	0.968282	0.998532	0.483679	0.530194	0.690216	0.867333	0.400674	0.478398	0.859836	0.757986
SEPTIN9	0.930856	0.919881	0.0171106	0.960935	0.868963	0.878948	0.930856	-0.0827808	0.72952	0.95569	0.9292	0.919881	0.0145414	0.970724	0.998532	0.844994	0.804702	0.912902	1.05701	0.764493	0.766626	1.09391	1.07314
SERBP1	0.705747	0.530762	0.411085	0.368652	0.864249	0.639055	0.705747	-0.143211	0.706279	0.95569	0.493613	0.530762	-0.104687	0.87801	0.998532	0.707852	0.842937	0.570258	0.568557	0.290138	0.465356	0.697087	0.596169
SERINC1	1.09765	0.85136	0.366572	0.471279	0.864249	0.91977	1.09765	-0.255068	0.844228	0.956203	1.19637	0.85136	0.490822	0.319433	0.998532	1.71122	1.19641	0.128321	0.998887	1.22026	0.589807	1.17248	1.11291
SERPINB6	0.663007	0.676337	-0.0287185	0.795705	0.864249	0.930852	0.663007	0.489528	0.0716578	0.95569	0.585133	0.676337	-0.208978	0.621617	0.998532	0.86986	0.708077	0.991844	0.617936	0.742872	0.679263	0.427393	0.673411
SERPINH1	0.376226	0.413555	-0.136481	0.598589	0.864249	0.443346	0.376226	0.236834	0.581819	0.95569	0.41157	0.413555	-0.00694145	0.98081	0.998532	0.351087	0.330219	0.535605	0.422233	0.349625	0.374689	0.473515	0.452422
SET	0.969962	0.991148	-0.0311726	0.793135	0.864249	0.964032	0.969962	-0.00884769	0.860544	0.956203	0.982343	0.991148	-0.0128743	0.932074	0.998532	0.938625	0.954435	0.989439	0.985489	0.922472	0.922018	1.04221	1.06028
SETSIP	1.16273	1.15154	0.0139504	0.71172	0.864249	1.09528	1.16273	-0.0862194	0.166886	0.95569	1.1302	1.15154	-0.0269899	0.83321	0.998532	1.06625	1.15008	1.12431	1.17538	1.04401	1.12851	1.21639	1.17458
SF1	0.52063	0.788652	-0.599131	0.448622	0.864249	0.431636	0.52063	-0.270444	0.645157	0.95569	0.417826	0.788652	-0.916488	0.259097	0.998532	0.444346	0.355316	0.418925	0.685943	0.377835	1.02295	0.457816	0.554349
SF3A1	0.826223	1.02064	-0.304871	0.550017	0.864249	0.891426	0.826223	0.109583	0.833316	0.956203	0.759987	1.02064	-0.425427	0.0945579	0.998532	0.860304	0.555272	0.922547	1.09717	0.84026	0.988673	0.679714	1.05261
SF3A2	1.05921	0.852053	0.313974	0.0970382	0.864249	0.865376	1.05921	-0.29159	0.131613	0.95569	1.33843	0.852053	0.651532	0.151431	0.998532	0.902961	0.990557	0.827791	1.12786	1.12434	0.86415	1.55253	0.839956
SF3A3	0.561924	0.615043	-0.130311	0.395163	0.864249	0.374342	0.561924	-0.586019	0.258651	0.95569	0.561186	0.615043	-0.132207	0.477968	0.998532	0.258804	0.529227	0.48988	0.594621	0.511237	0.652145	0.611135	0.577941
SF3B1	0.633615	0.60174	0.0744668	0.912889	0.864249	0.665836	0.633615	0.0715589	0.891042	0.956203	0.632291	0.60174	0.0714476	0.889263	0.998532	0.66142	0.425806	0.670251	0.841424	0.512557	0.449248	0.752024	0.754232
SF3B2	0.560807	0.720445	-0.361385	0.269181	0.864249	0.598772	0.560807	0.0945045	0.207819	0.95569	0.676351	0.720445	-0.0911154	0.859704	0.998532	0.585452	0.576627	0.612093	0.544986	0.482568	0.61621	0.870135	0.824681
SF3B3	0.680327	0.737635	-0.116679	0.71191	0.864249	0.693369	0.680327	0.0273946	0.919303	0.956203	0.639165	0.737635	-0.206719	0.491949	0.998532	0.724004	0.790036	0.662734	0.570618	0.550692	0.659486	0.727638	0.815784
SF3B4	1.03071	0.834671	0.304353	0.202026	0.864249	0.937467	1.03071	-0.136792	0.482895	0.95569	0.81396	0.834671	-0.0362491	0.865969	0.998532	1.04654	1.03431	0.828399	1.0271	0.786102	0.730038	0.841818	0.939303
SFN	0.590158	0.628368	-0.0905066	0.736366	0.864249	0.607799	0.590158	0.0424922	0.88366	0.956203	0.590657	0.628368	-0.0892877	0.561635	0.998532	0.540359	0.507744	0.67524	0.672572	0.587766	0.573771	0.593548	0.682964
SFPQ	0.381409	0.659669	-0.790405	0.0569514	0.864249	0.426081	0.381409	0.159792	0.518051	0.95569	0.772214	0.659669	0.227257	0.533896	0.998532	0.459278	0.334547	0.392885	0.428271	0.630099	0.608472	0.914329	0.710867
SFXN1	0.764581	0.641944	0.252222	0.42161	0.864249	0.889528	0.764581	0.21837	0.0612939	0.95569	0.769983	0.641944	0.262379	0.519547	0.998532	0.89713	0.73304	0.881925	0.796122	0.885522	0.523775	0.654444	0.760113
SFXN3	0.210496	0.241908	-0.20067	0.889536	0.864249	0.0589038	0.210496	-1.83736	0.141412	0.95569	0.316266	0.241908	0.386678	0.779684	0.998532	0.0276195	0.154658	0.090188	0.266333	0.184478	0.0500178	0.448054	0.433799
SGTA	0.940298	1.02296	-0.121555	0.573886	0.864249	1.00168	0.940298	0.0912263	0.556306	0.95569	1.0039	1.02296	-0.0271348	0.877195	0.998532	0.959556	0.863418	1.0438	1.01718	1.05263	0.92555	0.95516	1.12036
SGTB	0.530432	0.481984	0.138183	0.602701	0.864249	1.22109	0.530432	1.20293	0.301015	0.95569	1.07742	0.481984	1.16052	0.301424	0.998532	1.71769	0.475214	0.724497	0.585651	0.649903	0.425306	1.50494	0.538662
SH3BGRL	0.679359	0.516394	0.3957	0.307399	0.864249	0.531894	0.679359	-0.353035	0.122867	0.95569	0.609952	0.516394	0.240223	0.678681	0.998532	0.483129	0.64967	0.580659	0.709047	0.453454	0.400113	0.766451	0.632676
SH3BGRL3	0.740998	0.818161	-0.142916	0.207415	0.864249	0.828014	0.740998	0.160185	0.0734859	0.95569	0.795644	0.818161	-0.0402619	0.623174	0.998532	0.832964	0.716506	0.823064	0.76549	0.776419	0.78407	0.814869	0.852252
SH3GL1	0.836606	0.778568	0.103724	0.276208	0.864249	0.634089	0.836606	-0.399861	0.090366	0.95569	0.853184	0.778568	0.132033	0.64303	0.998532	0.691541	0.805364	0.576638	0.867848	0.717142	0.755018	0.989225	0.802118
SH3GLB1	0.712604	0.712592	2.37531e-05	0.999946	0.87615	0.912478	0.712604	0.35669	0.659922	0.95569	0.813167	0.712592	0.190476	0.473981	0.998532	0.535452	0.609699	1.2895	0.815509	0.797039	0.598746	0.829296	0.826439
SH3KBP1	0.878443	0.681818	0.365561	0.280956	0.864249	0.721704	0.878443	-0.28354	0.000751916	0.687527	0.749232	0.681818	0.136024	0.702887	0.998532	0.725561	0.876541	0.717847	0.880344	0.67565	0.547453	0.822814	0.816183
SH3PXD2B	1.98708	1.34056	0.567817	0.476701	0.864249	0.809073	1.98708	-1.29631	0.291066	0.95569	0.63392	1.34056	-1.08046	0.0298371	0.998532	0.440124	2.7291	1.17802	1.24507	0.52448	1.28043	0.743361	1.40069
SHMT2	0.616871	0.454127	0.441874	0.0678139	0.864249	0.314544	0.616871	-0.971708	0.0298123	0.95569	0.298894	0.454127	-0.603459	0.350648	0.998532	0.347303	0.659045	0.281784	0.574698	0.426595	0.439354	0.171194	0.4689
SHOC2	1.01875	0.787755	0.370978	0.608395	0.864249	0.870232	1.01875	-0.227324	0.739871	0.95569	0.82726	0.787755	0.0705938	0.837021	0.998532	1.05203	1.36357	0.688434	0.673927	0.812812	0.956242	0.841707	0.619267
SHPK	1.54269	1.98736	-0.365406	0.637515	0.864249	1.41963	1.54269	-0.119927	0.897267	0.956203	1.46695	1.98736	-0.438035	0.414163	0.998532	0.904721	2.20951	1.93454	0.875859	1.69108	2.44442	1.24281	1.53029
SIRPB1	0.952262	0.881578	0.111271	0.883076	0.864249	0.522522	0.952262	-0.865868	0.417237	0.95569	1.24228	0.881578	0.49483	0.639629	0.998532	0.538535	0.528825	0.506508	1.3757	0.582786	0.912113	1.90177	0.851042
SKIV2L	0.352818	0.660374	-0.904359	0.546566	0.864249	0.514458	0.352818	0.54413	0.67437	0.95569	0.627854	0.660374	-0.0728544	0.951098	0.998532	0.546242	0.0224721	0.482674	0.683164	0.244477	0.389065	1.01123	0.931683
SKP1	2.03238	1.8277	0.153141	0.651063	0.864249	2.07438	2.03238	0.0295118	0.434143	0.95569	3.03552	1.8277	0.731919	0.422393	0.998532	2.03866	2.00795	2.1101	2.0568	1.89254	1.43976	4.17851	2.21563
SLC16A3	0.394123	0.809668	-1.03868	0.295037	0.864249	0.843286	0.394123	1.09737	0.253929	0.95569	0.683067	0.809668	-0.245302	0.367619	0.998532	0.839755	0.110683	0.846818	0.677564	0.753592	0.725693	0.612542	0.893642
SLC1A5	0.639409	0.475442	0.42747	0.551998	0.864249	0.772837	0.639409	0.273425	0.616387	0.95569	0.863224	0.475442	0.860466	0.10066	0.998532	0.898046	0.449909	0.647628	0.828909	0.851009	0.608196	0.875439	0.342687
SLC20A2	1.25472	1.2334	0.0247201	0.981858	0.870547	1.63864	1.25472	0.385133	0.619083	0.95569	1.29784	1.2334	0.0734646	0.91983	0.998532	1.89092	0.645973	1.38636	1.86346	1.25952	0.668219	1.33615	1.79859
SLC25A11	0.21165	1.06131	-2.32609	0.0288139	0.864249	0.41939	0.21165	0.986608	0.229316	0.95569	1.07894	1.06131	0.0237632	0.854805	0.998532	0.43013	0.33263	0.408649	0.0906713	1.06832	0.977048	1.08956	1.14558
SLC25A3	0.48415	0.318049	0.606203	0.142085	0.864249	0.568406	0.48415	0.231468	0.388307	0.95569	0.335331	0.318049	0.076335	0.613826	0.998532	0.529543	0.417617	0.607269	0.550683	0.353524	0.295224	0.317138	0.340875
SLC25A31	0.740185	1.02414	-0.468453	0.330374	0.864249	1.62247	0.740185	1.13223	0.148608	0.95569	1.11893	1.02414	0.127707	0.745684	0.998532	1.30826	0.518812	1.93667	0.961558	1.37267	0.999898	0.865193	1.04838
SLC25A4	0.523589	0.707285	-0.433858	0.127148	0.864249	0.971888	0.523589	0.892356	0.102449	0.95569	0.887829	0.707285	0.32799	0.404788	0.998532	0.833729	0.45175	1.11005	0.595427	1.05985	0.696664	0.715804	0.717906
SLC25A5	0.428148	0.592357	-0.468356	0.213305	0.864249	0.468186	0.428148	0.128972	0.665509	0.95569	0.534102	0.592357	-0.149354	0.36555	0.998532	0.488129	0.350918	0.448244	0.505379	0.547552	0.544007	0.520651	0.640708
SLC25A6	0.501077	0.558017	-0.155277	0.601047	0.864249	0.456154	0.501077	-0.135511	0.602703	0.95569	0.42687	0.558017	-0.386513	0.23602	0.998532	0.401836	0.45175	0.510472	0.550403	0.425018	0.636317	0.428722	0.479717
SLC2A1	1.58989	0.858832	0.888481	0.242827	0.864249	0.55694	1.58989	-1.51333	0.197556	0.95569	0.674974	0.858832	-0.347543	0.29061	0.998532	0.242457	2.03275	0.871423	1.14704	0.792969	0.911386	0.55698	0.806278
SLC2A3	4.80686	3.23764	0.57015	0.406046	0.864249	4.74021	4.80686	-0.0201419	0.974128	0.956203	2.63597	3.23764	-0.296611	0.755469	0.998532	2.92058	4.74162	6.55985	4.8721	1.86685	1.73613	3.40508	4.73916
SLC30A7	0.998159	0.766804	0.380412	0.500279	0.864249	0.910884	0.998159	-0.132002	0.44842	0.95569	0.8433	0.766804	0.137188	0.841764	0.998532	0.818937	0.982182	1.00283	1.01414	0.659525	0.483693	1.02707	1.04992
SLC3A2	0.728852	0.681203	0.0975407	0.745116	0.864249	5.53514	0.728852	2.92492	0.192096	0.95569	2.01495	0.681203	1.56459	0.0444496	0.998532	3.05934	0.602398	8.01094	0.855305	2.30534	0.662544	1.72456	0.699862
SLC44A2	0.982887	1.20306	-0.291609	0.42053	0.864249	0.630725	0.982887	-0.640014	0.423652	0.95569	0.82122	1.20306	-0.550866	0.196362	0.998532	0.352713	0.76523	0.908738	1.20055	1.01973	1.22693	0.622706	1.17919
SLC4A1AP	0.874237	1.55338	-0.829317	0.277547	0.864249	0.741652	0.874237	-0.237281	0.741901	0.95569	1.46316	1.55338	-0.0863273	0.923657	0.998532	0.746889	0.523345	0.736416	1.22513	0.684585	1.25655	2.24173	1.85021
SLC7A5	0.941908	0.462768	1.0253	0.510152	0.864249	0.412748	0.941908	-1.19033	0.488226	0.95569	0.69156	0.462768	0.579565	0.053261	0.998532	0.594008	1.54331	0.231487	0.340503	0.725082	0.506402	0.658037	0.419134
SLC9A3R1	0.653863	0.879595	-0.427849	0.457177	0.864249	0.877454	0.653863	0.424334	0.41236	0.95569	0.806026	0.879595	-0.126013	0.677286	0.998532	0.943621	0.446471	0.811287	0.861255	0.733201	0.745522	0.87885	1.01367
SLIRP	0.452987	0.530587	-0.228121	0.72279	0.864249	0.534015	0.452987	0.237412	0.699699	0.95569	0.432858	0.530587	-0.293695	0.575469	0.998532	0.453949	0.289558	0.614081	0.616416	0.543584	0.627857	0.322132	0.433317
SLTM	0.899223	0.839854	0.0985405	0.837101	0.864249	1.3237	0.899223	0.557822	0.247839	0.95569	0.967674	0.839854	0.204383	0.308881	0.998532	1.21528	1.1388	1.43211	0.659646	1.00866	0.925021	0.926684	0.754687
SMAD2	1.4532	1.55272	-0.0955609	0.869881	0.864249	1.21774	1.4532	-0.25503	0.57062	0.95569	1.05812	1.55272	-0.553286	0.416007	0.998532	0.991893	1.18556	1.44358	1.72084	0.915158	1.08809	1.20109	2.01735
SMAP	1.02943	0.922734	0.157853	0.355216	0.864249	0.881101	1.02943	-0.22446	0.248255	0.95569	0.954516	0.922734	0.0488551	0.833482	0.998532	0.83902	0.947607	0.923181	1.11124	0.826433	0.88662	1.0826	0.958848
SMAP1	1.58207	0.829104	0.93219	0.197477	0.864249	1.39993	1.58207	-0.176459	0.709527	0.95569	1.11226	0.829104	0.423867	0.116503	0.998532	1.21397	1.96342	1.58589	1.20073	1.10804	0.723029	1.11648	0.935178
SMC2	2.04156	1.19619	0.771224	0.448999	0.864249	1.67988	2.04156	-0.281314	0.704098	0.95569	1.06351	1.19619	-0.16961	0.766721	0.998532	1.70311	2.86682	1.65665	1.2163	0.943629	0.823947	1.1834	1.56844
SMC4	1.17572	1.33843	-0.187002	0.56945	0.864249	1.24272	1.17572	0.0799629	0.211919	0.95569	1.14896	1.33843	-0.220221	0.566499	0.998532	1.21184	1.19611	1.27361	1.15533	1.0082	1.0981	1.28971	1.57876
SMCHD1	0.989372	1.09754	-0.149685	0.765745	0.864249	1.85595	0.989372	0.907572	0.00466883	0.687527	2.14472	1.09754	0.96652	0.141629	0.998532	1.89524	1.03394	1.81665	0.944799	1.83312	0.783267	2.45632	1.41181
[truncated: 364 more rows]
